# Supplementary material for: Data-driven fine-grained region discovery in the mouse brain with transformers
Source: Nat Commun. 2025 Oct 7;16:8536. doi: 10.1038/s41467-025-64259-4 (PMC12504640; doi:10.1038/s41467-025-64259-4)
Supplement: Supplementary file 4 — Source Data [file 41467_2025_64259_MOESM4_ESM.zip]

Archive with 56 entries (55 files):
- source data/
- __MACOSX/._source data
- source data/figure_2c-d-e-f.csv
- __MACOSX/source data/._figure_2c-d-e-f.csv
- source data/figure_2h.csv
- __MACOSX/source data/._figure_2h.csv
- source data/figure_2i.csv
- __MACOSX/source data/._figure_2i.csv
- source data/suppl_19d.csv
- __MACOSX/source data/._suppl_19d.csv
- source data/suppl_16.csv
- __MACOSX/source data/._suppl_16.csv
- source data/suppl_19a.csv
- __MACOSX/source data/._suppl_19a.csv
- source data/suppl_15b.csv
- __MACOSX/source data/._suppl_15b.csv
- source data/suppl_19b.csv
- __MACOSX/source data/._suppl_19b.csv
- source data/suppl_15a.csv
- __MACOSX/source data/._suppl_15a.csv
- source data/figure_6c.csv
- __MACOSX/source data/._figure_6c.csv
- source data/figure_6b.csv
- __MACOSX/source data/._figure_6b.csv
- source data/suppl_17b-c-d.csv
- __MACOSX/source data/._suppl_17b-c-d.csv
- source data/suppl_1.csv
- __MACOSX/source data/._suppl_1.csv
- source data/figure2data.csv
- __MACOSX/source data/._figure2data.csv
- source data/figure_6d.csv
- __MACOSX/source data/._figure_6d.csv
- source data/suppl_10c.csv
- __MACOSX/source data/._suppl_10c.csv
- source data/figure_4c-d-e.csv
- __MACOSX/source data/._figure_4c-d-e.csv
- source data/suppl_10a.csv
- __MACOSX/source data/._suppl_10a.csv
- source data/figure_5c.csv
- __MACOSX/source data/._figure_5c.csv
- source data/suppl_10d.csv
- __MACOSX/source data/._suppl_10d.csv
- source data/suppl_9.csv
- __MACOSX/source data/._suppl_9.csv
- source data/suppl_20b.csv
- __MACOSX/source data/._suppl_20b.csv
- source data/suppl_20c.csv
- __MACOSX/source data/._suppl_20c.csv
- source data/figure_3e.csv
- __MACOSX/source data/._figure_3e.csv
- source data/suppl_2d.csv
- __MACOSX/source data/._suppl_2d.csv
- source data/figure_2g.csv
- __MACOSX/source data/._figure_2g.csv
- source data/figure_5b-e-f.csv
- __MACOSX/source data/._figure_5b-e-f.csv
