# Supplementary material for: Data-driven fine-grained region discovery in the mouse brain with transformers
Source: Nat Commun. 2025 Oct 7;16:8536. doi: 10.1038/s41467-025-64259-4 (PMC12504640; doi:10.1038/s41467-025-64259-4)
Supplement: Supplementary file 4 — Source Data [file 41467_2025_64259_MOESM4_ESM.zip › source data/figure_2c-d-e-f.csv]

	Number	CCF	CellCharter	CellTransformer	KMeansNeighborhood	SPIRAL	GEX	NonSmooth	Measurement
0	25	0.899146275	0.7976970716	0.8219235194	0.8259739937	0.07705345213	0.3340004468	0.8191187008	Neighbors
1	34								Neighbors
2	338								Neighbors
3	354	0.8196685904	0.4678610641	0.6748916456	0.4772754906	0.01984731977	0.1549315675	0.6798077377	Neighbors
4	670	0.7429632032	0.4119158888	0.651754719	0.402446873	0.0159303715	0.1255285093	0.6558864818	Neighbors
5	25		0.6204786558	0.6098735434	0.6372933945	0.4090777733	0.3408597936	0.5963178683	Assignment
6	100								Assignment
7	354		0.6114169139	0.635048228	0.6040472912	0.4970904343	0.4040882902	0.6249119474	Assignment
8	670		0.6771727798	0.7828412523	0.6058437215	0.5488868204	0.4809277799	0.7781610402	Assignment
9	25		0.7521177558	0.7407799265	0.7373885418	0.7264400876	0.6992377732	0.8426846721	Max
10	100								Max
11	354		0.8194463991	0.8926267779	0.7263007233	0.7671891719	0.7562311287	0.8951012158	Max
12	670		0.8402865858	0.9486159025	0.746350678	0.8292373594	0.8311706849	0.9443263027	Max
13	25		0.3035333018	0.5397601197	0.3918597477	0.3645684113	0.3088096424	0.5386960038	NMI
14	354		0.5269117404	0.6073001182	0.4810557492	0.4070845322	0.366503632	0.6086456862	NMI
15	670		0.5661947703	0.6424925702	0.524827589	0.4378693716	0.3997372257	0.6431336201	NMI
16	25		0.1109768132	0.2799968575	0.07396134331	0.181002373	0.1086784839	0.2675434049	ARI
17	354		0.105777346	0.133786137	0.1022711074	0.08019769964	0.05857001383	0.1289277546	ARI
18	670		0.081687465	0.1013015684	0.08882554572	0.05456157076	0.05180802164	0.1003116505	ARI
19	25		0.88	0.92	1.0	0.24	0.12	1.0	Pass@Cutoff
20	354		0.1468926554	0.697740113	0.002824858757	0.01129943503	0.01412429379	0.9915254237	Pass@Cutoff
21	670		0.08507462687	0.6671641791	0.0	0.008955223881	0.007462686567	0.9641791045	Pass@Cutoff
22	700		0.0	0.65				0.9471428571	Pass@Cutoff
23	800		0.0	0.62875				0.91	Pass@Cutoff
24	900		0.0	0.6211111111				0.8677777778	Pass@Cutoff
25	1000		0.0	0.622				0.711	Pass@Cutoff
26	1100		0.0	0.5927272727				0.6590909091	Pass@Cutoff
27	1200		0.0	0.5733333333				0.5708333333	Pass@Cutoff
28	1300		0.0	0.5907692308				0.4438461538	Pass@Cutoff
29	1400		0.0	0.565				0.3842857143	Pass@Cutoff
30	1500		0.0	0.5626666667				0.3746666667	Pass@Cutoff
31	1600		0.0	0.545				0.266875	Pass@Cutoff
32	1700		0.0	0.5347058824				0.2535294118	Pass@Cutoff
33	1800		0.0	0.53666666				0.2088888889	Pass@Cutoff
34	1900		0.0	0.5294736842				0.1963157895	Pass@Cutoff
35	2000		0.0	0.546				0.169	Pass@Cutoff
36	700		0.2769775174	0.6490426055				0.6533658011	Neighbors
37	800		0.2651238325	0.6433019652				0.6467170205	Neighbors
38	900		0.2536576608	0.6395831601				0.6427934556	Neighbors
39	1000		0.2451068267	0.6350808765				0.6319660285	Neighbors
40	1100		0.2366816631	0.6281358591				0.6287360945	Neighbors
41	1200		0.227184835	0.6239533117				0.6259481532	Neighbors
42	1300		0.2244910035	0.6215593316				0.6195841848	Neighbors
43	1400		0.2178562213	0.6158982489				0.6163194874	Neighbors
44	1500		0.2119558481	0.6161420101				0.6152909446	Neighbors
45	1600		0.2084311541	0.6087446375				0.6090650961	Neighbors
46	1700		0.2050832899	0.60686847				0.6082410857	Neighbors
47	1800		0.200819363	0.6058128132				0.6040679937	Neighbors
48	1900		0.197859737	0.6013761207				0.6036584902	Neighbors
49	2000		0.1940445479	0.6433019652				0.6000159597	Neighbors
