# Supplementary material for: Data-driven fine-grained region discovery in the mouse brain with transformers
Source: Nat Commun. 2025 Oct 7;16:8536. doi: 10.1038/s41467-025-64259-4 (PMC12504640; doi:10.1038/s41467-025-64259-4)
Supplement: Supplementary file 4 — Source Data [file 41467_2025_64259_MOESM4_ESM.zip › source data/suppl_19d.csv]

	supertype	count	region_color	color_hex	neurotransmitter	count_norm
22	0239 Sst Chodl Gaba_2	75	564	#a5c4a8	Gaba	1.3340448239060834
23	0281 STR D1 Sema5a Gaba_1	80	564	#a5c4a8	Gaba	1.4229811454998222
24	0234 STR Prox1 Lhx6 Gaba_2	88	564	#a5c4a8	Gaba	1.5652792600498042
25	1180 OPC NN_2	208	564	#a5c4a8	NN	3.6997509782995373
26	1191 Peri NN_1	220	564	#a5c4a8	NN	3.913198150124511
27	1194 Microglia NN_1	316	564	#a5c4a8	NN	5.620775524724298
28	1184 MOL NN_4	1158	564	#a5c4a8	NN	20.597652081109924
29	1163 Astro-TE NN_3	1469	564	#a5c4a8	NN	26.129491284240487
30	1193 Endo NN_1	1587	564	#a5c4a8	NN	28.22838847385272
51	0234 STR Prox1 Lhx6 Gaba_2	59	457	#00c36b	Gaba	1.178585697163404
53	0281 STR D1 Sema5a Gaba_1	77	457	#00c36b	Gaba	1.5381542149420695
54	0239 Sst Chodl Gaba_2	89	457	#00c36b	Gaba	1.7778665601278467
55	1180 OPC NN_2	203	457	#00c36b	NN	4.055133839392728
56	1191 Peri NN_1	220	457	#00c36b	NN	4.3947263284059135
57	1194 Microglia NN_1	269	457	#00c36b	NN	5.373551737914503
58	1184 MOL NN_4	1154	457	#00c36b	NN	23.05233719536556
59	1163 Astro-TE NN_3	1282	457	#00c36b	NN	25.609268877347187
60	1193 Endo NN_1	1323	457	#00c36b	NN	26.42828605673192
88	0281 STR D1 Sema5a Gaba_1	83	357	#c39700	Gaba	1.4960346070656092
89	0239 Sst Chodl Gaba_2	96	357	#c39700	Gaba	1.7303532804614274
90	0234 STR Prox1 Lhx6 Gaba_2	144	357	#c39700	Gaba	2.595529920692141
91	1191 Peri NN_1	186	357	#c39700	NN	3.3525594808940156
92	1180 OPC NN_2	186	357	#c39700	NN	3.3525594808940156
93	1194 Microglia NN_1	286	357	#c39700	NN	5.155010814708002
94	1193 Endo NN_1	1025	357	#c39700	NN	18.475126171593367
95	1163 Astro-TE NN_3	1205	357	#c39700	NN	21.719538572458543
96	1184 MOL NN_4	1879	357	#c39700	NN	33.86806056236482
131	0234 STR Prox1 Lhx6 Gaba_2	44	185	#6db3ff	Gaba	1.2873025160912814
132	0281 STR D1 Sema5a Gaba_1	50	185	#6db3ff	Gaba	1.462843768285547
133	0239 Sst Chodl Gaba_2	61	185	#6db3ff	Gaba	1.7846693973083674
134	1191 Peri NN_1	86	185	#6db3ff	NN	2.516091281451141
135	1180 OPC NN_2	89	185	#6db3ff	NN	2.6038619075482736
136	1194 Microglia NN_1	158	185	#6db3ff	NN	4.622586307782329
138	1193 Endo NN_1	577	185	#6db3ff	NN	16.881217086015212
139	1163 Astro-TE NN_3	727	185	#6db3ff	NN	21.269748390871854
140	1184 MOL NN_4	1138	185	#6db3ff	NN	33.29432416617905
161	0281 STR D1 Sema5a Gaba_1	33	891	#90a1e9	Gaba	0.5900232433398891
165	0234 STR Prox1 Lhx6 Gaba_2	67	891	#90a1e9	Gaba	1.1979259789021992
167	0239 Sst Chodl Gaba_2	87	891	#90a1e9	Gaba	1.5555158233506168
168	1191 Peri NN_1	199	891	#90a1e9	NN	3.558018952261756
169	1180 OPC NN_2	199	891	#90a1e9	NN	3.558018952261756
170	1194 Microglia NN_1	235	891	#90a1e9	NN	4.201680672268908
171	1163 Astro-TE NN_3	1236	891	#90a1e9	NN	22.099052386912213
172	1193 Endo NN_1	1394	891	#90a1e9	NN	24.924012158054712
173	1184 MOL NN_4	1782	891	#90a1e9	NN	31.86125514035401
189	0281 STR D1 Sema5a Gaba_1	25	758	#005659	Gaba	0.5737893045673629
193	0239 Sst Chodl Gaba_2	46	758	#005659	Gaba	1.0557723204039475
196	0234 STR Prox1 Lhx6 Gaba_2	110	758	#005659	Gaba	2.5246729400963965
197	1180 OPC NN_2	123	758	#005659	NN	2.8230433784714255
198	1191 Peri NN_1	180	758	#005659	NN	4.131282992885012
199	1194 Microglia NN_1	213	758	#005659	NN	4.888684874913932
200	1184 MOL NN_4	1047	758	#005659	NN	24.030296075281157
201	1193 Endo NN_1	1140	758	#005659	NN	26.164792288271748
202	1163 Astro-TE NN_3	1149	758	#005659	NN	26.371356437916
233	0239 Sst Chodl Gaba_2	28	317	#69e680	Gaba	0.7038712921065863
236	0281 STR D1 Sema5a Gaba_1	44	317	#69e680	Gaba	1.1060834590246356
237	0234 STR Prox1 Lhx6 Gaba_2	45	317	#69e680	Gaba	1.1312217194570136
239	1180 OPC NN_2	80	317	#69e680	NN	2.0110608345902463
241	1191 Peri NN_1	108	317	#69e680	NN	2.7149321266968327
242	1194 Microglia NN_1	132	317	#69e680	NN	3.3182503770739067
244	1193 Endo NN_1	495	317	#69e680	NN	12.44343891402715
245	1163 Astro-TE NN_3	590	317	#69e680	NN	14.831573655103067
246	1184 MOL NN_4	1925	317	#69e680	NN	48.3911513323278
