# Supplementary material for: Data-driven fine-grained region discovery in the mouse brain with transformers
Source: Nat Commun. 2025 Oct 7;16:8536. doi: 10.1038/s41467-025-64259-4 (PMC12504640; doi:10.1038/s41467-025-64259-4)
Supplement: Supplementary file 4 — Source Data [file 41467_2025_64259_MOESM4_ESM.zip › source data/suppl_16.csv]

	k	stability_values	inertia_values
0	100	0.0395022900982035	317548451.2
1	200	0.0374177062677012	267537732.8
2	300	0.0346529273937145	241079081.6
3	400	0.0322402697470453	223730550.4
4	500	0.0312227663066652	211201683.2
5	600	0.0304268377522627	201354275.2
6	700	0.0297083523538377	193234188.8
7	800	0.0289065991838773	186452300.8
8	900	0.0282010573065943	180649022.4
9	1000	0.0278798249860604	175651934.4
10	1100	0.0271890491661098	171107715.2
11	1200	0.0269583151986201	167068560.0
12	1300	0.0260470681306388	161034130.0
13	1400	0.0256022191296021	160013160.0
14	1500	0.025242833710379	157004291.2
15	1600	0.0251814929147561	154243984.0
16	1700	0.0244826449288262	151643870.4
17	1800	0.0235858199910985	149219768.0
18	1900	0.0236352031015687	147034840.0
19	2000	0.0231517158034775	144823296.0
