# Supplementary material for: Data-driven fine-grained region discovery in the mouse brain with transformers
Source: Nat Commun. 2025 Oct 7;16:8536. doi: 10.1038/s41467-025-64259-4 (PMC12504640; doi:10.1038/s41467-025-64259-4)
Supplement: Supplementary file 4 — Source Data [file 41467_2025_64259_MOESM4_ESM.zip › source data/suppl_19a.csv]

	region_color	nt_type	value
0	185	Gaba	13.311878291398479
1	185	NN	86.07372732592158
2	185	Gaba-Chol	0.5558806319485079
4	185	IMN	0.058513750731421885
5	317	Gaba	8.345902463549521
6	317	NN	91.35243841126194
7	317	Gaba-Chol	0.2513826043237808
8	317	Glut	0.025138260432378077
9	317	IMN	0.025138260432378077
10	357	Gaba	8.489545782263878
11	357	NN	90.60922855082913
12	357	Gaba-Chol	0.8832011535688535
13	357	Glut	0.01802451333813987
15	457	Gaba	6.5121853775469445
16	457	NN	92.94846184578506
17	457	Gaba-Chol	0.5393527766679984
20	564	Gaba	6.332266097474208
21	564	NN	93.31198861615084
22	564	Gaba-Chol	0.35574528637495556
25	758	Gaba	5.760844617856323
26	758	NN	93.18338306173972
27	758	Gaba-Chol	1.0098691760385585
28	758	Glut	0.04590314436538903
30	891	Gaba	4.595029501162167
31	891	NN	94.13552655104596
32	891	Gaba-Chol	1.2694439477918829
