# Supplementary material for: Data-driven fine-grained region discovery in the mouse brain with transformers
Source: Nat Commun. 2025 Oct 7;16:8536. doi: 10.1038/s41467-025-64259-4 (PMC12504640; doi:10.1038/s41467-025-64259-4)
Supplement: Supplementary file 4 — Source Data [file 41467_2025_64259_MOESM4_ESM.zip › source data/suppl_15b.csv]

Number	CellCharter	CellTransformer	KMeansNeighborhood	SPIRAL	NoDecoder	GEX	NonSmooth
25	0.303533302	0.53976012	0.391859748	0.364568411	0.544584941	0.308809642	0.538696004
354	0.52691174	0.607300118	0.481055749	0.407084532	0.605462037	0.366503632	0.608645686
670	0.56619477	0.64249257	0.524827589	0.437869372	0.640028093	0.399737226	0.64313362
