# Supplementary material for: Data-driven fine-grained region discovery in the mouse brain with transformers
Source: Nat Commun. 2025 Oct 7;16:8536. doi: 10.1038/s41467-025-64259-4 (PMC12504640; doi:10.1038/s41467-025-64259-4)
Supplement: Supplementary file 4 — Source Data [file 41467_2025_64259_MOESM4_ESM.zip › source data/suppl_19b.csv]

	region_color	nt_type	value
0	185	Gaba	24
1	185	NN	17
2	185	Gaba-Chol	1
4	185	IMN	2
5	317	Gaba	21
6	317	NN	20
7	317	Gaba-Chol	1
8	317	Glut	1
9	317	IMN	1
10	357	Gaba	17
11	357	NN	17
12	357	Gaba-Chol	1
13	357	Glut	1
15	457	Gaba	14
16	457	NN	15
17	457	Gaba-Chol	1
20	564	Gaba	13
21	564	NN	17
22	564	Gaba-Chol	1
25	758	Gaba	12
26	758	NN	15
27	758	Gaba-Chol	1
28	758	Glut	1
30	891	Gaba	15
31	891	NN	17
32	891	Gaba-Chol	1
