# Supplementary material for: Data-driven fine-grained region discovery in the mouse brain with transformers
Source: Nat Commun. 2025 Oct 7;16:8536. doi: 10.1038/s41467-025-64259-4 (PMC12504640; doi:10.1038/s41467-025-64259-4)
Supplement: Supplementary file 4 — Source Data [file 41467_2025_64259_MOESM4_ESM.zip › source data/suppl_15a.csv]

	Number	Measurement	Method	ari
3	25	ARI	CellCharter	0.110976813
4	354	ARI	CellCharter	0.105777346
5	670	ARI	CellCharter	0.081687465
6	25	ARI	CellTransformer	0.279996858
7	354	ARI	CellTransformer	0.133786137
8	670	ARI	CellTransformer	0.101301568
9	25	ARI	KMeansNeighborhood	0.073961343
10	354	ARI	KMeansNeighborhood	0.102271107
11	670	ARI	KMeansNeighborhood	0.088825546
12	25	ARI	SPIRAL	0.181002373
13	354	ARI	SPIRAL	0.0801977
14	670	ARI	SPIRAL	0.054561571
15	25	ARI	GEX	0.108678484
16	354	ARI	GEX	0.058570014
17	670	ARI	GEX	0.051808022
18	25	ARI	NonSmooth	0.267543405
19	354	ARI	NonSmooth	0.128927755
20	670	ARI	NonSmooth	0.100311651
