# Supplementary material for: Data-driven fine-grained region discovery in the mouse brain with transformers
Source: Nat Commun. 2025 Oct 7;16:8536. doi: 10.1038/s41467-025-64259-4 (PMC12504640; doi:10.1038/s41467-025-64259-4)
Supplement: Supplementary file 4 — Source Data [file 41467_2025_64259_MOESM4_ESM.zip › source data/figure_6c.csv]

k	cost	animal	method	section type
25	0.7268163979748007	mouse-1	single	coronal
25	0.7342543625123232	mouse-2	single	coronal
25	0.7255805785742945	mouse-3	single	sagittal
25	0.7459861261477491	mouse-1	together	coronal
25	0.7207779775370357	mouse-2	together	coronal
25	0.7240319376981708	mouse-3	together	sagittal
333	0.7712019797339599	mouse-1	single	coronal
333	0.7257393443372679	mouse-2	single	coronal
333	0.7276217353834122	mouse-3	single	sagittal
630	0.8217409361932188	mouse-1	single	coronal
630	0.8061461433546225	mouse-2	single	coronal
630	0.7775372777457374	mouse-3	single	sagittal
630	0.7732421311634694	mouse-1	together	coronal
630	0.76806996	mouse-2	together	coronal
630	0.7031388168254308	mouse-3	together	sagittal
25	0.7381618187091551	pooled	together	both
333	0.7540305302720562	pooled	together	both
630	0.8056564670879324	pooled	together	both
