# Supplementary material for: Data-driven fine-grained region discovery in the mouse brain with transformers
Source: Nat Commun. 2025 Oct 7;16:8536. doi: 10.1038/s41467-025-64259-4 (PMC12504640; doi:10.1038/s41467-025-64259-4)
Supplement: Supplementary file 4 — Source Data [file 41467_2025_64259_MOESM4_ESM.zip › source data/figure_6b.csv]

	k	percent	num brains
1	10	100	4
7	10	100	3
2	25	98	4
8	25	100	3
10	50	100	3
4	50	95	4
6	100	100	3
0	100	91.5	4
9	333	96.8968969	3
3	333	84.68468468468468	4
5	630	80.03968253968254	4
11	630	93.38624338624338	3
