# Supplementary material for: Data-driven fine-grained region discovery in the mouse brain with transformers
Source: Nat Commun. 2025 Oct 7;16:8536. doi: 10.1038/s41467-025-64259-4 (PMC12504640; doi:10.1038/s41467-025-64259-4)
Supplement: Supplementary file 4 — Source Data [file 41467_2025_64259_MOESM4_ESM.zip › source data/suppl_17b-c-d.csv]

	supertype	count	region_color	color_hex	neurotransmitter	count_norm
22	0861 SCs Pax7 Nfia Gaba_3	43	1181	#93b8b5	Gaba	0.8377167348529125
23	0860 SCs Pax7 Nfia Gaba_2	47	1181	#93b8b5	Gaba	0.9156438729787648
31	1184 MOL NN_4	146	1181	#93b8b5	NN	2.84434054159361
37	0857 SC Lef1 Otx2 Gaba_1	386	1181	#93b8b5	Gaba	7.519968829144749
38	1193 Endo NN_1	399	1181	#93b8b5	NN	7.77323202805377
39	0852 SCs Dmbx1 Gaba_1	431	1181	#93b8b5	Gaba	8.396649133060588
40	0787 SCsg Pde5a Glut_3	485	1181	#93b8b5	Glut	9.448665497759595
41	0873 SCsg Gabrr2 Gaba_2	487	1181	#93b8b5	Gaba	9.487629066822521
42	1160 Astro-NT NN_2	647	1181	#93b8b5	NN	12.604714591856613
76	0788 SCop Sln Glut_1	64	17	#7249bc	Glut	1.0705921712947475
90	0873 SCsg Gabrr2 Gaba_2	246	17	#7249bc	Gaba	4.1150886584141855
91	0857 SC Lef1 Otx2 Gaba_1	285	17	#7249bc	Gaba	4.767480762796922
93	1193 Endo NN_1	302	17	#7249bc	NN	5.05185680829709
94	0787 SCsg Pde5a Glut_3	318	17	#7249bc	Glut	5.319504851120776
95	0861 SCs Pax7 Nfia Gaba_3	374	17	#7249bc	Gaba	6.25627300100368
96	0860 SCs Pax7 Nfia Gaba_2	434	17	#7249bc	Gaba	7.259953161592506
97	1184 MOL NN_4	484	17	#7249bc	NN	8.096353295416527
98	0852 SCs Dmbx1 Gaba_1	513	17	#7249bc	Gaba	8.58146537303446
99	1160 Astro-NT NN_2	648	17	#7249bc	NN	10.839745734359317
118	0873 SCsg Gabrr2 Gaba_2	5	494	#C70039	Gaba	0.12007684918347744
143	0857 SC Lef1 Otx2 Gaba_1	41	494	#C70039	Gaba	0.9846301633045149
150	0787 SCsg Pde5a Glut_3	78	494	#C70039	Glut	1.8731988472622478
155	0861 SCs Pax7 Nfia Gaba_3	125	494	#C70039	Gaba	3.0019212295869355
159	0852 SCs Dmbx1 Gaba_1	151	494	#C70039	Gaba	3.6263208453410183
160	0860 SCs Pax7 Nfia Gaba_2	231	494	#C70039	Gaba	5.547550432276657
161	1193 Endo NN_1	268	494	#C70039	NN	6.43611911623439
162	1160 Astro-NT NN_2	457	494	#C70039	NN	10.975024015369836
163	0788 SCop Sln Glut_1	591	494	#C70039	Glut	14.19308357348703
164	1184 MOL NN_4	665	494	#C70039	NN	15.970220941402497
