# Supplementary material for: Data-driven fine-grained region discovery in the mouse brain with transformers
Source: Nat Commun. 2025 Oct 7;16:8536. doi: 10.1038/s41467-025-64259-4 (PMC12504640; doi:10.1038/s41467-025-64259-4)
Supplement: Supplementary file 4 — Source Data [file 41467_2025_64259_MOESM4_ESM.zip › source data/suppl_1.csv]

	train/nll_epoch	valid/nll_epoch
0	0.868912398815155	0.8531141877174377
1	0.8507802486419678	0.8497312664985657
2	0.8480477929115295	0.8469828367233276
3	0.8463632464408875	0.8463537096977234
4	0.8456730246543884	0.8454141020774841
5	0.8445841670036316	0.8445423245429993
6	0.8443769216537476	0.8447422385215759
7	0.8438439965248108	0.8439827561378479
8	0.8433946371078491	0.8435309529304504
9	0.8427305221557617	0.8434320092201233
10	0.8428930640220642	0.8426455855369568
11	0.8426514267921448	0.8428622484207153
12	0.8422411680221558	0.8430813550949097
13	0.8422664999961853	0.8424915671348572
14	0.8420491814613342	0.8420693278312683
15	0.8416609764099121	0.8427581191062927
16	0.8415461778640747	0.841857373714447
17	0.841323971748352	0.8416834473609924
18	0.8412715792655945	0.8420392274856567
19	0.8413801193237305	0.8423659205436707
20	0.8412675261497498	0.8420506715774536
21	0.8411058783531189	0.8418189883232117
22	0.8408089876174927	0.841869592666626
23	0.8408540487289429	0.8419084548950195
24	0.8406387567520142	0.8413459062576294
25	0.8403416275978088	0.8417759537696838
26	0.8404842615127563	0.8413907289505005
27	0.8403873443603516	0.8412555456161499
28	0.8400136828422546	0.8409294486045837
29	0.8402528762817383	0.8410837054252625
30	0.8399556279182434	0.840993344783783
31	0.8402621150016785	0.841300368309021
32	0.8400861620903015	0.8407313823699951
33	0.8399215936660767	0.8408527374267578
34	0.83998042345047	0.8408824801445007
35	0.8397747874259949	0.8404853940010071
36	0.8395510315895081	0.840483546257019
37	0.8398205637931824	0.8407946825027466
38	0.8394901156425476	0.8407286405563354
39	0.8395024538040161	0.8407948613166809
