# Supplementary material for: Data-driven fine-grained region discovery in the mouse brain with transformers
Source: Nat Commun. 2025 Oct 7;16:8536. doi: 10.1038/s41467-025-64259-4 (PMC12504640; doi:10.1038/s41467-025-64259-4)
Supplement: Supplementary file 4 — Source Data [file 41467_2025_64259_MOESM4_ESM.zip › source data/figure2data.csv]

	Number	CCF	CellCharter	CellTransformer	KMeans	CellTypes	Measurement
0	25	0.899146275	0.7976970716	0.8219235194	0.9738915867		Neighbors
1	34					0.409641669	Neighbors
2	338					0.3043166486	Neighbors
3	354	0.8196685904	0.4678610641	0.6748916456	0.9239071798		Neighbors
4	670	0.7429632032	0.4119158888	0.651754719	0.9052901125		Neighbors
5	25		0.6204786558	0.6098735434			Assignment
6	100						Assignment
7	354		0.6114169139	0.635048228			Assignment
8	670		0.6771727798	0.7828412523			Assignment
9	25		0.7521177558	0.7407799265			Max
10	100						Max
11	354		0.8194463991	0.8926267779			Max
12	670		0.8402865858	0.9486159025			Max
