# Supplementary material for: Data-driven fine-grained region discovery in the mouse brain with transformers
Source: Nat Commun. 2025 Oct 7;16:8536. doi: 10.1038/s41467-025-64259-4 (PMC12504640; doi:10.1038/s41467-025-64259-4)
Supplement: Supplementary file 4 — Source Data [file 41467_2025_64259_MOESM4_ESM.zip › source data/figure_6d.csv]

donor_label	probability	num_cells	residuals	num_cells_zero-one_norm
C57BL6J-1	0.9691445268075195	2846908	125.04978905604271	1
C57BL6J-2	0.940217092	1227408	131.6590119403824	0.4311372197485834
C57BL6J-3	0.9642417803829054	1585843	127.43134496398932	0.5570404804089208
C57BL6J-4	0.9224058988203022	162578	151.22037352463587	0.057106868223349684
