# Supplementary material for: Data-driven fine-grained region discovery in the mouse brain with transformers
Source: Nat Commun. 2025 Oct 7;16:8536. doi: 10.1038/s41467-025-64259-4 (PMC12504640; doi:10.1038/s41467-025-64259-4)
Supplement: Supplementary file 4 — Source Data [file 41467_2025_64259_MOESM4_ESM.zip › source data/suppl_10c.csv]

	pct	k	method
3	93.57142857142857	700	smoothed
4	92.75	800	smoothed
5	92.77777777777777	900	smoothed
6	91.5	1000	smoothed
7	91.0	1100	smoothed
8	89.58333333333333	1200	smoothed
9	90.38461538461539	1300	smoothed
10	89.28571428571429	1400	smoothed
11	88.46666666666667	1500	smoothed
12	87.1875	1600	smoothed
13	88.05882352941177	1700	smoothed
14	87.66666666666667	1800	smoothed
15	86.84210526315789	1900	smoothed
16	91.8	2000	smoothed
3	1.1428571428571428	700	cc
4	0.875	800	cc
5	0.5555555555555556	900	cc
6	0.4	1000	cc
7	0.36363636363636365	1100	cc
8	0.16666666666666666	1200	cc
9	0.07692307692307693	1300	cc
10	0.0	1400	cc
11	0.0	1500	cc
12	0.0625	1600	cc
13	0.0	1700	cc
14	0.0	1800	cc
15	0.0	1900	cc
16	0.0	2000	cc
