# Supplementary material for: Data-driven fine-grained region discovery in the mouse brain with transformers
Source: Nat Commun. 2025 Oct 7;16:8536. doi: 10.1038/s41467-025-64259-4 (PMC12504640; doi:10.1038/s41467-025-64259-4)
Supplement: Supplementary file 4 — Source Data [file 41467_2025_64259_MOESM4_ESM.zip › source data/figure_4c-d-e.csv]

	supertype	count	region_color	color_hex	neurotransmitter	count_norm
48	0844 SC-PAG Lef1 Emx2 Gaba_2	6	466	#00749c	Gaba	0.09671179883945842
74	0846 SC-PAG Lef1 Emx2 Gaba_4	19	466	#00749c	Gaba	0.30625402965828497
78	0849 SCm-PAG Cdh23 Gaba_2	25	466	#00749c	Gaba	0.40296582849774343
81	0769 SCiw Pitx2 Glut_3	29	466	#00749c	Glut	0.4674403610573823
97	0760 SCig Foxb1 Glut_1	98	466	#00749c	Glut	1.5796260477111541
99	0855 SCs Dmbx1 Gaba_4	152	466	#00749c	Gaba	2.4500322372662797
102	1193 Endo NN_1	591	466	#00749c	NN	9.526112185686655
103	1160 Astro-NT NN_2	878	466	#00749c	NN	14.152159896840748
104	1184 MOL NN_4	1150	466	#00749c	NN	18.536428110896196
105	0764 SCig-an-PPT Foxb1 Glut_1	1329	466	#00749c	Glut	21.42166344294004
159	0846 SC-PAG Lef1 Emx2 Gaba_4	13	819	#90a1e9	Gaba	0.3540305010893246
160	0855 SCs Dmbx1 Gaba_4	13	819	#90a1e9	Gaba	0.3540305010893246
165	0849 SCm-PAG Cdh23 Gaba_2	21	819	#90a1e9	Gaba	0.5718954248366013
176	0844 SC-PAG Lef1 Emx2 Gaba_2	44	819	#90a1e9	Gaba	1.1982570806100217
177	0764 SCig-an-PPT Foxb1 Glut_1	51	819	#90a1e9	Glut	1.3888888888888888
178	0760 SCig Foxb1 Glut_1	52	819	#90a1e9	Glut	1.4161220043572984
186	0769 SCiw Pitx2 Glut_3	276	819	#90a1e9	Glut	7.516339869281046
187	1193 Endo NN_1	446	819	#90a1e9	NN	12.145969498910675
188	1160 Astro-NT NN_2	549	819	#90a1e9	NN	14.950980392156863
189	1184 MOL NN_4	1055	819	#90a1e9	NN	28.730936819172115
229	0769 SCiw Pitx2 Glut_3	6	1248	#799c7e	Glut	0.13172338090010977
232	0764 SCig-an-PPT Foxb1 Glut_1	8	1248	#799c7e	Glut	0.17563117453347968
240	0855 SCs Dmbx1 Gaba_4	13	1248	#799c7e	Gaba	0.2854006586169045
248	0760 SCig Foxb1 Glut_1	14	1248	#799c7e	Glut	0.30735455543358947
258	0849 SCm-PAG Cdh23 Gaba_2	38	1248	#799c7e	Gaba	0.8342480790340285
275	0846 SC-PAG Lef1 Emx2 Gaba_4	170	1248	#799c7e	Gaba	3.7321624588364433
279	1193 Endo NN_1	328	1248	#799c7e	NN	7.200878155872667
280	0844 SC-PAG Lef1 Emx2 Gaba_2	336	1248	#799c7e	Gaba	7.376509330406147
281	1160 Astro-NT NN_2	622	1248	#799c7e	NN	13.655323819978046
282	1184 MOL NN_4	787	1248	#799c7e	NN	17.277716794731067
291	0769 SCiw Pitx2 Glut_3	1	1018	#9e4b00	Glut	0.05230125523012552
342	0764 SCig-an-PPT Foxb1 Glut_1	16	1018	#9e4b00	Glut	0.8368200836820083
345	0760 SCig Foxb1 Glut_1	19	1018	#9e4b00	Glut	0.9937238493723849
353	0846 SC-PAG Lef1 Emx2 Gaba_4	32	1018	#9e4b00	Gaba	1.6736401673640167
357	0844 SC-PAG Lef1 Emx2 Gaba_2	76	1018	#9e4b00	Gaba	3.9748953974895396
359	1193 Endo NN_1	144	1018	#9e4b00	NN	7.531380753138076
360	0855 SCs Dmbx1 Gaba_4	165	1018	#9e4b00	Gaba	8.629707112970712
361	0849 SCm-PAG Cdh23 Gaba_2	209	1018	#9e4b00	Gaba	10.930962343096235
362	1160 Astro-NT NN_2	233	1018	#9e4b00	NN	12.186192468619247
363	1184 MOL NN_4	320	1018	#9e4b00	NN	16.736401673640167
417	0764 SCig-an-PPT Foxb1 Glut_1	43	200	#9e90af	Glut	0.7590467784642542
431	0844 SC-PAG Lef1 Emx2 Gaba_2	72	200	#9e90af	Gaba	1.2709620476610768
433	0855 SCs Dmbx1 Gaba_4	79	200	#9e90af	Gaba	1.3945278022947925
436	0849 SCm-PAG Cdh23 Gaba_2	106	200	#9e90af	Gaba	1.8711385701676964
438	0769 SCiw Pitx2 Glut_3	114	200	#9e90af	Glut	2.0123565754633717
439	0846 SC-PAG Lef1 Emx2 Gaba_4	126	200	#9e90af	Gaba	2.224183583406884
445	0760 SCig Foxb1 Glut_1	369	200	#9e90af	Glut	6.513680494263019
446	1193 Endo NN_1	423	200	#9e90af	NN	7.466902030008827
447	1160 Astro-NT NN_2	711	200	#9e90af	NN	12.550750220653134
448	1184 MOL NN_4	904	200	#9e90af	NN	15.957634598411296
