# Supplementary material for: Data-driven fine-grained region discovery in the mouse brain with transformers
Source: Nat Commun. 2025 Oct 7;16:8536. doi: 10.1038/s41467-025-64259-4 (PMC12504640; doi:10.1038/s41467-025-64259-4)
Supplement: Supplementary file 4 — Source Data [file 41467_2025_64259_MOESM4_ESM.zip › source data/suppl_10a.csv]

	smoothness	k	method
0	0.8497995266601698	670	CellTransformer (+smoothing, +cell types)
1	0.21168241965973533	670	CellTransformer (+smoothing, +cell types)
2	0.3922038393533721	670	CellTransformer (+smoothing, +cell types)
3	0.6712694452597593	670	CellTransformer (+smoothing, +cell types)
4	0.7583772847774523	670	CellTransformer (+smoothing, +cell types)
5	0.7408223639571178	670	CellTransformer (+smoothing, +cell types)
6	0.5987205915303607	670	CellTransformer (+smoothing, +cell types)
7	0.5454154640741303	670	CellTransformer (+smoothing, +cell types)
8	0.5568985676702719	670	CellTransformer (+smoothing, +cell types)
9	0.8097295485024586	670	CellTransformer (+smoothing, +cell types)
10	0.64467813705132	670	CellTransformer (+smoothing, +cell types)
11	0.5730008598452279	670	CellTransformer (+smoothing, +cell types)
12	0.7204333605887163	670	CellTransformer (+smoothing, +cell types)
13	0.7238205980066444	670	CellTransformer (+smoothing, +cell types)
14	0.6531022187004755	670	CellTransformer (+smoothing, +cell types)
15	0.7946100519930676	670	CellTransformer (+smoothing, +cell types)
16	0.43695974576271185	670	CellTransformer (+smoothing, +cell types)
17	0.6876807383353273	670	CellTransformer (+smoothing, +cell types)
18	0.349771335238873	670	CellTransformer (+smoothing, +cell types)
19	0.38865509856200003	670	CellTransformer (+smoothing, +cell types)
20	0.6759434612732704	670	CellTransformer (+smoothing, +cell types)
21	0.683998114097124	670	CellTransformer (+smoothing, +cell types)
22	0.6716358325219085	670	CellTransformer (+smoothing, +cell types)
23	0.7999219391947411	670	CellTransformer (+smoothing, +cell types)
24	0.909986829107672	670	CellTransformer (+smoothing, +cell types)
25	0.8161800486618005	670	CellTransformer (+smoothing, +cell types)
26	0.8412238306017467	670	CellTransformer (+smoothing, +cell types)
27	0.731267650325242	670	CellTransformer (+smoothing, +cell types)
28	0.5262389118864578	670	CellTransformer (+smoothing, +cell types)
29	0.5969650067294751	670	CellTransformer (+smoothing, +cell types)
30	0.46756082537727134	670	CellTransformer (+smoothing, +cell types)
31	0.7614322691975841	670	CellTransformer (+smoothing, +cell types)
32	0.8828707306528318	670	CellTransformer (+smoothing, +cell types)
33	0.6889095744680851	670	CellTransformer (+smoothing, +cell types)
34	0.5427531285551762	670	CellTransformer (+smoothing, +cell types)
35	0.3890178729428419	670	CellTransformer (+smoothing, +cell types)
36	0.6464364859517214	670	CellTransformer (+smoothing, +cell types)
37	0.45025477707006367	670	CellTransformer (+smoothing, +cell types)
38	0.4898304924242425	670	CellTransformer (+smoothing, +cell types)
39	0.6771153119092627	670	CellTransformer (+smoothing, +cell types)
40	0.5277496076300857	670	CellTransformer (+smoothing, +cell types)
41	0.6289934369602763	670	CellTransformer (+smoothing, +cell types)
42	0.4123221706184307	670	CellTransformer (+smoothing, +cell types)
43	0.582538188277087	670	CellTransformer (+smoothing, +cell types)
44	0.4396529509559434	670	CellTransformer (+smoothing, +cell types)
45	0.7662614859543188	670	CellTransformer (+smoothing, +cell types)
46	0.792288972089857	670	CellTransformer (+smoothing, +cell types)
47	0.4733270178097765	670	CellTransformer (+smoothing, +cell types)
48	0.6155425853869434	670	CellTransformer (+smoothing, +cell types)
49	0.8124692348849653	670	CellTransformer (+smoothing, +cell types)
50	0.7847272026219395	670	CellTransformer (+smoothing, +cell types)
51	0.770371689294458	670	CellTransformer (+smoothing, +cell types)
52	0.659734721289456	670	CellTransformer (+smoothing, +cell types)
53	0.7622440087145971	670	CellTransformer (+smoothing, +cell types)
54	0.6659690048939642	670	CellTransformer (+smoothing, +cell types)
55	0.790021015195603	670	CellTransformer (+smoothing, +cell types)
56	0.3915393133997786	670	CellTransformer (+smoothing, +cell types)
57	0.4048319911135796	670	CellTransformer (+smoothing, +cell types)
58	0.6193125889770185	670	CellTransformer (+smoothing, +cell types)
59	0.6348756452369779	670	CellTransformer (+smoothing, +cell types)
60	0.8609962406015038	670	CellTransformer (+smoothing, +cell types)
61	0.7975018532246108	670	CellTransformer (+smoothing, +cell types)
62	0.3172567940133911	670	CellTransformer (+smoothing, +cell types)
63	0.7951987052688366	670	CellTransformer (+smoothing, +cell types)
64	0.7815589051963506	670	CellTransformer (+smoothing, +cell types)
65	0.6769055433989789	670	CellTransformer (+smoothing, +cell types)
66	0.7246026410564225	670	CellTransformer (+smoothing, +cell types)
67	0.5182599277978339	670	CellTransformer (+smoothing, +cell types)
68	0.562396748681898	670	CellTransformer (+smoothing, +cell types)
69	0.7298835328372696	670	CellTransformer (+smoothing, +cell types)
70	0.7756988379599741	670	CellTransformer (+smoothing, +cell types)
71	0.6232574817266584	670	CellTransformer (+smoothing, +cell types)
72	0.8120767676767676	670	CellTransformer (+smoothing, +cell types)
73	0.6364031007751937	670	CellTransformer (+smoothing, +cell types)
74	0.7472365948836537	670	CellTransformer (+smoothing, +cell types)
75	0.7865325296933168	670	CellTransformer (+smoothing, +cell types)
76	0.4773552894211578	670	CellTransformer (+smoothing, +cell types)
77	0.8104347167524992	670	CellTransformer (+smoothing, +cell types)
78	0.32596380642537615	670	CellTransformer (+smoothing, +cell types)
79	0.7235675492192805	670	CellTransformer (+smoothing, +cell types)
80	0.5657956839000156	670	CellTransformer (+smoothing, +cell types)
81	0.7238280193236716	670	CellTransformer (+smoothing, +cell types)
82	0.7051370558375636	670	CellTransformer (+smoothing, +cell types)
83	0.46228014106237597	670	CellTransformer (+smoothing, +cell types)
84	0.8441636726546906	670	CellTransformer (+smoothing, +cell types)
85	0.7327374066673678	670	CellTransformer (+smoothing, +cell types)
86	0.718122755468495	670	CellTransformer (+smoothing, +cell types)
87	0.6227002919234511	670	CellTransformer (+smoothing, +cell types)
88	0.7741763661471691	670	CellTransformer (+smoothing, +cell types)
89	0.8859744380784488	670	CellTransformer (+smoothing, +cell types)
90	0.5192200623950083	670	CellTransformer (+smoothing, +cell types)
91	0.6239775952203136	670	CellTransformer (+smoothing, +cell types)
92	0.6069264774313634	670	CellTransformer (+smoothing, +cell types)
93	0.44350167224080267	670	CellTransformer (+smoothing, +cell types)
94	0.8491059950917378	670	CellTransformer (+smoothing, +cell types)
95	0.4250260165735209	670	CellTransformer (+smoothing, +cell types)
96	0.8650767004341534	670	CellTransformer (+smoothing, +cell types)
97	0.7768004377964247	670	CellTransformer (+smoothing, +cell types)
98	0.4588054176831833	670	CellTransformer (+smoothing, +cell types)
99	0.23323494687131052	670	CellTransformer (+smoothing, +cell types)
100	0.519086553816672	670	CellTransformer (+smoothing, +cell types)
101	0.8158926233085989	670	CellTransformer (+smoothing, +cell types)
102	0.7596216323296354	670	CellTransformer (+smoothing, +cell types)
103	0.5238213485083636	670	CellTransformer (+smoothing, +cell types)
104	0.7856961506961507	670	CellTransformer (+smoothing, +cell types)
105	0.3001265481960151	670	CellTransformer (+smoothing, +cell types)
106	0.7583423155547296	670	CellTransformer (+smoothing, +cell types)
107	0.8155586385497595	670	CellTransformer (+smoothing, +cell types)
108	0.19324252651880425	670	CellTransformer (+smoothing, +cell types)
109	0.5193689869835879	670	CellTransformer (+smoothing, +cell types)
110	0.4766650185414092	670	CellTransformer (+smoothing, +cell types)
111	0.6105257220216607	670	CellTransformer (+smoothing, +cell types)
112	0.42287539936102236	670	CellTransformer (+smoothing, +cell types)
113	0.2727487283825025	670	CellTransformer (+smoothing, +cell types)
114	0.6430598851517637	670	CellTransformer (+smoothing, +cell types)
115	0.8457917532917533	670	CellTransformer (+smoothing, +cell types)
116	0.6381666097644247	670	CellTransformer (+smoothing, +cell types)
117	0.2269551616266945	670	CellTransformer (+smoothing, +cell types)
118	0.8414572864321608	670	CellTransformer (+smoothing, +cell types)
119	0.43058222222222226	670	CellTransformer (+smoothing, +cell types)
120	0.56142252195734	670	CellTransformer (+smoothing, +cell types)
121	0.8396501630595907	670	CellTransformer (+smoothing, +cell types)
122	0.3623193411264612	670	CellTransformer (+smoothing, +cell types)
123	0.7421198618692214	670	CellTransformer (+smoothing, +cell types)
124	0.7739325971934667	670	CellTransformer (+smoothing, +cell types)
125	0.5457153179190751	670	CellTransformer (+smoothing, +cell types)
126	0.7550313152400835	670	CellTransformer (+smoothing, +cell types)
127	0.6916531057749553	670	CellTransformer (+smoothing, +cell types)
128	0.6798616094310609	670	CellTransformer (+smoothing, +cell types)
129	0.5265921787709498	670	CellTransformer (+smoothing, +cell types)
130	0.7387809274127479	670	CellTransformer (+smoothing, +cell types)
131	0.40892786234281936	670	CellTransformer (+smoothing, +cell types)
132	0.5926008010680908	670	CellTransformer (+smoothing, +cell types)
133	0.6445483870967742	670	CellTransformer (+smoothing, +cell types)
134	0.7733628938156359	670	CellTransformer (+smoothing, +cell types)
135	0.44653123412899953	670	CellTransformer (+smoothing, +cell types)
136	0.3622084703152195	670	CellTransformer (+smoothing, +cell types)
137	0.8686398149544928	670	CellTransformer (+smoothing, +cell types)
138	0.8999167847025495	670	CellTransformer (+smoothing, +cell types)
139	0.6506459792320696	670	CellTransformer (+smoothing, +cell types)
140	0.7841250733998826	670	CellTransformer (+smoothing, +cell types)
141	0.6061070110701108	670	CellTransformer (+smoothing, +cell types)
142	0.6935948061188189	670	CellTransformer (+smoothing, +cell types)
143	0.7352780898876405	670	CellTransformer (+smoothing, +cell types)
144	0.8248609728581857	670	CellTransformer (+smoothing, +cell types)
145	0.7207903667214012	670	CellTransformer (+smoothing, +cell types)
146	0.7869182269774551	670	CellTransformer (+smoothing, +cell types)
147	0.5128741092636581	670	CellTransformer (+smoothing, +cell types)
148	0.36297866666666667	670	CellTransformer (+smoothing, +cell types)
149	0.6686190053285969	670	CellTransformer (+smoothing, +cell types)
150	0.8002601314348303	670	CellTransformer (+smoothing, +cell types)
151	0.737246759481517	670	CellTransformer (+smoothing, +cell types)
152	0.874194422310757	670	CellTransformer (+smoothing, +cell types)
153	0.38167053364269143	670	CellTransformer (+smoothing, +cell types)
154	0.7815386464719317	670	CellTransformer (+smoothing, +cell types)
155	0.7443560030395137	670	CellTransformer (+smoothing, +cell types)
156	0.48317352566822236	670	CellTransformer (+smoothing, +cell types)
157	0.8032745424292844	670	CellTransformer (+smoothing, +cell types)
158	0.41779258400927	670	CellTransformer (+smoothing, +cell types)
159	0.7731721268850753	670	CellTransformer (+smoothing, +cell types)
160	0.6530117647058825	670	CellTransformer (+smoothing, +cell types)
161	0.5946359743040686	670	CellTransformer (+smoothing, +cell types)
162	0.7363628411476559	670	CellTransformer (+smoothing, +cell types)
163	0.7191888708965112	670	CellTransformer (+smoothing, +cell types)
164	0.481781255202264	670	CellTransformer (+smoothing, +cell types)
165	0.7052818166966183	670	CellTransformer (+smoothing, +cell types)
166	0.825944630872483	670	CellTransformer (+smoothing, +cell types)
167	0.6975687232742823	670	CellTransformer (+smoothing, +cell types)
168	0.6802593718338399	670	CellTransformer (+smoothing, +cell types)
169	0.7277357499343314	670	CellTransformer (+smoothing, +cell types)
170	0.8296279159437053	670	CellTransformer (+smoothing, +cell types)
171	0.785348014156508	670	CellTransformer (+smoothing, +cell types)
172	0.313857951694976	670	CellTransformer (+smoothing, +cell types)
173	0.8103866862457171	670	CellTransformer (+smoothing, +cell types)
174	0.8781541468863446	670	CellTransformer (+smoothing, +cell types)
175	0.8016411472935088	670	CellTransformer (+smoothing, +cell types)
176	0.7713838294091515	670	CellTransformer (+smoothing, +cell types)
177	0.544656939587604	670	CellTransformer (+smoothing, +cell types)
178	0.8223399209486165	670	CellTransformer (+smoothing, +cell types)
179	0.76491318958275	670	CellTransformer (+smoothing, +cell types)
180	0.7968562182154415	670	CellTransformer (+smoothing, +cell types)
181	0.7680154781647319	670	CellTransformer (+smoothing, +cell types)
182	0.4622905649874757	670	CellTransformer (+smoothing, +cell types)
183	0.4232301718051306	670	CellTransformer (+smoothing, +cell types)
184	0.712777088502895	670	CellTransformer (+smoothing, +cell types)
185	0.7803901950975488	670	CellTransformer (+smoothing, +cell types)
186	0.5720784135634271	670	CellTransformer (+smoothing, +cell types)
187	0.647365126127785	670	CellTransformer (+smoothing, +cell types)
188	0.7765029469548135	670	CellTransformer (+smoothing, +cell types)
189	0.5159581881533101	670	CellTransformer (+smoothing, +cell types)
190	0.8535725714285715	670	CellTransformer (+smoothing, +cell types)
191	0.7636900464156782	670	CellTransformer (+smoothing, +cell types)
192	0.4987085779208484	670	CellTransformer (+smoothing, +cell types)
193	0.4974979935794543	670	CellTransformer (+smoothing, +cell types)
194	0.7200425397825745	670	CellTransformer (+smoothing, +cell types)
195	0.6739645458293252	670	CellTransformer (+smoothing, +cell types)
196	0.7336545999538852	670	CellTransformer (+smoothing, +cell types)
197	0.7782046511627908	670	CellTransformer (+smoothing, +cell types)
198	0.6305719339622642	670	CellTransformer (+smoothing, +cell types)
199	0.6346424731182796	670	CellTransformer (+smoothing, +cell types)
200	0.6355747165455904	670	CellTransformer (+smoothing, +cell types)
201	0.8649820193637621	670	CellTransformer (+smoothing, +cell types)
202	0.746658321060383	670	CellTransformer (+smoothing, +cell types)
203	0.8235853561480303	670	CellTransformer (+smoothing, +cell types)
204	0.8346843971631204	670	CellTransformer (+smoothing, +cell types)
205	0.4267923823749067	670	CellTransformer (+smoothing, +cell types)
206	0.7686139506915213	670	CellTransformer (+smoothing, +cell types)
207	0.5515848670756647	670	CellTransformer (+smoothing, +cell types)
208	0.8455127721152637	670	CellTransformer (+smoothing, +cell types)
209	0.2249628804751299	670	CellTransformer (+smoothing, +cell types)
210	0.8768697123519459	670	CellTransformer (+smoothing, +cell types)
211	0.3887520221862722	670	CellTransformer (+smoothing, +cell types)
212	0.3788994229183842	670	CellTransformer (+smoothing, +cell types)
213	0.7682246473249934	670	CellTransformer (+smoothing, +cell types)
214	0.70747	670	CellTransformer (+smoothing, +cell types)
215	0.4921528464472383	670	CellTransformer (+smoothing, +cell types)
216	0.60818497795863	670	CellTransformer (+smoothing, +cell types)
217	0.878517435320585	670	CellTransformer (+smoothing, +cell types)
218	0.7632136075949367	670	CellTransformer (+smoothing, +cell types)
219	0.8656750878367074	670	CellTransformer (+smoothing, +cell types)
220	0.8250198459024048	670	CellTransformer (+smoothing, +cell types)
221	0.3980479825517994	670	CellTransformer (+smoothing, +cell types)
222	0.6571943462897526	670	CellTransformer (+smoothing, +cell types)
223	0.4980295930949445	670	CellTransformer (+smoothing, +cell types)
224	0.48570790648804835	670	CellTransformer (+smoothing, +cell types)
225	0.8771065153733529	670	CellTransformer (+smoothing, +cell types)
226	0.9028918423464712	670	CellTransformer (+smoothing, +cell types)
227	0.5878074458346048	670	CellTransformer (+smoothing, +cell types)
228	0.7923218262806236	670	CellTransformer (+smoothing, +cell types)
229	0.6550771565899317	670	CellTransformer (+smoothing, +cell types)
230	0.3046511627906977	670	CellTransformer (+smoothing, +cell types)
231	0.8355736991073373	670	CellTransformer (+smoothing, +cell types)
232	0.8256764733885557	670	CellTransformer (+smoothing, +cell types)
233	0.8630478328440684	670	CellTransformer (+smoothing, +cell types)
234	0.7805742349829997	670	CellTransformer (+smoothing, +cell types)
235	0.9183395840436412	670	CellTransformer (+smoothing, +cell types)
236	0.4384795224672526	670	CellTransformer (+smoothing, +cell types)
237	0.2556997607655503	670	CellTransformer (+smoothing, +cell types)
238	0.3136234254866678	670	CellTransformer (+smoothing, +cell types)
239	0.8859824738793394	670	CellTransformer (+smoothing, +cell types)
240	0.7189013282732448	670	CellTransformer (+smoothing, +cell types)
241	0.6604546553808949	670	CellTransformer (+smoothing, +cell types)
242	0.7047616323417238	670	CellTransformer (+smoothing, +cell types)
243	0.379061444969615	670	CellTransformer (+smoothing, +cell types)
244	0.6659587398048936	670	CellTransformer (+smoothing, +cell types)
245	0.7338598047914818	670	CellTransformer (+smoothing, +cell types)
246	0.7743102625298328	670	CellTransformer (+smoothing, +cell types)
247	0.8293120021971986	670	CellTransformer (+smoothing, +cell types)
248	0.3812302085951244	670	CellTransformer (+smoothing, +cell types)
249	0.8055780376207423	670	CellTransformer (+smoothing, +cell types)
250	0.8364826470059342	670	CellTransformer (+smoothing, +cell types)
251	0.39022609643149003	670	CellTransformer (+smoothing, +cell types)
252	0.9283475130890053	670	CellTransformer (+smoothing, +cell types)
253	0.3730885182809493	670	CellTransformer (+smoothing, +cell types)
254	0.6928669275929549	670	CellTransformer (+smoothing, +cell types)
255	0.5810388611004232	670	CellTransformer (+smoothing, +cell types)
256	0.6398137369033761	670	CellTransformer (+smoothing, +cell types)
257	0.75996996996997	670	CellTransformer (+smoothing, +cell types)
258	0.7915177227316273	670	CellTransformer (+smoothing, +cell types)
259	0.7024330949948927	670	CellTransformer (+smoothing, +cell types)
260	0.6759671592775042	670	CellTransformer (+smoothing, +cell types)
261	0.18432343234323434	670	CellTransformer (+smoothing, +cell types)
262	0.5477884405670665	670	CellTransformer (+smoothing, +cell types)
263	0.45504834073686956	670	CellTransformer (+smoothing, +cell types)
264	0.7059764443737069	670	CellTransformer (+smoothing, +cell types)
265	0.7190857885615252	670	CellTransformer (+smoothing, +cell types)
266	0.7348096074985354	670	CellTransformer (+smoothing, +cell types)
267	0.5674947938359016	670	CellTransformer (+smoothing, +cell types)
268	0.766983581519664	670	CellTransformer (+smoothing, +cell types)
269	0.7606678454842221	670	CellTransformer (+smoothing, +cell types)
270	0.8361883855517861	670	CellTransformer (+smoothing, +cell types)
271	0.49401077645758495	670	CellTransformer (+smoothing, +cell types)
272	0.5657131258457375	670	CellTransformer (+smoothing, +cell types)
273	0.46722276581865624	670	CellTransformer (+smoothing, +cell types)
274	0.7073791287697464	670	CellTransformer (+smoothing, +cell types)
275	0.7943946061036197	670	CellTransformer (+smoothing, +cell types)
276	0.5636009695500681	670	CellTransformer (+smoothing, +cell types)
277	0.7337738619676946	670	CellTransformer (+smoothing, +cell types)
278	0.7290441892154954	670	CellTransformer (+smoothing, +cell types)
279	0.8306075949367089	670	CellTransformer (+smoothing, +cell types)
280	0.6157209997863704	670	CellTransformer (+smoothing, +cell types)
281	0.7402810333963452	670	CellTransformer (+smoothing, +cell types)
282	0.6853479853479854	670	CellTransformer (+smoothing, +cell types)
283	0.8299414817268412	670	CellTransformer (+smoothing, +cell types)
284	0.8207430647291942	670	CellTransformer (+smoothing, +cell types)
285	0.81878695403395	670	CellTransformer (+smoothing, +cell types)
286	0.7510164389905072	670	CellTransformer (+smoothing, +cell types)
287	0.8068903868698709	670	CellTransformer (+smoothing, +cell types)
288	0.6634946695095949	670	CellTransformer (+smoothing, +cell types)
289	0.7234795208655332	670	CellTransformer (+smoothing, +cell types)
290	0.8091240601503759	670	CellTransformer (+smoothing, +cell types)
291	0.4164628136200717	670	CellTransformer (+smoothing, +cell types)
292	0.4420068987143305	670	CellTransformer (+smoothing, +cell types)
293	0.679167701863354	670	CellTransformer (+smoothing, +cell types)
294	0.78199709513435	670	CellTransformer (+smoothing, +cell types)
295	0.4426831785345718	670	CellTransformer (+smoothing, +cell types)
296	0.7273448275862069	670	CellTransformer (+smoothing, +cell types)
297	0.7305871341048332	670	CellTransformer (+smoothing, +cell types)
298	0.848688524590164	670	CellTransformer (+smoothing, +cell types)
299	0.8073766152888058	670	CellTransformer (+smoothing, +cell types)
300	0.21302607640994542	670	CellTransformer (+smoothing, +cell types)
301	0.5903340757238308	670	CellTransformer (+smoothing, +cell types)
302	0.7120551744270909	670	CellTransformer (+smoothing, +cell types)
303	0.37906706017379904	670	CellTransformer (+smoothing, +cell types)
304	0.6176573938506589	670	CellTransformer (+smoothing, +cell types)
305	0.6423150727328999	670	CellTransformer (+smoothing, +cell types)
306	0.6997642323174237	670	CellTransformer (+smoothing, +cell types)
307	0.8158356164383562	670	CellTransformer (+smoothing, +cell types)
308	0.5254590952839269	670	CellTransformer (+smoothing, +cell types)
309	0.8177542242703533	670	CellTransformer (+smoothing, +cell types)
310	0.880303169499311	670	CellTransformer (+smoothing, +cell types)
311	0.7914165350184308	670	CellTransformer (+smoothing, +cell types)
312	0.7183996907614998	670	CellTransformer (+smoothing, +cell types)
313	0.7522513966480446	670	CellTransformer (+smoothing, +cell types)
314	0.8249283489096573	670	CellTransformer (+smoothing, +cell types)
315	0.5023967422920302	670	CellTransformer (+smoothing, +cell types)
316	0.42548187808896215	670	CellTransformer (+smoothing, +cell types)
317	0.5098833855029767	670	CellTransformer (+smoothing, +cell types)
318	0.7377777777777778	670	CellTransformer (+smoothing, +cell types)
319	0.5067641826447915	670	CellTransformer (+smoothing, +cell types)
320	0.3563024317723267	670	CellTransformer (+smoothing, +cell types)
321	0.7529603087100332	670	CellTransformer (+smoothing, +cell types)
322	0.8773039108586409	670	CellTransformer (+smoothing, +cell types)
323	0.8409110124709365	670	CellTransformer (+smoothing, +cell types)
324	0.6753711646321346	670	CellTransformer (+smoothing, +cell types)
325	0.7671782090083674	670	CellTransformer (+smoothing, +cell types)
326	0.3745974310776943	670	CellTransformer (+smoothing, +cell types)
327	0.751683923705722	670	CellTransformer (+smoothing, +cell types)
328	0.7565075714011885	670	CellTransformer (+smoothing, +cell types)
329	0.8674170876345267	670	CellTransformer (+smoothing, +cell types)
330	0.38203580901856765	670	CellTransformer (+smoothing, +cell types)
331	0.7781025641025642	670	CellTransformer (+smoothing, +cell types)
332	0.5359212640599893	670	CellTransformer (+smoothing, +cell types)
333	0.8094420697412824	670	CellTransformer (+smoothing, +cell types)
334	0.6767447018235585	670	CellTransformer (+smoothing, +cell types)
335	0.7988307291666668	670	CellTransformer (+smoothing, +cell types)
336	0.8843527918781726	670	CellTransformer (+smoothing, +cell types)
337	0.8279631717399474	670	CellTransformer (+smoothing, +cell types)
338	0.8262128541810643	670	CellTransformer (+smoothing, +cell types)
339	0.3068252944023229	670	CellTransformer (+smoothing, +cell types)
340	0.689047699594046	670	CellTransformer (+smoothing, +cell types)
341	0.802732748236104	670	CellTransformer (+smoothing, +cell types)
342	0.8984607706128966	670	CellTransformer (+smoothing, +cell types)
343	0.7008600182982616	670	CellTransformer (+smoothing, +cell types)
344	0.49498198043590186	670	CellTransformer (+smoothing, +cell types)
345	0.2747335558187103	670	CellTransformer (+smoothing, +cell types)
346	0.44198100664767337	670	CellTransformer (+smoothing, +cell types)
347	0.8037243448058099	670	CellTransformer (+smoothing, +cell types)
348	0.81927525883613	670	CellTransformer (+smoothing, +cell types)
349	0.7111794127137785	670	CellTransformer (+smoothing, +cell types)
350	0.6820417246175242	670	CellTransformer (+smoothing, +cell types)
351	0.7464135454079015	670	CellTransformer (+smoothing, +cell types)
352	0.7700489168413696	670	CellTransformer (+smoothing, +cell types)
353	0.7381518624641834	670	CellTransformer (+smoothing, +cell types)
354	0.7021731924590843	670	CellTransformer (+smoothing, +cell types)
355	0.7088939003436425	670	CellTransformer (+smoothing, +cell types)
356	0.7100733620035417	670	CellTransformer (+smoothing, +cell types)
357	0.6324463447350771	670	CellTransformer (+smoothing, +cell types)
358	0.4845748236167843	670	CellTransformer (+smoothing, +cell types)
359	0.8819822353811991	670	CellTransformer (+smoothing, +cell types)
360	0.18954131780123773	670	CellTransformer (+smoothing, +cell types)
361	0.8097468183049013	670	CellTransformer (+smoothing, +cell types)
362	0.46596426623022363	670	CellTransformer (+smoothing, +cell types)
363	0.4914677574590953	670	CellTransformer (+smoothing, +cell types)
364	0.7569352014010508	670	CellTransformer (+smoothing, +cell types)
365	0.6146504237288136	670	CellTransformer (+smoothing, +cell types)
366	0.81713920350749	670	CellTransformer (+smoothing, +cell types)
367	0.6436300246103364	670	CellTransformer (+smoothing, +cell types)
368	0.6435295623240338	670	CellTransformer (+smoothing, +cell types)
369	0.5887958810828766	670	CellTransformer (+smoothing, +cell types)
370	0.7338452872699962	670	CellTransformer (+smoothing, +cell types)
371	0.7878562048588313	670	CellTransformer (+smoothing, +cell types)
372	0.7094438040345822	670	CellTransformer (+smoothing, +cell types)
373	0.5410906004667939	670	CellTransformer (+smoothing, +cell types)
374	0.7551566617862373	670	CellTransformer (+smoothing, +cell types)
375	0.528193246601374	670	CellTransformer (+smoothing, +cell types)
376	0.7622168256721596	670	CellTransformer (+smoothing, +cell types)
377	0.7564695550351289	670	CellTransformer (+smoothing, +cell types)
378	0.7874694589877836	670	CellTransformer (+smoothing, +cell types)
379	0.7575084554678693	670	CellTransformer (+smoothing, +cell types)
380	0.24960905713780293	670	CellTransformer (+smoothing, +cell types)
381	0.6439779681762546	670	CellTransformer (+smoothing, +cell types)
382	0.6673040187421156	670	CellTransformer (+smoothing, +cell types)
383	0.5403556684661797	670	CellTransformer (+smoothing, +cell types)
384	0.4590982658959538	670	CellTransformer (+smoothing, +cell types)
385	0.16555136663524977	670	CellTransformer (+smoothing, +cell types)
386	0.6909313223019475	670	CellTransformer (+smoothing, +cell types)
387	0.717234079472497	670	CellTransformer (+smoothing, +cell types)
388	0.7990226337448559	670	CellTransformer (+smoothing, +cell types)
389	0.7993392798149983	670	CellTransformer (+smoothing, +cell types)
390	0.857384488448845	670	CellTransformer (+smoothing, +cell types)
391	0.3002613460727835	670	CellTransformer (+smoothing, +cell types)
392	0.17058936355710547	670	CellTransformer (+smoothing, +cell types)
393	0.6284163701067615	670	CellTransformer (+smoothing, +cell types)
394	0.8395789859051803	670	CellTransformer (+smoothing, +cell types)
395	0.6532796486090776	670	CellTransformer (+smoothing, +cell types)
396	0.7346763815291446	670	CellTransformer (+smoothing, +cell types)
397	0.5884820186767336	670	CellTransformer (+smoothing, +cell types)
398	0.6860469483568074	670	CellTransformer (+smoothing, +cell types)
399	0.6336824236092976	670	CellTransformer (+smoothing, +cell types)
400	0.7390255439924314	670	CellTransformer (+smoothing, +cell types)
401	0.7986713134393378	670	CellTransformer (+smoothing, +cell types)
402	0.7462291007681879	670	CellTransformer (+smoothing, +cell types)
403	0.6670361954228211	670	CellTransformer (+smoothing, +cell types)
404	0.7545194206714944	670	CellTransformer (+smoothing, +cell types)
405	0.37476547842401503	670	CellTransformer (+smoothing, +cell types)
406	0.6454691075514876	670	CellTransformer (+smoothing, +cell types)
407	0.7434976887519261	670	CellTransformer (+smoothing, +cell types)
408	0.6366573374381939	670	CellTransformer (+smoothing, +cell types)
409	0.7213528297917106	670	CellTransformer (+smoothing, +cell types)
410	0.7251428571428571	670	CellTransformer (+smoothing, +cell types)
411	0.8996095190212836	670	CellTransformer (+smoothing, +cell types)
412	0.4958752860411899	670	CellTransformer (+smoothing, +cell types)
413	0.8902310084406929	670	CellTransformer (+smoothing, +cell types)
414	0.4731525231525232	670	CellTransformer (+smoothing, +cell types)
415	0.5379429618600389	670	CellTransformer (+smoothing, +cell types)
416	0.15663402692778458	670	CellTransformer (+smoothing, +cell types)
417	0.623270708795901	670	CellTransformer (+smoothing, +cell types)
418	0.44995654273297925	670	CellTransformer (+smoothing, +cell types)
419	0.7386739745403113	670	CellTransformer (+smoothing, +cell types)
420	0.7770625889046943	670	CellTransformer (+smoothing, +cell types)
421	0.769638332181525	670	CellTransformer (+smoothing, +cell types)
422	0.6089957594448728	670	CellTransformer (+smoothing, +cell types)
423	0.5873239436619718	670	CellTransformer (+smoothing, +cell types)
424	0.7492241801272638	670	CellTransformer (+smoothing, +cell types)
425	0.805464340687532	670	CellTransformer (+smoothing, +cell types)
426	0.7076882591093118	670	CellTransformer (+smoothing, +cell types)
427	0.48107361963190176	670	CellTransformer (+smoothing, +cell types)
428	0.3372437638923191	670	CellTransformer (+smoothing, +cell types)
429	0.798995057660626	670	CellTransformer (+smoothing, +cell types)
430	0.46199000672624196	670	CellTransformer (+smoothing, +cell types)
431	0.45250035038542397	670	CellTransformer (+smoothing, +cell types)
432	0.733621736490589	670	CellTransformer (+smoothing, +cell types)
433	0.7114571805006586	670	CellTransformer (+smoothing, +cell types)
434	0.5753879530372639	670	CellTransformer (+smoothing, +cell types)
435	0.5048982360922659	670	CellTransformer (+smoothing, +cell types)
436	0.7505646943285048	670	CellTransformer (+smoothing, +cell types)
437	0.7125388251181634	670	CellTransformer (+smoothing, +cell types)
438	0.7151142680667079	670	CellTransformer (+smoothing, +cell types)
439	0.5625757931844889	670	CellTransformer (+smoothing, +cell types)
440	0.8028519227423003	670	CellTransformer (+smoothing, +cell types)
441	0.8596724096093181	670	CellTransformer (+smoothing, +cell types)
442	0.5243236373905676	670	CellTransformer (+smoothing, +cell types)
443	0.49530829780255814	670	CellTransformer (+smoothing, +cell types)
444	0.8570060064685046	670	CellTransformer (+smoothing, +cell types)
445	0.6839721308908722	670	CellTransformer (+smoothing, +cell types)
446	0.4744711425206125	670	CellTransformer (+smoothing, +cell types)
447	0.7851647237709073	670	CellTransformer (+smoothing, +cell types)
448	0.4559820607175713	670	CellTransformer (+smoothing, +cell types)
449	0.6620341296928327	670	CellTransformer (+smoothing, +cell types)
450	0.4013915231275401	670	CellTransformer (+smoothing, +cell types)
451	0.5657557117750439	670	CellTransformer (+smoothing, +cell types)
452	0.7124459149910919	670	CellTransformer (+smoothing, +cell types)
453	0.8157011317859199	670	CellTransformer (+smoothing, +cell types)
454	0.6176872110939907	670	CellTransformer (+smoothing, +cell types)
455	0.7075306794372942	670	CellTransformer (+smoothing, +cell types)
456	0.5422571277719113	670	CellTransformer (+smoothing, +cell types)
457	0.6346902469652574	670	CellTransformer (+smoothing, +cell types)
458	0.7597680262903538	670	CellTransformer (+smoothing, +cell types)
459	0.4703831624392876	670	CellTransformer (+smoothing, +cell types)
460	0.46098151688973865	670	CellTransformer (+smoothing, +cell types)
461	0.735180295286769	670	CellTransformer (+smoothing, +cell types)
462	0.7508302212008043	670	CellTransformer (+smoothing, +cell types)
463	0.7626476951239807	670	CellTransformer (+smoothing, +cell types)
464	0.5459228220619763	670	CellTransformer (+smoothing, +cell types)
465	0.6522668174109667	670	CellTransformer (+smoothing, +cell types)
466	0.8462883435582823	670	CellTransformer (+smoothing, +cell types)
467	0.7232730229721488	670	CellTransformer (+smoothing, +cell types)
468	0.913896923076923	670	CellTransformer (+smoothing, +cell types)
469	0.8544242317202402	670	CellTransformer (+smoothing, +cell types)
470	0.9205639218199295	670	CellTransformer (+smoothing, +cell types)
471	0.41940039158100834	670	CellTransformer (+smoothing, +cell types)
472	0.8098001582904629	670	CellTransformer (+smoothing, +cell types)
473	0.78228881413749	670	CellTransformer (+smoothing, +cell types)
474	0.7411327280587982	670	CellTransformer (+smoothing, +cell types)
475	0.6995291355979011	670	CellTransformer (+smoothing, +cell types)
476	0.6783944210184886	670	CellTransformer (+smoothing, +cell types)
477	0.6443950534759358	670	CellTransformer (+smoothing, +cell types)
478	0.4654836082264304	670	CellTransformer (+smoothing, +cell types)
479	0.4936903799514956	670	CellTransformer (+smoothing, +cell types)
480	0.8446600715638813	670	CellTransformer (+smoothing, +cell types)
481	0.4991939981410171	670	CellTransformer (+smoothing, +cell types)
482	0.7152161409184866	670	CellTransformer (+smoothing, +cell types)
483	0.8334561436319431	670	CellTransformer (+smoothing, +cell types)
484	0.5550980392156862	670	CellTransformer (+smoothing, +cell types)
485	0.48459161676646706	670	CellTransformer (+smoothing, +cell types)
486	0.6951029075465535	670	CellTransformer (+smoothing, +cell types)
487	0.47866139508613387	670	CellTransformer (+smoothing, +cell types)
488	0.7912405699916177	670	CellTransformer (+smoothing, +cell types)
489	0.7961095265259555	670	CellTransformer (+smoothing, +cell types)
490	0.529075524122253	670	CellTransformer (+smoothing, +cell types)
491	0.9090456947466583	670	CellTransformer (+smoothing, +cell types)
492	0.5112322893363161	670	CellTransformer (+smoothing, +cell types)
493	0.8686649171723798	670	CellTransformer (+smoothing, +cell types)
494	0.47367853290183387	670	CellTransformer (+smoothing, +cell types)
495	0.8383032893514216	670	CellTransformer (+smoothing, +cell types)
496	0.5710301906779661	670	CellTransformer (+smoothing, +cell types)
497	0.8352361396303901	670	CellTransformer (+smoothing, +cell types)
498	0.44028062298302234	670	CellTransformer (+smoothing, +cell types)
499	0.6753356890459364	670	CellTransformer (+smoothing, +cell types)
500	0.6214794848757113	670	CellTransformer (+smoothing, +cell types)
501	0.8682992087445959	670	CellTransformer (+smoothing, +cell types)
502	0.37415139171758316	670	CellTransformer (+smoothing, +cell types)
503	0.6356780776826859	670	CellTransformer (+smoothing, +cell types)
504	0.7637195945945946	670	CellTransformer (+smoothing, +cell types)
505	0.7798682735426008	670	CellTransformer (+smoothing, +cell types)
506	0.6574838152783773	670	CellTransformer (+smoothing, +cell types)
507	0.7578031561461794	670	CellTransformer (+smoothing, +cell types)
508	0.7121699574138598	670	CellTransformer (+smoothing, +cell types)
509	0.5501743406347787	670	CellTransformer (+smoothing, +cell types)
510	0.7343033946251767	670	CellTransformer (+smoothing, +cell types)
511	0.17811003123915306	670	CellTransformer (+smoothing, +cell types)
512	0.7010242326332795	670	CellTransformer (+smoothing, +cell types)
513	0.8191916558018253	670	CellTransformer (+smoothing, +cell types)
514	0.2903969957081545	670	CellTransformer (+smoothing, +cell types)
515	0.6295481783317354	670	CellTransformer (+smoothing, +cell types)
516	0.7272714823690517	670	CellTransformer (+smoothing, +cell types)
517	0.6730936593452134	670	CellTransformer (+smoothing, +cell types)
518	0.8037514018691588	670	CellTransformer (+smoothing, +cell types)
519	0.8457290774064553	670	CellTransformer (+smoothing, +cell types)
520	0.29470874771666333	670	CellTransformer (+smoothing, +cell types)
521	0.7354989106753812	670	CellTransformer (+smoothing, +cell types)
522	0.5969002284843868	670	CellTransformer (+smoothing, +cell types)
523	0.756	670	CellTransformer (+smoothing, +cell types)
524	0.7555387355298308	670	CellTransformer (+smoothing, +cell types)
525	0.7879053148727111	670	CellTransformer (+smoothing, +cell types)
526	0.6393163189269746	670	CellTransformer (+smoothing, +cell types)
527	0.540327287066246	670	CellTransformer (+smoothing, +cell types)
528	0.767607993850884	670	CellTransformer (+smoothing, +cell types)
529	0.7195747873936968	670	CellTransformer (+smoothing, +cell types)
530	0.7371387816747778	670	CellTransformer (+smoothing, +cell types)
531	0.7798203330411919	670	CellTransformer (+smoothing, +cell types)
532	0.7209633579907104	670	CellTransformer (+smoothing, +cell types)
533	0.8311354581673307	670	CellTransformer (+smoothing, +cell types)
534	0.6657467375543741	670	CellTransformer (+smoothing, +cell types)
535	0.6459506379418531	670	CellTransformer (+smoothing, +cell types)
536	0.8892862345229426	670	CellTransformer (+smoothing, +cell types)
537	0.5611137471991564	670	CellTransformer (+smoothing, +cell types)
538	0.708384912959381	670	CellTransformer (+smoothing, +cell types)
539	0.7027990235964199	670	CellTransformer (+smoothing, +cell types)
540	0.6149323859729543	670	CellTransformer (+smoothing, +cell types)
541	0.7155107698869695	670	CellTransformer (+smoothing, +cell types)
542	0.7400431241015812	670	CellTransformer (+smoothing, +cell types)
543	0.7974181702059715	670	CellTransformer (+smoothing, +cell types)
544	0.886206529992407	670	CellTransformer (+smoothing, +cell types)
545	0.8088974042027194	670	CellTransformer (+smoothing, +cell types)
546	0.6350005651633323	670	CellTransformer (+smoothing, +cell types)
547	0.767720194647202	670	CellTransformer (+smoothing, +cell types)
548	0.7257200844292905	670	CellTransformer (+smoothing, +cell types)
549	0.8709722976643129	670	CellTransformer (+smoothing, +cell types)
550	0.40883113653320063	670	CellTransformer (+smoothing, +cell types)
551	0.5668938286048552	670	CellTransformer (+smoothing, +cell types)
552	0.7326679611650486	670	CellTransformer (+smoothing, +cell types)
553	0.6352571094663031	670	CellTransformer (+smoothing, +cell types)
554	0.38007652324574065	670	CellTransformer (+smoothing, +cell types)
555	0.821141107709435	670	CellTransformer (+smoothing, +cell types)
556	0.6807861842105264	670	CellTransformer (+smoothing, +cell types)
557	0.8939004229142636	670	CellTransformer (+smoothing, +cell types)
558	0.8363960280373831	670	CellTransformer (+smoothing, +cell types)
559	0.6247933440687062	670	CellTransformer (+smoothing, +cell types)
560	0.8204796101564504	670	CellTransformer (+smoothing, +cell types)
561	0.7940757191201354	670	CellTransformer (+smoothing, +cell types)
562	0.48315801008108694	670	CellTransformer (+smoothing, +cell types)
563	0.8111247872201125	670	CellTransformer (+smoothing, +cell types)
564	0.5590643863179074	670	CellTransformer (+smoothing, +cell types)
565	0.8057753424657536	670	CellTransformer (+smoothing, +cell types)
566	0.39152532031726667	670	CellTransformer (+smoothing, +cell types)
567	0.5106632016632017	670	CellTransformer (+smoothing, +cell types)
568	0.7392450331125829	670	CellTransformer (+smoothing, +cell types)
569	0.66359824146094	670	CellTransformer (+smoothing, +cell types)
570	0.7623630769230768	670	CellTransformer (+smoothing, +cell types)
571	0.7520982492814215	670	CellTransformer (+smoothing, +cell types)
572	0.7163694430250382	670	CellTransformer (+smoothing, +cell types)
573	0.6832059859154929	670	CellTransformer (+smoothing, +cell types)
574	0.800754716981132	670	CellTransformer (+smoothing, +cell types)
575	0.9104666862342237	670	CellTransformer (+smoothing, +cell types)
576	0.7328680048661801	670	CellTransformer (+smoothing, +cell types)
577	0.7530252339098384	670	CellTransformer (+smoothing, +cell types)
578	0.5323949224259521	670	CellTransformer (+smoothing, +cell types)
579	0.8026525685592893	670	CellTransformer (+smoothing, +cell types)
580	0.5094101288056206	670	CellTransformer (+smoothing, +cell types)
581	0.6869256198347107	670	CellTransformer (+smoothing, +cell types)
582	0.8236899757992611	670	CellTransformer (+smoothing, +cell types)
583	0.5511949035812671	670	CellTransformer (+smoothing, +cell types)
584	0.8576224285454215	670	CellTransformer (+smoothing, +cell types)
585	0.6304633578906552	670	CellTransformer (+smoothing, +cell types)
586	0.7547325475974614	670	CellTransformer (+smoothing, +cell types)
587	0.8197417631344612	670	CellTransformer (+smoothing, +cell types)
588	0.739856418918919	670	CellTransformer (+smoothing, +cell types)
589	0.629868434683518	670	CellTransformer (+smoothing, +cell types)
590	0.744833650190114	670	CellTransformer (+smoothing, +cell types)
591	0.8556948493683187	670	CellTransformer (+smoothing, +cell types)
592	0.6548303324099722	670	CellTransformer (+smoothing, +cell types)
593	0.6815989702517162	670	CellTransformer (+smoothing, +cell types)
594	0.639735703988467	670	CellTransformer (+smoothing, +cell types)
595	0.7376058901389808	670	CellTransformer (+smoothing, +cell types)
596	0.8120198019801981	670	CellTransformer (+smoothing, +cell types)
597	0.8264229924334879	670	CellTransformer (+smoothing, +cell types)
598	0.682567701863354	670	CellTransformer (+smoothing, +cell types)
599	0.4375610425240055	670	CellTransformer (+smoothing, +cell types)
600	0.22727164321488197	670	CellTransformer (+smoothing, +cell types)
601	0.4438483286213204	670	CellTransformer (+smoothing, +cell types)
602	0.7634163068326136	670	CellTransformer (+smoothing, +cell types)
603	0.8232949002217295	670	CellTransformer (+smoothing, +cell types)
604	0.7232876254180602	670	CellTransformer (+smoothing, +cell types)
605	0.6590293663060278	670	CellTransformer (+smoothing, +cell types)
606	0.9024857142857143	670	CellTransformer (+smoothing, +cell types)
607	0.4045883548714971	670	CellTransformer (+smoothing, +cell types)
608	0.5109273182957395	670	CellTransformer (+smoothing, +cell types)
609	0.5976279304260146	670	CellTransformer (+smoothing, +cell types)
610	0.7606312375249501	670	CellTransformer (+smoothing, +cell types)
611	0.43520822963331673	670	CellTransformer (+smoothing, +cell types)
612	0.3472436995351113	670	CellTransformer (+smoothing, +cell types)
613	0.7525560147922559	670	CellTransformer (+smoothing, +cell types)
614	0.612549778761062	670	CellTransformer (+smoothing, +cell types)
615	0.18815491009681884	670	CellTransformer (+smoothing, +cell types)
616	0.7104952947003466	670	CellTransformer (+smoothing, +cell types)
617	0.698445245606129	670	CellTransformer (+smoothing, +cell types)
618	0.9410476618705036	670	CellTransformer (+smoothing, +cell types)
619	0.5831669463087248	670	CellTransformer (+smoothing, +cell types)
620	0.8165913264585394	670	CellTransformer (+smoothing, +cell types)
621	0.7226162162162161	670	CellTransformer (+smoothing, +cell types)
622	0.8252019365524271	670	CellTransformer (+smoothing, +cell types)
623	0.7067388300322431	670	CellTransformer (+smoothing, +cell types)
624	0.8153652462645269	670	CellTransformer (+smoothing, +cell types)
625	0.5250896551724138	670	CellTransformer (+smoothing, +cell types)
626	0.7445767575322813	670	CellTransformer (+smoothing, +cell types)
627	0.446459584295612	670	CellTransformer (+smoothing, +cell types)
628	0.6370304271503803	670	CellTransformer (+smoothing, +cell types)
629	0.4847220831246871	670	CellTransformer (+smoothing, +cell types)
630	0.7311486325802616	670	CellTransformer (+smoothing, +cell types)
631	0.9455084465054653	670	CellTransformer (+smoothing, +cell types)
632	0.7627036705461057	670	CellTransformer (+smoothing, +cell types)
633	0.7866470588235295	670	CellTransformer (+smoothing, +cell types)
634	0.6566163349347975	670	CellTransformer (+smoothing, +cell types)
635	0.8122876044568246	670	CellTransformer (+smoothing, +cell types)
636	0.5572585978835979	670	CellTransformer (+smoothing, +cell types)
637	0.5324005700220237	670	CellTransformer (+smoothing, +cell types)
638	0.7789912400766492	670	CellTransformer (+smoothing, +cell types)
639	0.7391040874524714	670	CellTransformer (+smoothing, +cell types)
640	0.4924375787211973	670	CellTransformer (+smoothing, +cell types)
641	0.7096103896103897	670	CellTransformer (+smoothing, +cell types)
642	0.32366672464776486	670	CellTransformer (+smoothing, +cell types)
643	0.8397544251315581	670	CellTransformer (+smoothing, +cell types)
644	0.27249031007751934	670	CellTransformer (+smoothing, +cell types)
645	0.6102755721625408	670	CellTransformer (+smoothing, +cell types)
646	0.8753327338129497	670	CellTransformer (+smoothing, +cell types)
647	0.5984458718470939	670	CellTransformer (+smoothing, +cell types)
648	0.86486688947793	670	CellTransformer (+smoothing, +cell types)
649	0.40486054054054055	670	CellTransformer (+smoothing, +cell types)
650	0.6847709806332616	670	CellTransformer (+smoothing, +cell types)
651	0.5300580867671084	670	CellTransformer (+smoothing, +cell types)
652	0.7459208597948217	670	CellTransformer (+smoothing, +cell types)
653	0.7987945879458795	670	CellTransformer (+smoothing, +cell types)
654	0.5958969510753959	670	CellTransformer (+smoothing, +cell types)
655	0.7916312346688471	670	CellTransformer (+smoothing, +cell types)
656	0.8353482972136222	670	CellTransformer (+smoothing, +cell types)
657	0.551128706199461	670	CellTransformer (+smoothing, +cell types)
658	0.5289678465279655	670	CellTransformer (+smoothing, +cell types)
659	0.7954632856627809	670	CellTransformer (+smoothing, +cell types)
660	0.7169571639586412	670	CellTransformer (+smoothing, +cell types)
661	0.6470908140142931	670	CellTransformer (+smoothing, +cell types)
662	0.874321940463065	670	CellTransformer (+smoothing, +cell types)
663	0.48056779192030996	670	CellTransformer (+smoothing, +cell types)
664	0.6292605131860299	670	CellTransformer (+smoothing, +cell types)
665	0.21539218293007176	670	CellTransformer (+smoothing, +cell types)
666	0.6039959889696667	670	CellTransformer (+smoothing, +cell types)
667	0.8773181152343751	670	CellTransformer (+smoothing, +cell types)
668	0.6401542940320234	670	CellTransformer (+smoothing, +cell types)
669	0.84267870579383	670	CellTransformer (+smoothing, +cell types)
670	0.10802358012170386	670	CellCharter
671	0.042578268876611425	670	CellCharter
672	0.6797997026836711	670	CellCharter
673	0.440340863251311	670	CellCharter
674	0.19711748878923763	670	CellCharter
675	0.051847133757961794	670	CellCharter
676	0.45339428277105337	670	CellCharter
677	0.04886332882273343	670	CellCharter
678	0.2673225444640282	670	CellCharter
679	0.32801748716973955	670	CellCharter
680	0.2315524578136464	670	CellCharter
681	0.02691203420891876	670	CellCharter
682	0.3787783845932739	670	CellCharter
683	0.032936181867981376	670	CellCharter
684	0.33693470569314893	670	CellCharter
685	0.48436222005842267	670	CellCharter
686	0.32449694274596996	670	CellCharter
687	0.0473976833976834	670	CellCharter
688	0.6808528341133646	670	CellCharter
689	0.3210950173812283	670	CellCharter
690	0.21659356263805615	670	CellCharter
691	0.3328776094965207	670	CellCharter
692	0.5254086206896551	670	CellCharter
693	0.12254074315514994	670	CellCharter
694	0.3041594697730468	670	CellCharter
695	0.14168309026409145	670	CellCharter
696	0.21093921414978173	670	CellCharter
697	0.2533062404045877	670	CellCharter
698	0.6421337778703896	670	CellCharter
699	0.5017906884202149	670	CellCharter
700	0.6145587592835299	670	CellCharter
701	0.3411657559198543	670	CellCharter
702	0.12817780231916068	670	CellCharter
703	0.41804089830199015	670	CellCharter
704	0.16950421472937	670	CellCharter
705	0.24834189571024914	670	CellCharter
706	0.504736169794635	670	CellCharter
707	0.4606407322654462	670	CellCharter
708	0.23134926562111027	670	CellCharter
709	0.3782687609075044	670	CellCharter
710	0.4623239715189874	670	CellCharter
711	0.45220294078685924	670	CellCharter
712	0.4406771512385919	670	CellCharter
713	0.24081193040596524	670	CellCharter
714	0.07800109329446064	670	CellCharter
715	0.8070318137094128	670	CellCharter
716	0.14362569933225047	670	CellCharter
717	0.5409623810243239	670	CellCharter
718	0.504273127753304	670	CellCharter
719	0.1105193356470005	670	CellCharter
720	0.46876044297649117	670	CellCharter
721	0.2711455108359133	670	CellCharter
722	0.3314763984196299	670	CellCharter
723	0.44543674698795177	670	CellCharter
724	0.45177873636132965	670	CellCharter
725	0.47834983498349837	670	CellCharter
726	0.05863513513513514	670	CellCharter
727	0.6146854435377731	670	CellCharter
728	0.28896260101484683	670	CellCharter
729	0.21583402033525695	670	CellCharter
730	0.3015041128084607	670	CellCharter
731	0.2705809267965077	670	CellCharter
732	0.25267472558010284	670	CellCharter
733	0.21754015380122652	670	CellCharter
734	0.4642504258943782	670	CellCharter
735	0.08361194029850748	670	CellCharter
736	0.5286758474576271	670	CellCharter
737	0.18726997164368828	670	CellCharter
738	0.26720743993800056	670	CellCharter
739	0.2923721590909091	670	CellCharter
740	0.09398742138364781	670	CellCharter
741	0.3059388275276126	670	CellCharter
742	0.1683631885356023	670	CellCharter
743	0.3130214761787213	670	CellCharter
744	0.05371708051166291	670	CellCharter
745	0.025719866071428572	670	CellCharter
746	0.4016382054992765	670	CellCharter
747	0.24183451279259663	670	CellCharter
748	0.08513300204618533	670	CellCharter
749	0.40380901516769924	670	CellCharter
750	0.680249500998004	670	CellCharter
751	0.02056644880174292	670	CellCharter
752	0.2838254128749578	670	CellCharter
753	0.2919085658104953	670	CellCharter
754	0.36626262626262623	670	CellCharter
755	0.24062951496388033	670	CellCharter
756	0.06294570135746606	670	CellCharter
757	0.20241196600066233	670	CellCharter
758	0.24950054120921603	670	CellCharter
759	0.1160335279149828	670	CellCharter
760	0.04408275580921321	670	CellCharter
761	0.4663779293978048	670	CellCharter
762	0.5453582270795385	670	CellCharter
763	0.5649791903140371	670	CellCharter
764	0.13904465742251224	670	CellCharter
765	0.27207563167712395	670	CellCharter
766	0.6378417483044461	670	CellCharter
767	0.6582893539581438	670	CellCharter
768	0.7184694865999356	670	CellCharter
769	0.1939023797960175	670	CellCharter
770	0.3703131354209028	670	CellCharter
771	0.47671997389033943	670	CellCharter
772	0.0634455958549223	670	CellCharter
773	0.4844945454545455	670	CellCharter
774	0.03005763688760807	670	CellCharter
775	0.5733506458915968	670	CellCharter
776	0.10510920319325201	670	CellCharter
777	0.659000693962526	670	CellCharter
778	0.16358847867600254	670	CellCharter
779	0.04493416927899686	670	CellCharter
780	0.07306466729147143	670	CellCharter
781	0.12295336787564766	670	CellCharter
782	0.3697289323252812	670	CellCharter
783	0.23966545956199348	670	CellCharter
784	0.16236635093915555	670	CellCharter
785	0.021812436804853393	670	CellCharter
786	0.0865299007776884	670	CellCharter
787	0.31209185278389434	670	CellCharter
788	0.19451084215834594	670	CellCharter
789	0.24946259873006044	670	CellCharter
790	0.05171179302045729	670	CellCharter
791	0.10744901160966427	670	CellCharter
792	0.6747586354859472	670	CellCharter
793	0.7428384827932679	670	CellCharter
794	0.18670460127722288	670	CellCharter
795	0.33097863171125874	670	CellCharter
796	0.0638839953465182	670	CellCharter
797	0.36001152405646786	670	CellCharter
798	0.12119678176332552	670	CellCharter
799	0.48951869806094184	670	CellCharter
800	0.04086599241466499	670	CellCharter
801	0.12178094006037087	670	CellCharter
802	0.32746120473886203	670	CellCharter
803	0.3933555767397521	670	CellCharter
804	0.36807114624505927	670	CellCharter
805	0.1423389760528489	670	CellCharter
806	0.2598072108162243	670	CellCharter
807	0.530162407451636	670	CellCharter
808	0.4492995966263294	670	CellCharter
809	0.1340543351098401	670	CellCharter
810	0.6947072402938089	670	CellCharter
811	0.542667272176809	670	CellCharter
812	0.5003453352964797	670	CellCharter
813	0.36130633373934223	670	CellCharter
814	0.3348547535211268	670	CellCharter
815	0.056893385478660095	670	CellCharter
816	0.5203267119707266	670	CellCharter
817	0.5081482770623041	670	CellCharter
818	0.5226385140498492	670	CellCharter
819	0.26195236999539806	670	CellCharter
820	0.344508094645081	670	CellCharter
821	0.45272655217965657	670	CellCharter
822	0.054140105078809106	670	CellCharter
823	0.5760983044389407	670	CellCharter
824	0.12114257327372083	670	CellCharter
825	0.24626573088092932	670	CellCharter
826	0.3726316498316498	670	CellCharter
827	0.21114379084967322	670	CellCharter
828	0.09589777542372882	670	CellCharter
829	0.5963408247872573	670	CellCharter
830	0.04198859005704972	670	CellCharter
831	0.7651007751937984	670	CellCharter
832	0.061882000000000006	670	CellCharter
833	0.03796597448086064	670	CellCharter
834	0.2092041884816754	670	CellCharter
835	0.3578856887698147	670	CellCharter
836	0.23211367954401524	670	CellCharter
837	0.23824043715846993	670	CellCharter
838	0.09460248238846025	670	CellCharter
839	0.09144960649911146	670	CellCharter
840	0.6943501648446989	670	CellCharter
841	0.36645465838509317	670	CellCharter
842	0.13468610915905366	670	CellCharter
843	0.6953910903910904	670	CellCharter
844	0.18566780432309443	670	CellCharter
845	0.5107001484413657	670	CellCharter
846	0.05681765163297045	670	CellCharter
847	0.3970603448275862	670	CellCharter
848	0.40008109934669966	670	CellCharter
849	0.5137620861412248	670	CellCharter
850	0.3253175457481163	670	CellCharter
851	0.3362437264742786	670	CellCharter
852	0.3171453651685393	670	CellCharter
853	0.349651863423343	670	CellCharter
854	0.4047028068244359	670	CellCharter
855	0.36240124416796266	670	CellCharter
856	0.11930172413793104	670	CellCharter
857	0.5073322488816592	670	CellCharter
858	0.1279403095062638	670	CellCharter
859	0.2192232004142931	670	CellCharter
860	0.646426735218509	670	CellCharter
861	0.07096225018504812	670	CellCharter
862	0.6505492851768246	670	CellCharter
863	0.08684236947791167	670	CellCharter
864	0.06933888048411499	670	CellCharter
865	0.737469426152399	670	CellCharter
866	0.22447987616099072	670	CellCharter
867	0.7326822429906542	670	CellCharter
868	0.19880321782178217	670	CellCharter
869	0.29682719546742214	670	CellCharter
870	0.29082187595478154	670	CellCharter
871	0.06566275532377228	670	CellCharter
872	0.15694592380172062	670	CellCharter
873	0.32655530327602983	670	CellCharter
874	0.36529791018230323	670	CellCharter
875	0.14599022004889975	670	CellCharter
876	0.42225892263356246	670	CellCharter
877	0.09614734672849047	670	CellCharter
878	0.10759732599292175	670	CellCharter
879	0.3641349480968858	670	CellCharter
880	0.9171493989696622	670	CellCharter
881	0.5877750342935529	670	CellCharter
882	0.5061638544419597	670	CellCharter
883	0.048205187586845756	670	CellCharter
884	0.5494981751824818	670	CellCharter
885	0.4540519210799585	670	CellCharter
886	0.041093750000000005	670	CellCharter
887	0.39733996877439504	670	CellCharter
888	0.08140350877192983	670	CellCharter
889	0.5875111773472429	670	CellCharter
890	0.28360693641618495	670	CellCharter
891	0.15249842171717173	670	CellCharter
892	0.06492635350318471	670	CellCharter
893	0.2604145537525355	670	CellCharter
894	0.09879273504273504	670	CellCharter
895	0.36845317432479835	670	CellCharter
896	0.052401116798510936	670	CellCharter
897	0.05876498466685253	670	CellCharter
898	0.27634814363968346	670	CellCharter
899	0.36437867502940025	670	CellCharter
900	0.11613501224204269	670	CellCharter
901	0.5046655904059041	670	CellCharter
902	0.283972561435248	670	CellCharter
903	0.46177870380524183	670	CellCharter
904	0.3509199292750695	670	CellCharter
905	0.5549284557235421	670	CellCharter
906	0.4229721753794266	670	CellCharter
907	0.3749655927431967	670	CellCharter
908	0.414842943201377	670	CellCharter
909	0.2794336243563913	670	CellCharter
910	0.05258915834522111	670	CellCharter
911	0.15045434098065677	670	CellCharter
912	0.35928532608695657	670	CellCharter
913	0.22378814190027288	670	CellCharter
914	0.07333408071748879	670	CellCharter
915	0.3640945773750531	670	CellCharter
916	0.48378353588626455	670	CellCharter
917	0.03013364517206816	670	CellCharter
918	0.13853110344217326	670	CellCharter
919	0.10822431781701447	670	CellCharter
920	0.018178515827711468	670	CellCharter
921	0.08665275934003412	670	CellCharter
922	0.722	670	CellCharter
923	0.5725064599483205	670	CellCharter
924	0.7122087649402391	670	CellCharter
925	0.3438738390092879	670	CellCharter
926	0.1577681360638667	670	CellCharter
927	0.11623924941360438	670	CellCharter
928	0.6161406377759607	670	CellCharter
929	0.4032748267898383	670	CellCharter
930	0.37339023233760077	670	CellCharter
931	0.43480620155038757	670	CellCharter
932	0.12990978487161692	670	CellCharter
933	0.042942353883106486	670	CellCharter
934	0.3854032258064516	670	CellCharter
935	0.34598331346841477	670	CellCharter
936	0.2686197226982396	670	CellCharter
937	0.08735334242837653	670	CellCharter
938	0.14277032359905287	670	CellCharter
939	0.06048309178743962	670	CellCharter
940	0.047688506588579795	670	CellCharter
941	0.2565225623224992	670	CellCharter
942	0.19901573073205026	670	CellCharter
943	0.048648775894538615	670	CellCharter
944	0.5934181286549708	670	CellCharter
945	0.04101933216168717	670	CellCharter
946	0.09588705882352941	670	CellCharter
947	0.398602890571232	670	CellCharter
948	0.5723455255681817	670	CellCharter
949	0.30190674053554944	670	CellCharter
950	0.057713450292397675	670	CellCharter
951	0.3767454323995128	670	CellCharter
952	0.3255591903496217	670	CellCharter
953	0.45403685897435897	670	CellCharter
954	0.11166855417138542	670	CellCharter
955	0.14372751851416482	670	CellCharter
956	0.02826728826728827	670	CellCharter
957	0.11138281250000001	670	CellCharter
958	0.06597368421052631	670	CellCharter
959	0.1908040201005025	670	CellCharter
960	0.02690896503980616	670	CellCharter
961	0.2904049108723881	670	CellCharter
962	0.02891558966074314	670	CellCharter
963	0.1142714360862704	670	CellCharter
964	0.11829194260485652	670	CellCharter
965	0.06288556271314892	670	CellCharter
966	0.4504827244172591	670	CellCharter
967	0.3031641356355315	670	CellCharter
968	0.3751398601398601	670	CellCharter
969	0.22148388258598958	670	CellCharter
970	0.13882194934765926	670	CellCharter
971	0.06570448045757865	670	CellCharter
972	0.1386817472698908	670	CellCharter
973	0.03426063671526332	670	CellCharter
974	0.43894629780309197	670	CellCharter
975	0.6399199634118454	670	CellCharter
976	0.5720003101256008	670	CellCharter
977	0.2996820420958352	670	CellCharter
978	0.2850762427569381	670	CellCharter
979	0.3262686319973501	670	CellCharter
980	0.27402595841845934	670	CellCharter
981	0.5969876358186588	670	CellCharter
982	0.3841756919374248	670	CellCharter
983	0.689479597107438	670	CellCharter
984	0.30348690153568203	670	CellCharter
985	0.11309252938945773	670	CellCharter
986	0.6370105867575812	670	CellCharter
987	0.19912673315495014	670	CellCharter
988	0.2520465524813351	670	CellCharter
989	0.4579059379926432	670	CellCharter
990	0.2509008611172444	670	CellCharter
991	0.3627541424093148	670	CellCharter
992	0.08699737187910646	670	CellCharter
993	0.07460044809559373	670	CellCharter
994	0.5517057949479941	670	CellCharter
995	0.28320290909090906	670	CellCharter
996	0.2091898820714408	670	CellCharter
997	0.7234577309308453	670	CellCharter
998	0.09244031346819755	670	CellCharter
999	0.6991036109598984	670	CellCharter
1000	0.4082426127527216	670	CellCharter
1001	0.02992628992628993	670	CellCharter
1002	0.05268201438848921	670	CellCharter
1003	0.10288842544316998	670	CellCharter
1004	0.30676208178438663	670	CellCharter
1005	0.743030666027791	670	CellCharter
1006	0.03313011348640802	670	CellCharter
1007	0.03960388349514563	670	CellCharter
1008	0.0673496003365587	670	CellCharter
1009	0.4228005023322569	670	CellCharter
1010	0.6318008959681433	670	CellCharter
1011	0.28730637813211846	670	CellCharter
1012	0.10504142502071252	670	CellCharter
1013	0.8561204013377928	670	CellCharter
1014	0.1877984718242598	670	CellCharter
1015	0.2839242932438908	670	CellCharter
1016	0.1023099650819232	670	CellCharter
1017	0.24177001057279682	670	CellCharter
1018	0.07648795489492567	670	CellCharter
1019	0.31920487935179415	670	CellCharter
1020	0.42837066819835345	670	CellCharter
1021	0.23737861570247934	670	CellCharter
1022	0.13769318505845451	670	CellCharter
1023	0.6226763559021623	670	CellCharter
1024	0.10728172499116295	670	CellCharter
1025	0.06067305330385655	670	CellCharter
1026	0.3624734723746799	670	CellCharter
1027	0.6098000815993472	670	CellCharter
1028	0.2683918391839184	670	CellCharter
1029	0.169129861568886	670	CellCharter
1030	0.08818243935770415	670	CellCharter
1031	0.6673928927266689	670	CellCharter
1032	0.3767165953399905	670	CellCharter
1033	0.3167546398774051	670	CellCharter
1034	0.0765251276538565	670	CellCharter
1035	0.3652619294605809	670	CellCharter
1036	0.16201934349355218	670	CellCharter
1037	0.4360804694048617	670	CellCharter
1038	0.5927136431784108	670	CellCharter
1039	0.3819370770074995	670	CellCharter
1040	0.3512446004319655	670	CellCharter
1041	0.19760566633305102	670	CellCharter
1042	0.6077771679473106	670	CellCharter
1043	0.17217845117845118	670	CellCharter
1044	0.2566964618249534	670	CellCharter
1045	0.12557081442560306	670	CellCharter
1046	0.3315666425644734	670	CellCharter
1047	0.5257801494130202	670	CellCharter
1048	0.06236996559400931	670	CellCharter
1049	0.05793198529411766	670	CellCharter
1050	0.12529479768786128	670	CellCharter
1051	0.11088167053364271	670	CellCharter
1052	0.1157238513045486	670	CellCharter
1053	0.3473046339457088	670	CellCharter
1054	0.5592569946266445	670	CellCharter
1055	0.4452322569504404	670	CellCharter
1056	0.32904773046326624	670	CellCharter
1057	0.2617990478576798	670	CellCharter
1058	0.08493677163401935	670	CellCharter
1059	0.22731711679484887	670	CellCharter
1060	0.14919253880821232	670	CellCharter
1061	0.10632217370208638	670	CellCharter
1062	0.35511082397376004	670	CellCharter
1063	0.020826491516146687	670	CellCharter
1064	0.39372752808988765	670	CellCharter
1065	0.261734486266531	670	CellCharter
1066	0.4471149789029536	670	CellCharter
1067	0.20219496855345911	670	CellCharter
1068	0.18998873873873875	670	CellCharter
1069	0.8667807089859851	670	CellCharter
1070	0.23380842911877392	670	CellCharter
1071	0.14149740334679747	670	CellCharter
1072	0.47238908720040795	670	CellCharter
1073	0.04348909657320872	670	CellCharter
1074	0.31265816808309727	670	CellCharter
1075	0.279978369024443	670	CellCharter
1076	0.18364642451759366	670	CellCharter
1077	0.8110186292941378	670	CellCharter
1078	0.24805304740406323	670	CellCharter
1079	0.32838270820089	670	CellCharter
1080	0.09391044776119403	670	CellCharter
1081	0.12929113261836256	670	CellCharter
1082	0.1876335941401698	670	CellCharter
1083	0.15519136408243375	670	CellCharter
1084	0.4495430059256598	670	CellCharter
1085	0.3109507165326809	670	CellCharter
1086	0.4041606498194946	670	CellCharter
1087	0.650012424289486	670	CellCharter
1088	0.1680384788817075	670	CellCharter
1089	0.049998119947358526	670	CellCharter
1090	0.19907666407666408	670	CellCharter
1091	0.14226570860724658	670	CellCharter
1092	0.11687847350870695	670	CellCharter
1093	0.5825226354645494	670	CellCharter
1094	0.025925155925155926	670	CellCharter
1095	0.49985384487626644	670	CellCharter
1096	0.6101797583081572	670	CellCharter
1097	0.4841461282992484	670	CellCharter
1098	0.47248754566589174	670	CellCharter
1099	0.8400814332247557	670	CellCharter
1100	0.18596970772689625	670	CellCharter
1101	0.22221581073283322	670	CellCharter
1102	0.07369097383495897	670	CellCharter
1103	0.29798211808231845	670	CellCharter
1104	0.19080556020767045	670	CellCharter
1105	0.25997022410280524	670	CellCharter
1106	0.6726522593320237	670	CellCharter
1107	0.38262086513994914	670	CellCharter
1108	0.030785714285714288	670	CellCharter
1109	0.4179653102068045	670	CellCharter
1110	0.2695401220084468	670	CellCharter
1111	0.14115035644847698	670	CellCharter
1112	0.047141455437448895	670	CellCharter
1113	0.05817571690054911	670	CellCharter
1114	0.49606503785271855	670	CellCharter
1115	0.043540678930400145	670	CellCharter
1116	0.32617941097000813	670	CellCharter
1117	0.023373151308304894	670	CellCharter
1118	0.19776216359538645	670	CellCharter
1119	0.02780414538900571	670	CellCharter
1120	0.21446649636470821	670	CellCharter
1121	0.42358092259577795	670	CellCharter
1122	0.04867742570360165	670	CellCharter
1123	0.09724419745014712	670	CellCharter
1124	0.04567459092312443	670	CellCharter
1125	0.2038153981716048	670	CellCharter
1126	0.6680560966108298	670	CellCharter
1127	0.043482758620689656	670	CellCharter
1128	0.6957481877804624	670	CellCharter
1129	0.26644265990419835	670	CellCharter
1130	0.2679349381912817	670	CellCharter
1131	0.05786565547128928	670	CellCharter
1132	0.1668754867180064	670	CellCharter
1133	0.3500267570460221	670	CellCharter
1134	0.08674547577349681	670	CellCharter
1135	0.2816608904292189	670	CellCharter
1136	0.21721227134146343	670	CellCharter
1137	0.5999045272559285	670	CellCharter
1138	0.38644607063315306	670	CellCharter
1139	0.4507550644567219	670	CellCharter
1140	0.20039584254754533	670	CellCharter
1141	0.18035359555025823	670	CellCharter
1142	0.11991471681609447	670	CellCharter
1143	0.08869624573378841	670	CellCharter
1144	0.20688074901445463	670	CellCharter
1145	0.6629864752967154	670	CellCharter
1146	0.09717061923583663	670	CellCharter
1147	0.06699428320140721	670	CellCharter
1148	0.2644285714285714	670	CellCharter
1149	0.3312682524729157	670	CellCharter
1150	0.10875864203900526	670	CellCharter
1151	0.19720361990950225	670	CellCharter
1152	0.8120006887052342	670	CellCharter
1153	0.2960007143707585	670	CellCharter
1154	0.3276587412587413	670	CellCharter
1155	0.062455401884145126	670	CellCharter
1156	0.6249526963103123	670	CellCharter
1157	0.18999126256006993	670	CellCharter
1158	0.22847859495060374	670	CellCharter
1159	0.30487993487993487	670	CellCharter
1160	0.7620519108931126	670	CellCharter
1161	0.2324605358435916	670	CellCharter
1162	0.6191036527833939	670	CellCharter
1163	0.27870741725054365	670	CellCharter
1164	0.28172940084562237	670	CellCharter
1165	0.16319795380561153	670	CellCharter
1166	0.3238179696616103	670	CellCharter
1167	0.32324702723436904	670	CellCharter
1168	0.12198142414860681	670	CellCharter
1169	0.22709398269269468	670	CellCharter
1170	0.49403381125615237	670	CellCharter
1171	0.3876577139287945	670	CellCharter
1172	0.1496997060058799	670	CellCharter
1173	0.03287204664007364	670	CellCharter
1174	0.2854977203647417	670	CellCharter
1175	0.30734315225707726	670	CellCharter
1176	0.39205679862306364	670	CellCharter
1177	0.21608683420855218	670	CellCharter
1178	0.23323450134770893	670	CellCharter
1179	0.01777073732718894	670	CellCharter
1180	0.5500545364402578	670	CellCharter
1181	0.2416983695652174	670	CellCharter
1182	0.0961307657859382	670	CellCharter
1183	0.111301491028557	670	CellCharter
1184	0.0646978281397545	670	CellCharter
1185	0.5483104125736739	670	CellCharter
1186	0.07755442334414081	670	CellCharter
1187	0.16374740843123703	670	CellCharter
1188	0.4103969208563868	670	CellCharter
1189	0.727522861753631	670	CellCharter
1190	0.8863781163434904	670	CellCharter
1191	0.3152204928664073	670	CellCharter
1192	0.29093648945802614	670	CellCharter
1193	0.6873527204502815	670	CellCharter
1194	0.25860993261791865	670	CellCharter
1195	0.4789343163538874	670	CellCharter
1196	0.5388984509466437	670	CellCharter
1197	0.4510165718525847	670	CellCharter
1198	0.0575030637254902	670	CellCharter
1199	0.13842240824211205	670	CellCharter
1200	0.40284874398717263	670	CellCharter
1201	0.06706451612903226	670	CellCharter
1202	0.062253958398013044	670	CellCharter
1203	0.5857524613220816	670	CellCharter
1204	0.23183223811364514	670	CellCharter
1205	0.4285482146675219	670	CellCharter
1206	0.43978700282547273	670	CellCharter
1207	0.6724742729306488	670	CellCharter
1208	0.425886595374285	670	CellCharter
1209	0.3647766207591535	670	CellCharter
1210	0.26332459649606843	670	CellCharter
1211	0.6267396082178691	670	CellCharter
1212	0.386340027178016	670	CellCharter
1213	0.39036728447542934	670	CellCharter
1214	0.46931506849315074	670	CellCharter
1215	0.35160263157894733	670	CellCharter
1216	0.5048551463095065	670	CellCharter
1217	0.03508315450643777	670	CellCharter
1218	0.2102960464680532	670	CellCharter
1219	0.18186290066645508	670	CellCharter
1220	0.1880751068135822	670	CellCharter
1221	0.42281224378245424	670	CellCharter
1222	0.32770932266933267	670	CellCharter
1223	0.279687395519893	670	CellCharter
1224	0.6481968137600451	670	CellCharter
1225	0.2404332953249715	670	CellCharter
1226	0.32983625198999317	670	CellCharter
1227	0.06133000831255196	670	CellCharter
1228	0.32488610012276636	670	CellCharter
1229	0.23873145682769115	670	CellCharter
1230	0.33394423791821565	670	CellCharter
1231	0.7259200310559006	670	CellCharter
1232	0.18601480725044678	670	CellCharter
1233	0.31495133516346396	670	CellCharter
1234	0.6015639052663136	670	CellCharter
1235	0.07857647934499443	670	CellCharter
1236	0.21430600214362272	670	CellCharter
1237	0.2965658324265506	670	CellCharter
1238	0.48668444013572465	670	CellCharter
1239	0.20386043427813688	670	CellCharter
1240	0.4222346287703016	670	CellCharter
1241	0.1174387976448714	670	CellCharter
1242	0.035791335101679936	670	CellCharter
1243	0.12936635790038933	670	CellCharter
1244	0.05211893583724569	670	CellCharter
1245	0.40263939838591345	670	CellCharter
1246	0.16579060115142588	670	CellCharter
1247	0.05356894150417827	670	CellCharter
1248	0.3360787839163125	670	CellCharter
1249	0.19710474631751226	670	CellCharter
1250	0.6093600141043723	670	CellCharter
1251	0.25142189421894223	670	CellCharter
1252	0.5029634427173287	670	CellCharter
1253	0.2655508155583438	670	CellCharter
1254	0.528453853472883	670	CellCharter
1255	0.09856541353383459	670	CellCharter
1256	0.33294488711819387	670	CellCharter
1257	0.05671722113502937	670	CellCharter
1258	0.35017379373427854	670	CellCharter
1259	0.36530877088305486	670	CellCharter
1260	0.3661018518518519	670	CellCharter
1261	0.08496922497173723	670	CellCharter
1262	0.1944989939637827	670	CellCharter
1263	0.21655971479500888	670	CellCharter
1264	0.13656050955414012	670	CellCharter
1265	0.03588285229202037	670	CellCharter
1266	0.3294533160696303	670	CellCharter
1267	0.030800573888091827	670	CellCharter
1268	0.0793570019723866	670	CellCharter
1269	0.04574595938665562	670	CellCharter
1270	0.7611435643564356	670	CellCharter
1271	0.05302759424795958	670	CellCharter
1272	0.27942789438050103	670	CellCharter
1273	0.3834255366231467	670	CellCharter
1274	0.3414362176628011	670	CellCharter
1275	0.19743011722272316	670	CellCharter
1276	0.447957430918596	670	CellCharter
1277	0.2884152413942412	670	CellCharter
1278	0.3901450209474702	670	CellCharter
1279	0.631068196866034	670	CellCharter
1280	0.4654105504587155	670	CellCharter
1281	0.029879936808846767	670	CellCharter
1282	0.1604212637913741	670	CellCharter
1283	0.7092868148800352	670	CellCharter
1284	0.1247262149212868	670	CellCharter
1285	0.3441673076923077	670	CellCharter
1286	0.3135002621919245	670	CellCharter
1287	0.5365517241379311	670	CellCharter
1288	0.16440312021172865	670	CellCharter
1289	0.6440032794565472	670	CellCharter
1290	0.22345835362883584	670	CellCharter
1291	0.2059695585996956	670	CellCharter
1292	0.034052356020942406	670	CellCharter
1293	0.2623415783274441	670	CellCharter
1294	0.7005456349206348	670	CellCharter
1295	0.09597292724196277	670	CellCharter
1296	0.1760202887241514	670	CellCharter
1297	0.1416276978417266	670	CellCharter
1298	0.4055467914438503	670	CellCharter
1299	0.29811642268984445	670	CellCharter
1300	0.11034389385323586	670	CellCharter
1301	0.3591754189944134	670	CellCharter
1302	0.20262537313432838	670	CellCharter
1303	0.3128467966573816	670	CellCharter
1304	0.10887742822760874	670	CellCharter
1305	0.3194423605901475	670	CellCharter
1306	0.605374180420529	670	CellCharter
1307	0.436659549689441	670	CellCharter
1308	0.17515720858895706	670	CellCharter
1309	0.4192342782665363	670	CellCharter
1310	0.5402903225806451	670	CellCharter
1311	0.32126987839101967	670	CellCharter
1312	0.09269096756901636	670	CellCharter
1313	0.641963959258292	670	CellCharter
1314	0.5035264097984179	670	CellCharter
1315	0.024962211614956244	670	CellCharter
1316	0.20589911562397642	670	CellCharter
1317	0.14286602662011783	670	CellCharter
1318	0.15974572738641102	670	CellCharter
1319	0.12025231286795626	670	CellCharter
1320	0.13642765685019206	670	CellCharter
1321	0.10260950173812282	670	CellCharter
1322	0.11704561569368946	670	CellCharter
1323	0.04122468894852403	670	CellCharter
1324	0.4165224564619615	670	CellCharter
1325	0.0711716621253406	670	CellCharter
1326	0.2751268484601818	670	CellCharter
1327	0.04550547159979157	670	CellCharter
1328	0.46681060086817455	670	CellCharter
1329	0.19790697674418603	670	CellCharter
1330	0.5125036347775516	670	CellCharter
1331	0.6536628155755242	670	CellCharter
1332	0.5939153208206024	670	CellCharter
1333	0.28788491127295107	670	CellCharter
1334	0.06511027686532145	670	CellCharter
1335	0.0736127744510978	670	CellCharter
1336	0.29689131466540103	670	CellCharter
1337	0.41863068583549373	670	CellCharter
1338	0.07473684210526317	670	CellCharter
1339	0.024856218547807334	670	CellCharter
1340	0.8300657354149549	670	CCF (substructures)
1341	0.5680827474310438	670	CCF (substructures)
1342	0.736037057522124	670	CCF (substructures)
1343	0.672483590087073	670	CCF (substructures)
1344	0.6766174952057824	670	CCF (substructures)
1345	0.13346534653465345	670	CCF (substructures)
1346	0.5566803278688525	670	CCF (substructures)
1347	0.736883344571814	670	CCF (substructures)
1348	0.7129877764299711	670	CCF (substructures)
1349	0.6892744860943169	670	CCF (substructures)
1350	0.2347196261682243	670	CCF (substructures)
1351	0.9009555254296585	670	CCF (substructures)
1352	0.12055555555555555	670	CCF (substructures)
1353	0.8069572301425662	670	CCF (substructures)
1354	0.6956586483390608	670	CCF (substructures)
1355	0.8223955198930123	670	CCF (substructures)
1356	0.48334473909324205	670	CCF (substructures)
1357	0.8234296250768286	670	CCF (substructures)
1358	0.6999391031555638	670	CCF (substructures)
1359	0.7047735360724684	670	CCF (substructures)
1360	0.29572008113590265	670	CCF (substructures)
1361	0.4069678302532512	670	CCF (substructures)
1362	0.7337451150673034	670	CCF (substructures)
1363	0.5555246020260493	670	CCF (substructures)
1364	0.4163640531866116	670	CCF (substructures)
1365	0.22710963455149502	670	CCF (substructures)
1366	0.40913963328631875	670	CCF (substructures)
1367	0.6900931435963777	670	CCF (substructures)
1368	0.5704140625	670	CCF (substructures)
1369	0.50361273554256	670	CCF (substructures)
1370	0.07300000000000002	670	CCF (substructures)
1371	0.2793798449612403	670	CCF (substructures)
1372	0.15394366197183101	670	CCF (substructures)
1373	0.6479622132253711	670	CCF (substructures)
1374	0.5162636165577342	670	CCF (substructures)
1375	0.9247648626779	670	CCF (substructures)
1376	0.9108122077282795	670	CCF (substructures)
1377	0.59453125	670	CCF (substructures)
1378	0.5164453125	670	CCF (substructures)
1379	0.7016302186878727	670	CCF (substructures)
1380	0.9045120718995958	670	CCF (substructures)
1381	0.705344129554656	670	CCF (substructures)
1382	0.8939312085241612	670	CCF (substructures)
1383	0.8483507203179335	670	CCF (substructures)
1384	0.7315841924398625	670	CCF (substructures)
1385	0.854986438556228	670	CCF (substructures)
1386	0.38365853658536586	670	CCF (substructures)
1387	0.5494378698224852	670	CCF (substructures)
1388	0.46091019417475726	670	CCF (substructures)
1389	0.7605614973262032	670	CCF (substructures)
1390	0.5499474145486416	670	CCF (substructures)
1391	0.5582412790697675	670	CCF (substructures)
1392	0.6652564876282437	670	CCF (substructures)
1393	0.20063333333333333	670	CCF (substructures)
1394	0.43185871056241426	670	CCF (substructures)
1395	0.7593822321761852	670	CCF (substructures)
1396	0.6220522922636104	670	CCF (substructures)
1397	0.6521615201900237	670	CCF (substructures)
1398	0.6088069705093834	670	CCF (substructures)
1399	0.18737078651685393	670	CCF (substructures)
1400	0.2838436482084691	670	CCF (substructures)
1401	0.6937993920972644	670	CCF (substructures)
1402	0.493960843373494	670	CCF (substructures)
1403	0.5939223300970874	670	CCF (substructures)
1404	0.49078101071975494	670	CCF (substructures)
1405	0.17185185185185187	670	CCF (substructures)
1406	0.37507067137809186	670	CCF (substructures)
1407	0.6954573002754821	670	CCF (substructures)
1408	0.6034590377113134	670	CCF (substructures)
1409	0.6158596713021491	670	CCF (substructures)
1410	0.6347399761810242	670	CCF (substructures)
1411	0.17991304347826084	670	CCF (substructures)
1412	0.7211200291864284	670	CCF (substructures)
1413	0.6620341394025604	670	CCF (substructures)
1414	0.7506579634464752	670	CCF (substructures)
1415	0.33074468085106384	670	CCF (substructures)
1416	0.4919834710743802	670	CCF (substructures)
1417	0.24559999999999998	670	CCF (substructures)
1418	0.7860980953986179	670	CCF (substructures)
1419	0.7540284054228535	670	CCF (substructures)
1420	0.742254052016585	670	CCF (substructures)
1421	0.7880691489361701	670	CCF (substructures)
1422	0.7882456479690523	670	CCF (substructures)
1423	0.8212738261273825	670	CCF (substructures)
1424	0.505008364431862	670	CCF (substructures)
1425	0.7097859945790688	670	CCF (substructures)
1426	0.314596761515485	670	CCF (substructures)
1427	0.6833722985687404	670	CCF (substructures)
1428	0.27972805933250927	670	CCF (substructures)
1429	0.3647590953785644	670	CCF (substructures)
1430	0.2554971857410882	670	CCF (substructures)
1431	0.22286240786240785	670	CCF (substructures)
1432	0.68592524227042	670	CCF (substructures)
1433	0.31659161147902865	670	CCF (substructures)
1434	0.6932958337818925	670	CCF (substructures)
1435	0.5166220516660427	670	CCF (substructures)
1436	0.6455638333897731	670	CCF (substructures)
1437	0.4158351409978308	670	CCF (substructures)
1438	0.5866999500748877	670	CCF (substructures)
1439	0.7594476857253987	670	CCF (substructures)
1440	0.7287697496893307	670	CCF (substructures)
1441	0.8989625919869175	670	CCF (substructures)
1442	0.9229940264285283	670	CCF (substructures)
1443	0.6097624098430208	670	CCF (substructures)
1444	0.7681437454279444	670	CCF (substructures)
1445	0.7067370441458733	670	CCF (substructures)
1446	0.6661107766405778	670	CCF (substructures)
1447	0.7833468614718615	670	CCF (substructures)
1448	0.826358217851289	670	CCF (substructures)
1449	0.8421103382864369	670	CCF (substructures)
1450	0.8235386081982841	670	CCF (substructures)
1451	0.930414826080641	670	CCF (substructures)
1452	0.8200692383778437	670	CCF (substructures)
1453	0.31264893001735106	670	CCF (substructures)
1454	0.7751627218934911	670	CCF (substructures)
1455	0.9190022280800855	670	CCF (substructures)
1456	0.8016304801670145	670	CCF (substructures)
1457	0.7874463225216994	670	CCF (substructures)
1458	0.8943139148807728	670	CCF (substructures)
1459	0.6905875333426926	670	CCF (substructures)
1460	0.6904792682926829	670	CCF (substructures)
1461	0.5919966431688486	670	CCF (substructures)
1462	0.8242145593869732	670	CCF (substructures)
1463	0.40316715542521997	670	CCF (substructures)
1464	0.8192899761336515	670	CCF (substructures)
1465	0.7986435716028301	670	CCF (substructures)
1466	0.6355949367088608	670	CCF (substructures)
1467	0.2732203389830509	670	CCF (substructures)
1468	0.7933022533022533	670	CCF (substructures)
1469	0.4756510067114094	670	CCF (substructures)
1470	0.7270296257796258	670	CCF (substructures)
1471	0.6007200847158489	670	CCF (substructures)
1472	0.4610096397767631	670	CCF (substructures)
1473	0.12387341772151898	670	CCF (substructures)
1474	0.6790041493775935	670	CCF (substructures)
1475	0.5466880498533724	670	CCF (substructures)
1476	0.6827048260381594	670	CCF (substructures)
1477	0.6294989156488986	670	CCF (substructures)
1478	0.6648555636667014	670	CCF (substructures)
1479	0.7308058350100604	670	CCF (substructures)
1480	0.7222368421052632	670	CCF (substructures)
1481	0.7148474667383417	670	CCF (substructures)
1482	0.7646657929226737	670	CCF (substructures)
1483	0.7845088808046223	670	CCF (substructures)
1484	0.8512357954545454	670	CCF (substructures)
1485	0.4256830122591944	670	CCF (substructures)
1486	0.6085560878903024	670	CCF (substructures)
1487	0.3182882882882883	670	CCF (substructures)
1488	0.5326116838487972	670	CCF (substructures)
1489	0.4635324232081911	670	CCF (substructures)
1490	0.6119860973187686	670	CCF (substructures)
1491	0.8690550583952678	670	CCF (substructures)
1492	0.7568174342105263	670	CCF (substructures)
1493	0.7757706909643128	670	CCF (substructures)
1494	0.05833333333333333	670	CCF (substructures)
1495	0.6141841004184101	670	CCF (substructures)
1496	0.5894385026737968	670	CCF (substructures)
1497	0.11166666666666669	670	CCF (substructures)
1498	0.3708057675996607	670	CCF (substructures)
1499	0.8744720074234458	670	CCF (substructures)
1500	0.7202879702740362	670	CCF (substructures)
1501	0.8076792279411764	670	CCF (substructures)
1502	0.36589770354906054	670	CCF (substructures)
1503	0.6939897466827503	670	CCF (substructures)
1504	0.4538296296296297	670	CCF (substructures)
1505	0.5122863027806385	670	CCF (substructures)
1506	0.6625304292120436	670	CCF (substructures)
1507	0.2925115562403698	670	CCF (substructures)
1508	0.7237653239929948	670	CCF (substructures)
1509	0.3588375558867362	670	CCF (substructures)
1510	0.6085067545834674	670	CCF (substructures)
1511	0.35558139534883726	670	CCF (substructures)
1512	0.49777325186693816	670	CCF (substructures)
1513	0.4786928104575164	670	CCF (substructures)
1514	0.632192118226601	670	CCF (substructures)
1515	0.6696514161220044	670	CCF (substructures)
1516	0.8599629380053908	670	CCF (substructures)
1517	0.8674962434259956	670	CCF (substructures)
1518	0.8495851254480288	670	CCF (substructures)
1519	0.6677279521674141	670	CCF (substructures)
1520	0.6403042433947158	670	CCF (substructures)
1521	0.40609329446064135	670	CCF (substructures)
1522	0.2822619047619048	670	CCF (substructures)
1523	0.1396078431372549	670	CCF (substructures)
1524	0.12999999999999995	670	CCF (substructures)
1525	0.5717188823031328	670	CCF (substructures)
1526	0.6539201349831272	670	CCF (substructures)
1527	0.5600389105058365	670	CCF (substructures)
1528	0.7257079646017699	670	CCF (substructures)
1529	0.1571212121212121	670	CCF (substructures)
1530	0.6637845057880677	670	CCF (substructures)
1531	0.4527242524916944	670	CCF (substructures)
1532	0.6475365103766333	670	CCF (substructures)
1533	0.7261756923619685	670	CCF (substructures)
1534	0.5776335877862594	670	CCF (substructures)
1535	0.7718982118294362	670	CCF (substructures)
1536	0.449940119760479	670	CCF (substructures)
1537	0.29073446327683616	670	CCF (substructures)
1538	0.33680000000000004	670	CCF (substructures)
1539	0.5277179962894248	670	CCF (substructures)
1540	0.05217391304347827	670	CCF (substructures)
1541	0.7712114537444934	670	CCF (substructures)
1542	0.38706521739130434	670	CCF (substructures)
1543	0.7855081639453517	670	CCF (substructures)
1544	0.1797777777777778	670	CCF (substructures)
1545	0.20828571428571427	670	CCF (substructures)
1546	0.11925373134328361	670	CCF (substructures)
1547	0.23412499999999997	670	CCF (substructures)
1548	0.6634957020057306	670	CCF (substructures)
1549	0.8239988764044944	670	CCF (substructures)
1550	0.6639238410596027	670	CCF (substructures)
1551	0.3382258064516128	670	CCF (substructures)
1552	0.8206949259375985	670	CCF (substructures)
1553	0.7236352583586627	670	CCF (substructures)
1554	0.5998718944099379	670	CCF (substructures)
1555	0.5125226586102718	670	CCF (substructures)
1556	0.4088230088495575	670	CCF (substructures)
1557	0.6105105973025049	670	CCF (substructures)
1558	0.6980238828967643	670	CCF (substructures)
1559	0.8271639054861488	670	CCF (substructures)
1560	0.3012837837837838	670	CCF (substructures)
1561	0.6662120031176929	670	CCF (substructures)
1562	0.5809217391304348	670	CCF (substructures)
1563	0.773648581997534	670	CCF (substructures)
1564	0.7405964214711729	670	CCF (substructures)
1565	0.6449235181644359	670	CCF (substructures)
1566	0.3367785234899328	670	CCF (substructures)
1567	0.6981412190706097	670	CCF (substructures)
1568	0.8633505099872504	670	CCF (substructures)
1569	0.7999578448162297	670	CCF (substructures)
1570	0.5883236994219654	670	CCF (substructures)
1571	0.7463056163384391	670	CCF (substructures)
1572	0.26707692307692305	670	CCF (substructures)
1573	0.6348930772018848	670	CCF (substructures)
1574	0.6585479714860722	670	CCF (substructures)
1575	0.8310338034010784	670	CCF (substructures)
1576	0.5534285714285714	670	CCF (substructures)
1577	0.39627450980392154	670	CCF (substructures)
1578	0.626084828711256	670	CCF (substructures)
1579	0.8947784011942143	670	CCF (substructures)
1580	0.728051724137931	670	CCF (substructures)
1581	0.5459316427783903	670	CCF (substructures)
1582	0.4724449594438007	670	CCF (substructures)
1583	0.644929022082019	670	CCF (substructures)
1584	0.8381839327249956	670	CCF (substructures)
1585	0.7516333333333333	670	CCF (substructures)
1586	0.7697799895233107	670	CCF (substructures)
1587	0.7671241050119331	670	CCF (substructures)
1588	0.7354199328107504	670	CCF (substructures)
1589	0.7848936170212766	670	CCF (substructures)
1590	0.7071977793919269	670	CCF (substructures)
1591	0.8958698171757581	670	CCF (substructures)
1592	0.34487214522740584	670	CCF (substructures)
1593	0.36713479052823317	670	CCF (substructures)
1594	0.7649821742643913	670	CCF (substructures)
1595	0.5435138744620863	670	CCF (substructures)
1596	0.8863603256846782	670	CCF (substructures)
1597	0.7467886304909561	670	CCF (substructures)
1598	0.7873783833211412	670	CCF (substructures)
1599	0.25995949594959494	670	CCF (substructures)
1600	0.5352548296281914	670	CCF (substructures)
1601	0.8931498599073031	670	CCF (substructures)
1602	0.7256129779837774	670	CCF (substructures)
1603	0.7743494126468383	670	CCF (substructures)
1604	0.19263764404609474	670	CCF (substructures)
1605	0.8308065326633165	670	CCF (substructures)
1606	0.6806490922656055	670	CCF (substructures)
1607	0.6497735849056604	670	CCF (substructures)
1608	0.8276754214033712	670	CCF (substructures)
1609	0.8443717382577278	670	CCF (substructures)
1610	0.35819383259911897	670	CCF (substructures)
1611	0.837408904109589	670	CCF (substructures)
1612	0.44577802359882	670	CCF (substructures)
1613	0.6258100558659219	670	CCF (substructures)
1614	0.5208752735229759	670	CCF (substructures)
1615	0.796014277215943	670	CCF (substructures)
1616	0.7506549815498156	670	CCF (substructures)
1617	0.8213694362017804	670	CCF (substructures)
1618	0.3559756097560976	670	CCF (substructures)
1619	0.6223516483516484	670	CCF (substructures)
1620	0.4985175202156334	670	CCF (substructures)
1621	0.8762439024390244	670	CCF (substructures)
1622	0.6380103550295857	670	CCF (substructures)
1623	0.7629100529100529	670	CCF (substructures)
1624	0.29553846153846147	670	CCF (substructures)
1625	0.6163780663780665	670	CCF (substructures)
1626	0.7355038428693426	670	CCF (substructures)
1627	0.7043735150144562	670	CCF (substructures)
1628	0.44854368932038835	670	CCF (substructures)
1629	0.4023498845265589	670	CCF (substructures)
1630	0.8496041163498899	670	CCF (substructures)
1631	0.6420842025412479	670	CCF (substructures)
1632	0.7541995614035087	670	CCF (substructures)
1633	0.3609090909090909	670	CCF (substructures)
1634	0.5321333333333333	670	CCF (substructures)
1635	0.7988684339715267	670	CCF (substructures)
1636	0.6286647611269907	670	CCF (substructures)
1637	0.7567908653846154	670	CCF (substructures)
1638	0.18059999999999996	670	CCF (substructures)
1639	0.3981393568147014	670	CCF (substructures)
1640	0.874303138101893	670	CCF (substructures)
1641	0.5955252800484409	670	CCF (substructures)
1642	0.6644090909090908	670	CCF (substructures)
1643	0.28412280701754394	670	CCF (substructures)
1644	0.8959087758671903	670	CCF (substructures)
1645	0.596923076923077	670	CCF (substructures)
1646	0.5819355693143066	670	CCF (substructures)
1647	0.6567957746478873	670	CCF (substructures)
1648	0.78469611705121	670	CCF (substructures)
1649	0.7793070806512685	670	CCF (substructures)
1650	0.8721119704418074	670	CCF (substructures)
1651	0.4848448610213316	670	CCF (substructures)
1652	0.8548708365395186	670	CCF (substructures)
1653	0.7799193860941012	670	CCF (substructures)
1654	0.3912380952380952	670	CCF (substructures)
1655	0.7772618774386046	670	CCF (substructures)
1656	0.5269518716577539	670	CCF (substructures)
1657	0.3586948529411765	670	CCF (substructures)
1658	0.7136966126656847	670	CCF (substructures)
1659	0.5258291873963515	670	CCF (substructures)
1660	0.5679754601226994	670	CCF (substructures)
1661	0.6426061776061777	670	CCF (substructures)
1662	0.505760787282362	670	CCF (substructures)
1663	0.4670154494382022	670	CCF (substructures)
1664	0.32545454545454544	670	CCF (substructures)
1665	0.24195744680851064	670	CCF (substructures)
1666	0.06860000000000001	670	CCF (substructures)
1667	0.7840709812108558	670	CCF (substructures)
1668	0.9087278888123134	670	CCF (substructures)
1669	0.8116520250998289	670	CCF (substructures)
1670	0.6115238764044943	670	CCF (substructures)
1671	0.7108446790775215	670	CCF (substructures)
1672	0.8639549624687239	670	CCF (substructures)
1673	0.44781076066790354	670	CCF (substructures)
1674	0.9177405814774403	670	CCF (substructures)
1675	0.6037337970281378	670	CCF (substructures)
1676	0.7198798176543723	670	CCF (substructures)
1677	0.5636157024793388	670	CCF (substructures)
1678	0.8155138821237213	670	CCF (substructures)
1679	0.24331838565022418	670	CCF (substructures)
1680	0.708347245409015	670	CCF (substructures)
1681	0.7487332214765101	670	CCF (substructures)
1682	0.26590551181102356	670	CCF (substructures)
1683	0.7965558576371725	670	CCF (substructures)
1684	0.30764084507042255	670	CCF (substructures)
1685	0.6652834383104853	670	CCF (substructures)
1686	0.8665482279048901	670	CCF (substructures)
1687	0.2569480519480519	670	CCF (substructures)
1688	0.8133394216133941	670	CCF (substructures)
1689	0.6877682403433476	670	CCF (substructures)
1690	0.5080681818181819	670	CCF (substructures)
1691	0.44382541720154045	670	CCF (substructures)
1692	0.7916153081510935	670	CCF (substructures)
1693	0.8681317073170731	670	CCF (substructures)
1694	0.8860466071847853	670	CCF (substructures)
1695	0.8777003856422427	670	CCF (substructures)
1696	0.870609087586795	670	CCF (substructures)
1697	0.611537558685446	670	CCF (substructures)
1698	0.6560792349726776	670	CCF (substructures)
1699	0.3416470588235294	670	CCF (substructures)
1700	0.7310069177555726	670	CCF (substructures)
1701	0.8359458925750396	670	CCF (substructures)
1702	0.7013389328063242	670	CCF (substructures)
1703	0.7510947867298577	670	CCF (substructures)
1704	0.7311771058315334	670	CCF (substructures)
1705	0.8195599069406747	670	CCF (substructures)
1706	0.507	670	CCF (substructures)
1707	0.4843932167461579	670	CCF (substructures)
1708	0.7750828729281768	670	CCF (substructures)
1709	0.7135595938001068	670	CCF (substructures)
1710	0.8030903243098365	670	CCF (substructures)
1711	0.2989256198347107	670	CCF (substructures)
1712	0.6019551282051282	670	CCF (substructures)
1713	0.5886822351959967	670	CCF (substructures)
1714	0.4810192837465565	670	CCF (substructures)
1715	0.8145576463249817	670	CCF (substructures)
1716	0.5776545842217483	670	CCF (substructures)
1717	0.6797383720930232	670	CCF (substructures)
1718	0.5494082840236686	670	CCF (substructures)
1719	0.5430795847750864	670	CCF (substructures)
1720	0.46708249496981896	670	CCF (substructures)
1721	0.7917316867808027	670	CCF (substructures)
1722	0.19986206896551725	670	CCF (substructures)
1723	0.46475490196078434	670	CCF (substructures)
1724	0.5052866242038218	670	CCF (substructures)
1725	0.6558175750834261	670	CCF (substructures)
1726	0.6812592592592592	670	CCF (substructures)
1727	0.4754232804232803	670	CCF (substructures)
1728	0.7603538614353116	670	CCF (substructures)
1729	0.6288670354435566	670	CCF (substructures)
1730	0.5551795904665995	670	CCF (substructures)
1731	0.14735973597359736	670	CCF (substructures)
1732	0.4537508168155086	670	CCF (substructures)
1733	0.7213848014513203	670	CCF (substructures)
1734	0.6802204531537048	670	CCF (substructures)
1735	0.6069865280075631	670	CCF (substructures)
1736	0.13418410041841	670	CCF (substructures)
1737	0.547921904252474	670	CCF (substructures)
1738	0.8005319083594373	670	CCF (substructures)
1739	0.6670392722819908	670	CCF (substructures)
1740	0.6107128927410617	670	CCF (substructures)
1741	0.16340579710144926	670	CCF (substructures)
1742	0.7405525023814757	670	CCF (substructures)
1743	0.6710344827586208	670	CCF (substructures)
1744	0.6104513888888888	670	CCF (substructures)
1745	0.7700915141430948	670	CCF (substructures)
1746	0.39178807947019867	670	CCF (substructures)
1747	0.7187579318448883	670	CCF (substructures)
1748	0.34539852095316353	670	CCF (substructures)
1749	0.7568377120963328	670	CCF (substructures)
1750	0.780398773006135	670	CCF (substructures)
1751	0.49600541027953116	670	CCF (substructures)
1752	0.7587640915119364	670	CCF (substructures)
1753	0.36764791818845877	670	CCF (substructures)
1754	0.352719696969697	670	CCF (substructures)
1755	0.7158148558758315	670	CCF (substructures)
1756	0.590179211469534	670	CCF (substructures)
1757	0.4522068965517241	670	CCF (substructures)
1758	0.5195876288659794	670	CCF (substructures)
1759	0.7674238227146815	670	CCF (substructures)
1760	0.7825281810418445	670	CCF (substructures)
1761	0.9136978776529339	670	CCF (substructures)
1762	0.4957847533632287	670	CCF (substructures)
1763	0.6938709677419355	670	CCF (substructures)
1764	0.6797443181818181	670	CCF (substructures)
1765	0.4191304347826087	670	CCF (substructures)
1766	0.7819136818124287	670	CCF (substructures)
1767	0.4166908212560386	670	CCF (substructures)
1768	0.7680247763248452	670	CCF (substructures)
1769	0.6232463967055594	670	CCF (substructures)
1770	0.8426652892561983	670	CCF (substructures)
1771	0.5511273486430063	670	CCF (substructures)
1772	0.33440613026819926	670	CCF (substructures)
1773	0.7731151832460733	670	CCF (substructures)
1774	0.4060714285714286	670	CCF (substructures)
1775	0.8762718749999999	670	CCF (substructures)
1776	0.7832532652754841	670	CCF (substructures)
1777	0.43296326981496824	670	CCF (substructures)
1778	0.8081310820390539	670	CCF (substructures)
1779	0.8355212381536783	670	CCF (substructures)
1780	0.6043713036770378	670	CCF (substructures)
1781	0.7797658671887746	670	CCF (substructures)
1782	0.24172959805115718	670	CCF (substructures)
1783	0.4041887905604719	670	CCF (substructures)
1784	0.7480544666804209	670	CCF (substructures)
1785	0.7090442092154422	670	CCF (substructures)
1786	0.7286560693641618	670	CCF (substructures)
1787	0.7136076874869438	670	CCF (substructures)
1788	0.2782	670	CCF (substructures)
1789	0.49876827287493225	670	CCF (substructures)
1790	0.8302274705506877	670	CCF (substructures)
1791	0.8000177872643187	670	CCF (substructures)
1792	0.6278277755457345	670	CCF (substructures)
1793	0.8288016795865635	670	CCF (substructures)
1794	0.23285953177257526	670	CCF (substructures)
1795	0.3660608622147084	670	CCF (substructures)
1796	0.8181564722617355	670	CCF (substructures)
1797	0.7939707810451396	670	CCF (substructures)
1798	0.5579210977701544	670	CCF (substructures)
1799	0.7977984848484847	670	CCF (substructures)
1800	0.18040860215053767	670	CCF (substructures)
1801	0.4730903155603917	670	CCF (substructures)
1802	0.7576927999999999	670	CCF (substructures)
1803	0.5875093632958802	670	CCF (substructures)
1804	0.6328896882494004	670	CCF (substructures)
1805	0.5960221465076662	670	CCF (substructures)
1806	0.22293650793650793	670	CCF (substructures)
1807	0.49159193954659947	670	CCF (substructures)
1808	0.8068055404078962	670	CCF (substructures)
1809	0.7227486910994765	670	CCF (substructures)
1810	0.6549517040277018	670	CCF (substructures)
1811	0.7657656957928802	670	CCF (substructures)
1812	0.19034364261168385	670	CCF (substructures)
1813	0.3458247422680412	670	CCF (substructures)
1814	0.7118533604887983	670	CCF (substructures)
1815	0.6158432147562581	670	CCF (substructures)
1816	0.5315095583388266	670	CCF (substructures)
1817	0.6614041514041514	670	CCF (substructures)
1818	0.17035874439461882	670	CCF (substructures)
1819	0.46509815024537565	670	CCF (substructures)
1820	0.7983171552138396	670	CCF (substructures)
1821	0.6917122593718339	670	CCF (substructures)
1822	0.5978338700511461	670	CCF (substructures)
1823	0.7601633027522935	670	CCF (substructures)
1824	0.222318407960199	670	CCF (substructures)
1825	0.7363571428571429	670	CCF (substructures)
1826	0.5281506645506845	670	CCF (substructures)
1827	0.8523482901759241	670	CCF (substructures)
1828	0.6758609085810432	670	CCF (substructures)
1829	0.6451893491124261	670	CCF (substructures)
1830	0.7368928296067849	670	CCF (substructures)
1831	0.4182186234817814	670	CCF (substructures)
1832	0.1754320987654321	670	CCF (substructures)
1833	0.37599192100538603	670	CCF (substructures)
1834	0.7519295131845841	670	CCF (substructures)
1835	0.46587348410357265	670	CCF (substructures)
1836	0.6264078020588767	670	CCF (substructures)
1837	0.6245075400565504	670	CCF (substructures)
1838	0.18235653235653237	670	CCF (substructures)
1839	0.3357946855916818	670	CCF (substructures)
1840	0.532816091954023	670	CCF (substructures)
1841	0.6047826086956521	670	CCF (substructures)
1842	0.8727888805409466	670	CCF (substructures)
1843	0.7650891279910069	670	CCF (substructures)
1844	0.8074391143911439	670	CCF (substructures)
1845	0.8329775621588843	670	CCF (substructures)
1846	0.8863951509995747	670	CCF (substructures)
1847	0.798074074074074	670	CCF (substructures)
1848	0.8795366938472944	670	CCF (substructures)
1849	0.7168731848983543	670	CCF (substructures)
1850	0.7342142451067978	670	CCF (substructures)
1851	0.6221640378548896	670	CCF (substructures)
1852	0.5078505192878339	670	CCF (substructures)
1853	0.6929741119807347	670	CCF (substructures)
1854	0.8111825726141079	670	CCF (substructures)
1855	0.41638655462184876	670	CCF (substructures)
1856	0.8027049035227473	670	CCF (substructures)
1857	0.29000000000000004	670	CCF (substructures)
1858	0.4225414364640885	670	CCF (substructures)
1859	0.6989107611548557	670	CCF (substructures)
1860	0.4482202216066482	670	CCF (substructures)
1861	0.6049906751212234	670	CCF (substructures)
1862	0.6131905710491368	670	CCF (substructures)
1863	0.2297277676950998	670	CCF (substructures)
1864	0.38174946004319654	670	CCF (substructures)
1865	0.7928195164075993	670	CCF (substructures)
1866	0.5268818897637796	670	CCF (substructures)
1867	0.6520013591573224	670	CCF (substructures)
1868	0.6442201426024956	670	CCF (substructures)
1869	0.20715203426124199	670	CCF (substructures)
1870	0.2875409836065574	670	CCF (substructures)
1871	0.7370556826849732	670	CCF (substructures)
1872	0.5463338788870704	670	CCF (substructures)
1873	0.5816395663956639	670	CCF (substructures)
1874	0.5732394366197182	670	CCF (substructures)
1875	0.20197860962566844	670	CCF (substructures)
1876	0.45005500550055005	670	CCF (substructures)
1877	0.7627963624553427	670	CCF (substructures)
1878	0.3768832731648616	670	CCF (substructures)
1879	0.6526185770750987	670	CCF (substructures)
1880	0.6427499999999999	670	CCF (substructures)
1881	0.17293706293706296	670	CCF (substructures)
1882	0.35267737617135214	670	CCF (substructures)
1883	0.7340314430095451	670	CCF (substructures)
1884	0.5905761904761905	670	CCF (substructures)
1885	0.6144818056195301	670	CCF (substructures)
1886	0.6383591022443891	670	CCF (substructures)
1887	0.2088793103448276	670	CCF (substructures)
1888	0.27789883268482485	670	CCF (substructures)
1889	0.7270094007050529	670	CCF (substructures)
1890	0.44776902887139114	670	CCF (substructures)
1891	0.5380439330543934	670	CCF (substructures)
1892	0.5146986089644513	670	CCF (substructures)
1893	0.14495867768595044	670	CCF (substructures)
1894	0.3712804453723034	670	CCF (substructures)
1895	0.792250393992769	670	CCF (substructures)
1896	0.7020500963391137	670	CCF (substructures)
1897	0.6387871895186971	670	CCF (substructures)
1898	0.7072265007898895	670	CCF (substructures)
1899	0.23292170257488176	670	CCF (substructures)
1900	0.5608711433756806	670	CCF (substructures)
1901	0.8208794674141555	670	CCF (substructures)
1902	0.3944817073170731	670	CCF (substructures)
1903	0.6756695652173913	670	CCF (substructures)
1904	0.38433701657458563	670	CCF (substructures)
1905	0.07096774193548387	670	CCF (substructures)
1906	0.29532673267326737	670	CCF (substructures)
1907	0.7226658905704307	670	CCF (substructures)
1908	0.37664879356568365	670	CCF (substructures)
1909	0.5463581640331077	670	CCF (substructures)
1910	0.5926236559139785	670	CCF (substructures)
1911	0.16150943396226414	670	CCF (substructures)
1912	0.4975632377740303	670	CCF (substructures)
1913	0.7851201843924925	670	CCF (substructures)
1914	0.4836081081081081	670	CCF (substructures)
1915	0.6190250855188141	670	CCF (substructures)
1916	0.5381135531135531	670	CCF (substructures)
1917	0.1796981132075472	670	CCF (substructures)
1918	0.4275826972010179	670	CCF (substructures)
1919	0.7393558387874613	670	CCF (substructures)
1920	0.5822379032258065	670	CCF (substructures)
1921	0.5427668659265585	670	CCF (substructures)
1922	0.5827254098360656	670	CCF (substructures)
1923	0.16676470588235293	670	CCF (substructures)
1924	0.6118540177604506	670	CCF (substructures)
1925	0.7046590909090908	670	CCF (substructures)
1926	0.6844044636757004	670	CCF (substructures)
1927	0.8382691998067944	670	CCF (substructures)
1928	0.6713153961136024	670	CCF (substructures)
1929	0.6397467820215236	670	CCF (substructures)
1930	0.5376261682242991	670	CCF (substructures)
1931	0.8476603773584908	670	CCF (substructures)
1932	0.6484397163120567	670	CCF (substructures)
1933	0.7264317841079461	670	CCF (substructures)
1934	0.44974683544303806	670	CCF (substructures)
1935	0.5234637964774951	670	CCF (substructures)
1936	0.6414285714285715	670	CCF (substructures)
1937	0.6281089743589743	670	CCF (substructures)
1938	0.8156498283472291	670	CCF (substructures)
1939	0.6152229893636871	670	CCF (substructures)
1940	0.7059010600706713	670	CCF (substructures)
1941	0.21095089555242508	670	CCF (substructures)
1942	0.31020725388601034	670	CCF (substructures)
1943	0.6554321907600595	670	CCF (substructures)
1944	0.6266758407571038	670	CCF (substructures)
1945	0.3892259006815969	670	CCF (substructures)
1946	0.40348015165031226	670	CCF (substructures)
1947	0.30747437774524156	670	CCF (substructures)
1948	0.5216531165311653	670	CCF (substructures)
1949	0.5960407832147203	670	CCF (substructures)
1950	0.6571860036832412	670	CCF (substructures)
1951	0.5785058505850585	670	CCF (substructures)
1952	0.7300843396588077	670	CCF (substructures)
1953	0.6213218390804597	670	CCF (substructures)
1954	0.3740410871506954	670	CCF (substructures)
1955	0.6468324798829554	670	CCF (substructures)
1956	0.42569148936170215	670	CCF (substructures)
1957	0.3879041916167665	670	CCF (substructures)
1958	0.13444444444444445	670	CCF (substructures)
1959	0.25698979591836735	670	CCF (substructures)
1960	0.5893723021582734	670	CCF (substructures)
1961	0.07470588235294118	670	CCF (substructures)
1962	0.2751715976331361	670	CCF (substructures)
1963	0.20177072671443194	670	CCF (substructures)
1964	0.5490593047034765	670	CCF (substructures)
1965	0.8148829588014982	670	CCF (substructures)
1966	0.39651571917250367	670	CCF (substructures)
1967	0.4585506257110353	670	CCF (substructures)
1968	0.5447572815533981	670	CCF (substructures)
1969	0.49031271716469765	670	CCF (substructures)
1970	0.348169014084507	670	CCF (substructures)
1971	0.5798026315789473	670	CCF (substructures)
1972	0.6610616146100017	670	CCF (substructures)
1973	0.7776486270327911	670	CCF (substructures)
1974	0.48661994076999016	670	CCF (substructures)
1975	0.7164548789435069	670	CCF (substructures)
1976	0.2111320754716981	670	CCF (substructures)
1977	0.7110841049382716	670	CCF (substructures)
1978	0.2424561403508772	670	CCF (substructures)
1979	0.2994943820224719	670	CCF (substructures)
1980	0.44781937602627264	670	CCF (substructures)
1981	0.31658227848101267	670	CCF (substructures)
1982	0.2535103244837758	670	CCF (substructures)
1983	0.2858579881656805	670	CCF (substructures)
1984	0.1378409090909091	670	CCF (substructures)
1985	0.46313778990450205	670	CCF (substructures)
1986	0.24787234042553188	670	CCF (substructures)
1987	0.5907455329636475	670	CCF (substructures)
1988	0.8013525665043087	670	CCF (substructures)
1989	0.6023553633930411	670	CCF (substructures)
1990	0.5285836330935252	670	CCF (substructures)
1991	0.30771784232365146	670	CCF (substructures)
1992	0.135	670	CCF (substructures)
1993	0.7105560599182933	670	CCF (substructures)
1994	0.36525182953077917	670	CCF (substructures)
1995	0.6067081797349806	670	CCF (substructures)
1996	0.39267029423619504	670	CCF (substructures)
1997	0.366915730641923	670	CCF (substructures)
1998	0.7611539470233412	670	CCF (substructures)
[truncated: 11 more rows]
