# Supplementary material for: Data-driven fine-grained region discovery in the mouse brain with transformers
Source: Nat Commun. 2025 Oct 7;16:8536. doi: 10.1038/s41467-025-64259-4 (PMC12504640; doi:10.1038/s41467-025-64259-4)
Supplement: Supplementary file 4 — Source Data [file 41467_2025_64259_MOESM4_ESM.zip › source data/figure_5c.csv]

	ENSMUSG00000038805	ENSMUSG00000062151	ENSMUSG00000001815	ENSMUSG00000058665	ENSMUSG00000063415	ENSMUSG00000020838	ENSMUSG00000030500	ENSMUSG00000028487	ENSMUSG00000027833	ENSMUSG00000014030	ENSMUSG00000058665	ENSMUSG00000063415	celltransformer_region	cell_barcode
0	0.0	1.4017006061332582	0.0	0.8647818036777432	0.0	0.0	0.0	0.0	0.0	0.0	0.8647818036777432	0.0	198	1018093344101730540
1	0.0	2.13629360986549	1.2960532897567214	0.9784700177728284	0.0	0.5706449383818715	1.7764985297007838	1.2960532897567214	0.0	0.0	0.9784700177728284	0.0	198	1018093344201000020
2	0.0	1.3191927895119298	0.0	0.0	1.6972831358726357	0.0	0.0	0.0	0.0	0.0	0.0	1.6972831358726357	952	1018093344101140413-2
3	0.0	1.255075529993756	0.7599212775757282	0.7599212775757282	0.0	0.0	0.0	0.7599212775757282	0.7599212775757282	0.7599212775757282	0.7599212775757282	0.0	198	1018093344100850375-4
4	0.0	1.7159064329646048	0.9365997974520975	1.499794258776331	0.5430067676078486	0.5430067676078486	3.922881387546745	1.7159064329646048	0.0	0.5430067676078486	1.499794258776331	0.5430067676078486	198	1018093344200850322-1
5	0.0	0.0	0.0	0.0	4.47923891954431	0.0	1.472666655419374	0.0	0.0	1.472666655419374	0.0	4.47923891954431	952	1018093344100990288-2
6	2.1654160868702856	1.8537834930029953	0.0	0.9041869382447306	0.0	0.0	0.9041869382447306	0.0	0.0	0.9041869382447306	0.9041869382447306	0.0	198	1018093344101000333-3
7	1.4441620580559686	1.7201601509958604	1.102567364963151	0.0	0.0	0.0	1.7201601509958604	2.623666038341294	0.0	0.0	0.0	0.0	198	1018093344100850485-2
8	1.2790166133795713	1.6508116977956389	0.7768346556614482	0.7768346556614482	2.19119550746085	0.0	1.2790166133795713	1.6508116977956389	0.0	0.0	0.7768346556614482	2.19119550746085	198	1018093344100850554-3
9	0.0	2.752509734382161	1.1860615967911314	0.7116304032228256	1.8280690154158117	0.0	1.8280690154158117	2.0663541047098546	0.0	0.7116304032228256	0.7116304032228256	1.8280690154158117	198	1018093344101880284-2
10	0.8417970949439066	1.369920156411152	0.0	1.755675502143875	3.02334971624024	0.0	2.5244869555875122	1.369920156411152	0.0	0.0	1.755675502143875	3.02334971624024	198	1018093344100850316-3
11	2.0541445409643413	1.3654050724479965	1.3654050724479965	1.3654050724479965	1.3654050724479965	0.0	1.3654050724479965	0.0	0.0	1.3654050724479965	1.3654050724479965	1.3654050724479965	198	1018093344100850557-3
12	0.6689083102649571	2.1824433736985087	0.6689083102649571	2.7863233851872398	1.9816142334546507	0.0	1.7482370059287056	0.6689083102649571	0.0	3.299836889802413	2.7863233851872398	1.9816142334546507	952	1018093344200990506
13	0.0	1.3500454533897692	0.0	1.3500454533897692	3.363901270252758	0.0	1.3500454533897692	0.0	0.0	0.0	1.3500454533897692	3.363901270252758	952	1018093344100990400-2
14	1.5183230956613833	1.8016161289700043	1.5183230956613833	1.1654634699449922	0.0	0.0	0.6973524356808057	1.1654634699449922	0.0	0.0	1.1654634699449922	0.0	198	1018093344101000546-2
15	0.0	1.5406289990256101	0.0	0.0	0.0	0.0	1.950027779615913	0.0	0.9668782471261441	0.0	0.0	0.0	198	1018093344100850333-3
16	0.0	2.348198247183045	0.0	2.095419308263897	0.0	0.0	1.3987617514503077	0.0	0.0	0.0	2.095419308263897	0.0	952	1018093344100990555-2
17	0.0	0.0	0.0	1.3602168887587018	1.3602168887587018	0.0	0.0	0.0	0.0	1.3602168887587018	1.3602168887587018	1.3602168887587018	952	1018093344100990576-1
18	0.0	1.1054082293015068	0.0	2.6281177202791555	1.1054082293015068	0.0	1.7238621549102449	0.0	0.0	1.4475243312422972	2.6281177202791555	1.1054082293015068	952	1018093344100990655
19	0.0	2.620874936319966	0.7956755378304488	1.3055503535090054	1.681525740161664	0.0	0.0	0.0	0.7956755378304488	0.0	1.3055503535090054	1.681525740161664	198	1018093344101000079-2
20	1.1050972806244164	1.1050972806244164	0.0	1.1050972806244164	0.0	0.0	0.0	1.1050972806244164	0.0	1.1050972806244164	1.1050972806244164	0.0	198	1018093344100850502-2
21	0.0	1.353549509242353	0.0	1.353549509242353	0.0	0.0	0.8300121477320396	0.0	0.0	1.7368650315308451	1.353549509242353	0.0	952	1018093344101140383-3
22	0.0	2.3563686928887404	1.0216215294290478	0.0	1.0216215294290478	0.0	1.0216215294290478	1.0216215294290478	0.0	1.0216215294290478	0.0	1.0216215294290478	198	1018093344101730713-1
23	1.4948948105121087	2.2131519053893522	0.6836024438301131	0.0	1.4948948105121087	0.0	2.0110399571784745	1.145540952098214	0.0	0.0	0.0	1.4948948105121087	198	1018093344101000146-3
24	3.1155247926921374	2.485471004260743	0.0	0.0	0.0	0.0	2.485471004260743	2.83462263220007	0.0	0.0	0.0	0.0	198	1018093344201880155
25	1.386205724894125	0.0	0.8535578705262349	0.0	0.0	0.0	0.0	1.386205724894125	0.0	0.0	0.0	0.0	198	1018093344100850427-3
26	0.0	2.4015631324801414	0.0	0.0	0.0	0.0	1.5038037659439816	0.0	0.0	0.0	0.0	0.0	198	1018093344100850584-2
27	0.0	2.108118847166814	0.0	0.6340182012789006	0.6340182012789006	0.0	1.9105048961272644	0.0	0.0	1.072971894737091	0.6340182012789006	0.6340182012789006	952	1018093344100990384-3
28	1.594900798003521	2.597374711864059	2.0111757844918046	1.0074601338998754	0.0	0.0	2.0111757844918046	1.0074601338998754	0.0	0.0	1.0074601338998754	0.0	198	1018093344101000056-2
29	0.0	2.8202858940176654	0.0	0.0	0.0	0.0	0.0	1.7108929493789067	0.0	0.8138348956347518	0.0	0.0	198	1018093344101000114-1
30	1.860848636314061	2.487067473660886	0.0	0.0	0.0	0.0	1.211701459087529	0.7294902473650331	0.0	0.7294902473650331	0.0	0.0	198	1018093344101000310-1
31	0.579796367116831	0.9922438457312	0.0	1.3126156933855677	0.0	0.0	1.574611667649234	0.9922438457312	0.0	0.579796367116831	1.3126156933855677	0.0	198	1018093344100850489-2
32	0.0	1.2918192001201987	1.2918192001201987	0.7859128786257668	1.2918192001201987	0.0	1.6656424016930444	0.7859128786257668	0.0	0.7859128786257668	0.7859128786257668	1.2918192001201987	198	1018093344101880272-1
33	0.0	2.108270561791967	0.0	0.7332226262359622	0.0	0.0	2.108270561791967	0.7332226262359622	0.0	0.0	0.7332226262359622	0.0	198	1018093344101000057-2
34	0.6774920960727175	1.1366600880949085	0.6774920960727175	0.6774920960727175	1.7644431475272515	0.0	0.6774920960727175	0.6774920960727175	0.0	1.1366600880949085	0.6774920960727175	1.7644431475272515	198	1018093344100850459-2
35	2.86916278236437	2.2581710111174953	1.1771409637992334	0.705439226066088	0.0	0.0	1.5320291923758864	2.0542251452305487	0.0	1.1771409637992334	0.705439226066088	0.0	198	1018093344100850517-2
36	3.2540833326025362	0.0	1.0479415860814354	0.0	0.0	0.0	1.0479415860814354	1.0479415860814354	0.0	1.0479415860814354	0.0	0.0	198	1018093344100850542-3
37	0.0	1.3193760839479425	0.8055325178602255	0.0	1.3193760839479425	0.0	1.3193760839479425	0.0	0.8055325178602255	0.8055325178602255	0.0	1.3193760839479425	952	1018093344100980302-2
38	2.03391211067527	1.3491212550235352	0.0	0.0	0.0	0.0	1.0226964123188216	1.3491212550235352	0.6001330458604003	0.0	0.0	0.0	198	1018093344100850474-3
39	0.0	1.72265463760696	1.1044814116310582	0.0	0.0	0.0	2.1540151401611918	1.1044814116310582	0.0	0.0	0.0	0.0	198	1018093344100850500-4
40	1.449889598911673	2.8777825880601315	0.6574483803950867	0.0	0.0	0.0	1.9584538536336629	0.0	0.0	0.0	0.0	0.0	198	1018093344101000326-3
41	1.6072346129865962	2.025032105129815	0.0	0.0	0.0	0.0	1.6072346129865962	1.6072346129865962	0.0	1.6072346129865962	0.0	0.0	198	1018093344101730523-1
42	0.0	0.9970592394310691	1.9955866081923972	0.0	1.9955866081923972	0.0	1.5810401530330065	0.9970592394310691	0.0	0.0	0.0	1.9955866081923972	198	1018093344101880111-2
43	0.0	3.3549138435144426	0.0	0.0	1.1575847706376172	0.0	0.0	0.6919077361083315	0.0	0.0	0.0	1.1575847706376172	198	1018093344101880163-1
44	2.0871308606518624	3.007114386614075	0.0	1.0586679505583405	1.3920486824699458	0.6243383427676962	1.6626679810477574	0.6243383427676962	0.0	0.0	1.0586679505583405	1.3920486824699458	198	1018093344101880213-1
45	0.0	0.0	0.0	0.0	0.0	0.0	2.190421128969872	0.0	0.0	0.0	0.0	0.0	198	1018093344100850592-2
46	0.0	0.0	0.684036333919553	0.0	0.0	0.0	2.391327583781245	0.684036333919553	0.0	0.0	0.0	0.0	952	1018093344100990320-3
47	0.0	0.6948062733557613	0.0	0.0	0.0	0.6948062733557613	0.6948062733557613	0.6948062733557613	0.0	0.6948062733557613	0.0	0.0	952	1018093344100990600-2
48	0.7804993831426541	2.590740324806621	0.7804993831426541	0.0	0.0	0.0	1.6568057268535066	0.7804993831426541	0.0	0.7804993831426541	0.0	0.0	198	1018093344100850587
49	0.0	1.6531210695564384	0.0	0.0	0.0	0.0	1.0514184252291796	0.0	0.0	0.0	0.0	0.0	198	1018093344101880271-1
50	1.0184720116124673	2.0276200757455136	1.6095396624809761	0.0	1.0184720116124673	0.0	2.3513708431053986	2.3513708431053986	0.0	0.0	0.0	1.0184720116124673	198	1018093344101000115-1
51	2.9160791057876767	1.5214700360313462	0.0	0.0	0.0	0.0	0.0	0.0	0.0	0.0	0.0	0.0	198	1018093344100850441-3
52	0.0	1.4942578127556359	0.6832298804315466	0.0	0.0	0.0	1.4942578127556359	1.1449999509507833	0.6832298804315466	0.0	0.0	0.0	198	1018093344101000143-2
53	1.4509415946156192	2.1595415011218515	0.6580558271353315	0.6580558271353315	0.0	0.0	0.0	1.108296607349021	0.6580558271353315	0.0	0.6580558271353315	0.0	198	1018093344101000429-2
54	2.0540130913392853	2.3047281465432983	0.838466706710143	0.0	0.0	0.0	0.0	1.7503689969684082	0.0	0.0	0.0	0.0	198	1018093344100850450-3
55	1.5665337642179995	2.7836173033226568	0.0	0.0	0.0	0.0	1.2066108179435189	0.0	0.7259366248096405	0.7259366248096405	0.0	0.0	198	1018093344101000085-2
56	0.0	2.485392817465455	0.9410864720494058	0.9410864720494058	0.0	0.0	2.895266783127057	2.2264759735264796	0.0	0.9410864720494058	0.9410864720494058	0.0	198	1018093344100850467-1
57	0.6425704080535796	2.300930953597903	2.300930953597903	0.6425704080535796	0.0	0.0	2.9510835783855693	0.0	0.0	1.424021367903854	0.6425704080535796	0.0	198	1018093344100850521-3
58	1.5903377276793833	1.0040332965974785	0.0	0.0	0.0	0.0	2.328375968151476	1.5903377276793833	0.0	0.0	0.0	0.0	198	1018093344100850622-1
59	1.597113942899756	2.954428938971852	0.7442687343545225	0.0	0.7442687343545225	0.0	0.7442687343545225	2.3364975917907063	0.0	0.7442687343545225	0.0	0.7442687343545225	198	1018093344100850643-2
60	0.0	0.763538005175639	0.0	0.763538005175639	0.763538005175639	0.0	0.763538005175639	0.0	0.0	0.0	0.763538005175639	0.763538005175639	952	1018093344100980307-2
61	0.0	2.2547800752512788	0.8110789223047687	0.0	0.0	0.0	0.0	0.8110789223047687	0.0	0.8110789223047687	0.0	0.0	198	1018093344101000351-2
62	0.7787600807098264	2.4043403035323534	1.281734713432409	0.0	0.7787600807098264	0.0	1.9495808365456704	2.194805264586183	0.7787600807098264	0.0	0.0	0.7787600807098264	198	1018093344101730500-1
63	1.4608638715714564	3.287421651663321	1.4608638715714564	0.0	0.0	0.0	1.4608638715714564	0.9079410534343229	0.0	0.0	0.0	0.0	198	1018093344101730802-1
64	2.5528213346566813	2.085834031302352	0.0	0.0	0.0	0.0	0.0	1.390999004154978	0.0	0.0	0.0	0.0	198	1018093344100850480-2
65	0.0	1.898365691951036	0.9330454524488725	1.4949809852100455	0.0	0.0	1.4949809852100455	0.0	0.9330454524488725	0.9330454524488725	1.4949809852100455	0.0	952	1018093344100980410-2
66	0.0	1.9319945949943413	0.0	1.2677826399940222	3.1282134998852014	0.0	1.2677826399940222	0.0	0.0	1.2677826399940222	1.2677826399940222	3.1282134998852014	952	1018093344100990304
67	0.0	0.0	1.5740834108693946	0.0	3.044515892486628	0.0	0.0	0.0	0.0	0.0	0.0	3.044515892486628	952	1018093344100990457-2
68	0.0	0.8231117035700063	0.8231117035700063	1.3439397169564822	3.3548208565263713	0.0	1.3439397169564822	0.8231117035700063	0.0	1.3439397169564822	1.3439397169564822	3.3548208565263713	952	1018093344100990591-2
69	1.0169741862163435	2.487104495842686	1.0169741862163435	1.0169741862163435	0.0	0.0	1.6075506568698401	0.0	0.0	0.5963007859540037	1.0169741862163435	0.0	198	1018093344101000234-2
70	0.0	0.0	0.0	1.7363265236155256	4.603986547314729	0.0	0.0	0.0	0.0	1.7363265236155256	1.7363265236155256	4.603986547314729	952	1018093344101720533-2
71	0.0	1.4559441863721327	1.4559441863721327	1.8540118754576642	3.2804816028604384	0.0	1.6686640287500205	0.0	0.0	0.9043339698752135	1.8540118754576642	3.2804816028604384	198	1018093344101000266-3
72	0.0	2.1000063205634962	1.0674351082027145	1.0674351082027145	2.1000063205634962	0.0	1.0674351082027145	1.0674351082027145	0.0	0.0	1.0674351082027145	2.1000063205634962	198	1018093344101730647-1
73	0.0	1.7130638158651377	0.0	0.0	1.7130638158651377	0.0	0.8151828560113447	0.8151828560113447	0.0	1.3328753483858224	0.0	1.7130638158651377	952	1018093344101140095-2
74	0.834595308117451	1.3599222327303515	0.834595308117451	0.834595308117451	0.0	0.0	0.834595308117451	0.834595308117451	0.0	0.0	0.834595308117451	0.0	198	1018093344100850603-3
75	0.0	0.6157114676369886	0.0	1.3768129165192857	1.0458811283228637	1.0458811283228637	0.0	0.0	1.0458811283228637	0.6157114676369886	1.3768129165192857	1.0458811283228637	952	1018093344101130400-1
76	0.0	1.07564505755955	1.684966131487967	0.0	2.708920252046523	0.0	1.07564505755955	0.0	0.0	1.07564505755955	0.0	2.708920252046523	952	1018093344101130401-1
77	0.9064535624554598	1.857302783551874	0.0	0.9064535624554598	0.9064535624554598	0.0	0.9064535624554598	0.0	0.0	0.0	0.9064535624554598	0.9064535624554598	198	1018093344101880095-2
78	0.8663646017227636	0.8663646017227636	0.0	0.8663646017227636	3.329654002417459	0.0	0.0	0.0	0.0	1.7945987301931776	0.8663646017227636	3.329654002417459	952	1018093344100980341-3
79	0.0	1.3436341719534346	0.0	2.0270819495008165	0.8228925154322309	0.0	0.0	0.0	0.0	1.3436341719534346	2.0270819495008165	0.8228925154322309	952	1018093344100990640-1
80	1.5526480019677507	1.5526480019677507	0.9758322354089781	1.5526480019677507	3.126676131527946	0.0	1.963594817588761	0.0	0.0	1.5526480019677507	1.5526480019677507	3.126676131527946	198	1018093344101000177-1
81	1.2455280632730428	1.2455280632730428	0.0	0.0	1.2455280632730428	0.0	1.2455280632730428	1.2455280632730428	0.0	0.0	0.0	1.2455280632730428	198	1018093344100850377-2
82	0.0	1.4159708432957492	1.0787885260476162	0.6379633339886361	0.0	0.0	1.689085856077379	0.0	0.0	0.6379633339886361	0.6379633339886361	0.0	198	1018093344100850544-4
83	0.0	2.939880023883664	1.2232340658472007	1.2232340658472007	3.908265027797729	0.0	1.585944371593148	0.0	0.0	0.0	1.2232340658472007	3.908265027797729	198	1018093344101880280-1
84	0.0	1.3069094972327113	0.0	1.3069094972327113	1.6830966269895864	0.0	1.6830966269895864	0.0	0.0	1.9812021962212267	1.3069094972327113	1.6830966269895864	952	1018093344100990649-1
85	0.0	0.0	0.0	1.0266624859420352	3.633473395133323	0.0	2.6291301033552337	1.0266624859420352	0.0	1.0266624859420352	1.0266624859420352	3.633473395133323	198	1018093344101880027-1
86	1.9278323386237626	1.4237924983927195	0.6424392810446389	0.0	0.0	0.0	0.6424392810446389	0.6424392810446389	0.6424392810446389	0.6424392810446389	0.0	0.0	198	1018093344101000503-3
87	0.8813598988358355	2.3814368761575397	0.5069628375492972	0.8813598988358355	2.694595121467153	0.0	1.6347220544179468	1.6347220544179468	0.0	0.8813598988358355	0.8813598988358355	2.694595121467153	198	1018093344101880132-2
88	0.0	1.8531311370235843	0.0	1.0321952106576993	2.7545103707216567	0.0	1.0321952106576993	1.0321952106576993	0.0	1.0321952106576993	1.0321952106576993	2.7545103707216567	952	1018093344100990490-2
89	0.6280680972057091	1.3986142242831703	0.6280680972057091	0.6280680972057091	0.0	0.0	1.8981968322586107	1.3986142242831703	0.6280680972057091	1.3986142242831703	0.6280680972057091	0.0	198	1018093344101730404-1
90	0.0	0.0	0.6802993225352713	0.0	2.931152418717772	0.0	0.0	0.0	0.0	0.0	0.0	2.931152418717772	952	1018093344101140419-2
91	1.439547542917134	1.439547542917134	0.0	2.145584776472459	1.8353326543261421	0.0	0.0	1.439547542917134	0.0	0.0	2.145584776472459	1.8353326543261421	198	1018093344100850516-1
92	0.6112504367800946	0.6112504367800946	0.0	1.0392544329287052	1.3689068534464115	0.6112504367800946	0.0	0.0	0.0	0.6112504367800946	1.0392544329287052	1.3689068534464115	952	1018093344101140414-1
93	0.0	0.0	0.0	2.1075706299756263	2.9296583719326375	0.0	0.0	0.0	0.0	0.0	2.1075706299756263	2.9296583719326375	952	1018093344100990463-2
94	0.0	0.7533883771103705	0.7533883771103705	1.6122308571057773	0.7533883771103705	0.0	0.0	0.0	0.0	0.7533883771103705	1.6122308571057773	0.7533883771103705	952	1018093344100980441-2
95	0.8827024019434231	1.4263461913418953	0.0	1.8202719295351217	2.3838091352017448	0.0	1.4263461913418953	1.4263461913418953	0.0	0.0	1.8202719295351217	2.3838091352017448	198	1018093344101730598
96	1.5316166738736543	0.0	0.0	1.5316166738736543	1.5316166738736543	0.0	0.0	0.0	0.0	0.0	1.5316166738736543	1.5316166738736543	952	1018093344101720551-1
97	0.0	1.070711041855932	0.0	0.0	2.9265327473270393	0.0	2.1048079837410736	0.0	0.0	2.1048079837410736	0.0	2.9265327473270393	952	1018093344100990610-1
98	0.0	0.0	1.0405998711733162	1.0405998711733162	3.394204782217937	0.0	0.0	0.0	0.0	0.0	1.0405998711733162	3.394204782217937	952	1018093344100980372-1
99	0.6383261127709042	1.9193823349034775	0.0	1.416605470400327	2.117406786153075	0.0	0.6383261127709042	0.0	0.0	0.6383261127709042	1.416605470400327	2.117406786153075	952	1018093344100980466
100	0.0	0.7816939471718304	0.0	1.9547892523980464	2.901558963346851	0.0	0.0	0.7816939471718304	0.0	0.7816939471718304	1.9547892523980464	2.901558963346851	952	1018093344100990295-2
101	3.160280612675834	2.0621266625346184	0.0	1.7578812444212168	0.0	0.0	0.0	0.8431827712260195	0.0	1.3718416115005245	1.7578812444212168	0.0	198	1018093344100850465-3
102	1.9787302109403158	1.680817246218825	1.3049374242283704	0.0	0.0	0.0	0.7952391813688168	0.7952391813688168	0.7952391813688168	1.3049374242283704	0.0	0.0	198	1018093344100850476-3
103	1.6267066178512868	1.9199489370808833	0.0	0.0	1.9199489370808833	0.0	0.7621567234309723	1.9199489370808833	0.0	0.0	0.0	1.9199489370808833	198	1018093344101880124-2
104	1.6164644140674647	1.2494359566544657	0.7559491636400482	0.0	0.0	0.0	1.2494359566544657	0.7559491636400482	0.7559491636400482	0.7559491636400482	0.0	0.0	198	1018093344100850657-1
105	1.7793105200661519	2.085252803572871	0.8566858664450137	0.0	0.0	0.0	1.3905286057562227	2.085252803572871	0.0	0.0	0.0	0.0	198	1018093344101000379-3
106	2.249555960491022	2.8597590921911573	0.0	0.0	0.0	0.0	1.1710711372594291	0.0	0.0	1.5249073269284148	0.0	0.0	198	1018093344100850425-1
107	1.6023367682173326	3.193044503371028	0.0	0.0	0.0	0.0	2.8296550756503596	0.0	0.0	0.0	0.0	0.0	198	1018093344101880065
108	0.519161602699999	2.0114438277229447	0.0	0.0	0.519161602699999	0.0	1.4502155229591283	1.2012364476702633	0.0	0.519161602699999	0.0	0.519161602699999	198	1018093344100850352-3
109	1.2884882412542757	1.9580776552309378	0.0	0.0	0.0	0.0	0.7835486645971875	1.9580776552309378	0.7835486645971875	1.2884882412542757	0.0	0.0	198	1018093344100850401-2
110	0.7251260404716092	1.8528698621989843	0.0	0.0	0.7251260404716092	0.0	0.7251260404716092	0.7251260404716092	0.0	1.2054488778654873	0.0	0.7251260404716092	198	1018093344100850420-3
111	1.0948783666758817	1.7101292965209183	0.0	0.0	2.140075843329169	0.0	2.140075843329169	0.0	0.0	0.0	0.0	2.140075843329169	198	1018093344101880153-1
112	0.0	1.7180835998888324	0.0	0.0	0.0	0.0	1.7180835998888324	0.0	0.0	0.0	0.0	0.0	198	1018093344101000024
113	0.0	0.0	0.0	1.8572516917529966	1.8572516917529966	0.0	1.8572516917529966	1.2088817807124377	0.0	1.8572516917529966	1.8572516917529966	1.8572516917529966	952	1018093344100980381
114	1.3408549915783143	2.02362007621838	0.8208994235888077	0.0	1.3408549915783143	0.0	1.7222565316285738	1.3408549915783143	0.8208994235888077	0.0	0.0	1.3408549915783143	198	1018093344101880026
115	1.0681794690321058	2.6968682617498207	0.0	0.0	0.0	0.0	2.101097805145542	0.0	2.429520384831801	0.0	0.0	0.0	198	1018093344100850545-1
116	0.0	3.515994167218505	1.1110189662969705	1.1110189662969705	0.0	0.0	0.0	1.1110189662969705	0.0	0.0	1.1110189662969705	0.0	952	1018093344100990449-3
117	0.7239992979197718	1.8508066642657448	1.8508066642657448	0.7239992979197718	0.0	0.0	2.0904377085350285	1.8508066642657448	0.0	0.0	0.7239992979197718	0.0	198	1018093344101880327-2
118	1.5846909691369437	2.8070058006331413	0.7368026813483948	0.0	1.8741728991081181	0.0	0.0	2.1151639072094968	0.0	0.7368026813483948	0.0	1.8741728991081181	198	1018093344100850435-4
119	0.0	0.0	0.0	0.0	0.0	0.0	1.645482507761837	0.0	0.0	0.0	0.0	0.0	952	1018093344100980345-2
120	1.5726652486607366	2.487294320224738	0.0	0.7295998283703862	0.7295998283703862	0.0	0.7295998283703862	0.0	1.2118583501182825	1.2118583501182825	0.7295998283703862	0.7295998283703862	198	1018093344101730711-1
121	3.9820416926701845	0.7991731373685683	0.7991731373685683	0.0	0.0	0.0	1.3104605598550865	0.7991731373685683	1.3104605598550865	1.3104605598550865	0.0	0.0	198	1018093344200850352-2
122	1.4568389963178814	0.9049897949267538	0.0	1.8550304038114842	0.9049897949267538	0.0	4.668509195382668	0.0	0.0	2.422947777562217	1.8550304038114842	0.9049897949267538	952	1018093344100990718
123	4.225653651013352	2.7872172577453314	0.0	0.7973212257254274	0.0	0.0	1.6841965742369935	0.7973212257254274	0.7973212257254274	1.3078612990046665	0.7973212257254274	0.0	198	1018093344101000065-1
124	0.0	1.9570266730853467	0.0	3.2702043345630663	0.0	0.0	4.193429395342146	1.2876524468572035	0.0	1.2876524468572035	3.2702043345630663	0.0	952	1018093344100990447-2
125	5.434440315426257	4.100326604754291	0.0	0.6970982910967267	0.0	0.0	1.8011432420754316	0.0	0.0	0.0	0.6970982910967267	0.0	198	1018093344100850633-1
126	0.0	1.0622325514110185	0.0	1.0622325514110185	0.0	0.0	3.107206270639403	0.0	0.0	1.6673566493093581	1.0622325514110185	0.0	952	1018093344100980361-3
127	4.536660947465556	1.3923756016786848	1.3923756016786848	0.6245238856524208	0.6245238856524208	0.6245238856524208	1.663029315580605	1.0589425594871653	0.0	2.7988222661363458	0.6245238856524208	0.6245238856524208	198	1018093344100850560-2
128	3.6623190853883885	1.7364747157690879	1.1150996334782521	0.0	0.0	0.0	1.7364747157690879	1.458985372451378	0.0	2.1693795706896495	0.0	0.0	198	1018093344100850357-1
129	0.0	1.9649489246303526	0.0	2.9134112200737037	0.7874301301081479	0.0	0.0	0.0	0.0	0.0	2.9134112200737037	0.7874301301081479	952	1018093344100990497-3
130	4.194682745370637	2.1903444898698656	0.5937491227887896	0.5937491227887896	0.5937491227887896	0.0	1.013159946403198	0.5937491227887896	0.0	0.5937491227887896	0.5937491227887896	0.5937491227887896	198	1018093344101000369-3
131	5.205718332277624	3.318473524702358	0.0	2.6156965475964755	0.0	0.0	2.2770601986371357	1.1904869411516572	1.1904869411516572	2.759228141947669	2.6156965475964755	0.0	198	1018093344101730435-1
132	4.476846092782214	3.0159712698200756	0.7730726673623338	1.27370154025953	0.0	0.0	3.706132051573849	0.7730726673623338	0.0	0.7730726673623338	1.27370154025953	0.0	198	1018093344101880227-1
133	4.822315247568688	1.4954175947324173	0.0	0.0	1.4954175947324173	0.0	1.4954175947324173	1.4954175947324173	0.0	2.2137874097994215	0.0	1.4954175947324173	198	1018093344100850576-1
134	3.2413739317259154	1.8650457100534932	0.612172191911955	2.232633943943492	0.612172191911955	0.0	1.0406244817232817	0.0	0.0	2.5253248680608675	2.232633943943492	0.612172191911955	952	1018093344100990694
135	3.3401155328920353	2.767231920152034	1.802873405982438	1.802873405982438	0.8716188552170345	0.0	3.916968889980498	0.0	0.0	0.8716188552170345	1.802873405982438	0.8716188552170345	198	1018093344100850399-3
136	5.126178845891321	2.1575972498861162	0.7590214137502926	0.0	1.2537984818460994	0.0	0.7590214137502926	2.854211299049104	0.0	0.0	0.0	1.2537984818460994	198	1018093344100850380-2
137	4.387238166435718	2.1657782817867086	1.9960015828931714	1.581408899813585	0.9973356202609295	0.0	2.31766272221548	1.3187302482196583	0.0	1.8035471572585127	1.581408899813585	0.9973356202609295	198	1018093344101000223-2
138	4.733578002192973	1.973128379374435	0.0	0.0	0.0	0.0	2.430092121448733	1.6756530085064048	0.0	0.0	0.0	0.0	198	1018093344101730609
139	5.478709995839805	2.311183572157844	0.7316033353053212	0.7316033353053212	0.0	0.0	0.7316033353053212	2.9269168335601	0.0	1.2147259362509506	0.7316033353053212	0.0	198	1018093344100850448-4
140	4.460532282971277	0.8802322757316723	0.0	0.0	0.8802322757316723	0.0	1.816401005826933	1.816401005826933	0.0	1.816401005826933	0.0	0.8802322757316723	198	1018093344101000167-3
141	3.9029678683557596	1.6294221365141395	0.7638054460549785	0.0	0.0	0.0	1.6294221365141395	1.6294221365141395	0.0	0.0	0.0	0.0	198	1018093344101000476-3
142	4.101506995323666	1.8426199084978856	0.7195356010595864	1.5557944122251366	1.1974274816860704	0.0	0.7195356010595864	0.0	0.0	2.769743620152418	1.5557944122251366	1.1974274816860704	198	1018093344100850418-4
143	5.424770350531453	3.231293596235457	0.9503519794329393	0.0	0.9503519794329393	0.9503519794329393	0.0	1.924872204458827	0.0	2.241649895319245	0.0	0.9503519794329393	198	1018093344101880199-1
144	3.870987578249643	2.7744164884167835	0.0	1.298950393267234	1.5594089833397737	0.0	1.9712202321957992	0.5722423178916541	0.0	2.1400682115572156	1.298950393267234	1.5594089833397737	198	1018093344101000174-2
145	4.061658274474617	2.264755507118453	0.0	0.9645335061908739	0.9645335061908739	0.0	1.5374774063710446	0.5614153112228246	0.0	0.5614153112228246	0.9645335061908739	0.9645335061908739	198	1018093344100850512-2
146	0.0	1.5959642870185702	0.0	2.5160786350468345	0.0	0.0	4.539321082885686	3.5593874062180846	2.128164164330885	0.7435767285709467	2.5160786350468345	0.0	952	1018093344100990553-3
147	1.3990227560692299	3.06480176996989	2.3485361312909276	1.3990227560692299	0.0	0.0	3.975910723228331	1.789037776984782	0.862839691928118	0.862839691928118	1.3990227560692299	0.0	198	1018093344101000175-3
148	2.135420756868395	2.3426636698682595	2.6847837216480666	0.0	0.0	0.0	3.482971821018546	1.2372338948239245	0.0	0.7473706348838424	0.0	0.0	198	1018093344100850440-4
149	0.0	1.5845512150297512	1.8740204368017266	1.5845512150297512	0.0	0.0	4.142375911346005	3.058350767173865	0.0	0.7367188368216244	1.5845512150297512	0.0	198	1018093344100850520-3
150	1.3902813035128057	2.7386689625232115	1.7790271919203473	1.3902813035128057	0.0	0.8565068510174989	4.235288715717621	2.337210036743157	0.8565068510174989	0.0	1.3902813035128057	0.0	198	1018093344101000203-1
151	1.157266395864236	3.3543931665083275	2.229905559933041	0.6916879113643316	1.157266395864236	0.0	4.778860432246094	1.5086904710296738	0.0	0.6916879113643316	0.6916879113643316	1.157266395864236	198	1018093344100850527-4
152	1.1111996976376173	3.655640477007752	2.8838918658222275	0.0	0.0	0.0	4.107983214202646	2.3393889572081625	0.0	1.1111996976376173	0.0	0.0	198	1018093344101880240
153	0.7259161283451105	2.479658459431114	2.2997438828495795	1.206581440571875	0.0	1.206581440571875	5.0462980274288585	0.7259161283451105	1.5664994276139905	0.7259161283451105	1.206581440571875	0.0	198	1018093344101730446
154	0.0	3.0571552351027225	2.320347768797062	2.320347768797062	0.0	0.0	4.71691764441011	2.113957705122874	0.0	1.2212637936553963	2.320347768797062	0.0	198	1018093344101730522
155	0.6251058878262519	1.6641624471820544	2.9084071781418595	1.8920490548750222	0.6251058878262519	0.0	5.343040121479055	3.2745873444648574	0.0	1.6641624471820544	1.8920490548750222	0.6251058878262519	198	1018093344100850461-3
156	1.1046527076706119	2.6269342902515085	2.8733389321566585	1.4466302606610577	0.0	0.0	4.361628560043909	4.401442289935699	0.0	0.65556755131656	1.4466302606610577	0.0	198	1018093344101000078-2
157	0.7190900639550378	2.7687752732653665	3.3285504711774014	1.555045705429543	0.7190900639550378	0.0	5.057760985910896	3.7308274766773155	0.7190900639550378	2.285952768325263	1.555045705429543	0.7190900639550378	198	1018093344100850415-3
158	3.024075406725538	2.525170613983263	1.7562579535508536	1.7562579535508536	0.0	0.0	2.0603737203337387	0.0	0.8421629220351593	1.3704275017503162	1.7562579535508536	0.0	198	1018093344100850511-4
159	3.0168031722542317	3.0168031722542317	0.0	0.0	1.5977826328297218	0.0	1.0096257635126957	2.337298639160242	0.0	1.5977826328297218	0.0	1.5977826328297218	198	1018093344101730692
160	3.06731548288587	2.6246823602431175	0.0	0.0	0.0	0.0	1.3082585542671152	0.7976041985574601	0.0	2.6246823602431175	0.0	0.0	198	1018093344101000148-1
161	1.6898657198861107	2.4469267209306254	0.0	2.4469267209306254	0.0	0.0	1.3127684488957583	0.0	0.0	2.235863223858176	2.4469267209306254	0.0	952	1018093344100990485-3
162	1.4286198597864743	3.3253025527719755	2.848717957275407	2.462499633565883	0.0	0.0	4.839668177491305	2.3067711722840176	0.6452069202172772	3.3253025527719755	2.462499633565883	0.0	198	1018093344100850577-2
163	0.7490438243250584	3.196629497287696	0.0	1.6050370704906842	1.8963548730577107	0.0	3.800422899606311	0.0	0.0	2.1386155394682556	1.6050370704906842	1.8963548730577107	952	1018093344100980390-2
164	0.0	0.6652208434530261	2.3506887566705137	2.174683180778066	0.0	0.0	5.175870277611723	0.6652208434530261	0.0	1.1187730123163078	2.174683180778066	0.0	952	1018093344100990340-1
165	0.0	1.0648034811828928	2.0961453574896707	1.6707360366884407	0.6284866189381455	0.0	3.7609316289380086	1.399350150025415	0.0	0.0	1.6707360366884407	0.6284866189381455	952	1018093344100990588-1
166	0.6855585633010105	3.053093016836639	1.7795951691783105	2.5525237442997546	0.0	0.0	5.669100858774421	1.1483804073733226	0.6855585633010105	2.394588731393739	2.5525237442997546	0.0	952	1018093344100990618-1
167	0.0	0.0	1.1912244234740872	1.8346825791773027	0.0	0.0	2.890898593982244	1.1912244234740872	0.0	0.0	1.8346825791773027	0.0	952	1018093344100990311-2
168	0.0	1.8434363427674765	1.8434363427674765	1.8434363427674765	0.0	0.0	3.8014886877085026	0.0	0.0	1.1980659513868095	1.8434363427674765	0.0	952	1018093344100990469-3
169	4.462731123932329	0.0	1.265051666711484	0.0	0.0	0.0	1.265051666711484	3.6119826760917197	0.0	0.0	0.0	0.0	198	1018093344100850519-4
170	0.0	1.7126030187767776	0.0	3.0510331627194285	0.5415180993244313	0.0	1.2427609369427395	0.0	0.0	0.9343327440180245	3.0510331627194285	0.5415180993244313	952	1018093344100990516-3
171	0.0	1.6948710076297588	0.0	2.5931932662103274	0.6409631430045261	0.0	0.0	0.0	0.0	1.421214971483564	2.5931932662103274	0.6409631430045261	952	1018093344100990415-3
172	0.0	3.1089608030232725	0.0	1.8247826559802172	1.1834980585670467	0.0	5.66047969483313	3.30726489660169	1.1834980585670467	0.0	1.8247826559802172	1.1834980585670467	198	1018093344100850639-2
173	0.5610341429197202	3.6874145192356136	1.5367022093322318	2.113462009067806	0.0	0.0	5.614944294109171	0.9639569714132057	0.0	0.0	2.113462009067806	0.0	198	1018093344101880201-2
174	3.51148412996961	1.0049335201733463	0.7409137590570417	0.0	0.7409137590570417	0.0	1.4212017679110474	1.2280293549021581	0.4175063682319744	1.5915367856303984	0.0	0.7409137590570417	198	1018093344101730572
175	3.2309255381315882	1.9245687752194838	0.6408492262188314	0.0	0.0	0.0	1.0830386644698937	1.4210159762941108	0.6408492262188314	1.6946515221860599	0.0	0.0	198	1018093344100850627-3
176	0.0	1.2135456507966107	0.0	3.2591138963136497	0.7307785556285838	0.0	1.5746359797666256	0.0	0.0	1.2135456507966107	3.2591138963136497	0.7307785556285838	952	1018093344100990550-2
177	4.04715025241684	3.1318817984473744	0.8291006991396336	0.8291006991396336	0.0	0.0	1.735406399112132	1.735406399112132	0.0	1.3522812284174746	0.8291006991396336	0.0	198	1018093344100850582-3
178	4.28208602184842	3.556496855212919	0.0	2.027108540644292	0.0	0.0	2.027108540644292	2.027108540644292	0.0	2.027108540644292	2.027108540644292	0.0	198	1018093344100850446-3
179	0.0	0.0	0.7325801895054436	3.049228141757483	0.0	0.0	1.2161234690917557	0.0	0.0	1.2161234690917557	3.049228141757483	0.0	952	1018093344101720502-1
180	0.0	2.308327894476637	0.0	2.8728167117321073	0.8404570733128034	0.0	0.0	0.8404570733128034	0.8404570733128034	3.0206899704225547	2.8728167117321073	0.8404570733128034	952	1018093344101140075-1
181	0.0	0.0	1.0417874546327937	3.534530843827817	0.0	0.0	0.0	0.0	0.0	2.3882191180483536	3.534530843827817	0.0	952	1018093344101720547-2
182	0.0	0.7604251406570192	0.0	0.0	0.0	0.0	0.0	0.0	0.0	1.6238524600546047	0.0	0.0	952	1018093344101140404-2
183	0.8553306684774313	2.736434645730316	2.335102142251393	1.3886561658087309	0.0	0.0	5.024929608953056	2.082938760048293	0.0	2.082938760048293	1.3886561658087309	0.0	198	1018093344100850445-3
184	0.8838980478294325	2.131397955253445	2.131397955253445	0.0	0.0	0.0	3.5319343722227927	2.2642648546498196	0.5086084449648933	0.8838980478294325	0.0	0.0	198	1018093344101000173-2
185	0.0	3.042372435682848	0.6809579509917848	3.042372435682848	0.6809579509917848	0.0	0.0	0.0	0.0	3.412952592316228	3.042372435682848	0.6809579509917848	952	1018093344101130448-2
186	5.086730373723863	2.441089718982787	0.0	0.5775180020805675	0.9888187968296862	0.0	3.2278574220129865	1.3085002145320366	0.9888187968296862	1.3085002145320366	0.5775180020805675	0.9888187968296862	198	1018093344101880195-1
187	3.9631787761776214	2.7255571655282305	0.0	1.08598971546763	0.0	0.0	1.08598971546763	4.328271497313451	0.0	0.0	1.08598971546763	0.0	198	1018093344100850455-3
188	4.209470857076051	2.4636713433076873	0.0	0.0	0.0	0.0	1.4295196081624761	3.5516321575489127	0.0	0.6457232038205566	0.0	0.0	198	1018093344100850499-3
189	3.369198274220363	2.242825492992325	0.6979563722626655	0.0	0.6979563722626655	0.0	0.0	0.6979563722626655	0.0	0.0	0.0	0.6979563722626655	198	1018093344100850508-2
190	0.6916720563392583	2.8382546841970098	0.0	1.7910294776500018	0.6916720563392583	0.0	4.370508851050093	1.7910294776500018	0.6916720563392583	0.6916720563392583	1.7910294776500018	0.6916720563392583	198	1018093344101000240-3
191	1.8598811361312173	2.485970495613516	0.7289604643897072	2.485970495613516	0.0	0.0	3.8881423921821794	0.0	0.0	0.0	2.485970495613516	0.0	198	1018093344101000269-3
192	0.0	3.0725952398284844	1.6691406615990625	2.9147086292388784	0.9046578268329997	0.0	6.109022687854766	1.206737381360035	0.0	1.206737381360035	2.9147086292388784	0.9046578268329997	952	1018093344100990522-3
193	0.0	3.166600336570513	3.032339835734621	2.067540084481	0.0	0.0	5.611045496539884	1.3762107484612953	0.8463355318226667	0.8463355318226667	2.067540084481	0.0	198	1018093344101730528-1
194	0.0	2.7739147279675067	1.2986015960878263	2.6110924522825814	0.0	0.0	5.3880962494992595	2.7739147279675067	0.0	0.0	2.6110924522825814	0.0	198	1018093344100850620-1
195	0.0	4.131319402187167	3.33465342500956	1.407337464666832	0.0	0.0	4.436688138105896	1.407337464666832	0.0	0.0	1.407337464666832	0.0	198	1018093344100850510-2
196	2.5072931355794847	4.386360821428913	3.1066791903288826	0.665111126327618	0.0	0.0	5.10368030791063	2.5072931355794847	0.665111126327618	1.1186127692622356	0.665111126327618	0.0	198	1018093344101880171-2
197	4.005800433696457	2.641502470985135	0.7268106883021633	0.0	0.7268106883021633	0.0	1.2078634359241567	3.8830836603266583	0.7268106883021633	0.0	0.0	0.7268106883021633	198	1018093344101880246-1
198	5.624140072492613	3.1364808827411594	0.0	2.041770669805865	1.3554408224076406	0.0	2.041770669805865	2.854995315789207	0.0	0.0	2.041770669805865	1.3554408224076406	198	1018093344100850419-3
199	6.199864875079609	2.3828571810132013	0.0	0.0	0.0	0.0	0.0	2.787006369219376	1.425606808932427	2.1284746414308287	0.0	0.0	198	1018093344100850410-4
200	5.576439941566086	3.227629305350742	0.0	0.0	0.0	0.0	0.0	2.55603940795439	0.0	2.165546765940057	0.0	0.0	198	1018093344100850464-4
201	0.0	2.302121217607832	2.0964371927110426	0.0	0.0	0.0	4.800509696176447	2.0964371927110426	0.0	0.7270961465376563	0.0	0.0	198	1018093344101000128-3
202	0.9989537098873974	2.69866862857217	2.320253666287384	2.4577191122469055	1.5835672785465726	0.0	4.855959890257163	3.5216507666319026	0.0	0.9989537098873974	2.4577191122469055	1.5835672785465726	198	1018093344100850491-4
203	1.0454824703157812	1.8718993360935576	2.533128306255667	1.3763374905399215	0.615442905436817	0.0	4.814214115918564	1.3763374905399215	0.0	1.8718993360935576	1.3763374905399215	0.615442905436817	198	1018093344100850503-2
204	0.9257438927976819	2.6776167183599573	2.5724408578242386	0.5358854919246656	0.5358854919246656	0.0	4.281186496262516	0.5358854919246656	0.0	0.9257438927976819	0.5358854919246656	0.5358854919246656	198	1018093344101000196-1
205	0.0	2.035447807879915	3.274798197066793	2.035447807879915	0.6959046778225999	0.0	4.789504759134487	1.5158636760753432	0.0	1.5158636760753432	2.035447807879915	0.6959046778225999	198	1018093344101000184-3
206	1.2502525338775308	3.669033573856778	2.980784473280542	1.6174141041625258	0.0	0.0	4.29382754378517	0.7565240181980416	0.7565240181980416	0.0	1.6174141041625258	0.0	198	1018093344101730573-1
207	0.0	3.668025991451513	3.4534520595405325	2.1741998819350212	0.0	0.0	4.302895651371537	1.4629301897119995	1.1184380987027684	1.4629301897119995	2.1741998819350212	0.0	198	1018093344100850540-4
208	0.911955196308805	0.911955196308805	0.911955196308805	2.8422057948618606	1.4663334931078917	0.0	4.286398398615193	1.8658322663070244	0.911955196308805	1.8658322663070244	2.8422057948618606	1.4663334931078917	198	1018093344101730768
209	0.9832113475839013	3.6692910747708782	2.2949716660804835	0.9832113475839013	0.5737918015040377	0.0	3.922624388055728	1.562533932861594	0.0	0.5737918015040377	0.9832113475839013	0.5737918015040377	198	1018093344100850525-3
210	0.0	3.734774760664008	2.027959157378072	1.0186995127870222	0.0	0.0	3.9889873250751164	2.1989093492011804	0.5974557341149285	1.0186995127870222	1.0186995127870222	0.0	198	1018093344101000231-2
211	0.6602891686073258	3.189918004814184	1.454806584060326	0.6602891686073258	0.6602891686073258	0.6602891686073258	3.7833294520912517	1.9642125976671674	0.6602891686073258	0.6602891686073258	0.6602891686073258	0.6602891686073258	198	1018093344101880215
212	1.0496551194280574	3.733940174465073	2.073856153356319	1.3813123981915958	1.3813123981915958	0.0	4.414856961910239	1.0496551194280574	0.6182550751930869	1.3813123981915958	1.3813123981915958	1.3813123981915958	198	1018093344101730630-1
213	0.8495795938429641	3.173088641657107	1.7680476157608818	1.3807025744019203	0.0	0.0	4.4496517908401625	3.409215624583523	0.0	0.0	1.3807025744019203	0.0	198	1018093344101000064-2
214	0.0	2.3865847205947883	0.884274370845293	0.0	0.0	0.0	3.365160023239059	2.602888196819735	0.0	0.0	0.0	0.0	198	1018093344101000360-1
215	3.8441273823050746	2.529056016598161	0.0	0.0	0.0	0.0	1.5404119739085926	0.9667167414339567	0.9667167414339567	0.9667167414339567	0.0	0.0	198	1018093344201730703
216	0.0	4.389805842238589	1.1205655693316083	1.1205655693316083	0.0	0.0	4.681492038208445	3.2048064308289916	0.0	0.0	1.1205655693316083	0.0	952	1018093344100980378-2
217	0.0	2.7156555278570935	0.8444335135194985	2.06427525469234	0.0	0.0	4.384670774065992	0.0	0.0	0.0	2.06427525469234	0.0	952	1018093344100980310-2
218	2.719565482961365	3.605670693072157	2.2401604368587824	1.5171486826995901	2.2401604368587824	0.0	3.990771929765098	1.5171486826995901	0.0	2.2401604368587824	1.5171486826995901	2.2401604368587824	198	1018093344100850562-3
219	1.7450540979199567	3.266677443829743	2.6978123340885642	2.6978123340885642	0.0	0.0	6.267730544284981	2.0482707093663284	1.7450540979199567	0.0	2.6978123340885642	0.0	198	1018093344100850368-3
220	0.8009742084605236	2.447225665291554	3.074295176559967	3.412727890977241	0.0	0.0	6.204437514181267	1.6901183385377505	0.0	0.0	3.412727890977241	0.0	198	1018093344100850356-2
221	0.0	0.6616777833947846	0.6616777833947846	1.457207500616495	1.113595494657541	0.0	2.4996214170780813	0.0	0.0	1.7345188756434196	1.457207500616495	1.113595494657541	952	1018093344101140103-2
222	0.0	2.2616948326876822	1.3324032194028854	1.3324032194028854	0.8148449067982331	0.0	3.8742031061123585	0.0	0.8148449067982331	0.8148449067982331	1.3324032194028854	0.8148449067982331	952	1018093344100990406
223	0.0	0.0	0.0	0.0	3.007317862502939	0.0	1.8640398024566356	0.0	0.0	1.8640398024566356	0.0	3.007317862502939	952	1018093344100990417-2
224	0.0	0.6278316783783877	1.0638353492285946	0.0	1.0638353492285946	0.0	0.6278316783783877	1.0638353492285946	0.0	0.0	0.0	1.0638353492285946	952	1018093344100990471-2
225	0.0	3.0471399235508576	0.0	0.0	0.0	0.0	0.0	1.0271254051115604	0.0	1.0271254051115604	0.0	0.0	198	1018093344101000275-2
226	0.683616884191452	1.7759547179012412	0.0	0.683616884191452	1.4949194978599032	0.0	0.0	1.4949194978599032	0.0	0.0	0.683616884191452	1.4949194978599032	198	1018093344100850447-3
227	3.153282719223237	2.056136300626303	0.0	0.0	0.8396997625492679	0.0	0.8396997625492679	0.8396997625492679	0.0	0.0	0.0	0.8396997625492679	198	1018093344100850391-3
228	0.0	0.0	0.7604062049997888	0.7604062049997888	0.7604062049997888	0.0	0.7604062049997888	0.0	0.0	1.2557635798106275	0.7604062049997888	0.7604062049997888	952	1018093344101130412-1
229	0.7157960944871156	2.61803047048685	0.0	1.192054315579348	2.61803047048685	0.0	2.61803047048685	0.0	0.0	0.0	1.192054315579348	2.61803047048685	198	1018093344101880359-2
230	0.0	1.5388438108539564	0.7094716639672682	0.7094716639672682	0.7094716639672682	0.0	0.7094716639672682	0.7094716639672682	0.0	1.1829530666782462	0.7094716639672682	0.7094716639672682	952	1018093344101720522-1
231	0.7344228049120366	2.1105832535499047	0.0	0.0	0.7344228049120366	0.0	1.5807220253597927	0.0	0.0	0.7344228049120366	0.0	0.7344228049120366	198	1018093344101000069-1
232	0.0	0.0	0.0	0.8665738366514196	0.0	0.0	0.0	0.0	0.0	0.8665738366514196	0.8665738366514196	0.0	952	1018093344101140425-2
233	0.0	0.0	0.8801916800777061	0.0	0.0	0.0	0.8801916800777061	0.8801916800777061	0.8801916800777061	0.0	0.0	0.0	198	1018093344101000303-3
234	0.0	1.1402834678686904	0.0	0.6799836919827447	0.0	0.0	1.4887026266888967	0.0	0.0	1.4887026266888967	0.6799836919827447	0.0	952	1018093344100990281-2
235	0.0	1.5167105503115863	0.0	0.0	1.5167105503115863	0.0	1.5167105503115863	0.9491161266720888	0.0	0.9491161266720888	0.0	1.5167105503115863	952	1018093344100990581-1
236	1.794808711419734	2.355060756658327	0.0	0.8664977995334101	0.0	0.0	0.0	1.794808711419734	0.0	0.0	0.8664977995334101	0.0	198	1018093344100850457-2
237	0.0	1.9260589571428754	1.2630815407508504	0.0	1.2630815407508504	0.0	0.0	0.0	0.0	0.765568018228992	0.0	1.2630815407508504	198	1018093344100850539-3
238	0.0	2.1745773120799576	0.767999603048887	0.767999603048887	0.0	0.0	0.767999603048887	0.0	0.767999603048887	0.767999603048887	0.767999603048887	0.0	198	1018093344101730733
239	0.0	1.8332161261683695	0.0	1.437691291426737	0.8909797969819604	0.0	1.437691291426737	1.437691291426737	0.0	0.0	1.437691291426737	0.8909797969819604	198	1018093344101730718
240	0.0	1.1988685722787216	0.7205392617788168	0.0	0.0	0.0	2.0837203011770753	1.557480446784313	0.0	0.0	0.0	0.0	198	1018093344200850518-1
241	0.0	3.2055933621130173	0.0	0.0	0.7531255718947423	0.0	1.2454230735621614	1.2454230735621614	0.0	0.0	0.0	0.7531255718947423	198	1018093344101730585
242	0.0	1.509714854478786	0.6922895659183285	0.0	1.1581377275771392	0.0	1.509714854478786	1.1581377275771392	0.0	0.0	0.0	1.1581377275771392	198	1018093344100850389-3
243	0.0	2.0115663857433344	0.0	0.0	0.0	0.0	1.3311886099979857	0.8139756356842198	0.0	0.0	0.0	0.0	198	1018093344100850672-2
244	0.0	1.919383207226224	0.7618411927208723	1.2577990762569176	0.7618411927208723	0.0	1.2577990762569176	1.2577990762569176	0.0	0.0	1.2577990762569176	0.7618411927208723	198	1018093344100850421-3
245	2.260709306643773	2.598451084030857	0.0	1.1789313882248655	0.0	0.0	1.1789313882248655	0.0	0.0	1.1789313882248655	1.1789313882248655	0.0	198	1018093344100850585-2
246	1.6516308900560435	1.6516308900560435	1.2797233099567948	0.0	0.0	0.0	0.0	1.2797233099567948	0.7773351577133658	1.2797233099567948	0.0	0.0	198	1018093344101000462-2
247	0.0	2.0177766654543876	0.0	0.0	0.0	0.0	0.0	1.3361669073822222	0.0	0.0	0.0	0.0	198	1018093344100850558-4
248	0.0	2.3610556741221553	0.0	0.0	0.0	0.0	1.4087034903580635	2.1076775564849375	0.0	0.0	0.0	0.0	198	1018093344101730563
249	0.6840484305302799	1.495657191749241	0.0	0.0	0.6840484305302799	0.6840484305302799	1.146188488545382	0.6840484305302799	0.0	0.0	0.0	0.6840484305302799	198	1018093344100850616-2
250	0.0	1.396506619966481	0.0	0.0	2.56020138767792	0.0	1.396506619966481	2.092635966584981	0.0	0.0	0.0	2.56020138767792	198	1018093344100850314-2
251	0.9460611482061636	2.713615028146697	0.9460611482061636	0.9460611482061636	0.9460611482061636	0.0	0.9460611482061636	0.9460611482061636	0.0	0.0	0.9460611482061636	0.9460611482061636	198	1018093344100850565-2
252	0.0	0.0	0.0	0.0	1.6752105558682413	0.0	1.3000884213828114	0.7917889639303948	0.0	0.0	0.0	1.6752105558682413	198	1018093344100850655-2
253	0.0	2.062615061875759	0.0	0.0	0.0	0.0	1.372235665537203	1.372235665537203	0.0	0.0	0.0	0.0	198	1018093344101730743-1
254	0.0	2.8608673652826884	0.8343592398856532	0.8343592398856532	0.0	0.0	0.8343592398856532	1.3595941810812033	0.0	0.0	0.8343592398856532	0.0	198	1018093344101000249-3
255	0.5754213899595955	2.2989225262601303	1.3047084021450928	0.5754213899595955	0.9856645668843536	0.0	0.9856645668843536	1.5658167597610257	0.0	0.9856645668843536	0.5754213899595955	0.9856645668843536	198	1018093344101450459-3
256	1.6247655624395407	1.256576124043176	0.0	1.256576124043176	0.0	0.0	0.0	0.0	0.0	0.0	1.256576124043176	0.0	198	1018093344101440312-4
257	0.0	1.7796637993261333	1.7796637993261333	0.0	0.0	0.0	0.0	0.6855951899844365	0.0	0.0	0.0	0.0	198	1018093344100730116-1
258	1.164785676688507	1.164785676688507	0.6968836749203379	0.0	0.0	0.0	0.0	1.164785676688507	0.0	0.0	0.0	0.0	198	1018093344101590500-2
259	0.0	1.129578501141955	0.6726281317587316	0.6726281317587316	0.0	0.0	0.6726281317587316	1.129578501141955	0.0	0.0	0.6726281317587316	0.0	952	1018093344101450088-3
260	0.9320429471867563	0.9320429471867563	0.0	0.0	0.0	0.0	0.9320429471867563	0.0	0.0	0.0	0.0	0.0	198	1018093344100590580
261	1.729651676851129	1.1098544211885737	0.0	0.0	0.0	0.0	0.6591202049726117	0.0	0.0	0.0	0.0	0.0	198	1018093344100590547
262	0.9737532058843202	0.9737532058843202	0.9737532058843202	0.0	0.0	0.0	0.9737532058843202	0.0	0.0	0.0	0.0	0.0	198	1018093344101450635-3
263	2.425716101795908	2.0975154739171553	0.0	0.0	0.0	0.0	0.0	0.0	0.0	1.6719627660652479	0.0	0.0	198	1018093344100590506
264	0.9041031320079588	0.0	0.9041031320079588	0.9041031320079588	0.0	0.0	1.4556291951193847	0.0	0.0	0.9041031320079588	0.9041031320079588	0.0	198	1018093344101590164-3
265	2.727362026775982	1.3820642244483399	0.8505635512835721	0.0	0.8505635512835721	0.0	0.0	2.727362026775982	0.8505635512835721	0.0	0.0	0.8505635512835721	198	1018093344101590097-3
266	0.8585086324554674	2.5555653900983537	0.8585086324554674	0.8585086324554674	0.0	0.0	2.5555653900983537	0.8585086324554674	0.0	0.0	0.8585086324554674	0.0	198	1018093344100730466
267	0.780532161352482	1.9527277464887125	0.780532161352482	0.0	0.0	0.0	0.780532161352482	0.0	0.0	0.0	0.0	0.0	198	1018093344101450557-4
268	0.0	1.995560785068162	0.0	0.9970420416299958	0.0	0.0	1.995560785068162	0.0	0.0	0.0	0.9970420416299958	0.0	198	1018093344200730055
269	0.0	1.7609048681903323	0.0	0.0	0.0	0.0	1.4812109355943044	1.1339271960702115	0.0	0.0	0.0	0.0	952	1018093344101450063-3
270	0.0	0.7257989999083168	0.0	0.7257989999083168	0.0	0.0	0.7257989999083168	1.2064135581193103	0.0	0.0	0.7257989999083168	0.0	198	1018093344100590421
271	0.0	3.292512268702157	0.0	0.0	0.0	0.0	1.464476901955769	0.0	1.464476901955769	0.0	0.0	0.0	198	1018093344101600329-3
272	1.7929446635174666	1.4024364142269867	0.0	1.4024364142269867	1.4024364142269867	0.0	0.0	0.0	0.0	0.8653156221947754	1.4024364142269867	1.4024364142269867	198	1018093344100590528
273	0.0	0.9781398988896031	0.9781398988896031	0.0	2.7696751487376705	0.0	0.9781398988896031	0.9781398988896031	0.0	0.0	0.0	2.7696751487376705	198	1018093344100590609
274	0.0	2.226897587926257	1.1551581866329297	2.562755208925198	1.1551581866329297	0.0	1.1551581866329297	1.1551581866329297	0.0	1.1551581866329297	2.562755208925198	1.1551581866329297	952	1018093344101450062-4
275	0.6797252015400667	2.0033047003824502	0.0	0.0	1.4882598907080733	0.6797252015400667	1.7686452620113322	1.4882598907080733	0.0	0.0	0.0	1.4882598907080733	198	1018093344101450476-3
276	0.6663916655285983	1.4653452804532643	0.0	0.0	0.0	0.0	0.6663916655285983	1.4653452804532643	0.0	0.0	0.0	0.0	198	1018093344100730670-1
277	0.0	2.8292085704056946	0.0	0.0	0.0	0.0	2.2216002788469984	0.0	0.0	0.0	0.0	0.0	198	1018093344101450616-3
278	0.0	2.2123383756047574	0.0	0.9324879499527036	1.4942256371165488	0.0	0.0	0.0	0.0	1.4942256371165488	0.9324879499527036	1.4942256371165488	952	1018093344101460133-3
279	1.2454821692726394	1.9037924590380304	0.7531671366201889	1.611864866190729	0.7531671366201889	0.0	1.611864866190729	1.9037924590380304	0.0	2.1464742419002314	1.611864866190729	0.7531671366201889	198	1018093344100590445
280	0.7092511237880298	1.1826353790985866	0.7092511237880298	1.1826353790985866	1.823676362834849	0.0	0.0	0.0	0.0	0.7092511237880298	1.1826353790985866	1.823676362834849	198	1018093344100590550
281	1.2228361686878473	2.939274668873159	0.0	0.0	0.0	0.0	0.0	1.2228361686878473	0.0	0.0	0.0	0.0	198	1018093344100730638-1
282	0.0	2.3200158194100946	0.0	1.8727307904415733	0.0	0.0	0.0	0.0	0.0	0.0	1.8727307904415733	0.0	198	1018093344101440302-4
283	1.0908276978808935	2.605216729175522	0.646145145906009	1.4302547662253178	0.0	0.646145145906009	0.646145145906009	1.4302547662253178	0.0	0.0	1.4302547662253178	0.0	198	1018093344100730314-1
284	0.5782317162582965	2.5680762920923015	0.0	0.5782317162582965	0.0	0.0	0.9898920108250066	0.9898920108250066	0.5782317162582965	0.5782317162582965	0.5782317162582965	0.0	198	1018093344100870046-3
285	0.0	1.13474345096283	0.0	0.0	0.0	0.0	1.13474345096283	0.0	0.0	0.0	0.0	0.0	198	1018093344101450694-3
286	0.7748747041970501	0.7748747041970501	0.0	0.0	0.0	0.7748747041970501	0.0	1.6476020209260405	0.0	0.0	0.0	0.0	198	1018093344101590264-3
287	0.0	1.9538709220915214	0.7811763218741758	0.0	0.7811763218741758	0.0	0.7811763218741758	0.7811763218741758	0.0	0.0	0.0	0.7811763218741758	198	1018093344100590596
288	1.2983381062100503	1.2983381062100503	1.970451747547183	0.0	0.0	0.0	1.2983381062100503	1.2983381062100503	0.0	0.0	0.0	0.0	198	1018093344100590455
289	0.0	2.9101783838658406	0.7858631098547825	0.0	0.0	0.0	0.0	1.9621765782055998	0.0	0.0	0.0	0.0	198	1018093344100730142-1
290	1.14537043955523	2.2129078402590503	0.0	0.0	0.0	0.0	0.0	0.0	0.0	0.0	0.0	0.0	198	1018093344101590140-2
291	0.0	2.7985226173301947	0.0	0.0	0.0	0.0	1.1318892259510276	0.0	0.0	1.1318892259510276	0.0	0.0	198	1018093344100730535-1
292	3.4202987933257814	1.1979188408688313	0.7198777784635241	0.7198777784635241	0.0	0.0	0.7198777784635241	2.0824343499489517	0.0	1.1979188408688313	0.7198777784635241	0.0	198	1018093344100730126
293	0.6112552875201492	2.3842438854012467	1.3689154604380973	1.0392616439304598	0.0	0.0	3.2390014958383087	1.6370774583749947	0.6112552875201492	0.0	1.0392616439304598	0.0	198	1018093344101450578-4
294	0.8297231964777205	1.7364026696530592	1.3531474674956148	0.8297231964777205	0.0	0.0	2.9992963100319856	1.3531474674956148	0.0	0.0	0.8297231964777205	0.0	198	1018093344100590624
295	0.6292114046708298	1.4006242255097487	0.6292114046708298	1.0658746132778014	0.0	0.0	1.6721434398831876	0.6292114046708298	0.0	0.0	1.0658746132778014	0.0	198	1018093344101590241-3
296	0.7233447522117675	2.474315873449429	0.0	0.0	0.0	0.0	2.634138412361513	1.562189125545992	0.0	0.0	0.0	0.0	198	1018093344101590092-2
297	1.3844508575953969	1.8814855910493442	0.6200313227550153	0.0	0.0	0.0	0.0	0.0	0.6200313227550153	0.0	0.0	0.0	198	1018093344101590579
298	0.0	2.2362784540326937	0.6137741687627409	0.0	0.0	0.6137741687627409	0.0	0.0	0.0	0.6137741687627409	0.0	0.0	198	1018093344101450517-3
299	0.0	2.2893007726961536	0.0	0.0	0.0	0.0	0.0	0.0	0.0	1.5578245654185616	0.0	0.0	952	1018093344101460074-1
300	1.446379256934325	2.153956008207081	0.6554227819982574	0.6554227819982574	0.6554227819982574	0.0	1.1044406135862401	1.7226014779067087	0.0	1.1044406135862401	0.6554227819982574	0.6554227819982574	198	1018093344100590519
301	0.0	0.6894741643706129	0.0	0.0	0.0	0.0	0.0	0.6894741643706129	0.0	0.0	0.0	0.0	198	1018093344100590521
302	2.8651525717393684	1.8852054865296428	0.0	0.0	0.0	0.0	0.0	0.9244940185731636	0.0	0.0	0.0	0.0	198	1018093344100590526
303	0.6118232913113326	2.059748425247055	1.0401059441230844	0.0	0.0	0.0	1.8643135991297228	1.369923152563743	0.0	0.6118232913113326	0.0	0.0	198	1018093344101590210-2
304	0.0	2.0509410773247194	0.0	0.0	0.0	0.0	1.0341597842043198	0.0	0.0	0.0	0.0	0.0	198	1018093344100730059
305	0.9566430382837153	1.526858748011589	0.0	0.9566430382837153	0.0	0.0	1.526858748011589	1.9344659374102717	0.0	0.0	0.9566430382837153	0.0	198	1018093344100730179-1
306	1.0185618467867084	1.6096589356852835	2.0277539747041717	0.5973635625705217	0.0	0.0	2.489682405948178	0.5973635625705217	0.0	1.0185618467867084	0.5973635625705217	0.0	198	1018093344100730324
307	0.0	1.9880263665218778	0.0	0.0	0.0	0.0	0.0	0.8005250189347336	0.0	0.0	0.0	0.0	198	1018093344100730560-1
308	0.0	1.938036710803139	0.0	0.647422897872581	0.0	0.0	1.4324800461559695	1.0927049539463336	0.0	0.0	0.647422897872581	0.0	198	1018093344101450531-3
309	0.7846155105218542	0.7846155105218542	0.0	0.0	0.7846155105218542	0.0	1.2899916048428568	1.2899916048428568	0.0	0.0	0.0	0.7846155105218542	198	1018093344101450623-3
310	0.0	2.200034030355886	0.677305540886146	0.677305540886146	0.677305540886146	0.0	1.1363886775253544	0.677305540886146	0.0	1.484112810575682	0.677305540886146	0.677305540886146	198	1018093344100590465
311	0.8333590630321374	2.295472094212608	0.8333590630321374	0.0	0.0	0.0	0.0	1.7422165149941298	0.0	0.0	0.0	0.0	198	1018093344101590276-2
312	2.398975598966685	2.072350724918068	1.6494511205430349	0.0	0.0	0.0	0.0	1.6494511205430349	0.0	0.0	0.0	0.0	198	1018093344100590563
313	1.7247720979596632	2.156370288743955	1.448350890512452	0.0	0.0	0.0	1.448350890512452	0.6565602315793525	0.6565602315793525	0.0	0.0	0.0	198	1018093344100870076-2
314	0.0	0.977356206824298	0.0	0.0	0.0	0.0	0.0	0.977356206824298	0.0	0.0	0.0	0.0	198	1018093344100870084-3
315	0.8067753384122293	0.4590628196223058	0.0	0.0	0.0	0.0	0.8067753384122293	1.3211166125729017	0.0	0.4590628196223058	0.0	0.0	198	1018093344101590244-3
316	0.0	2.259466505611856	0.0	0.0	0.7060728080254633	0.0	0.7060728080254633	0.7060728080254633	0.7060728080254633	0.7060728080254633	0.0	0.7060728080254633	952	1018093344101460048-1
317	0.0	0.9606825333027423	0.0	0.0	0.0	0.0	0.0	0.9606825333027423	0.0	0.0	0.0	0.0	198	1018093344100590497
318	1.95589540078367	1.95589540078367	0.9707472522271445	0.0	0.0	0.0	0.9707472522271445	0.9707472522271445	0.0	0.0	0.0	0.0	198	1018093344100590567
319	0.0	2.0192081630363767	0.0	0.0	0.0	0.0	0.0	0.0	0.0	1.337315029977859	0.0	0.0	198	1018093344101450500-5
320	1.6917309402683998	2.2379922331780513	0.8019699755700427	0.0	0.8019699755700427	0.0	0.0	1.3143835292735788	0.8019699755700427	0.0	0.0	0.8019699755700427	198	1018093344100590466
321	0.7909652590736486	1.2989300745868073	1.9711947314496097	1.2989300745868073	0.0	0.0	3.2872921077936925	3.2872921077936925	0.0	1.2989300745868073	1.2989300745868073	0.0	198	1018093344100590514
322	0.0	0.6176271040554323	0.0	0.0	0.0	0.0	1.876466769311739	1.0487236877656472	0.0	0.0	0.0	0.0	198	1018093344100590539
323	0.0	0.9016158544457834	0.0	0.0	0.0	0.0	1.8497877753978615	0.9016158544457834	0.9016158544457834	0.0	0.0	0.0	198	1018093344101590586-2
324	0.0	2.0469323341349845	0.0	0.0	0.0	0.0	2.2972881799589118	2.510555781335417	0.0	0.0	0.0	0.0	198	1018093344100730288-1
325	0.0	1.6459063212610392	0.0	0.0	0.0	0.0	1.6459063212610392	2.068383919179963	0.0	1.6459063212610392	0.0	0.0	198	1018093344100590512
326	0.7134725180413097	0.0	0.0	0.0	0.0	0.0	2.756535648474922	2.613052908896716	0.0	0.7134725180413097	0.0	0.0	198	1018093344101450653-2
327	0.0	2.992798940638796	0.0	0.0	0.0	0.0	0.0	2.1635258370653325	0.0	0.0	0.0	0.0	198	1018093344100590492
328	0.0	2.260267360883698	0.0	0.0	0.0	0.0	0.0	1.178619588497558	0.0	0.0	0.0	0.0	198	1018093344100590591
329	0.0	2.0918044517182697	1.0618474051882085	0.0	0.0	0.0	1.3958330665188572	1.3958330665188572	0.0	0.0	0.0	0.0	198	1018093344100730498-1
330	0.7716694589698396	2.3905205987582043	0.7716694589698396	0.0	0.7716694589698396	0.0	0.0	0.0	0.0	0.7716694589698396	0.0	0.7716694589698396	198	1018093344100730669-1
331	2.347859889934475	1.016261912033951	0.0	0.0	0.0	0.0	2.6119647372576527	1.606604569695206	1.016261912033951	0.0	0.0	0.0	365	1018093344101440184-3
332	0.0	1.0178755080189117	0.5969040814098227	0.0	0.0	0.0	0.0	2.0267308858238944	0.0	0.0	0.0	0.0	198	1018093344101590068-1
333	0.0	2.2978532556414986	0.0	0.6411833653866921	0.0	0.0	1.4215996330137382	0.0	0.0	0.0	0.6411833653866921	0.0	198	1018093344100730272
334	0.0	2.486671490608608	0.0	1.5068727255558256	0.0	0.0	2.486671490608608	0.0	0.0	0.0	1.5068727255558256	0.0	198	1018093344100730371
335	0.7434199810576995	2.6765197604413737	0.0	0.0	0.0	0.7434199810576995	0.7434199810576995	0.7434199810576995	0.0	1.2316041588916031	0.0	0.0	365	1018093344101440137-3
336	0.7032564499435328	2.4322192631020796	1.1739918509689615	0.0	0.0	0.0	1.5283349149896004	1.1739918509689615	0.0	0.0	0.0	0.0	198	1018093344101450559-1
337	2.556587201511954	0.0	0.0	0.0	0.0	0.0	0.0	0.0	0.0	0.0	0.0	0.0	198	1018093344101590232-3
338	0.0	1.9937306583167869	0.0	0.0	0.0	0.0	0.0	1.5793910994528804	0.582179489540777	0.0	0.0	0.0	198	1018093344101590513-1
339	1.1369053154795883	0.0	0.0	1.1369053154795883	1.1369053154795883	0.0	3.2316805837199216	1.7647605472675651	1.7647605472675651	0.0	1.1369053154795883	1.1369053154795883	365	1018093344101440078-3
340	0.0	1.1381459312025586	0.0	0.0	0.0	0.0	0.0	1.7663660427576857	0.0	0.0	0.0	0.0	198	1018093344101590094-2
341	0.0	2.9261840276715088	1.0705006822483478	0.0	0.0	0.0	0.0	0.0	0.0	0.6323436500352346	0.0	0.0	198	1018093344101450677-1
342	0.0	1.9709858969843679	1.11646040203113	0.0	0.0	0.0	0.6636377903623997	0.0	0.6636377903623997	0.6636377903623997	0.0	0.0	198	1018093344101450680-3
343	0.0	1.800449600436314	0.6967255755485828	0.6967255755485828	1.164557054584755	0.0	1.164557054584755	0.6967255755485828	0.0	0.0	0.6967255755485828	1.164557054584755	952	1018093344101460100-4
344	1.5059574209853432	2.0239241331231974	0.6900835626802523	0.0	0.0	0.0	0.0	0.6900835626802523	0.0	1.154942139647847	0.0	0.0	198	1018093344100590525
345	0.0	2.8903337772728324	0.0	0.0	0.0	0.0	0.776283668862299	1.6499096657292736	0.0	0.776283668862299	0.0	0.0	198	1018093344101590590-3
346	0.0	1.2107359193208764	0.7288159423688115	0.0	0.0	0.0	1.859617156175292	0.0	0.0	0.0	0.0	0.0	198	1018093344100730132-2
347	0.0	1.5320242147592207	0.0	0.0	0.9604795077417022	0.0	0.9604795077417022	2.5184804563342724	0.0	0.0	0.0	0.9604795077417022	198	1018093344101730027
348	0.0	2.9048206222413087	0.0	1.1242374968166378	1.4697789767988645	0.0	1.1242374968166378	0.0	0.0	0.0	1.1242374968166378	1.4697789767988645	952	1018093344101460086-3
349	0.6732380513524212	1.9903160418398038	0.0	0.6732380513524212	0.0	0.0	1.1304670981865788	1.4771302777247177	0.0	0.0	0.6732380513524212	0.0	198	1018093344101590152-3
350	0.0	1.2555963124861167	0.0	0.0	0.0	1.2555963124861167	1.2555963124861167	0.0	0.0	0.0	0.0	0.0	198	1018093344101450666
351	0.0	0.9460059472403199	0.9460059472403199	0.9460059472403199	2.2345402290144474	0.0	1.5125118365812067	0.0	0.0	0.9460059472403199	0.9460059472403199	2.2345402290144474	198	1018093344101590053-2
352	0.6921617214916532	1.509497210308183	0.6921617214916532	0.0	0.0	0.0	1.157952593592631	1.157952593592631	0.0	0.0	0.0	0.0	198	1018093344101450600-2
353	0.0	0.8952918482147079	0.8952918482147079	0.0	0.0	0.0	2.1505416242770523	0.8952918482147079	0.0	0.0	0.0	0.0	198	1018093344101590115-2
354	0.0	3.972181909200196	0.0	0.0	0.0	0.0	0.0	1.1535050323845568	0.0	0.0	0.0	0.0	365	1018093344101440160-4
355	1.5366667420464444	2.9362741348994326	0.0	0.963930595343197	0.0	0.0	0.0	0.963930595343197	0.0	0.963930595343197	0.963930595343197	0.0	198	1018093344101450707
356	0.0	2.5777991575337156	0.7740303530399999	1.275055136321966	2.3951291726423034	0.0	0.7740303530399999	0.0	0.0	0.0	1.275055136321966	2.3951291726423034	952	1018093344101320620-2
357	0.6716014890561187	2.1880973128316836	1.4743168535643447	1.4743168535643447	0.0	0.0	1.1280823888041214	1.7533309403805777	0.0	0.6716014890561187	1.4743168535643447	0.0	198	1018093344101450628-3
358	0.0	1.4061416463291707	0.0	0.0	0.0	0.0	1.0705149192819396	2.1045206620805446	0.0	0.0	0.0	0.0	365	1018093344101440142-2
359	0.6703668651193622	1.1262825429806227	0.0	0.6703668651193622	0.6703668651193622	0.0	0.6703668651193622	2.660677334175774	0.6703668651193622	0.0	0.6703668651193622	0.6703668651193622	198	1018093344100730041
360	0.0	0.6696744172299546	0.0	1.125272777422455	2.3603635962447447	0.0	0.0	0.6696744172299546	0.0	0.6696744172299546	1.125272777422455	2.3603635962447447	952	1018093344101300097-3
361	0.9540904674053617	1.523419296305147	0.0	0.5545190412211892	0.0	0.0	0.5545190412211892	1.523419296305147	0.0	0.9540904674053617	0.5545190412211892	0.0	198	1018093344101590203-2
362	0.0	1.5697951453397778	0.0	1.5697951453397778	0.0	0.0	2.7878245862825817	0.0	0.0	0.7278843291813599	1.5697951453397778	0.0	198	1018093344101590171-1
363	0.7101730070869356	0.0	0.0	0.0	0.7101730070869356	0.0	0.7101730070869356	1.1839632075615063	0.0	0.0	0.0	0.7101730070869356	952	1018093344101590207-3
364	0.0	0.6993400395901943	0.6993400395901943	0.0	0.6993400395901943	0.0	0.0	1.5216967890567046	0.6993400395901943	0.0	0.0	0.6993400395901943	198	1018093344100730360
365	0.0	1.3041735102356526	0.0	0.0	0.79469541067614	0.0	0.0	0.0	0.0	1.3041735102356526	0.0	0.79469541067614	198	1018093344100590456
366	1.2758855664697122	2.187034568706705	0.774618022527356	0.0	0.774618022527356	0.0	0.774618022527356	1.2758855664697122	0.0	0.0	0.0	0.774618022527356	198	1018093344100730632-1
367	2.8171443530485276	1.5925822359371158	0.588777398870556	1.3287876650300234	0.0	0.0	1.0057185710001635	1.3287876650300234	0.588777398870556	1.0057185710001635	1.3287876650300234	0.0	198	1018093344101590059-3
368	0.6314817868076629	1.0692282586191781	0.0	0.0	0.0	0.0	0.6314817868076629	1.9052648368636529	0.0	0.0	0.0	0.0	198	1018093344101450700-2
369	0.0	1.7391695901365352	0.0	0.0	0.0	0.0	0.0	2.041910915051323	0.0	0.8314528905627692	0.0	0.0	198	1018093344101450673-2
370	0.0	0.0	0.0	0.890033797512633	0.0	0.0	1.4363959122552477	0.890033797512633	0.0	0.0	0.890033797512633	0.0	198	1018093344100730307
371	0.0	2.538971944699714	0.0	0.0	0.0	0.0	1.7680248898158326	0.0	0.0	0.0	0.0	0.0	198	1018093344100730571-1
372	0.0	1.962190132721587	0.0	0.0	0.0	0.0	0.0	0.0	0.0	0.0	0.0	0.0	198	1018093344100870071-1
373	0.0	1.2405533533263977	0.0	0.0	0.0	0.0	0.7497022105969531	0.7497022105969531	0.0	0.0	0.0	0.0	198	1018093344100730150-1
374	0.9350973833001524	1.497760210586994	0.0	0.0	0.0	0.0	0.542020112519734	1.9015172699883767	0.9350973833001524	0.0	0.0	0.0	198	1018093344200590459
375	1.0766761945543293	2.5828619346304085	0.0	0.6365300524802772	0.0	0.0	1.4134623615079156	0.6365300524802772	0.0	0.0	0.6365300524802772	0.0	198	1018093344101590082-2
376	0.9541986357169243	1.266789349209945	1.5235650901966353	0.5545903854063884	0.5545903854063884	0.0	0.9541986357169243	1.9307408827367083	0.0	0.9541986357169243	0.5545903854063884	0.5545903854063884	198	1018093344101450636-1
377	0.0	2.3322472882801093	0.0	0.0	0.0	0.0	3.853294352249422	0.742134417130282	1.2297707977198358	0.742134417130282	0.0	0.0	198	1018093344101440325-1
378	4.360865716298783	3.117567673179865	0.7639317481581043	0.7639317481581043	0.0	0.0	0.0	0.7639317481581043	0.0	2.5574799598969604	0.7639317481581043	0.0	198	1018093344100590503
379	4.089963356355301	2.665202519710089	0.6723663463523448	0.6723663463523448	0.0	0.0	0.0	1.754776063968587	0.6723663463523448	0.0	0.6723663463523448	0.0	198	1018093344100730216-1
380	0.0	2.481280576948387	0.0	0.8188408719674789	0.0	0.0	4.9446494262052925	2.6662832814084285	1.7189487604523277	1.337982941923549	0.8188408719674789	0.0	198	1018093344101450507-4
381	3.665711401284442	2.0953927064159763	0.0	2.504956182363025	0.0	0.0	0.0	0.5534903666422685	0.5534903666422685	0.0	2.504956182363025	0.0	198	1018093344100730240
382	3.26182313731695	3.0783281842042087	0.0	1.1013760629672047	0.0	0.0	1.1013760629672047	0.6533317621648573	0.0	1.1013760629672047	1.1013760629672047	0.0	198	1018093344100730319-1
383	4.428873058807576	1.834858118916685	0.0	1.5486942756432862	0.0	0.0	2.073547444747819	0.7153142505175896	0.0	1.5486942756432862	1.5486942756432862	0.0	198	1018093344100730403
384	3.8322321473801084	1.8673828128600893	0.5275209113673064	0.5275209113673064	0.0	0.0	1.4676970799747753	0.9129565599947738	0.0	0.9129565599947738	0.5275209113673064	0.0	198	1018093344101590098-3
385	3.486660260134493	2.379605580488312	0.6785799169913542	0.6785799169913542	0.0	0.6785799169913542	1.1382423909967874	1.4862975951865784	0.0	0.6785799169913542	0.6785799169913542	0.0	198	1018093344100870060-3
386	4.00113217551712	2.644870660426056	0.8078725982561569	0.8078725982561569	0.8078725982561569	0.0	0.8078725982561569	1.7012758720043983	0.0	2.955248167247186	0.8078725982561569	0.8078725982561569	198	1018093344100590562
387	3.855971455515371	1.6989457120004448	0.0	2.1276181686916846	0.0	0.0	1.086320505181012	0.0	0.0	2.4576658087163685	2.1276181686916846	0.0	198	1018093344101590186-3
388	4.225339044112412	2.786933037560392	0.9881223925742282	1.9821467161289483	0.0	0.0	0.9881223925742282	0.0	0.0	0.9881223925742282	1.9821467161289483	0.0	198	1018093344100730191
389	4.611160834300665	3.4876600694479896	0.0	1.7672660035531214	0.0	0.0	0.0	0.6789918941660472	0.6789918941660472	1.4870035922639675	1.7672660035531214	0.0	198	1018093344100590509
390	1.3463607452808612	1.3463607452808612	0.0	0.0	0.0	0.8248489349910416	4.921783009136225	0.8248489349910416	0.8248489349910416	0.0	0.0	0.0	198	1018093344101440345-4
391	0.0	2.364498309163669	0.0	0.0	0.0	0.0	4.510082803207121	2.0399460617898937	1.6205243401207874	0.0	0.0	0.0	365	1018093344101440147-3
392	0.8946330860731597	4.251103789266262	0.0	2.2827708595685303	0.0	0.0	5.429539408004639	1.194531834986745	3.8822705405218354	0.5155797503113161	2.2827708595685303	0.0	198	1018093344100590607
393	0.0	3.576908516201343	2.392811493954325	0.6847287618770284	0.0	0.6847287618770284	4.309568554153285	2.392811493954325	0.0	0.0	0.6847287618770284	0.0	198	1018093344101590156-2
394	0.693388843527256	0.693388843527256	2.9612256068674854	2.0304729654215103	0.0	0.0	5.339599253914409	4.8770357842711975	0.0	2.9612256068674854	2.0304729654215103	0.0	198	1018093344100590450
395	0.0	2.2100604069937653	1.7731373329568214	2.3872074383267616	0.0	0.0	5.33241865144286	0.6821157670547529	0.6821157670547529	0.0	2.3872074383267616	0.0	198	1018093344101590183-2
396	0.0	0.0	2.232539494709913	0.0	0.0	0.0	4.285256081249135	2.711364387503638	0.0	0.0	0.0	0.0	198	1018093344100730650-1
397	0.6752614268963523	2.671740612333467	1.7602398795164773	0.0	0.6752614268963523	0.0	3.6935117441956167	4.5656990583214485	0.0	0.6752614268963523	0.0	0.6752614268963523	198	1018093344100590588
398	0.0	1.9873969734906147	1.7536761298631252	1.7536761298631252	0.0	0.6717841539288991	3.7499502328101557	2.188480371588258	0.0	1.4746309876784103	1.7536761298631252	0.0	198	1018093344101450593-2
399	5.216013556475008	2.3273242076476395	0.0	0.0	0.0	0.0	0.0	1.9525296722247978	0.654531977424267	1.1031353236896242	0.0	0.0	198	1018093344101590221-2
400	4.5246558776795665	2.7459314719798993	0.0	0.0	0.0	0.0	1.3955684498993888	0.8603359186624334	0.0	2.0914777524260573	0.0	0.0	198	1018093344100730612
401	0.0	2.2192553738825045	2.3966943835865187	0.6865424086114919	0.0	0.0	5.083586672594062	2.2192553738825045	0.6865424086114919	0.0	0.6865424086114919	0.0	198	1018093344101590065-2
402	0.8543820131761867	1.3873450350305834	0.0	1.3873450350305834	0.0	0.0	5.343095878831756	3.621967194689473	2.3334010178176277	0.0	1.3873450350305834	0.0	365	1018093344101440087-3
403	0.0	1.6352589837887677	1.6352589837887677	0.0	0.0	0.0	5.320810017070479	2.8717055400080778	0.0	0.0	0.0	0.0	365	1018093344101440176-2
404	3.4647550442356594	0.0	1.8115392660569039	0.0	0.0	0.0	2.2525516095514875	0.0	0.0	2.2525516095514875	0.0	0.0	198	1018093344101450468-4
405	0.0	2.388450364120787	1.2702192462748576	0.0	0.0	0.0	3.9183692276344124	0.0	2.732904910215377	0.0	0.0	0.0	198	1018093344100730660-1
406	0.0	2.2118714586335093	0.7878935243967553	0.0	0.0	0.0	4.313996312980804	1.6688702662975285	3.0471050393292303	0.0	0.0	0.0	198	1018093344100870053-4
407	3.916981936136285	3.0913310503463305	1.5264220666080175	2.511408121669766	0.0	0.0	2.511408121669766	2.7316428816549534	0.0	3.2423241134466605	2.511408121669766	0.0	198	1018093344100590454
408	4.6125864974879836	1.7948904807843071	0.0	1.1602397573465129	0.0	0.0	0.0	1.1602397573465129	0.0	0.0	1.1602397573465129	0.0	365	1018093344101440175-2
409	4.81559677367353	2.1358802606690714	1.4316368862986	1.8263101356392053	0.8865603074360148	0.0	1.8263101356392053	1.8263101356392053	0.0	2.6070528442191185	1.8263101356392053	0.8865603074360148	198	1018093344100730167
410	0.0	2.2115398175418366	0.0	1.294357512255955	0.0	0.0	4.762784317778957	1.965453651725187	0.0	1.668580349784157	1.294357512255955	0.0	198	1018093344101450523-2
411	0.5187566737836831	2.8192757429263606	1.6615671680137287	2.2911555563064083	0.0	0.0	5.537159326076051	1.449365891558814	0.0	0.8995159366895927	2.2911555563064083	0.0	198	1018093344100730510-1
412	1.4117560687680575	2.3649983061233932	1.8036041058867027	0.0	0.0	0.0	4.443447677615577	0.0	0.0	0.0	0.0	0.0	198	1018093344101450609-1
413	0.0	1.8711957900571443	2.6591741640378768	1.8711957900571443	0.9154206523713325	0.0	5.782755960714096	1.4710510521794715	0.0	0.0	1.8711957900571443	0.9154206523713325	198	1018093344100730308-1
414	5.592137145367056	2.643581797937539	0.0	0.0	0.0	0.0	0.0	6.113420220862347	1.1153013312212166	0.0	0.0	0.0	198	1018093344101450712-2
415	4.391699791899982	1.833072322591478	0.5970210260864364	0.0	0.0	0.0	0.0	4.319461254361117	0.0	1.0180502015140662	0.0	0.0	198	1018093344101450620-1
416	5.009136758822508	0.7871467447198229	0.0	0.0	0.0	0.0	0.7871467447198229	4.942607701533344	0.0	0.7871467447198229	0.0	0.0	198	1018093344100730046-1
417	5.5084562083993465	2.413707225407526	0.6945195600313399	0.6945195600313399	0.0	0.0	0.6945195600313399	4.849275900146109	0.0	1.513509051879845	0.6945195600313399	0.0	198	1018093344101730047-1
418	0.0	1.7702710448927037	1.9610366691441852	0.5677752440393786	0.0	0.0	3.1236293196577236	2.656404116070605	0.0	0.0	0.5677752440393786	0.0	198	1018093344100590574
419	1.3741147546949264	3.1635696594994713	2.0649436078086447	1.7604901477889068	0.0	0.0	4.682425289079344	0.8448227351396906	0.8448227351396906	0.8448227351396906	1.7604901477889068	0.0	198	1018093344101590175-3
420	0.0	3.127531917890549	3.326146654630989	1.8398771017683702	0.0	0.0	4.6728810225968775	2.283830817559621	0.0	2.0788639747139688	1.8398771017683702	0.0	198	1018093344101450611-2
421	0.9784142329834932	2.287234121927012	1.5561091056793281	1.5561091056793281	0.0	0.0	3.7670064811001875	1.5561091056793281	0.0	1.5561091056793281	1.5561091056793281	0.0	198	1018093344101450545-3
422	0.0	0.6139042018909987	1.0431977007179043	1.8686771753596514	1.0431977007179043	0.0	4.473514565496814	2.8806349347160016	0.0	0.6139042018909987	1.8686771753596514	1.0431977007179043	365	1018093344101440108-3
423	0.0	3.4205948743591703	3.4205948743591703	1.0556456836348778	0.0	0.0	5.012604465834123	1.6586898003264607	0.0	0.0	1.0556456836348778	0.0	198	1018093344100730544
424	0.0	3.5103892816331244	4.0525214471668125	2.2365446599933354	0.0	0.0	4.58607739134408	2.6317417667372833	0.0	0.801186805089681	2.2365446599933354	0.0	198	1018093344101450439-4
425	1.0875083779607442	3.3220055064398757	3.1498234407824786	1.700499265857849	0.0	0.0	5.209537053611785	1.0875083779607442	0.0	2.12934936995857	1.700499265857849	0.0	198	1018093344100730303-1
426	0.0	3.2483587685222086	1.6441839553906588	1.6441839553906588	0.0	0.0	4.649119946367089	0.7727893698392753	0.0	1.2733010553988042	1.6441839553906588	0.0	198	1018093344100730444-1
427	0.0	1.9149748113105634	0.0	0.0	0.7593843245731172	0.0	0.0	1.2543135494962359	0.7593843245731172	0.0	0.0	0.7593843245731172	365	1018093344101300502-3
428	0.0	2.197260813365685	0.0	3.3168979451282383	0.0	0.0	0.9233541576608678	2.4548594806322224	0.0	3.3168979451282383	3.3168979451282383	0.0	952	1018093344101310685-2
429	4.952157644384576	1.9562076989194368	0.0	0.6563419099238147	0.6563419099238147	0.0	0.6563419099238147	4.098476405506598	0.6563419099238147	1.4479725442768165	0.6563419099238147	0.6563419099238147	198	1018093344101590111
430	2.2265773298970024	0.0	0.0	2.2265773298970024	0.0	0.0	2.2265773298970024	1.5059476173646416	0.0	0.0	2.2265773298970024	0.0	365	1018093344101440129-3
431	2.449794087108271	2.9439347862697276	0.0	2.449794087108271	0.0	0.0	0.0	2.449794087108271	0.0	1.692289080706956	2.449794087108271	0.0	198	1018093344101450686-2
432	2.640925751636408	1.9973838222400144	1.3198355323503794	1.6980249533423182	0.0	0.0	0.0	1.3198355323503794	0.0	1.6980249533423182	1.6980249533423182	0.0	365	1018093344101440121-3
433	5.092312427906371	1.910556232284875	0.7569251167200981	0.7569251167200981	0.0	0.0	0.7569251167200981	3.31737725590884	0.0	0.7569251167200981	0.7569251167200981	0.0	198	1018093344101450633-3
434	0.0	3.3697217894834828	2.72292443445252	0.9513512368518117	0.0	0.0	4.298193336582413	3.3697217894834828	0.0	0.0	0.9513512368518117	0.0	198	1018093344100730625
435	4.432481832940695	3.1570966438880714	0.0	0.0	0.0	0.0	0.0	0.0	0.0	2.0594005914580684	0.0	0.0	198	1018093344100590576
436	3.145539542370507	1.9272400954788151	0.6421505947161005	0.0	0.6421505947161005	0.0	0.0	1.0849539149715222	0.6421505947161005	0.0	0.0	0.6421505947161005	198	1018093344101450467-3
437	0.0	1.6962487545830107	1.0842590826151972	1.0842590826151972	0.0	0.0	5.407712803807658	3.144373401751528	1.6962487545830107	1.0842590826151972	1.0842590826151972	0.0	365	1018093344101440181-3
438	0.748337884739673	1.2386112419277773	2.137268031547486	1.6038668194787782	0.0	0.0	5.012273353738221	3.1950761104750254	0.0	1.8950797909797712	1.6038668194787782	0.0	365	1018093344101440146-4
439	1.027139220286389	2.8535714153377563	0.0	1.027139220286389	1.027139220286389	0.0	1.6210358504574487	1.027139220286389	1.6210358504574487	0.0	1.027139220286389	1.027139220286389	365	1018093344101440167-4
440	0.814191420385171	3.4406946217217436	0.814191420385171	0.0	0.0	0.0	5.777161418628333	0.814191420385171	0.0	4.144280778718369	0.0	0.0	952	1018093344101320580-1
441	0.0	3.012526732699084	1.0071714459535943	2.333385359363547	0.0	0.0	4.768667540102355	1.0071714459535943	0.0	1.5945165286303506	2.333385359363547	0.0	952	1018093344101460088-4
442	1.4605173601261696	2.5039052623074327	0.0	0.6635936994881012	1.738159864876668	0.0	4.1648409931635655	1.9708968181569668	2.347145227765797	0.6635936994881012	0.6635936994881012	1.738159864876668	365	1018093344101440149-2
443	0.0	1.5674556662480787	0.7264870070274108	2.095258067765382	0.0	0.0	4.222985346963352	3.944981541794881	0.7264870070274108	1.855360168149274	2.095258067765382	0.0	198	1018093344100590478
444	1.0019406672201867	1.5875494773316223	0.0	0.0	0.0	0.0	1.5875494773316223	1.5875494773316223	0.0	0.0	0.0	0.0	198	1018093344100730692
445	0.0	2.812973567713832	0.0	1.0032802020040121	0.0	0.0	1.5893344481344374	0.0	0.0	0.0	1.0032802020040121	0.0	198	1018093344100730293-1
446	1.1912550709712078	0.7152402144183878	0.7152402144183878	0.0	0.0	0.0	0.7152402144183878	0.7152402144183878	0.0	0.7152402144183878	0.0	0.0	198	1018093344100730186-2
447	0.6453983543176216	1.4289535076564193	1.4289535076564193	0.0	0.0	0.0	1.4289535076564193	1.7034039575086053	0.0	0.0	0.0	0.0	198	1018093344101450503-3
448	0.0	1.7599981419332278	0.0	0.0	0.0	0.0	0.0	1.7599981419332278	0.0	0.0	0.0	0.0	198	1018093344101590569-2
449	0.0	2.1081896522308767	0.0	0.0	0.0	0.0	0.0	1.8005891198114816	0.0	0.0	0.0	0.0	198	1018093344100730602-1
450	0.0	0.8385836777807183	0.8385836777807183	0.0	0.8385836777807183	0.0	0.0	0.0	0.0	0.8385836777807183	0.0	0.8385836777807183	952	1018093344101320593-2
451	0.0	0.6642460339684348	0.6642460339684348	0.0	0.0	0.0	0.0	1.4616435777762509	0.0	0.0	0.0	0.0	198	1018093344100730128
452	0.0	2.0746921461740886	1.5496825182497276	1.1922055656919943	0.0	0.0	1.8359386680386511	0.0	0.0	0.7159013005217588	1.1922055656919943	0.0	365	1018093344101440115-4
453	0.0	0.9766653349465	0.0	0.0	0.0	0.0	0.0	0.0	0.0	0.0	0.0	0.0	365	1018093344101440088-2
454	0.0	0.0	0.0	0.0	0.0	0.0	0.0	0.0	0.0	0.0	0.0	0.0	198	1018093344101590088
455	0.0	0.0	0.0	0.0	0.0	0.0	1.832150562129193	0.0	0.0	0.0	0.0	0.0	198	1018093344101590085-3
456	0.0	0.5826526609338568	0.5826526609338568	0.0	0.0	0.0	0.9965338520160527	2.3163782538111817	0.0	0.0	0.0	0.0	198	1018093344100590571
457	0.7241449646694906	1.5635310488629315	0.0	0.0	0.0	0.0	0.0	1.5635310488629315	0.0	0.7241449646694906	0.0	0.0	198	1018093344101450717-2
458	0.0	2.067142435013044	0.0	0.846103773869125	0.846103773869125	0.0	0.0	0.0	0.0	1.3758897006246091	0.846103773869125	0.846103773869125	952	1018093344101460081-4
459	0.0	2.4789698007408916	0.0	0.0	0.8176222008755434	0.0	1.336281912758672	1.336281912758672	0.0	0.0	0.0	0.8176222008755434	198	1018093344100730594-1
460	0.0	1.5458404970435151	1.5458404970435151	0.0	0.0	0.0	0.0	0.7136199246616984	0.7136199246616984	0.0	0.0	0.0	198	1018093344101450682-2
461	1.9711497496726302	1.9711497496726302	1.9711497496726302	0.0	1.2988942338389424	0.0	0.0	1.2988942338389424	0.0	0.0	0.0	1.2988942338389424	198	1018093344100590499
462	1.169729785256323	1.169729785256323	0.7003045712873917	0.0	0.0	0.0	1.5233327865333508	0.7003045712873917	0.0	0.0	0.0	0.0	198	1018093344101590193-2
463	0.0	1.8230906855719011	0.0	0.0	0.0	0.0	0.8845026242176539	0.0	0.0	0.8845026242176539	0.0	0.0	198	1018093344100730320
464	0.0	2.7650345332335395	0.0	0.9754642165149815	1.5521545099317202	0.0	0.0	0.0	0.0	0.0	0.9754642165149815	1.5521545099317202	952	1018093344101460121-3
465	0.0	0.9864687110620259	0.0	0.0	0.9864687110620259	0.0	0.9864687110620259	1.5668924316816812	0.0	0.0	0.0	0.9864687110620259	198	1018093344101450704
466	1.1169669963286681	1.1169669963286681	0.0	0.0	0.0	0.0	0.0	1.1169669963286681	0.0	0.0	0.0	0.0	198	1018093344101600363-1
467	0.0	1.0081897396191752	1.0081897396191752	0.0	1.0081897396191752	0.0	0.0	0.0	0.0	0.0	0.0	1.0081897396191752	198	1018093344101440305-4
468	2.2466900443991906	0.6998369811980379	0.6998369811980379	0.0	0.0	0.0	0.6998369811980379	0.0	0.6998369811980379	0.0	0.0	0.0	198	1018093344101450645-2
469	0.0	2.064554898360253	0.0	0.0	0.0	0.0	1.373801033383492	2.5297143961914395	0.0	0.0	0.0	0.0	198	1018093344100730584-1
470	0.0	1.3445665025508575	0.0	0.0	0.0	0.0	1.0188899229622863	1.0188899229622863	0.0	0.0	0.0	0.0	198	1018093344100730419-1
471	0.0	2.6598501716758816	0.0	0.0	0.0	0.0	0.0	1.0453974165544078	0.0	0.0	0.0	0.0	198	1018093344100870047-2
472	0.0	1.1481163102568144	1.1481163102568144	0.0	0.0	0.0	0.0	0.0	0.0	1.1481163102568144	0.0	0.0	198	1018093344100590476
473	0.0	0.0	0.0	0.0	0.0	0.0	0.0	2.0620984958502167	0.0	0.0	0.0	0.0	198	1018093344101590125-3
474	0.6708332103292436	3.5429833593376796	0.6708332103292436	2.36287520577166	0.0	0.6708332103292436	5.93977190503108	1.4729953086588174	0.0	1.4729953086588174	2.36287520577166	0.0	198	1018093344100940428-2
475	0.0	1.494596236991189	0.0	0.9327614703876532	0.0	0.0	0.0	0.0	0.0	0.0	0.9327614703876532	0.0	952	1018093344100800224-3
476	0.0	1.252748199768933	0.7582815155263943	0.0	0.0	0.0	1.9129940824536371	0.7582815155263943	1.252748199768933	1.252748199768933	0.0	0.0	365	1018093344101550340-3
477	0.0	2.1289133046439765	1.8871755453117283	0.0	0.0	0.0	0.7439679740981915	0.0	0.0	0.7439679740981915	0.0	0.0	198	1018093344101700156-3
478	0.0	1.602619996355239	0.5938182626677598	0.5938182626677598	0.5938182626677598	0.5938182626677598	0.0	0.0	0.0	0.0	0.5938182626677598	0.5938182626677598	290	1018093344101120446-2
479	1.3690894180971618	2.7094586712937963	0.0	0.0	0.0	0.0	1.7547217180223078	0.0	0.0	0.0	0.0	0.0	365	1018093344101550640-2
480	0.0	1.765276292290282	0.6779346071515816	0.6779346071515816	0.0	0.0	1.1373038133050528	1.1373038133050528	0.6779346071515816	0.0	0.6779346071515816	0.0	365	1018093344101550453-4
481	0.0	1.5321052945808462	0.0	0.0	0.0	0.0	0.0	0.0	0.9605397551022643	0.0	0.0	0.0	365	1018093344101550385-4
482	0.0	1.8894742494932664	0.0	1.8894742494932664	0.0	0.0	0.0	0.0	0.0	0.0	1.8894742494932664	0.0	952	1018093344100800332-3
483	1.3906040077111916	2.2583369966628197	0.6235186358208066	0.0	0.0	0.6235186358208066	2.2583369966628197	1.0574545571812846	0.0	0.0	0.0	0.0	198	1018093344100940276-2
484	0.0	2.1999146018748887	0.0	0.0	0.0	0.9249590590208782	2.1999146018748887	1.4840147287679557	0.0	0.0	0.0	0.0	365	1018093344101090050-3
485	0.0	1.6527787964629908	0.0	0.0	0.0	0.0	0.0	1.2807136726533646	0.0	1.2807136726533646	0.0	0.0	198	1018093344101550554-2
486	0.0	1.4286177693393032	0.0	0.645205720859925	0.645205720859925	0.645205720859925	0.645205720859925	0.645205720859925	0.0	1.4286177693393032	0.645205720859925	0.645205720859925	952	1018093344100950598-2
487	0.0	1.221756354826944	0.0	0.0	0.0	0.7365203770568441	3.057914029988859	0.7365203770568441	1.221756354826944	0.0	0.0	0.0	365	1018093344101550599-1
488	0.0	1.6558496061941665	0.0	0.0	1.0534891833415703	0.0	1.0534891833415703	0.0	0.0	0.0	0.0	1.0534891833415703	290	1018093344101420159-4
489	0.0	2.7503152369191857	1.398763355338955	0.0	0.0	0.0	2.0954212874622975	1.7887408416487813	0.0	0.0	0.0	0.0	365	1018093344101560636-4
490	0.0	1.4432835432967703	0.8950663773037473	0.0	0.0	0.0	2.6225023219250936	2.150163786298649	0.0	0.0	0.0	0.0	365	1018093344100940563-1
491	1.5378907718895343	2.937897723875628	0.0	0.964840969637393	0.0	0.0	0.0	0.0	0.0	0.0	0.964840969637393	0.0	198	1018093344101860362-2
492	1.3125876577593918	1.7962284772348294	2.1578053739115974	0.0	0.0	0.0	0.9922205079356833	1.7962284772348294	0.0	0.0	0.0	0.0	198	1018093344101710717-1
493	0.8949442781494568	2.622281079304702	0.0	0.0	0.8949442781494568	0.0	2.149959159221441	1.839401013824264	0.0	0.0	0.0	0.8949442781494568	365	1018093344100940576-2
494	1.3374364258450178	1.7183192186695893	0.0	0.0	0.0	0.0	1.3374364258450178	0.0	0.0	0.0	0.0	0.0	198	1018093344100940350-3
495	0.7399343947809163	1.87986240135081	0.7399343947809163	0.0	0.0	0.0	1.226631697274099	0.7399343947809163	0.0	0.0	0.0	0.0	365	1018093344100940553-3
496	1.781207924824284	1.781207924824284	0.8578850386105176	0.0	0.8578850386105176	0.0	0.8578850386105176	3.189633954066617	0.0	0.8578850386105176	0.0	0.8578850386105176	198	1018093344101860328-3
497	0.9848133019467995	1.9771595799364314	0.0	0.0	0.0	0.0	0.9848133019467995	0.0	0.0	0.0	0.0	0.0	365	1018093344100940555-2
498	0.0	2.4505616118828972	1.3154287606513928	1.3154287606513928	0.0	0.0	1.6929378824485346	0.0	0.0	1.6929378824485346	1.3154287606513928	0.0	198	1018093344100950086-1
499	2.087036010407018	0.7222461576860828	0.0	1.5603460064008117	0.0	0.0	0.7222461576860828	2.4720301731569374	0.0	0.0	1.5603460064008117	0.0	198	1018093344101860249-4
500	0.0	1.3160724670296349	0.0	0.0	0.0	0.0	0.0	0.0	0.0	0.0	0.0	0.0	198	1018093344101710400-3
501	0.0	0.7767145869321276	0.0	0.7767145869321276	0.7767145869321276	0.7767145869321276	1.27884706426541	1.27884706426541	0.0	1.6506151494579213	0.7767145869321276	0.7767145869321276	198	1018093344100800475-3
502	0.0	2.127174893513147	1.0860164215515171	0.0	0.0	0.0	2.127174893513147	1.0860164215515171	0.0	0.0	0.0	0.0	198	1018093344101860104-3
503	0.7306871711985987	0.7306871711985987	1.5744832314962427	1.8630334025786324	0.0	0.0	2.103378975440169	1.5744832314962427	0.0	0.7306871711985987	1.8630334025786324	0.0	198	1018093344200950203
504	0.0	0.0	0.0	1.5561368431687725	1.9675302992089618	0.978434931618137	0.978434931618137	0.0	0.0	0.0	1.5561368431687725	1.9675302992089618	365	1018093344101100181-2
505	0.0	0.7502966980030166	0.0	0.7502966980030166	3.3991632036319843	0.0	0.0	0.0	0.0	1.2413993601704583	0.7502966980030166	3.3991632036319843	290	1018093344101420171-3
506	0.0	2.3060343362797893	0.6448739597343449	0.6448739597343449	0.6448739597343449	0.0	1.9328221604683333	1.4280394691548224	0.0	1.4280394691548224	0.6448739597343449	0.6448739597343449	198	1018093344100950112-2
507	1.8328113637176673	3.0311227620580192	1.017866561833368	0.0	0.0	0.0	1.60873574976618	1.60873574976618	0.0	1.017866561833368	0.0	0.0	365	1018093344100940672-2
508	0.0	3.0896086525803805	0.6580024004797311	1.450849081623446	0.0	0.0	0.6580024004797311	1.9595778581134726	0.0	0.0	1.450849081623446	0.0	198	1018093344101700393-3
509	0.0	0.9663680974675524	0.9663680974675524	0.0	3.8434630723106453	3.1095819150564594	0.0	0.0	0.0	1.5399434511207672	0.0	3.8434630723106453	290	1018093344101420225-3
510	0.0	2.048278871661516	0.0	1.1727748421730655	0.0	0.7024132842362641	2.2519756049944784	0.7024132842362641	0.0	0.7024132842362641	1.1727748421730655	0.0	365	1018093344100940655-1
511	0.0	0.0	0.0	0.0	0.0	0.0	0.8707326293996995	0.8707326293996995	0.0	0.0	0.0	0.0	365	1018093344100940677-1
512	0.0	1.360812422467388	1.360812422467388	0.0	1.7452143107018188	0.0	1.360812422467388	0.8352359706262853	0.0	0.8352359706262853	0.0	1.7452143107018188	365	1018093344100940676-2
513	2.5587813925772354	1.7849431869768178	1.3954463450514152	0.860247444003658	0.0	0.0	2.343904711523479	0.0	0.0	1.3954463450514152	0.860247444003658	0.0	198	1018093344101860364-4
514	1.0123516997665303	2.6054903056792966	1.0123516997665303	1.0123516997665303	2.7212810652141672	0.0	0.5932087059912401	0.0	0.0	1.3367374951627926	1.0123516997665303	2.7212810652141672	952	1018093344101560622-4
515	0.0	1.3314092204914751	0.0	1.7113739639405579	3.945476106455696	1.3314092204914751	0.0	0.814133506638195	0.814133506638195	0.814133506638195	1.7113739639405579	3.945476106455696	290	1018093344101420223-4
516	0.0	1.9618679407822002	0.49944107775151486	0.49944107775151486	1.1641409371914377	0.49944107775151486	1.1641409371914377	0.8697384280180053	0.49944107775151486	0.8697384280180053	0.49944107775151486	1.1641409371914377	198	1018093344101560590-1
517	0.0	0.6863801803116982	0.0	0.6863801803116982	0.0	0.0	1.4996404269713668	1.149572528507509	0.0	0.0	0.6863801803116982	0.0	365	1018093344101700062-3
518	0.0	1.91322319912704	0.0	1.2529292452754237	0.0	0.0	0.0	0.7584090463349776	0.0	0.7584090463349776	1.2529292452754237	0.0	198	1018093344101710314-4
519	0.0	2.108442541417131	0.0	0.0	2.577340050443803	0.0	0.8703164110869911	0.0	0.0	1.4093244404940966	0.0	2.577340050443803	290	1018093344101420093-3
520	0.0	1.4805801462943877	0.0	0.0	0.0	0.0	0.0	0.9224297594643427	0.0	0.0	0.0	0.0	365	1018093344100940589-1
521	0.0	2.946285260565397	1.0826593362322796	0.0	1.0826593362322796	0.0	1.0826593362322796	0.0	0.0	0.0	0.0	1.0826593362322796	198	1018093344101560637-3
522	0.5734347869095556	2.670995221390645	0.9826737026130442	0.0	0.0	0.0	0.9826737026130442	0.9826737026130442	0.5734347869095556	0.0	0.0	0.0	198	1018093344101700127-3
523	1.4124083346377811	2.7091519215022584	0.6359281275713843	0.6359281275713843	0.0	0.0	1.6851545728266566	2.2861595753078188	0.0	1.0757887972925404	0.6359281275713843	0.0	198	1018093344101710083-5
524	0.0	3.2014057441884862	0.8638231430515345	2.0974146608352044	2.565384473318881	0.0	3.0667248493157975	1.790590074625753	0.0	0.8638231430515345	2.0974146608352044	2.565384473318881	198	1018093344101710355-1
525	0.0	2.6939170129941608	1.6727744556375188	0.0	0.0	0.0	3.1141920910460454	1.0663549413741469	0.0	1.0663549413741469	0.0	0.0	198	1018093344101560587-3
526	0.0	2.5350754002291076	1.4846675765516324	1.4846675765516324	0.0	0.0	0.6776290574790461	1.4846675765516324	0.0	0.6776290574790461	1.4846675765516324	0.0	198	1018093344101700115-1
527	0.42797388785961143	2.154916458235645	0.0	0.0	0.0	0.0	1.2517926615246877	1.619205054612055	0.0	0.42797388785961143	0.0	0.0	198	1018093344101700030-2
528	0.0	2.204089127353346	0.0	0.0	0.0	0.0	0.7837223665917511	0.0	0.0	0.0	0.0	0.0	198	1018093344101700158-4
529	0.8332332113595615	1.3580291102818902	1.742015421409193	0.0	0.0	0.0	2.858655477681635	0.8332332113595615	0.0	0.8332332113595615	0.0	0.0	198	1018093344101700315-1
530	0.0	1.5921801829387332	0.4885245421645771	0.8528127046289844	0.0	0.0	0.0	0.8528127046289844	0.0	0.4885245421645771	0.8528127046289844	0.0	198	1018093344101710645-2
531	0.0	1.5833114178702674	0.0	0.5841371954920626	2.6983437899463256	0.5841371954920626	2.3199465685966256	0.9987618650428929	0.5841371954920626	0.0	0.5841371954920626	2.6983437899463256	198	1018093344100950501-2
532	0.0	1.3485978241607184	0.0	0.8264549034542272	3.6553331630522754	0.8264549034542272	0.0	0.0	0.0	0.0	0.8264549034542272	3.6553331630522754	290	1018093344101420214-3
533	0.0	1.381254224491233	1.381254224491233	0.0	0.0	0.8499781969529435	0.8499781969529435	0.8499781969529435	0.0	0.0	0.0	0.0	198	1018093344101550567-2
534	1.0447048218742974	1.6442663029651305	0.0	1.3754100206316275	0.0	0.0	1.3754100206316275	0.614919100105585	0.614919100105585	0.0	1.3754100206316275	0.0	365	1018093344100940536-4
535	0.0	1.5762007554662312	0.0	0.993433684698263	0.0	0.0	0.993433684698263	0.993433684698263	0.0	0.0	0.993433684698263	0.0	365	1018093344101700043-1
536	1.8540320381389588	2.6392743953723454	0.0	0.0	2.2994312934283467	0.0	1.8540320381389588	1.206359153545847	0.0	0.0	0.0	2.2994312934283467	198	1018093344101700096-3
537	1.0736855334065094	1.0736855334065094	0.0	0.0	3.2984277849341272	0.0	3.215061326494102	0.0	0.6345019515391002	0.6345019515391002	0.0	3.2984277849341272	198	1018093344101700177-3
538	0.0	3.4435546939861634	0.0	0.0	0.0	0.0	1.573336536207448	2.307965652496293	0.0	1.573336536207448	0.0	0.0	198	1018093344101700227-4
539	0.0	2.8118899249526774	0.0	0.8096242054342915	0.8096242054342915	0.0	0.8096242054342915	0.8096242054342915	0.0	0.0	0.8096242054342915	0.8096242054342915	365	1018093344101710077-2
540	0.6162154911445035	2.8863914915568527	0.0	0.6162154911445035	0.0	0.6162154911445035	2.6618610812501533	1.0466292118291054	0.0	1.0466292118291054	0.6162154911445035	0.0	198	1018093344101700155-4
541	0.0	2.6407640011989533	0.0	0.0	1.3197200652562762	0.8057781029440647	0.8057781029440647	0.0	0.0	0.0	0.0	1.3197200652562762	365	1018093344101550672-1
542	0.0	2.578899354952182	0.0	0.0	3.356000519388562	0.0	0.0	0.774579190938482	0.0	0.0	0.0	3.356000519388562	952	1018093344101570527-4
543	1.0633177842330837	1.6687833767156992	0.0	0.0	3.2806377967459923	0.0	2.914256568447422	1.0633177842330837	1.0633177842330837	0.0	0.0	3.2806377967459923	365	1018093344101090099-3
544	0.0	2.3448915646069444	0.8607994874901944	1.396208179810639	0.0	0.0	1.7858155257498634	0.8607994874901944	0.0	0.0	1.396208179810639	0.0	198	1018093344101560477-3
545	1.6074252959322985	2.6912813972517142	0.7504851969053907	0.7504851969053907	1.8989567484488403	0.0	0.7504851969053907	0.0	0.0	0.7504851969053907	0.7504851969053907	1.8989567484488403	198	1018093344101700088-4
546	1.593757820771623	2.513357378311169	0.0	0.0	0.0	0.7422492180014186	1.2299345452033417	0.7422492180014186	0.7422492180014186	0.0	0.0	0.0	198	1018093344101700237-2
547	0.0	2.659288893630375	0.0	1.332968274487323	0.0	0.0	1.332968274487323	0.8152493760764069	0.0	0.8152493760764069	1.332968274487323	0.0	365	1018093344101710087-4
548	0.0	1.6574915230248795	0.6216827479303318	1.387366113413557	0.0	0.0	0.6216827479303318	0.0	0.6216827479303318	0.6216827479303318	1.387366113413557	0.0	198	1018093344101710626-2
549	0.7650739869363874	1.925174797713254	0.0	0.7650739869363874	0.0	0.0	0.0	0.0	0.0	0.7650739869363874	0.7650739869363874	0.0	198	1018093344101710718
550	0.8549242640795341	2.0822445117019948	0.0	0.0	0.0	0.0	0.0	1.3880945170701617	0.0	0.0	0.0	0.0	198	1018093344101710735-2
551	1.6841723937821176	2.229362306390011	0.0	0.0	0.0	0.7973063212087317	1.982368749251109	1.3078403742235565	0.7973063212087317	0.0	0.0	0.0	365	1018093344101550341-2
552	0.0	0.0	0.6505303722876843	1.0972671636657316	2.861398987507504	0.0	0.0	0.0	0.0	0.0	1.0972671636657316	2.861398987507504	290	1018093344101420029-1
553	0.0	2.7363879182436555	0.0	0.0	4.051023469629285	1.2726201219734248	1.2726201219734248	0.0	0.0	0.0	0.0	4.051023469629285	290	1018093344101420094-3
554	0.0	1.7971721041481343	0.0	1.162011251259271	3.6016043996469067	0.0	1.7971721041481343	2.0335918449181904	1.162011251259271	1.162011251259271	1.162011251259271	3.6016043996469067	365	1018093344101550350-5
555	1.3934749653964607	2.9085108953480616	0.4923933984646003	0.8588193083974123	0.0	0.0	2.088892611915738	0.0	0.4923933984646003	0.4923933984646003	0.8588193083974123	0.0	198	1018093344101550683
556	0.5383138913901199	2.0586349782825395	0.5383138913901199	0.0	0.0	0.0	0.9294489833134952	0.0	0.0	0.5383138913901199	0.0	0.0	365	1018093344101560617-1
557	1.2499037935985762	1.909393426906492	0.0	0.0	0.0	0.0	2.360298782271715	1.617008525332167	0.0	1.909393426906492	0.0	0.0	198	1018093344101560688-1
558	0.0	3.095002910797181	0.0	0.0	0.0	0.0	0.0	0.0	0.0	1.0550508918748673	0.0	0.0	198	1018093344101700171-3
559	0.0	3.3107915841955484	0.0	0.0	0.0	0.0	1.8275989470151928	0.0	0.0	1.1856948392914635	0.0	0.0	198	1018093344101700263-4
560	0.0	3.185656547226336	0.6228476280507876	1.05646103319825	0.0	0.0	1.8873531124070761	0.6228476280507876	0.0	1.05646103319825	1.05646103319825	0.0	365	1018093344101710065-3
561	0.0	2.4307844740928877	0.0	0.0	0.0	0.0	1.6762370214469924	0.0	0.0	1.6762370214469924	0.0	0.0	198	1018093344100940388-3
562	1.380930474664813	2.8909235834304003	0.6180390356088471	0.0	0.0	0.0	1.0493347030662894	1.0493347030662894	0.0	0.6180390356088471	0.0	0.0	198	1018093344101710344-3
563	0.0	1.5605776026215283	0.0	0.0	1.5605776026215283	0.0	1.5605776026215283	0.0	1.5605776026215283	0.0	0.0	1.5605776026215283	365	1018093344100940491-2
564	0.7350886364589729	2.3181717343545465	0.7350886364589729	0.7350886364589729	0.0	0.0	2.111865513289196	0.7350886364589729	0.0	0.0	0.7350886364589729	0.0	365	1018093344100940583
565	0.0	2.339085565958245	0.0	1.2346685435953564	3.563912482134834	0.0	0.0	0.7455698355319171	0.0	0.0	1.2346685435953564	3.563912482134834	365	1018093344100940698-1
566	0.0	1.6066407433996788	1.2409936443337182	0.7500115893197004	0.0	0.0	0.7500115893197004	1.6066407433996788	0.0	0.7500115893197004	0.7500115893197004	0.0	198	1018093344101710611-2
567	2.0711845588128415	3.4069375850244508	0.7141031830019162	1.546654690191177	1.546654690191177	0.0	1.1896198265110685	1.1896198265110685	0.0	2.0711845588128415	1.546654690191177	1.546654690191177	198	1018093344100950481-2
568	0.7185838608553453	1.5541948609186271	1.1960605364786694	0.7185838608553453	0.0	0.0	1.5541948609186271	0.7185838608553453	0.0	1.5541948609186271	0.7185838608553453	0.0	198	1018093344100950558-3
569	0.0	2.780894672807049	0.0	0.0	3.0960463466542913	0.0	0.8788973010636686	0.8788973010636686	0.0	0.0	0.0	3.0960463466542913	365	1018093344101550537-1
570	0.6338651054675072	2.8214822121803036	1.9101888888755434	0.6338651054675072	0.6338651054675072	0.0	1.4087932802959637	1.0727460208477844	0.0	0.0	0.6338651054675072	0.6338651054675072	198	1018093344101550692
571	0.0	1.5571318916689285	0.0	0.9791775365993486	3.4213461843004485	1.9686525104016852	0.0	0.0	0.0	0.0	0.9791775365993486	3.4213461843004485	290	1018093344101420117-3
572	0.0	2.1831316254862783	1.0085038387403553	0.5906372923537097	0.0	0.5906372923537097	2.0127370347540876	1.3321267028637245	0.0	1.3321267028637245	0.5906372923537097	0.0	365	1018093344101550500-2
573	0.5259277717702716	2.028220675634662	0.5259277717702716	0.0	0.0	0.0	2.309971567951141	1.8636036519230812	0.5259277717702716	0.9105165951655723	0.0	0.0	365	1018093344101550555-2
574	0.0	2.5346461126474704	0.0	0.0	0.0	0.0	1.764334925350852	0.0	0.0	0.0	0.0	0.0	952	1018093344200800318
575	0.5836168369436701	1.5822699168357188	0.0	1.5822699168357188	0.0	0.0	2.903389255643173	2.6970213483859045	0.0	0.0	1.5822699168357188	0.0	198	1018093344201710706
576	1.3773351760125152	1.8730786680692377	0.0	0.0	0.6160065298887077	0.0	1.3773351760125152	1.0463190819915207	1.0463190819915207	0.6160065298887077	0.0	0.6160065298887077	365	1018093344101550326-2
577	0.9607608677271899	2.3946547525536004	0.0	0.0	0.0	0.0	0.5589220179220256	1.2747114216858313	0.0	0.0	0.0	0.0	365	1018093344101550573-2
578	0.0	2.8122511182766523	0.0	0.0	0.0	0.0	1.325357176197467	0.80980509724555	0.80980509724555	0.0	0.0	0.0	365	1018093344101550630-2
579	0.0	1.407714916480809	0.0	0.0	0.0	0.0	0.0	0.0	0.0	1.407714916480809	0.0	0.0	198	1018093344100790592-2
580	0.7287624673176226	2.099660349944561	0.0	0.0	0.7287624673176226	0.0	2.099660349944561	1.2106593398584073	0.7287624673176226	0.0	0.0	0.7287624673176226	198	1018093344101560544-2
581	0.7906215923688646	2.2169508426960602	1.6733116473017235	1.298446708881599	1.298446708881599	0.0	2.7736918986870047	1.9705880613917877	0.0	0.7906215923688646	1.298446708881599	1.298446708881599	198	1018093344100800311-2
582	0.0	1.8663733398791726	0.0	0.0	2.842847447890534	0.0	0.0	0.912304585552316	0.0	0.0	0.0	2.842847447890534	290	1018093344100810425-2
583	0.0	2.719917429982937	1.2612827308671148	0.0	0.0	0.0	2.3760856604248906	0.0	0.0	0.0	0.0	0.0	198	1018093344101700236-3
584	0.0	2.2927477120811495	0.6388860068286729	0.0	0.0	0.0	2.1186115790076796	0.6388860068286729	0.0	0.0	0.0	0.0	198	1018093344101710239-4
585	0.6374870967394601	2.2896339609201504	0.0	0.6374870967394601	0.6374870967394601	0.0	2.712853716387841	0.6374870967394601	0.0	0.6374870967394601	0.6374870967394601	0.6374870967394601	198	1018093344100940466-3
586	0.8722985165549035	1.4120520797112033	1.4120520797112033	0.0	0.8722985165549035	0.0	1.4120520797112033	0.8722985165549035	0.0	0.0	0.0	0.8722985165549035	365	1018093344100940545-2
587	0.6192428865960945	1.0511198841734959	1.383058132112228	0.0	0.0	0.0	2.2486811572534764	0.0	0.0	0.0	0.0	0.0	365	1018093344100940582-4
588	0.0	1.1806917543178324	0.0	0.7079021739455256	2.7443430302154987	0.0	0.0	0.0	0.0	0.0	0.7079021739455256	2.7443430302154987	290	1018093344101420150-4
589	0.0	2.712937782391418	0.0	0.0	0.0	0.0	0.0	1.2564905049318564	0.0	0.0	0.0	0.0	198	1018093344101710294-3
590	0.7248024689780472	2.9120257879622944	0.7248024689780472	1.2049849720797057	0.0	0.0	1.2049849720797057	1.2049849720797057	0.0	0.0	1.2049849720797057	0.0	198	1018093344100940473-3
591	0.0	2.3997564991026534	1.5023613486100689	0.0	0.6879745172878038	0.0	3.1608010830972266	2.3997564991026534	1.5023613486100689	1.1518849511674814	0.0	0.6879745172878038	198	1018093344101700143-4
592	0.0	2.782874272129807	0.0	0.8799545478394026	0.0	0.0	0.8799545478394026	0.0	0.0	0.0	0.8799545478394026	0.0	198	1018093344101700240-3
593	0.9139190330969622	2.1816201130864745	1.4690073858843535	0.0	0.0	0.0	2.1816201130864745	1.4690073858843535	0.0	0.0	0.0	0.0	198	1018093344101700243-3
594	1.2156051400046275	2.652951524237965	0.0	2.3124169349375254	0.0	0.0	3.1593531649298576	1.2156051400046275	0.0	0.0	2.3124169349375254	0.0	365	1018093344100940652-2
595	0.0	2.2279679841414004	0.0	0.9419958416374483	0.0	1.507093544938213	0.0	0.9419958416374483	0.0	0.0	0.9419958416374483	0.0	290	1018093344101270619-3
596	1.1849835862554523	3.4839917441620654	0.0	0.0	0.0	0.0	1.1849835862554523	0.0	0.0	1.1849835862554523	0.0	0.0	198	1018093344101710379-2
597	0.0	2.2605127067502715	0.0	0.0	0.0	0.9619228308455827	2.5209305178339267	0.0	0.0	0.0	0.0	0.0	365	1018093344101100029
598	1.1872222225926312	3.1148388579058333	1.1872222225926312	1.1872222225926312	0.0	0.0	1.1872222225926312	1.8295563529699295	0.0	0.0	1.1872222225926312	0.0	198	1018093344101710435-4
599	0.0	3.480221739271107	0.0	1.2935945118375543	0.0	0.0	0.0	1.2935945118375543	0.0	0.0	1.2935945118375543	0.0	198	1018093344101860202-3
600	0.6832484535705656	2.547452371811309	0.0	2.0103345892783837	1.7752634636061797	0.0	1.4942895713187219	1.4942895713187219	0.0	0.6832484535705656	2.0103345892783837	1.7752634636061797	198	1018093344101560567-2
601	0.9894123630169573	1.5708283139595078	0.0	0.9894123630169573	0.0	0.0	0.9894123630169573	0.0	0.0	0.0	0.9894123630169573	0.0	952	1018093344100950543-2
602	0.0	3.4506412575775083	1.2168733070710072	1.2168733070710072	2.108042710644628	0.0	0.0	0.0	0.0	0.7331044322484139	1.2168733070710072	2.108042710644628	952	1018093344101560584-3
603	0.0	3.440793220017777	0.8142382574957759	0.0	1.3315555951219964	0.0	4.372785446772832	1.3315555951219964	0.0	0.8142382574957759	0.0	1.3315555951219964	198	1018093344101710126-4
604	0.0	3.3314742707576666	1.0930858857091867	0.0	0.0	0.0	2.1374693146307617	2.468112565803016	0.0	0.0	0.0	0.0	198	1018093344100800406
605	0.8173058155486338	2.8271885433110864	0.0	2.017369278799268	0.8173058155486338	0.0	0.0	1.3358402070008384	0.0	0.0	2.017369278799268	0.8173058155486338	365	1018093344101090047-2
606	0.0	2.5387268829061416	0.0	0.0	0.0	0.0	2.072851270679676	1.3805004416742415	0.0	0.0	0.0	0.0	198	1018093344101860195-4
607	0.0	3.0853206357496026	0.0	1.3204717412885991	0.0	0.8063148195231251	2.246010953109543	1.6987591795991503	0.0	0.0	1.3204717412885991	0.0	365	1018093344200820322-1
608	0.8098140505460795	2.8122689944883588	0.8098140505460795	1.3253697023005164	0.8098140505460795	0.0	3.9360936605716965	2.00430072796766	0.8098140505460795	0.0	1.3253697023005164	0.8098140505460795	365	1018093344101550483-1
609	1.4877289495125643	1.890138209135276	0.5371647282990508	0.5371647282990508	0.9276960752980928	0.0	1.4877289495125643	0.5371647282990508	0.0	1.4877289495125643	0.5371647282990508	0.9276960752980928	952	1018093344101560665-3
610	3.240615113468541	2.385703040870743	0.7692054382846226	0.7692054382846226	1.2682318005668454	0.0	0.7692054382846226	1.2682318005668454	0.0	2.730019695785668	0.7692054382846226	1.2682318005668454	952	1018093344101560671-2
611	1.0683887309957372	3.1176334639042373	0.0	1.0683887309957372	0.0	0.0	1.0683887309957372	0.0	0.0	0.0	1.0683887309957372	0.0	198	1018093344100800517-2
612	0.0	2.9166367682552794	0.0	0.0	0.0	0.0	2.6689760794680666	1.757929091932476	1.478501881552752	0.0	0.0	0.0	365	1018093344101550693-1
613	0.0	3.4698940655897883	1.1763277300359878	1.1763277300359878	1.1763277300359878	0.0	3.8933705042167825	1.8155817946059916	0.0	0.0	1.1763277300359878	1.1763277300359878	198	1018093344100940396-4
614	1.7450849320553101	2.048304028434101	1.7450849320553101	0.8351549370795315	0.8351549370795315	0.0	2.5120477713588385	0.8351549370795315	0.8351549370795315	0.0	0.8351549370795315	0.8351549370795315	198	1018093344100940438-3
615	0.0	2.510666841490283	0.0	0.0	1.5258352133966904	0.0	2.510666841490283	1.5258352133966904	1.5258352133966904	0.0	0.0	1.5258352133966904	365	1018093344101540467-1
616	0.0	1.928988265122314	0.0	1.2654010864533176	2.7259071868956926	0.0	4.157632633532703	1.2654010864533176	0.0	1.2654010864533176	1.2654010864533176	2.7259071868956926	952	1018093344100950548-3
617	0.0	2.26502586528199	1.8228335622612926	0.0	0.0	0.0	1.1819782670279777	1.1819782670279777	0.0	0.0	0.0	0.0	198	1018093344100950182-4
618	1.9727170181125613	2.9224641214673555	0.0	0.7918278804722778	0.7918278804722778	0.0	1.300143141683536	2.7761319089511742	0.0	0.0	0.7918278804722778	0.7918278804722778	198	1018093344101860319-2
619	0.0	2.167352490431889	0.0	1.113696736939346	1.113696736939346	0.0	1.7346505407753292	1.7346505407753292	0.0	0.0	1.113696736939346	1.113696736939346	365	1018093344101090177-3
620	0.0	1.5324255616760873	0.9607777420186446	0.9607777420186446	0.0	0.0	1.5324255616760873	0.9607777420186446	0.9607777420186446	0.0	0.9607777420186446	0.0	365	1018093344101090243-3
621	0.7272742963619577	1.8567998663657714	1.5687739803388192	0.0	0.0	0.0	1.8567998663657714	1.5687739803388192	0.0	0.0	0.0	0.0	198	1018093344100950055-1
622	0.0	2.332515544190275	0.0	0.0	0.0	0.0	2.332515544190275	0.0	0.0	0.0	0.0	0.0	365	1018093344101550372-2
623	0.0	3.1916238638700736	0.929066114561692	0.0	0.0	0.0	0.0	0.0	0.0	0.0	0.0	0.0	365	1018093344101550579-3
624	0.7070663901354008	2.440252866182549	0.7070663901354008	2.8727917597220993	1.1794871189336602	0.7070663901354008	2.261496901999768	0.7070663901354008	0.0	2.261496901999768	2.8727917597220993	1.1794871189336602	952	1018093344100950609-2
625	0.0	1.4127507403970587	1.6855324665312112	0.0	0.6361236451225584	0.0	0.6361236451225584	0.0	0.0	0.6361236451225584	0.0	0.6361236451225584	198	1018093344100800556-2
626	0.5903537584906327	1.8188830482706069	0.0	1.3316179000075383	1.0080793503851	0.5903537584906327	1.8188830482706069	1.5957249444633266	0.0	0.0	1.3316179000075383	1.0080793503851	365	1018093344101550519-2
627	0.0	2.331175899679586	0.0	1.3856305746658348	1.773697645875679	0.0	1.3856305746658348	0.8531418925615103	0.0	0.8531418925615103	1.3856305746658348	1.773697645875679	198	1018093344100800658-1
628	1.3487023368002742	2.8454534574057884	0.0	1.3487023368002742	1.3487023368002742	0.0	0.8265299488301006	0.8265299488301006	0.0	0.8265299488301006	1.3487023368002742	1.3487023368002742	365	1018093344101090259-2
629	1.0163246763735878	2.4860493658318332	0.5958661169036957	0.5958661169036957	1.341495656575983	0.0	2.1952397553946366	1.8306197345758204	0.0	1.0163246763735878	0.5958661169036957	1.341495656575983	365	1018093344101090292-1
630	1.661589811737887	3.2712162402348475	1.661589811737887	0.0	0.0	0.0	2.905148452863066	3.5629442645239444	0.0	0.0	0.0	0.0	198	1018093344101860273-3
631	1.3708593747925377	2.5257525060753596	1.3708593747925377	0.8424743572464405	0.8424743572464405	0.0	1.3708593747925377	0.8424743572464405	0.0	0.8424743572464405	0.8424743572464405	0.8424743572464405	365	1018093344101090145-2
632	0.0	2.904224523517146	1.0572946370933702	1.6608606285455205	0.0	0.0	3.5619681987437124	2.412538201112283	1.0572946370933702	0.0	1.6608606285455205	0.0	365	1018093344101550405-4
633	1.7553322020603777	3.02292195649496	0.0	0.0	0.0	0.0	0.0	1.1296260832354943	0.0	2.524083981075792	0.0	0.0	365	1018093344101550323
634	0.0	2.1198372377780474	0.0	0.0	0.7392344491219355	0.0	1.5887419457824283	1.5887419457824283	0.0	0.0	0.0	0.7392344491219355	365	1018093344101550594-1
635	0.0	2.541813209787399	0.0	0.0	0.9083873117670083	0.0	3.682435531662151	1.2112734920317678	0.9083873117670083	0.0	0.0	0.9083873117670083	365	1018093344101550460-3
636	0.0	0.9381508590118351	0.0	1.5018933827815457	1.5018933827815457	1.9062026908643679	0.0	0.9381508590118351	0.0	0.0	1.5018933827815457	1.5018933827815457	290	1018093344101420220-3
637	0.0	2.436429037179905	1.0726207619342256	0.0	1.0726207619342256	0.0	0.0	1.6809999550825314	0.0	0.0	0.0	1.0726207619342256	198	1018093344101710373-4
638	1.2182454234763	1.580123176134866	0.7340639477920884	0.0	0.0	0.0	1.580123176134866	1.2182454234763	0.0	0.7340639477920884	0.0	0.0	198	1018093344101700179-3
639	0.0	1.8920697296610867	0.9289509601789844	0.9289509601789844	0.0	0.0	2.2065070731330456	0.0	0.0	0.0	0.9289509601789844	0.0	198	1018093344101700232-4
640	2.3771428784443325	1.6311203238343146	0.0	0.0	0.0	0.0	1.6311203238343146	1.034756075869189	0.0	0.0	0.0	0.0	198	1018093344101700213-4
641	0.0	1.4393702392843872	0.6513845556342138	1.0985204198246168	0.0	0.0	2.617315800734334	0.0	0.0	0.6513845556342138	1.0985204198246168	0.0	198	1018093344101710739-1
642	0.8903947929726673	0.0	0.0	0.0	0.0	0.0	0.8903947929726673	0.8903947929726673	0.0	0.8903947929726673	0.0	0.0	198	1018093344101700248-4
643	0.0	1.1890310238211579	0.0	1.1890310238211579	0.0	0.0	0.0	0.0	0.0	0.0	1.1890310238211579	0.0	290	1018093344101420153-4
644	0.0	1.146138204951984	0.0	0.0	0.0	0.0	2.2140066921789003	1.146138204951984	0.0	0.0	0.0	0.0	198	1018093344101710293-2
645	0.0	2.79653000428273	0.0	0.7319240718123425	0.0	0.0	0.7319240718123425	1.2151848416835507	0.0	0.0	0.7319240718123425	0.0	198	1018093344101560667-1
646	0.0	1.6787678417983296	0.0	1.6787678417983296	0.7939774309898087	0.7939774309898087	0.45093303400081014	0.7939774309898087	0.0	0.0	1.6787678417983296	0.7939774309898087	290	1018093344101420046
647	0.0	2.6285720509874486	0.0	0.6562813694109432	0.0	0.0	1.9560847493815703	1.7242400829570261	0.6562813694109432	0.6562813694109432	0.6562813694109432	0.0	198	1018093344101710359-2
648	0.7143625177643989	2.889002413561389	0.7143625177643989	0.0	0.7143625177643989	0.0	1.5470915401448044	0.7143625177643989	0.0	1.1899928437014478	0.0	0.7143625177643989	198	1018093344101550657-1
649	1.203700643542023	3.243582639232405	0.0	0.0	0.7239068217651012	0.0	1.203700643542023	1.203700643542023	0.7239068217651012	0.0	0.0	0.7239068217651012	365	1018093344101550661-1
650	0.0	1.922994028021862	0.0	0.0	0.0	0.0	0.7638560352438692	1.2606556548321486	0.7638560352438692	0.7638560352438692	0.0	0.0	365	1018093344101550468-4
651	0.0	2.230615412114035	0.0	0.0	0.6920315653968491	0.0	1.5092756168025816	1.1577641044839078	0.0	0.6920315653968491	0.0	0.6920315653968491	365	1018093344101550666-1
652	0.0	2.310284974414711	2.310284974414711	0.0	0.0	0.0	2.7948765434557106	0.992734068561755	0.992734068561755	0.992734068561755	0.0	0.0	198	1018093344101550706-1
653	0.0	1.714557460108608	0.0	0.0	1.0982711689717595	3.876935066792301	0.0	1.0982711689717595	0.0	1.0982711689717595	0.0	1.0982711689717595	290	1018093344101420212-4
654	0.0	2.601547875303352	0.0	0.5468102619509938	0.0	0.0	1.2525105596652268	1.507621612738499	0.0	0.0	0.5468102619509938	0.0	365	1018093344101700055
655	1.8704520014838957	1.8704520014838957	0.0	0.0	0.0	0.0	1.8704520014838957	1.8704520014838957	1.219237057701755	0.0	0.0	0.0	198	1018093344101700338-4
656	0.0	2.76725041155544	0.0	0.0	0.0	0.0	1.7325889977962576	1.1121117838971346	0.0	0.0	0.0	0.0	198	1018093344101710114-5
657	0.0	1.8687372462337561	0.0	1.2178907264290522	0.0	0.0	1.2178907264290522	0.0	0.0	0.0	1.2178907264290522	0.0	198	1018093344101710276-1
658	0.49362807782263196	1.1531202150053739	0.8607343427582682	0.8607343427582682	0.0	0.0	0.8607343427582682	1.6040267300818305	0.0	0.49362807782263196	0.8607343427582682	0.0	198	1018093344101710467-2
659	0.0	2.623040697594126	1.5534473527025001	0.0	1.195421806185232	0.0	0.0	1.5534473527025001	0.7181392366458386	0.0	0.0	1.195421806185232	198	1018093344101710472-4
660	0.0	1.6043069274153148	1.6043069274153148	0.0	0.0	0.0	3.611494734888625	2.0217443437358105	1.0145325825475993	0.0	0.0	0.0	365	1018093344101550345-3
661	0.9375561631897847	1.905290572339675	0.9375561631897847	0.0	0.0	0.0	0.9375561631897847	1.905290572339675	0.0	0.9375561631897847	0.0	0.0	198	1018093344101710636-1
662	0.0	2.296235906916407	0.0	1.2040876645985878	0.0	0.0	1.6659348749661342	0.0	0.0	0.0	1.2040876645985878	0.0	198	1018093344101560551-2
663	0.7929566592480721	2.924783046748657	0.7929566592480721	0.0	0.0	0.0	1.677109028684701	0.0	0.7929566592480721	1.301730049588532	0.0	0.0	198	1018093344101710328-2
664	0.4748636109500334	2.172513577751415	0.4748636109500334	0.4748636109500334	0.8315316441910736	0.0	1.355663191907467	1.560193598430405	0.0	0.4748636109500334	0.4748636109500334	0.8315316441910736	198	1018093344201710402-1
665	0.0	1.2169288764063315	0.0	0.0	0.0	0.0	0.0	0.0	0.0	0.0	0.0	0.0	198	1018093344200800344
666	1.0722656364664798	1.6805340600282241	0.6335395298273018	0.0	0.0	0.0	2.703469466414388	1.0722656364664798	0.0	0.0	0.0	0.0	198	1018093344101560618-2
667	0.8007047096529519	2.794023700574557	0.8007047096529519	0.0	0.0	0.0	3.1955790822780012	2.4467090417125936	0.0	0.8007047096529519	0.0	0.0	365	1018093344101710055-2
668	0.0	1.194173412739607	0.0	0.0	0.0	0.0	2.282265098029724	0.0	0.0	1.194173412739607	0.0	0.0	198	1018093344101710153-4
669	0.0	1.0024504768676852	1.0024504768676852	0.0	0.0	1.0024504768676852	2.3258468624877993	1.0024504768676852	0.0	0.0	0.0	0.0	198	1018093344100940371-3
670	0.0	2.662565968821783	0.0	1.4736279250345137	0.0	0.0	2.1872571613522185	2.1872571613522185	0.0	1.4736279250345137	1.4736279250345137	0.0	198	1018093344100940460-2
671	2.3327372025952617	1.230121467488994	0.7423802711346097	0.0	0.0	0.0	1.593975705084114	1.230121467488994	0.0	0.0	0.0	0.0	198	1018093344101710621
672	2.91130763857135	2.91130763857135	0.0	0.49332694710446123	0.0	0.49332694710446123	0.0	2.091360933463438	0.0	0.0	0.49332694710446123	0.0	198	1018093344101860245-4
673	0.8648309501495987	2.754435137011763	1.7921801816794085	0.0	0.0	0.0	2.352089360456416	0.0	0.0	0.8648309501495987	0.0	0.0	198	1018093344101860248-1
674	0.0	0.6289867485514988	0.0	0.6289867485514988	0.0	0.0	1.0655426304053361	1.0655426304053361	0.0	0.0	0.6289867485514988	0.0	198	1018093344101860283-3
675	1.0618624944476849	2.419673576879209	0.0	0.0	0.0	0.0	0.0	1.8949388675258747	0.6264974837231786	0.0	0.0	0.0	198	1018093344201860058
676	2.3610094130661134	1.408667683968359	0.0	0.0	0.0	0.0	3.6535680720796853	3.2132840521530546	0.0	0.0	0.0	0.0	198	1018093344100790167-2
677	1.3855002887495238	0.0	0.0	0.0	0.0	0.0	0.0	1.3855002887495238	0.0	0.0	0.0	0.0	198	1018093344100800249-3
678	2.201329554308564	1.485176865527889	0.0	0.0	0.0	0.0	1.137291437867636	1.999708373873058	0.0	0.6779260994178234	0.0	0.0	198	1018093344100800425-3
679	0.0	0.9035248594369552	1.4548400289841983	0.0	1.4548400289841983	0.0	0.0	1.8527549343782361	0.0	1.4548400289841983	0.0	1.4548400289841983	198	1018093344100800621-2
680	1.0191844171827864	2.3525018929631876	1.610485448912357	0.0	0.0	0.0	1.0191844171827864	1.0191844171827864	0.0	0.0	0.0	0.0	198	1018093344100940233-3
681	0.0	2.3721143217705816	0.0	0.0	0.0	0.0	0.0	1.6269046574667905	0.0	0.0	0.0	0.0	198	1018093344100940282-4
682	2.2071576096298626	2.498572381057868	0.6010371339731583	0.0	0.0	0.6010371339731583	1.0240452806286675	0.0	0.0	0.6010371339731583	0.0	0.0	198	1018093344100940325-2
683	0.0	1.6457194830700599	0.773725944637239	1.274624924759776	0.0	0.0	2.1853584258550436	0.773725944637239	0.0	0.773725944637239	1.274624924759776	0.0	198	1018093344100940437-2
684	1.263066963939801	1.6323060248441292	0.7655577286317248	0.0	0.0	0.0	2.1699684120870444	0.0	0.0	0.0	0.0	0.0	365	1018093344100940498-4
685	0.0	0.9532098628113895	0.0	0.9532098628113895	0.0	0.0	0.0	1.5222322381174576	0.0	0.0	0.9532098628113895	0.0	198	1018093344101710453-3
686	1.0725352622283588	1.0725352622283588	1.0725352622283588	0.0	0.0	0.0	2.1074796166036074	1.4085428295825282	1.0725352622283588	0.6337222616502461	0.0	0.0	365	1018093344100940566-3
687	0.0	2.3407580578548277	0.0	0.0	0.0	0.0	1.7821621332957607	1.7821621332957607	0.0	0.0	0.0	0.0	365	1018093344100940568-4
688	1.2677397083323645	1.2677397083323645	0.0	1.2677397083323645	0.0	0.0	1.6377310026115255	1.2677397083323645	0.0	0.7688577286785583	1.2677397083323645	0.0	198	1018093344101710750-1
689	0.6354421816472117	1.6842151360570552	0.0	0.0	0.0	0.0	1.6842151360570552	0.6354421816472117	1.6842151360570552	0.0	0.0	0.0	365	1018093344101090312-4
690	0.0	0.6476507845454625	0.0	0.6476507845454625	2.1374021054168955	1.0930396800533864	1.707728179309782	0.6476507845454625	0.0	0.0	0.6476507845454625	2.1374021054168955	290	1018093344101420161-4
691	0.0	0.7626545668172254	0.0	0.7626545668172254	0.7626545668172254	1.2589524523684674	0.0	0.0	0.0	0.0	0.7626545668172254	0.7626545668172254	290	1018093344101420177-2
692	1.0754175380705475	1.0754175380705475	0.6356763363821896	0.0	0.0	0.0	1.6846678437982854	0.6356763363821896	0.6356763363821896	0.6356763363821896	0.0	0.0	365	1018093344201550629
693	0.0	0.9807951226519355	0.0	0.0	0.0	0.0	0.0	1.5592987628747574	0.0	0.0	0.0	0.0	198	1018093344100800458-2
694	0.0	1.8991404786394805	0.0	0.0	0.0	0.0	1.8991404786394805	0.0	0.0	0.0	0.0	0.0	198	1018093344100940163-3
695	0.0	1.5229854216759886	0.700099738558049	0.0	0.0	0.0	2.043724386073063	0.700099738558049	0.0	0.0	0.0	0.0	198	1018093344101710337-3
696	0.0	2.4102875628803875	2.4102875628803875	0.0	0.0	0.0	2.676888724223639	1.0558555318914482	0.0	0.0	0.0	0.0	198	1018093344101710533-3
697	0.0	2.4140869807802305	0.0	0.0	0.0	0.0	0.8999212497071849	0.8999212497071849	0.0	0.8999212497071849	0.0	0.0	198	1018093344101860197-4
698	1.0744628891209067	1.6834160990167837	1.4108332292029326	0.0	0.0	0.0	3.5920837023913355	1.4108332292029326	0.0	0.635028981023419	0.0	0.0	198	1018093344101860242-2
699	0.0	1.7918839077126492	0.0	0.0	0.8646431413886572	0.0	0.8646431413886572	0.0	0.0	0.0	0.0	0.8646431413886572	290	1018093344101110567-3
700	0.0	0.9947485912081945	0.0	0.0	0.0	0.0	0.0	0.9947485912081945	0.0	0.0	0.0	0.0	952	1018093344100800220-3
701	0.0	1.5402429458510096	0.0	1.5402429458510096	0.9665909584858653	0.0	2.528843058622673	1.949591761439564	0.0	0.0	1.5402429458510096	0.9665909584858653	198	1018093344100800487-2
702	1.3714840753259072	0.0	0.0	0.0	0.0	0.0	0.0	1.757470842206272	0.0	0.8429248915222476	0.0	0.0	198	1018093344101860145-3
703	0.0	1.120488393041671	0.0	1.120488393041671	0.0	0.0	2.51015746142393	0.0	0.0	0.0	1.120488393041671	0.0	365	1018093344101090123-2
704	0.0	0.0	0.0	1.3862774718090654	0.0	0.0	3.1811289654462356	2.5464869642688295	0.0	0.0	1.3862774718090654	0.0	365	1018093344101100225-3
705	1.4902433452044808	3.0421985585746727	0.0	0.0	0.0	0.0	2.2074953239174597	0.0	0.0	0.0	0.0	0.0	198	1018093344101710245-4
706	0.85931324499789	2.0897347626332223	0.0	0.0	0.0	0.0	0.85931324499789	0.85931324499789	0.0	0.0	0.0	0.0	198	1018093344100940425-3
707	2.239719253207847	2.5762968538131683	0.0	1.7999304160518692	0.0	0.0	1.1641536907803125	2.239719253207847	0.0	1.1641536907803125	1.7999304160518692	0.0	365	1018093344100940663-2
708	0.7734384593552738	0.0	0.0	0.0	0.0	0.0	1.274218595702609	0.7734384593552738	0.7734384593552738	0.0	0.0	0.0	198	1018093344101710756-2
709	2.315767887412579	2.315767887412579	0.0	0.0	0.0	0.0	0.0	0.9961529538830353	0.0	0.0	0.0	0.0	198	1018093344100790183-3
710	0.7206830589560477	0.7206830589560477	0.0	0.0	0.0	0.0	2.0839997752736203	0.7206830589560477	0.0	0.0	0.0	0.0	198	1018093344100800348-4
711	2.2547773439302192	2.081906291906917	0.0	0.6219405130207836	0.0	0.0	0.6219405130207836	1.3878209150682876	0.0	0.0	0.6219405130207836	0.0	198	1018093344100800371-3
712	1.3205877381821347	2.246163627354854	0.8063976514970386	0.0	0.8063976514970386	0.0	2.246163627354854	1.3205877381821347	0.8063976514970386	0.0	0.0	0.8063976514970386	365	1018093344101090121-2
713	0.0	1.8725974330966793	0.0	0.0	0.0	0.0	0.9163270269386056	0.0	0.0	0.0	0.0	0.0	290	1018093344101110587-1
714	0.0	1.6453378638299567	0.0	1.0455167394129532	0.0	0.0	2.3940811480160393	1.0455167394129532	0.0	0.0	1.0455167394129532	0.0	198	1018093344101700150-4
715	1.3486385646413364	2.033311526622262	0.0	0.0	0.0	0.0	0.8264841570032897	0.8264841570032897	0.0	0.8264841570032897	0.0	0.0	198	1018093344100940189-2
716	0.5608520993817546	1.7551871723026635	0.5608520993817546	0.5608520993817546	0.9636815945469952	0.0	0.9636815945469952	1.2782349915996143	0.9636815945469952	0.0	0.5608520993817546	0.9636815945469952	365	1018093344100940749-1
717	0.0	0.0	0.0	0.0	0.0	1.2276812205782837	2.67075228161593	2.32932699701756	0.0	0.0	0.0	0.0	365	1018093344101100353-3
718	0.0	3.7624856008847467	0.0	1.0339389998968116	0.0	0.0	2.050613718668586	1.6300393663273907	1.6300393663273907	0.0	1.0339389998968116	0.0	365	1018093344101550649-1
719	1.5482936357675714	0.7150763031983414	0.0	0.0	0.0	0.7150763031983414	0.0	1.1910193736031212	0.0	0.0	0.0	0.0	198	1018093344101860352-3
720	1.2603794845191856	1.6291846231383245	1.2603794845191856	0.7636611915550092	0.7636611915550092	0.0	0.7636611915550092	1.2603794845191856	0.7636611915550092	0.7636611915550092	0.7636611915550092	0.7636611915550092	198	1018093344101860472-1
721	0.0	2.39519177621112	0.472295896959898	0.0	2.035104385624631	0.0	1.1123307793416048	1.3500796051960913	0.472295896959898	0.0	0.0	2.035104385624631	365	1018093344101090043
722	0.0	0.9162187802306762	0.9162187802306762	0.0	0.0	0.0	0.9162187802306762	1.4721369719188302	0.0	0.0	0.0	0.0	365	1018093344101090063-3
723	0.7131573990098617	1.5450610593221885	0.7131573990098617	0.0	0.0	0.0	1.1882591978542012	0.0	0.0	0.0	0.0	0.0	198	1018093344101710693-2
724	1.1661069577379641	2.2424988445694707	0.0	0.0	0.0	0.0	1.1661069577379641	1.1661069577379641	1.1661069577379641	1.1661069577379641	0.0	0.0	198	1018093344100940434-3
725	0.0	2.562884438373218	0.0	0.0	1.7884516299058666	0.0	1.1552438977141741	2.2270199162457693	0.0	0.0	0.0	1.7884516299058666	365	1018093344101090143-2
726	0.0	1.7590458303960472	0.6746283028014091	0.0	0.0	0.0	1.479518466761484	0.0	0.0	0.0	0.0	0.0	198	1018093344101710242-3
727	0.0	2.663207478140424	1.0474543274491297	0.0	0.0	0.0	1.6478942950933408	0.0	0.0	0.0	0.0	0.0	198	1018093344101710488-2
728	2.0676180079532718	2.61048834818625	0.7122770233439616	0.0	0.0	0.0	2.0676180079532718	0.0	0.0	0.0	0.0	0.0	198	1018093344101700069-2
729	0.0	2.3278996417332216	0.0	0.0	0.0	0.0	2.5911823264222966	2.5911823264222966	0.0	0.0	0.0	0.0	198	1018093344101710518-3
730	0.0	1.6276468608412127	0.7627274524074682	0.0	0.0	0.0	0.0	0.7627274524074682	0.0	0.7627274524074682	0.0	0.0	198	1018093344100940595-2
731	1.1842513172245268	2.0638949330111642	0.7103730697951991	0.0	0.0	0.0	1.1842513172245268	1.5403653473380643	1.1842513172245268	0.7103730697951991	0.0	0.0	198	1018093344101700293-3
732	0.6484068536333447	1.4341926676304044	1.4341926676304044	0.0	0.0	0.0	3.1609377391586033	1.4341926676304044	0.6484068536333447	0.6484068536333447	0.0	0.0	365	1018093344101700136-1
733	0.0	2.4388561820840495	0.7966139175957719	0.0	0.7966139175957719	0.0	1.9811504355515928	0.0	0.0	0.0	0.0	0.7966139175957719	365	1018093344100940482-4
734	0.6568303123206228	2.3323654513143035	0.6568303123206228	0.0	0.0	0.0	0.6568303123206228	1.1065022944514178	0.0	1.1065022944514178	0.0	0.0	198	1018093344101700186-3
735	0.0	2.866910384906233	0.0	0.7650643482551394	1.262367963238198	0.7650643482551394	1.6314942533251309	0.7650643482551394	0.0	1.262367963238198	0.7650643482551394	1.262367963238198	952	1018093344101560623-2
736	0.0	2.6312002823370433	0.8998732468461104	0.0	0.0	0.0	0.0	0.0	0.0	0.0	0.0	0.0	365	1018093344100940546-3
737	0.0	2.1220876281222276	1.082528694943425	0.0	0.0	0.0	1.6939839716918044	0.0	0.0	1.082528694943425	0.0	0.0	198	1018093344101560536-3
738	0.0	1.7331402865876293	1.3503111757808925	0.0	0.0	0.0	2.6834379752317807	0.0	0.0	0.0	0.0	0.0	365	1018093344101700105-3
739	0.0	1.5349622608992348	1.179642046157639	0.0	0.0	0.0	1.8198362865368511	0.7071738676699344	0.0	0.0	0.0	0.0	198	1018093344101710609-2
740	0.6925829442800567	1.1585625466629617	1.1585625466629617	0.0	0.0	0.0	0.0	1.5102142547707469	0.0	0.6925829442800567	0.0	0.0	365	1018093344100940675-1
741	0.7460672506510705	1.6001001836867317	0.0	0.0	0.7460672506510705	0.0	1.8909751102386239	2.1329297411826347	0.0	0.0	0.0	0.7460672506510705	198	1018093344101710704-2
742	0.0	2.396885528110638	0.0	1.0473027685528304	0.0	0.0	1.6476943695575836	0.0	0.0	0.0	1.0473027685528304	0.0	198	1018093344101700126-3
743	2.621064735010863	3.5700411787604556	0.0	0.0	0.6530130597000747	0.0	2.7494244652501676	0.6530130597000747	0.0	0.6530130597000747	0.0	0.6530130597000747	198	1018093344101550711-1
744	0.0	0.0	0.0	0.0	0.0	0.0	1.1543544985171306	1.7873046627782265	0.0	0.0	0.0	0.0	198	1018093344100800273-4
745	1.6416530809886825	2.772020058249007	1.042725406568524	0.0	0.0	0.0	1.3730488169642587	1.042725406568524	0.0	1.042725406568524	0.0	0.0	198	1018093344101700188-4
746	0.0	1.6486650236921456	2.3980404105048323	0.0	0.0	0.0	2.071471143757253	0.0	0.0	1.0480386464099303	0.0	0.0	198	1018093344100800456-3
747	0.0	3.2873631406017165	0.0	0.0	0.0	0.0	1.171139219618	2.2496526758071904	0.0	0.0	0.0	0.0	198	1018093344101710486-3
748	0.0	2.666802599427532	1.3383555443484518	0.0	0.0	0.0	0.8191078705230689	0.8191078705230689	0.0	0.0	0.0	0.0	365	1018093344100940723-1
749	0.0	2.5631560553965027	0.9869557250588408	0.0	0.0	0.0	2.9770945320800384	2.3010002652394856	0.0	0.0	0.0	0.0	365	1018093344101550638-2
750	0.9500452597051081	2.500716998844694	0.0	1.9244039008921323	0.0	0.9500452597051081	2.911410272753216	0.0	0.0	0.0	1.9244039008921323	0.0	198	1018093344101710368-2
751	0.0	2.9691208971463228	0.0	0.0	0.0	0.0	1.6330683671659891	1.6330683671659891	0.6092159325867043	0.0	0.0	0.0	365	1018093344101550563-2
752	1.3006671563439842	1.9733745070209066	0.792200576153031	0.0	0.0	0.0	1.675879876677931	0.0	0.0	0.0	0.0	0.0	198	1018093344101710288-2
753	0.94540289677345	2.492784587459602	0.94540289677345	0.0	0.0	0.0	1.511697356985387	0.0	0.0	0.0	0.0	0.0	198	1018093344101700259-3
754	0.657355424770703	1.726288660202413	0.657355424770703	0.0	0.0	0.0	1.4497285867821743	1.4497285867821743	0.657355424770703	0.0	0.0	0.0	198	1018093344101710503-2
755	1.4782889557070837	3.311925157112615	1.4782889557070837	1.4782889557070837	0.0	0.9207433609149405	1.8794201077444526	0.9207433609149405	0.0	0.9207433609149405	1.4782889557070837	0.0	365	1018093344100940696-1
756	0.8584788424048441	2.340741089512583	1.393004880981358	0.0	0.0	0.8584788424048441	3.190813265382485	1.393004880981358	0.0	0.0	0.0	0.0	198	1018093344101550568-2
757	0.0	2.032837819521281	0.0	0.0	0.6945842423721277	0.0	1.1614594439701416	0.6945842423721277	0.6945842423721277	0.0	0.0	0.6945842423721277	198	1018093344100790180-4
758	0.0	0.6823934529557125	1.1437851403040535	0.0	0.0	0.0	2.817213791951082	0.6823934529557125	0.0	0.0	0.0	0.0	198	1018093344101560635-2
759	0.0	1.2183072553848704	0.0	0.7341071930609534	0.0	1.2183072553848704	0.0	0.7341071930609534	0.0	1.2183072553848704	0.7341071930609534	0.0	290	1018093344101420130-4
760	0.0	0.8255870478098615	0.0	1.7297781562868422	2.2813362939361297	1.347389041796034	0.0	1.347389041796034	0.0	1.347389041796034	1.7297781562868422	2.2813362939361297	290	1018093344101420129-3
761	0.6480975020961988	2.609731922639751	1.0936957589670917	0.0	0.0	0.6480975020961988	3.411521802432193	1.0936957589670917	0.0	0.6480975020961988	0.0	0.0	198	1018093344101710079-4
762	0.875015331284887	1.4157884893570685	0.875015331284887	0.0	0.0	0.0	2.3702027559193355	0.0	0.0	0.875015331284887	0.0	0.0	198	1018093344101550560-2
763	0.0	2.1577105003326595	0.0	0.7590811298252431	0.0	0.0	0.7590811298252431	2.365825262138915	0.0	0.0	0.7590811298252431	0.0	365	1018093344101550712-1
764	0.0	2.0452527746032954	0.8333871926457747	0.0	0.0	0.0	2.0452527746032954	1.742261460796303	0.0	0.0	0.0	0.0	198	1018093344101710402-2
765	0.0	2.565255177764103	2.229264156871651	0.0	0.0	0.0	2.229264156871651	1.1568167428829537	0.0	1.7904794664728056	0.0	0.0	198	1018093344101700098-4
766	0.8072938045270706	2.247814926510638	0.0	0.0	0.0	0.0	0.0	0.0	0.0	0.0	0.0	0.0	198	1018093344101700108-3
767	0.0	2.1061665968914123	0.0	0.0	0.6331146039437158	0.0	1.0716385839933458	1.6797113320064134	0.6331146039437158	0.0	0.0	0.6331146039437158	198	1018093344101710491-3
768	0.7350034455876359	1.5816907689449327	1.2195885343208943	0.0	1.5816907689449327	0.0	0.0	1.2195885343208943	0.0	0.0	0.0	1.5816907689449327	198	1018093344101710498-2
769	2.3903154437988716	1.8260427596598894	0.0	0.0	0.0	0.0	0.0	2.3903154437988716	0.0	0.8863893533412402	0.0	0.0	198	1018093344101710690
770	1.4063668470124235	2.1047982232995173	1.4063668470124235	0.0	2.1047982232995173	0.0	1.4063668470124235	0.0	0.0	1.4063668470124235	0.0	2.1047982232995173	952	1018093344100950629-1
771	0.0	2.1382312494516573	0.0	1.828495514043574	0.8879580167514471	0.0	0.0	0.0	0.0	0.0	1.828495514043574	0.8879580167514471	290	1018093344101420196-3
772	3.5229535253794397	1.8574984677132456	0.0	0.0	0.0	0.0	2.3032493482269367	2.6432964429951573	0.0	0.0	0.0	0.0	365	1018093344101550491-3
773	0.7858368442712038	2.9101241649094924	0.0	0.0	0.0	0.0	0.0	1.665518432618621	0.0	0.7858368442712038	0.0	0.0	365	1018093344101550655-1
774	0.7529517763837187	2.9731287547035854	0.7529517763837187	0.0	0.0	0.0	2.5352221887712147	0.7529517763837187	0.0	0.0	0.0	0.0	198	1018093344101560564-2
775	0.0	2.3488545901760514	0.6643783473976965	0.6643783473976965	0.0	0.0	3.104924967241597	0.6643783473976965	0.0	1.1175423937141713	0.6643783473976965	0.0	365	1018093344100940527-4
776	0.0	1.3317014309643618	0.0	0.0	0.8143426257829927	0.0	2.657520397057585	1.3317014309643618	0.8143426257829927	0.8143426257829927	0.0	0.8143426257829927	365	1018093344100940724-1
777	0.0	1.2528713212627487	0.0	0.0	0.0	0.0	1.2528713212627487	0.0	0.0	0.0	0.0	0.0	365	1018093344100940616-2
778	0.0	1.7698775087299503	1.7698775087299503	0.0	0.0	0.0	1.3822983512153517	1.3822983512153517	0.0	0.0	0.0	0.0	198	1018093344101710640-3
779	0.0	1.6423466483508495	1.2717172595216277	0.0	0.0	0.0	4.277117625174739	1.6423466483508495	0.0	0.0	0.0	0.0	198	1018093344201710274-2
780	0.0	1.6896963912340268	0.0	0.0	0.0	0.0	4.468970125740413	0.0	0.0	1.6896963912340268	0.0	0.0	365	1018093344101550400-3
781	0.49581190277385284	2.4623809044202725	0.0	0.0	0.0	0.0	3.383030201931487	1.4007873175292067	1.4007873175292067	0.8641193294923488	0.0	0.0	365	1018093344101550466-2
782	0.0	2.0324607761941014	0.8259932725681265	0.0	0.0	0.0	2.2820766862530912	2.2820766862530912	0.8259932725681265	0.0	0.0	0.0	365	1018093344101550626-2
783	0.0	2.975532228095241	0.0	0.0	0.0	0.0	0.0	0.9860692688911238	0.9860692688911238	0.0	0.0	0.0	198	1018093344101550647-4
784	0.6876246133825209	3.0578926891745724	0.6876246133825209	0.6876246133825209	1.1513775499160854	0.0	1.1513775499160854	1.1513775499160854	1.1513775499160854	0.0	0.6876246133825209	1.1513775499160854	365	1018093344101550665-2
785	0.0	2.0379647082624777	0.0	0.0	0.829171216661024	0.0	2.0379647082624777	0.829171216661024	0.0	0.829171216661024	0.0	0.829171216661024	198	1018093344101560582-2
786	0.0	1.8153830021029964	1.4220645089976955	0.8795830623281485	0.0	0.0	3.8517486595499584	1.8153830021029964	0.0	0.8795830623281485	0.8795830623281485	0.0	365	1018093344101560676-3
787	0.7480447699595221	2.13670835358584	0.7480447699595221	0.0	0.0	0.0	0.7480447699595221	1.238193892881417	0.0	0.0	0.0	0.0	198	1018093344101860167-3
788	0.0	2.404656272522174	0.6200108498097063	1.3844147007333374	1.0522583151783915	0.0	1.3844147007333374	1.0522583151783915	0.0	0.0	1.3844147007333374	1.0522583151783915	952	1018093344101560619-3
789	0.0	1.6357522009168408	0.0	0.7676534655805609	2.17392441803958	1.2660350072189237	0.0	0.0	0.7676534655805609	0.0	0.7676534655805609	2.17392441803958	290	1018093344101420042-1
790	0.0	2.332209196944757	1.0064342695775506	0.0	0.0	0.0	3.5967368274599845	1.0064342695775506	0.0	0.0	0.0	0.0	198	1018093344101700195-3
791	0.0	1.5593039372656587	1.5593039372656587	0.9807989861116183	0.0	0.0	3.135611162347783	1.5593039372656587	0.0	0.0	0.9807989861116183	0.0	198	1018093344101710175-2
792	0.0	2.2675534830191757	0.0	0.9662567693524798	0.9662567693524798	0.0	2.2675534830191757	1.9490845057823722	0.0	0.0	0.9662567693524798	0.9662567693524798	198	1018093344101710183-2
793	1.813071431277086	2.5916295631691186	1.1743731313366	0.0	0.0	0.0	2.2542444449315617	1.813071431277086	0.0	0.0	0.0	0.0	198	1018093344101710298-1
794	1.4467453955778298	2.4100181891754002	1.198144016635483	0.0	0.0	0.0	1.8435361607120824	1.4467453955778298	0.0	0.5175085482173909	0.0	0.0	198	1018093344101710377-2
795	2.3454641749461693	2.3454641749461693	0.0	0.0	0.0	0.0	1.6046024685668656	1.0147549845754784	1.0147549845754784	0.0	0.0	0.0	198	1018093344101710410-3
796	0.9118913416321083	2.178249974119419	0.0	0.9118913416321083	0.0	0.0	3.419082484815879	2.178249974119419	0.0	0.0	0.9118913416321083	0.0	365	1018093344100940711-1
797	0.0	1.7088550569291816	0.8125702028768425	0.0	0.0	0.0	0.8125702028768425	1.7088550569291816	0.0	1.3292242206142293	0.0	0.0	198	1018093344101710641-2
798	1.0525677204323243	2.8963318516724135	0.0	0.0	0.0	0.0	1.6546355932241268	1.0525677204323243	0.0	0.0	0.0	0.0	198	1018093344101710691-2
799	1.7961550110343731	2.571887455421752	0.5797466937547725	0.0	0.0	0.0	0.9921692011566631	1.9882378045549918	0.0	0.0	0.0	0.0	198	1018093344101710708-1
800	0.0	2.316480719506638	0.0	0.0	0.0	0.0	1.3743231613321945	0.8449731265587128	0.0	0.8449731265587128	0.0	0.0	198	1018093344100950110-2
801	0.0	2.280875866587766	0.0	0.0	0.0	0.0	2.280875866587766	1.5508339459201885	0.9744795708246193	0.0	0.0	0.0	365	1018093344101550604-2
802	0.7565913319012119	3.1017232428669335	0.0	0.0	0.7565913319012119	0.0	3.817662990880249	1.250348143615298	0.0	0.0	0.0	0.7565913319012119	365	1018093344101550622-2
803	0.5946936592742618	2.192529768898198	0.5946936592742618	0.0	0.0	0.0	0.0	2.021803523637671	0.0	0.0	0.0	0.0	198	1018093344101860288-4
804	1.599576021315365	2.603206389126539	0.5922877640685532	0.0	0.0	0.0	2.0164298464222568	1.599576021315365	0.0	0.0	0.0	0.0	198	1018093344101860391-3
805	0.9742301946527651	2.541753493212021	0.0	0.0	0.0	0.0	2.541753493212021	0.9742301946527651	0.0	0.0	0.0	0.0	198	1018093344101560507-3
806	0.0	1.5156815825229957	0.9483537060834843	0.9483537060834843	0.0	0.0	1.921820272288547	0.9483537060834843	0.0	0.9483537060834843	0.9483537060834843	0.0	198	1018093344100800349-2
807	0.0	2.88651127780099	0.0	0.7132383696785438	1.1883756996127803	1.1883756996127803	3.1166576774346595	0.0	1.1883756996127803	0.7132383696785438	0.7132383696785438	1.1883756996127803	290	1018093344101120411-2
808	0.0	2.7907731446389024	0.7292511423691483	0.0	0.0	0.0	1.8604120143700924	0.0	0.0	1.5720820680451442	0.0	0.0	198	1018093344101700095-3
809	0.0	1.3048599451501195	1.9786330737448983	0.0	1.3048599451501195	0.0	1.3048599451501195	1.9786330737448983	0.0	0.0	0.0	1.3048599451501195	198	1018093344100940450-3
810	1.2771961733928616	2.1887766336204058	0.7755456992787731	0.0	0.0	0.0	0.7755456992787731	1.6487011761798422	0.0	0.7755456992787731	0.0	0.0	198	1018093344101710686-3
811	0.0	1.468275292250648	0.0	0.0	0.0	0.0	0.0	0.0	0.0	1.468275292250648	0.0	0.0	952	1018093344100950567-2
812	0.0	1.6685895448525043	0.0	0.0	0.7877212033018614	0.7877212033018614	0.7877212033018614	1.2943654576637096	0.0	0.0	0.0	0.7877212033018614	365	1018093344101550370-2
813	0.0	2.0438853521265306	0.0	0.0	0.0	0.0	1.7409962640470986	2.294086052410084	1.3571425231308483	0.8325954865830937	0.0	0.0	365	1018093344101550606-1
814	0.0	1.7666332787421988	0.0	0.0	0.0	0.0	3.4074016456365754	2.8086887454451612	1.1383524631196638	1.1383524631196638	0.0	0.0	365	1018093344101090085-3
815	0.0	0.0	0.0	0.0	1.0710225898149246	0.0	0.0	1.0710225898149246	0.0	1.0710225898149246	0.0	1.0710225898149246	290	1018093344101420194-4
816	0.0	2.9474548245815257	0.0	0.641073527370851	0.0	0.641073527370851	1.0833688311784553	0.641073527370851	1.4214077848831803	0.0	0.641073527370851	0.0	365	1018093344201090074
817	0.0	0.8877651935626707	0.0	0.8877651935626707	0.0	0.8877651935626707	1.8281940976556612	1.4332881802768576	0.8877651935626707	0.0	0.8877651935626707	0.0	365	1018093344101550366-3
818	0.0	0.9222849234077081	0.9222849234077081	0.0	0.0	0.9222849234077081	1.4803834054679117	2.1954917065186526	0.0	0.9222849234077081	0.0	0.0	365	1018093344101560710-2
819	0.0	1.133014363992342	0.0	0.0	0.0	0.0	2.1951885273934812	1.4801345597506086	0.674987108905126	0.0	0.0	0.0	198	1018093344100800479-2
820	0.0	2.269089243070014	0.0	0.0	0.0	0.0	1.3380392462572408	2.269089243070014	0.0	1.3380392462572408	0.0	0.0	198	1018093344100800569-1
821	0.7486367708961562	2.1378386230120165	0.0	0.7486367708961562	0.0	0.0	1.6043623353694387	1.6043623353694387	0.0	0.7486367708961562	0.7486367708961562	0.0	198	1018093344100800576-3
822	2.6730352831166706	2.5311129306380566	0.6758355769627419	0.0	0.0	0.0	2.37369060155567	1.4815909967306902	0.0	1.1342495357086326	0.0	0.0	198	1018093344101700129-3
823	1.3436296787962296	2.6741478205237574	0.0	0.0	0.0	0.0	1.3436296787962296	0.0	0.0	0.0	0.0	0.0	198	1018093344101710143-4
824	0.0	2.7325297465928737	1.9347429706339847	0.0	0.0	0.0	3.4437193990730863	0.7704273796148461	0.7704273796148461	0.7704273796148461	0.0	0.0	198	1018093344100940291-4
825	0.0	2.182926489237509	0.7724324797399803	0.0	0.0	0.7724324797399803	1.6435986611874198	0.7724324797399803	0.7724324797399803	0.7724324797399803	0.0	0.0	198	1018093344100940313-4
826	1.343873296302214	2.0273797371521614	0.8230640544172596	0.0	0.0	0.0	1.7257316712038275	0.8230640544172596	0.0	0.8230640544172596	0.0	0.0	198	1018093344100940357-2
827	0.0	2.577174772828646	0.7737189695208395	0.0	0.0	0.0	1.9406122341941752	1.2746150665904996	0.0	0.7737189695208395	0.0	0.0	198	1018093344100940417-4
828	0.6940576857954521	2.412725086258125	0.0	0.0	0.0	0.0	0.6940576857954521	0.6940576857954521	0.0	0.0	0.0	0.0	198	1018093344100940448-2
829	0.8365883632950848	2.5147364727255055	0.0	0.0	0.0	0.0	0.8365883632950848	0.0	0.0	0.0	0.0	0.0	198	1018093344101710395-2
830	1.4926865000952803	2.6875927545174414	0.9313521901930418	0.0	1.4926865000952803	0.0	1.4926865000952803	0.9313521901930418	0.0	0.0	0.0	1.4926865000952803	365	1018093344100940495-3
831	0.0	2.1159053370119922	1.0782954496572024	0.0	0.0	0.0	4.231481333221658	1.0782954496572024	1.0782954496572024	0.0	0.0	0.0	365	1018093344100940526-2
832	0.0	1.0646730044030421	0.0	0.0	0.0	0.0	2.0959538442377412	0.0	0.0	0.0	0.0	0.0	365	1018093344100940574-2
833	2.249923314201416	3.240664677612077	0.9554198705979047	1.5252108593009313	0.0	0.0	0.9554198705979047	0.9554198705979047	0.0	0.9554198705979047	1.5252108593009313	0.0	198	1018093344101710582-2
834	0.0	2.9083590280992255	0.0	0.8587407157787844	0.0	0.0	0.8587407157787844	1.393366455620259	0.0	0.8587407157787844	0.8587407157787844	0.0	365	1018093344100940694-1
835	0.6720975011984852	2.3656127922214574	0.0	0.0	5.02012689278983	0.6720975011984852	3.2183828981461224	1.754268184814335	0.6720975011984852	0.0	0.0	5.02012689278983	365	1018093344100940708
836	0.8844649433981709	0.8844649433981709	0.0	0.8844649433981709	0.0	0.0	2.3869210524000657	0.0	0.8844649433981709	0.0	0.8844649433981709	0.0	365	1018093344100940722-1
837	1.576203096841445	2.7960830318469347	0.9934354380598114	0.0	0.0	0.0	0.0	1.576203096841445	0.0	0.0	0.0	0.0	198	1018093344101710659-3
838	0.0	2.8163290827269876	0.0	0.0	0.0	0.0	0.0	0.0	0.0	1.5919472221158448	0.0	0.0	198	1018093344100950301-1
839	0.839029566044484	1.3660804094913854	0.839029566044484	0.0	0.0	0.0	3.0178538981363623	2.3057465330402502	0.0	0.0	0.0	0.0	365	1018093344101550511-2
840	2.0770073861296274	1.8381243021841223	0.0	0.0	0.0	0.0	0.0	2.46127583458284	0.0	0.7170893444552289	0.0	0.0	198	1018093344101860082-2
841	0.0	1.414857710348822	0.0	0.0	0.5024157367648475	0.0	0.874338364552729	0.5024157367648475	0.0	0.874338364552729	0.0	0.5024157367648475	198	1018093344101860152-2
842	1.638459922474929	2.3858910026319693	1.0403078927264002	1.638459922474929	0.0	0.0	0.0	0.0	0.0	1.0403078927264002	1.638459922474929	0.0	198	1018093344100800353-3
843	0.0	0.9084720526717651	0.0	0.0	1.8604342387223562	0.0	1.8604342387223562	2.17255980094279	0.9084720526717651	0.0	0.0	1.8604342387223562	365	1018093344101090079-3
844	0.0	1.7644304334454886	0.8473016969883407	0.0	0.0	0.0	3.866438995995194	0.0	0.0	0.0	0.0	0.0	198	1018093344100940447-4
845	0.759152983002424	1.6217541532376394	0.759152983002424	0.759152983002424	1.2539852201281816	0.0	0.0	0.759152983002424	0.0	0.759152983002424	0.759152983002424	1.2539852201281816	952	1018093344100950600-2
846	0.6773071900561342	1.7640949459440602	0.0	0.6773071900561342	0.0	0.0	0.6773071900561342	1.1363910768969372	0.0	0.6773071900561342	0.6773071900561342	0.0	365	1018093344101550325-3
847	0.0	0.0	0.0	1.3590040000808146	1.3590040000808146	0.0	0.0	1.3590040000808146	1.3590040000808146	0.0	1.3590040000808146	1.3590040000808146	365	1018093344101550338-4
848	0.0	1.99366666159348	0.0	0.0	0.0	0.0	0.0	1.132900218604615	0.0	1.4799999553944627	0.0	0.0	198	1018093344101860336-3
849	0.7537828056849587	1.246357428424069	0.0	0.7537828056849587	0.0	0.0	0.0	0.0	0.0	0.7537828056849587	0.7537828056849587	0.0	290	1018093344101420154-2
850	0.0	1.0945764053296905	0.0	2.139636850485941	0.0	2.4704105754477155	2.139636850485941	0.0	0.0	1.0945764053296905	2.139636850485941	0.0	290	1018093344101420241-1
851	0.9668074324713006	2.749976939079283	0.0	0.0	0.0	0.0	1.949920308337444	0.0	0.9668074324713006	0.0	0.0	0.0	198	1018093344101710399-3
852	0.0	2.4883112309427693	1.2125617567470226	0.0	0.0	0.0	1.2125617567470226	1.8619456961733591	0.7300911689830799	0.0	0.0	0.0	365	1018093344101550585-3
853	0.0	1.322206913529966	0.0	0.0	0.0	0.0	1.322206913529966	0.0	0.0	0.0	0.0	0.0	365	1018093344101550709-1
854	1.124207494878385	2.9047725929934916	1.124207494878385	0.0	0.0	0.0	2.1825185087622896	1.7483046861333862	0.0	1.124207494878385	0.0	0.0	198	1018093344101560670
855	1.4708577005377574	2.4408634258775157	1.4708577005377574	0.0	0.0	0.0	3.5399278123308915	2.848303896799285	0.0	0.0	0.0	0.0	365	1018093344101560705
856	2.7445346455913198	1.0978447130998157	0.0	0.0	0.0	0.0	1.0978447130998157	1.714001039771195	0.0	0.0	0.0	0.0	198	1018093344100800336-2
857	0.0	1.7944986971006869	0.0	0.0	0.0	0.0	2.922933174151252	0.8663011500245431	0.0	0.8663011500245431	0.0	0.0	198	1018093344100800444-4
858	0.7285210674954204	3.680877237471016	0.0	0.0	0.0	0.0	0.7285210674954204	0.7285210674954204	0.0	0.0	0.0	0.0	198	1018093344101710165-4
859	1.2445577737657831	2.352865106528716	1.2445577737657831	0.0	0.0	0.0	3.404114801558524	1.2445577737657831	0.0	1.2445577737657831	0.0	0.0	198	1018093344100940439-3
860	0.0	3.0627386217063113	0.6897145489204191	0.0	0.0	0.6897145489204191	2.704136958094691	2.023192082385313	0.0	0.0	0.0	0.0	365	1018093344100940519-3
861	0.0	1.808663654639671	2.116886572581887	0.0	0.0	0.0	2.774153460566845	1.4161827051989382	0.0	0.0	0.0	0.0	198	1018093344101710585-2
862	1.1650995257632422	3.1820827621519037	0.6971007240080773	0.0	0.0	0.0	1.8011477693341509	0.6971007240080773	0.0	0.6971007240080773	0.0	0.0	365	1018093344100940688-1
863	2.1039632950627256	2.3571604244794244	0.8676765485053016	0.0	0.0	0.0	1.7966664770835863	2.3571604244794244	0.0	0.0	0.0	0.0	198	1018093344101710728
864	1.4531243587352147	3.439448571614932	0.0	1.4531243587352147	0.0	0.0	2.991320390419502	1.7300260890228154	0.0	0.6593168028462554	1.4531243587352147	0.0	198	1018093344100950375-1
865	0.0	1.144701637398141	0.0	0.0	0.0	0.0	1.3866299800770456	1.3866299800770456	0.0	0.0	0.0	0.0	365	1018093344101550510-1
866	1.2551377173275307	0.0	1.2551377173275307	0.0	0.0	0.0	0.0	1.2551377173275307	0.0	0.0	0.0	0.0	198	1018093344101860129-2
867	1.3502540921609085	2.2850842387939516	0.0	1.3502540921609085	0.0	0.0	0.0	1.3502540921609085	0.0	0.0	1.3502540921609085	0.0	198	1018093344101860358-2
868	2.6344255982566844	2.161195090240019	0.0	0.0	0.9016589905177088	0.9016589905177088	1.849854845668325	0.9016589905177088	0.0	0.0	0.0	0.9016589905177088	365	1018093344101090057-4
869	0.0	0.8573548221975216	0.0	0.0	1.3914526362738437	0.0	0.0	0.8573548221975216	0.0	0.0	0.0	1.3914526362738437	365	1018093344101090294-3
870	1.2407180962540976	1.2407180962540976	0.0	1.8977525670620259	1.2407180962540976	0.0	0.0	0.0	1.2407180962540976	1.2407180962540976	1.8977525670620259	1.2407180962540976	365	1018093344101550342-2
871	0.0	1.6024104989769317	0.0	0.0	0.0	0.0	2.019614235365944	0.0	1.013105741595304	0.0	0.0	0.0	365	1018093344101550696-1
872	0.5224667229851433	2.9968489611909868	0.0	1.207410232982533	0.0	0.0	2.0196534826108135	0.0	0.0	0.5224667229851433	1.207410232982533	0.0	365	1018093344101560608-1
873	0.0	1.098060880999514	0.0	0.0	0.0	0.0	4.084859248040497	1.7142830921360348	1.098060880999514	0.0	0.0	0.0	365	1018093344101090246-3
874	0.0	0.0	0.0	1.543260521875969	0.9688370675105298	0.0	3.6423719795242486	2.7535132857918425	2.2717390936137534	0.9688370675105298	1.543260521875969	0.9688370675105298	365	1018093344101550362-1
875	1.5302142503933105	2.2559763907375756	1.5302142503933105	0.0	0.0	0.0	0.9591348179384231	0.9591348179384231	0.9591348179384231	0.0	0.0	0.0	365	1018093344101550527-2
876	0.0	1.7907308372461295	0.0	0.0	0.0	0.0	3.8609088370055806	0.0	0.0	0.0	0.0	0.0	365	1018093344101100238-4
877	0.0	0.0	0.0	0.0	0.0	0.0	4.019362240869332	0.0	1.3343498270580045	0.0	0.0	0.0	365	1018093344101100242-4
878	0.0	1.4459142508370757	1.8425891837131423	0.0	0.0	0.0	2.9813807875345795	0.896990260939561	0.0	0.896990260939561	0.0	0.0	198	1018093344101700111-4
879	1.5679444994089606	2.3014822707415217	0.7267789014791307	0.0	0.7267789014791307	0.0	0.0	0.7267789014791307	0.0	0.0	0.0	0.7267789014791307	198	1018093344101700138-3
880	2.1394848170390923	1.434573999626884	1.434573999626884	0.0	0.0	0.0	1.434573999626884	0.0	0.8887036649400747	0.8887036649400747	0.0	0.0	198	1018093344101710217-5
881	0.0	1.9802380239183908	0.7960955324559699	0.7960955324559699	0.0	0.0	3.833408053997938	1.306140229260895	0.0	0.7960955324559699	0.7960955324559699	0.0	365	1018093344100940602-3
882	0.0	1.6468043245067834	1.9418036651262063	0.0	0.0	0.0	3.018748364857238	1.2755603478625064	0.0	0.0	0.0	0.0	365	1018093344100940604-3
883	0.0	2.222965008751668	1.0343202053517226	0.0	1.3630154447897809	0.0	1.6305437098836835	1.8561374820718064	0.0	0.6079331121785957	0.0	1.3630154447897809	365	1018093344100940750-1
884	0.0	2.5589524486438315	0.7646611680657652	0.0	0.0	0.0	0.7646611680657652	0.0	0.0	0.0	0.0	0.0	198	1018093344101710714-1
885	1.3276933751697932	1.7070899232829568	0.8114753289923023	0.0	0.8114753289923023	0.8114753289923023	1.3276933751697932	0.8114753289923023	0.0	0.0	0.0	0.8114753289923023	198	1018093344100950305-3
886	0.0	2.3710852871556027	0.0	1.0309189623695316	0.0	0.0	3.6411505345081605	2.63613200362727	0.0	1.0309189623695316	1.0309189623695316	0.0	198	1018093344100950403-2
887	1.4841751691594962	2.2001099598375196	0.6773419032485326	0.0	0.0	0.0	1.7641603183123278	0.6773419032485326	0.0	1.1364415807082622	0.0	0.0	198	1018093344101860241-4
888	0.0	0.687982374415332	0.0	0.0	0.687982374415332	0.0	0.687982374415332	0.687982374415332	0.0	0.687982374415332	0.0	0.687982374415332	198	1018093344101860350-3
889	1.363452842777612	3.0140894271249685	1.363452842777612	1.363452842777612	0.0	0.0	1.7482481222094066	0.0	0.0	0.8371369118022084	1.363452842777612	0.0	198	1018093344100940420-4
890	2.530007608782896	2.530007608782896	0.0	0.0	0.0	0.0	1.2825727539789316	0.563231092636143	0.0	0.96727888917503	0.0	0.0	198	1018093344101710325-3
891	0.0	2.080743147101444	0.0	0.0	0.0	0.0	0.0	0.8540456611091644	0.0	0.8540456611091644	0.0	0.0	198	1018093344100940257-2
892	0.6866826159946153	2.396994325970409	0.6866826159946153	0.6866826159946153	0.0	0.0	0.0	0.0	0.0	0.6866826159946153	0.6866826159946153	0.0	952	1018093344101560598-1
893	0.8455414027890622	2.0661773305599396	0.0	0.8455414027890622	0.0	0.0	1.7616328739211489	1.3751105810049866	0.0	0.8455414027890622	0.8455414027890622	0.0	198	1018093344100800550-2
894	1.2731329583222681	1.6439889670743695	1.9387437779101582	0.0	0.7726704671188968	0.0	1.6439889670743695	0.0	0.0	0.7726704671188968	0.0	0.7726704671188968	198	1018093344100940239-3
895	1.3410340567014145	2.023843177262391	0.8210278075764113	0.0	0.0	0.0	1.3410340567014145	0.8210278075764113	0.0	0.0	0.0	0.0	198	1018093344100940258-4
896	0.892744476262374	2.1462704836550928	0.892744476262374	0.892744476262374	0.892744476262374	0.0	0.892744476262374	0.892744476262374	0.892744476262374	0.892744476262374	0.892744476262374	0.892744476262374	198	1018093344101550609-2
897	0.0	2.237395528720492	0.0	0.0	1.0437344988358523	0.0	2.530322355554635	1.0437344988358523	0.6142656430482963	0.6142656430482963	0.0	1.0437344988358523	365	1018093344101550677-2
898	0.0	0.7307777658558574	0.0	1.213544520467787	0.0	0.0	0.0	0.0	0.0	0.7307777658558574	1.213544520467787	0.0	198	1018093344100800460-3
899	0.0	0.9977076010088419	0.9977076010088419	0.0	0.9977076010088419	0.0	1.581905158561544	0.9977076010088419	0.0	0.0	0.0	0.9977076010088419	365	1018093344101100183-3
900	2.3492369487580116	2.56429428065036	0.0	0.0	0.8632322649981556	0.0	2.0964094152732953	0.8632322649981556	0.0	0.0	0.0	0.8632322649981556	198	1018093344100940166-3
901	0.9063081925832792	2.425248782834092	0.9063081925832792	0.9063081925832792	0.0	0.0	2.168954199075406	0.9063081925832792	0.0	0.5231821546648053	0.9063081925832792	0.0	198	1018093344100940255-4
902	0.0	2.582255297324095	0.0	0.0	0.0	0.0	3.456478053751304	0.0	0.0	0.0	0.0	0.0	198	1018093344100940402-2
903	1.632860696028634	2.5179975039431515	1.0360719052477383	0.6091103697443291	0.0	0.0	3.062546020175717	1.0360719052477383	1.0360719052477383	0.6091103697443291	0.6091103697443291	0.0	365	1018093344100940512-1
904	1.7637784518537345	1.376980614227298	0.0	0.0	0.0	0.0	1.7637784518537345	2.068493553308635	0.0	0.0	0.0	0.0	365	1018093344100940640-2
905	2.0066683323059653	1.8137064126667297	0.5879300097938125	0.0	0.0	0.0	1.8137064126667297	0.5879300097938125	0.0	0.0	0.0	0.0	365	1018093344100940647-1
906	0.0	1.8335872638543065	0.0	0.0	1.8335872638543065	0.0	2.6155208984960017	1.8335872638543065	0.0	0.0	0.0	1.8335872638543065	365	1018093344100940741-1
907	0.0	1.377275944343677	1.7641172606676865	0.0	0.0	0.0	1.377275944343677	0.0	0.0	0.0	0.0	0.0	198	1018093344100950062-1
908	0.7221198902052784	2.292082331106072	0.7221198902052784	0.0	0.0	0.0	0.0	2.292082331106072	0.0	0.7221198902052784	0.0	0.0	198	1018093344100950085
909	0.0	1.5005466687537303	1.1503426411479545	1.5005466687537303	0.0	0.0	2.697884383943808	1.7821284316802053	0.0	0.6869110587145949	1.5005466687537303	0.0	198	1018093344101710712-2
910	0.0	2.538951172892082	0.0	0.0	0.0	0.0	1.3806673039542527	1.3806673039542527	0.0	0.8495541100861657	0.0	0.0	198	1018093344100950167-1
911	0.0	1.0783675811949756	0.0	2.1160107489351088	0.0	0.0	2.1160107489351088	0.0	0.0	2.1160107489351088	2.1160107489351088	0.0	952	1018093344100950562-1
912	1.3727479674703433	1.7589215487033785	0.0	0.0	0.0	0.0	0.0	0.0	0.0	0.8438365773562756	0.0	0.0	952	1018093344100950573-1
913	0.0	1.6566160542139834	0.7803833273431242	0.0	0.0	0.0	3.1527446415301816	2.4074949942275854	0.0	0.0	0.0	0.0	198	1018093344101860061-3
914	0.6963578322592147	1.5166336704366237	0.0	0.0	0.0	0.0	0.0	2.576103771850873	0.6963578322592147	0.0	0.0	0.0	198	1018093344101860169-3
915	1.4078481874096889	1.4078481874096889	0.0	0.0	0.0	0.0	0.0	2.7627609789468033	0.0	1.4078481874096889	0.0	0.0	198	1018093344101860366-3
916	0.0	2.0996573821623556	0.0	0.8651420144582115	0.0	0.0	2.0996573821623556	1.7926708459890293	0.8651420144582115	0.0	0.8651420144582115	0.0	365	1018093344101090107-2
917	0.0	1.7924968578127292	0.0	0.0	0.8650317075031053	0.0	1.7924968578127292	2.3524473813747284	0.0	0.8650317075031053	0.0	0.8650317075031053	365	1018093344101090214-3
918	0.0	1.06663914242855	0.0	0.0	0.6297288327259297	0.0	0.0	0.0	0.0	0.0	0.0	0.6297288327259297	290	1018093344101120432-2
919	0.0	1.6855890119036991	0.6361529031281182	0.6361529031281182	0.0	0.0	1.9149074529634826	1.6855890119036991	0.0	0.0	0.6361529031281182	0.0	365	1018093344101550512-2
920	3.240194819574751	2.3853229642034934	2.3853229642034934	0.0	1.6379831258594018	0.0	2.8751731605093998	0.0	0.0	0.0	0.0	1.6379831258594018	198	1018093344100800307-2
921	2.3992671686064315	2.1441380972661017	1.8339873719947242	0.0	0.0	0.0	1.438367655746736	0.0	0.0	0.8914738285470866	0.0	0.0	198	1018093344101710319-3
922	0.0	2.057859723689752	0.0	0.0	0.7072918077487762	0.0	1.535161594852914	2.057859723689752	0.0	0.0	0.0	0.7072918077487762	198	1018093344101710651-1
923	0.887840877832435	1.8283124081189106	0.0	0.887840877832435	1.4333918883631338	0.0	1.8283124081189106	0.887840877832435	0.0	0.887840877832435	0.887840877832435	1.4333918883631338	198	1018093344100950140-2
924	0.7416467663856314	1.882969074503227	0.7416467663856314	1.2290751697890954	0.7416467663856314	0.0	0.7416467663856314	1.882969074503227	0.0	0.7416467663856314	1.2290751697890954	0.7416467663856314	198	1018093344101710590-2
925	0.0	1.8547285764201726	0.0	0.6072639251137819	0.0	0.0	1.361825724959241	1.033324177648044	1.033324177648044	1.033324177648044	0.6072639251137819	0.0	365	1018093344101550311-4
926	0.8624497166323138	2.3478398030396668	0.0	0.0	0.0	0.0	1.7884220631381769	0.49473452442772986	0.49473452442772986	0.0	0.0	0.0	365	1018093344101550603-2
927	2.355405081363581	2.179250509841629	0.0	0.6673898737253444	0.0	0.6673898737253444	1.4670660575169487	1.121939753607088	0.0	0.0	0.6673898737253444	0.0	198	1018093344101550608-2
928	1.4712657088326462	2.4413841302427124	0.0	1.4712657088326462	3.3020633781068605	0.0	0.9155784078096378	0.9155784078096378	0.0	0.9155784078096378	1.4712657088326462	3.3020633781068605	952	1018093344101560661-3
929	0.0	1.6672363800006846	0.0	0.0	2.687092087670888	0.0	2.9122988615892687	1.0621410809245329	1.0621410809245329	0.0	0.0	2.687092087670888	365	1018093344101550403-3
930	0.0	1.9680117569797004	0.0	0.0	0.0	0.0	2.8457122890012165	2.214235869985995	1.0649567540516611	0.7891628643857973	0.0	0.0	365	1018093344101550458-2
931	0.7874141856540062	2.767193963554072	0.7874141856540062	0.7874141856540062	0.0	0.0	0.7874141856540062	0.0	0.0	0.0	0.7874141856540062	0.0	198	1018093344101560609-2
932	0.6301708771458806	0.6301708771458806	0.6301708771458806	1.0672921843171232	2.2732885372451186	0.0	0.0	0.0	0.6301708771458806	0.6301708771458806	1.0672921843171232	2.2732885372451186	365	1018093344101090220-3
933	0.0	2.527191935959772	0.0	0.0	0.0	0.0	1.5389325988037874	0.9656159860856692	0.0	0.0	0.0	0.0	365	1018093344100940704-1
934	0.0	1.7088894748900563	0.0	0.8125915566425781	0.0	0.0	1.3292540727105155	0.0	0.0	0.0	0.8125915566425781	0.0	365	1018093344100940705-1
935	0.0	2.706113281245249	1.3666698895131197	0.0	0.0	0.0	0.0	0.0	0.0	0.839454304913006	0.0	0.0	198	1018093344101710736-2
936	0.0	0.0	0.0	0.0	0.0	0.0	1.0440529354592492	1.0440529354592492	1.0440529354592492	0.0	0.0	0.0	365	1018093344101550307-2
937	0.0	2.0847364092270784	0.0	0.0	0.0	0.0	2.0847364092270784	0.0	0.0	1.6605258163011432	0.0	0.0	365	1018093344101550396-3
938	0.0	0.9991674714315719	0.0	0.0	0.0	0.0	0.9991674714315719	0.9991674714315719	0.9991674714315719	0.0	0.0	0.0	365	1018093344101550496-2
939	1.1135025375097167	1.4570976154485675	1.1135025375097167	0.0	0.0	0.0	0.6616142079864044	0.6616142079864044	0.0	0.0	0.0	0.0	952	1018093344100800240-4
940	0.0	2.554466134333082	0.0	1.1496658852473078	0.0	0.0	2.2190523922335093	1.7812548466244276	0.0	0.0	1.1496658852473078	0.0	198	1018093344100800497-3
941	0.0	2.803415923976494	0.0	0.0	0.0	0.0	0.9977035583081063	0.5834319458218971	0.5834319458218971	0.0	0.0	0.0	365	1018093344101700066-1
942	1.0237242218627043	3.2118353989758774	0.600821916887219	0.0	1.8411284433194766	0.0	1.6165088859032695	1.6165088859032695	0.0	1.0237242218627043	0.0	1.8411284433194766	365	1018093344101700110-3
943	0.9896359569905411	2.789542140802213	0.9896359569905411	0.0	3.303218875114228	0.0	0.0	0.0	0.0	0.9896359569905411	0.0	3.303218875114228	198	1018093344100940126-2
944	0.0	3.095547109178958	0.9586352271657791	0.9586352271657791	0.0	0.0	0.0	0.9586352271657791	0.0	0.9586352271657791	0.9586352271657791	0.0	198	1018093344100940431-2
945	0.0	2.1479574765029286	0.0	0.5755887754977256	0.5755887754977256	0.0	1.3050112897672839	0.9859164735762886	0.0	0.0	0.5755887754977256	0.5755887754977256	365	1018093344100940479-1
946	0.9996787132189533	1.5845341024444035	0.0	0.0	3.3213497271553507	0.0	0.9996787132189533	0.0	0.0	0.0	0.0	3.3213497271553507	365	1018093344100940509-3
947	0.7923006313550075	2.2200729342563057	2.614200472860121	0.0	0.0	0.0	3.1779454879910864	0.0	0.0	1.3008078258178426	0.0	0.0	198	1018093344101710430-3
948	1.6947410115575636	2.45269436079057	2.122931593988946	1.0831070333485928	0.6408956717619813	0.0	4.362848027997294	2.2972144425701186	1.0831070333485928	1.924664157696001	1.0831070333485928	0.6408956717619813	365	1018093344101550482-1
949	1.6677489799910437	2.6040945135904385	0.0	0.0	2.6040945135904385	0.0	1.2936391586571203	1.6677489799910437	0.7872052992879512	0.0	0.0	2.6040945135904385	365	1018093344101550645
950	0.0	2.977876854600516	0.0	0.0	0.0	0.0	0.0	1.719294301062557	0.0	0.0	0.0	0.0	365	1018093344101550680
951	0.625967913441996	3.193564828268986	0.625967913441996	0.0	0.0	0.0	1.665839976842115	1.3949188274933166	0.0	0.625967913441996	0.0	0.0	365	1018093344101550691
952	0.0	2.1169305878376337	0.0	0.0	1.6893590833173708	0.0	2.9402422879125747	2.1169305878376337	0.0	0.0	0.0	1.6893590833173708	365	1018093344101090048-1
953	0.0	2.9664827468220394	1.0949435305759854	0.0	0.0	0.0	1.0949435305759854	2.140170573447956	0.0	1.0949435305759854	0.0	0.0	198	1018093344100940039-2
954	0.0	1.3518612793926839	0.0	0.8287989529300864	2.037320437302617	0.0	1.3518612793926839	0.8287989529300864	0.0	0.8287989529300864	0.8287989529300864	2.037320437302617	365	1018093344101550378-2
955	0.0	1.5799702614256934	0.0	0.733972324057616	1.5799702614256934	0.733972324057616	1.2181144176035275	1.2181144176035275	0.0	0.0	0.733972324057616	1.5799702614256934	365	1018093344101550526-2
956	0.6178019415617334	1.3805112796531438	0.6178019415617334	1.0489830333609758	0.0	0.0	1.8768320506147675	2.3995220347296025	0.0	1.3805112796531438	1.0489830333609758	0.0	198	1018093344101860089-4
957	0.0	0.8512486196079373	0.8512486196079373	1.3830120462317306	2.3277759117264036	0.0	1.3830120462317306	0.0	0.0	0.0	1.3830120462317306	2.3277759117264036	198	1018093344100800626
958	0.0	1.576020615979478	0.731607116721368	0.0	0.731607116721368	0.0	2.3111911632472766	0.0	0.0	0.0	0.0	0.731607116721368	365	1018093344101550240-3
959	0.9670052736008741	0.9670052736008741	0.0	0.0	0.9670052736008741	0.9670052736008741	2.529544470028549	0.9670052736008741	1.5407996864335225	0.0	0.0	0.9670052736008741	365	1018093344101550268-2
960	1.0654546546054409	1.6715916785216207	0.0	0.0	3.5763157140712813	0.0	2.0971010259327176	0.0	1.0654546546054409	0.0	0.0	3.5763157140712813	365	1018093344101550332-2
961	0.0	1.7926298078192746	0.6925294909180439	0.0	1.5101232696491593	0.0	2.567768522260436	0.0	0.0	0.0	0.0	1.5101232696491593	365	1018093344101550495-3
962	0.0	2.0219811252435993	1.339539706087003	0.0	0.0	0.0	0.0	2.0219811252435993	0.0	0.0	0.0	0.0	198	1018093344101550642-2
963	1.1646656925266439	0.0	0.0	0.0	2.03721757091818	0.0	1.1646656925266439	2.577066330075384	1.1646656925266439	0.0	0.0	2.03721757091818	365	1018093344101090283-4
964	1.691538672267023	1.691538672267023	1.0806611051274577	1.0806611051274577	3.6028903999636777	0.0	1.691538672267023	1.0806611051274577	0.0	0.0	1.0806611051274577	3.6028903999636777	365	1018093344100940656-1
965	1.7305523131055773	1.7305523131055773	0.826070040059579	1.348061807029087	2.4949523386041412	0.0	0.826070040059579	1.348061807029087	0.0	0.826070040059579	1.348061807029087	2.4949523386041412	198	1018093344100950126-3
966	1.9212519456065165	2.0881761658584637	0.9479817515365399	0.5504928941034667	0.0	0.0	0.5504928941034667	0.5504928941034667	0.0	0.0	0.5504928941034667	0.0	198	1018093344101710753-1
967	1.452777349167611	2.4177479888827533	0.0	0.0	0.0	0.0	1.452777349167611	0.5203833083515758	0.0	0.5203833083515758	0.0	0.0	198	1018093344101550597-2
968	0.9071627367036992	1.8584032610622314	0.0	0.9071627367036992	2.6443460067908786	0.9071627367036992	1.4598027074044173	1.4598027074044173	0.9071627367036992	0.0	0.9071627367036992	2.6443460067908786	365	1018093344100950773-1
969	0.0	2.2639299947881026	0.0	0.0	0.0	0.0	1.893911513314514	1.061130484935551	0.0	0.6260025933922654	0.0	0.0	198	1018093344101550576-1
970	0.0	0.0	0.7932986293384063	0.0	2.9254852013204413	1.302210713139828	0.0	1.302210713139828	0.0	0.0	0.0	2.9254852013204413	290	1018093344101420034-3
971	0.0	2.0106532103235297	0.0	0.0	1.775563470135426	0.0	2.2127484748332713	2.0106532103235297	0.0	0.0	0.0	1.775563470135426	365	1018093344101550451-4
972	0.0	1.5726572368627325	0.0	0.0	1.5726572368627325	0.0	1.8610399717389685	1.2118514912532383	1.2118514912532383	0.0	0.0	1.5726572368627325	365	1018093344101550689-1
973	0.0	2.5019017605957177	0.9507395379559529	0.0	0.0	0.0	2.7218493018742387	1.5189008838844766	0.0	1.5189008838844766	0.0	0.0	198	1018093344101550713-2
974	1.9360080124371926	1.9360080124371926	0.9576555917975266	2.733985033036378	0.0	0.0	2.5136818641916046	1.5282225241159944	0.0	0.0	2.733985033036378	0.0	198	1018093344101710206-2
975	0.6971003158113722	1.5178949238901642	0.6971003158113722	0.6971003158113722	0.0	0.0	1.5178949238901642	1.8011470097458597	0.0	1.5178949238901642	0.6971003158113722	0.0	198	1018093344101710335-2
976	0.6949201356501783	2.0335019714495037	0.6949201356501783	1.79708740283452	0.0	0.0	0.6949201356501783	1.1619454764238337	0.0	0.0	1.79708740283452	0.0	198	1018093344101710540-3
977	0.0	1.9113604558330495	0.0	0.0	0.634432780452387	0.0	0.634432780452387	1.4097884108077758	0.0	0.0	0.0	0.634432780452387	365	1018093344100940639-2
978	1.1790913462565085	1.5343165196656436	0.0	0.0	0.0	0.0	1.5343165196656436	0.0	0.7067918471343126	0.0	0.0	0.0	365	1018093344100940648-1
979	3.036261148255258	1.6854913768853081	0.0	2.1126163897146566	0.6361023846479277	0.0	0.6361023846479277	1.076045716587582	0.0	0.6361023846479277	2.1126163897146566	0.6361023846479277	198	1018093344101710628-2
980	0.7895118463169557	2.608673612374266	0.7895118463169557	1.2968855361836116	0.0	0.7895118463169557	1.6715055819177058	0.7895118463169557	0.0	1.6715055819177058	1.2968855361836116	0.0	198	1018093344100950260-4
981	1.1785197408879085	2.8712958331181397	1.1785197408879085	0.8815049810990438	1.1785197408879085	0.0	1.4247029898986043	0.8815049810990438	0.0	0.8815049810990438	0.8815049810990438	1.1785197408879085	198	1018093344100950464-1
982	0.0	1.8091034004626487	0.0	1.1712851121793815	2.8600909632671967	0.0	1.8091034004626487	0.0	2.249859918997114	0.0	1.1712851121793815	2.8600909632671967	365	1018093344101550339-3
983	0.0	1.1892195142351507	1.5461858527602863	0.0	0.0	0.0	1.8321150868062681	0.713824894463343	0.0	0.0	0.0	0.0	198	1018093344100800548-3
984	1.7605541260002728	2.196110831510493	1.1336563733655365	1.1336563733655365	0.0	0.0	3.2263526036071393	1.4808916047947305	0.0	0.0	1.1336563733655365	0.0	365	1018093344101090038-1
985	0.8286482957552729	2.9971451821105886	0.8286482957552729	0.0	3.827041566841839	0.0	0.8286482957552729	0.0	0.8286482957552729	0.0	0.0	3.827041566841839	365	1018093344101090056
986	0.0	1.8289878316463883	0.7121284997426214	0.0	2.4508905846744966	0.0	0.0	0.0	0.0	0.0	0.0	2.4508905846744966	290	1018093344101120423-3
987	0.0	2.428482806519173	0.0	0.0	0.9811658524133768	0.0	1.5597952655208809	1.971655765111026	0.0	0.0	0.0	0.9811658524133768	365	1018093344101550376-4
988	0.0	2.2097462158531322	0.0	0.0	2.6868161205682206	0.0	0.0	0.0	0.0	0.0	0.0	2.6868161205682206	290	1018093344101110431-1
989	0.8880030250667502	3.5919146104348	0.0	0.0	0.0	0.0	2.3931590742378295	0.8880030250667502	0.0	0.0	0.0	0.0	198	1018093344100940429-3
990	0.8513097795769705	2.542215605180865	1.3830966553133412	0.8513097795769705	0.0	0.0	0.0	0.0	0.8513097795769705	0.0	0.8513097795769705	0.0	198	1018093344100950387-2
991	0.0	1.2927123376342158	0.0	1.9633869139987916	0.0	0.0	0.0	0.0	0.0	1.9633869139987916	1.9633869139987916	0.0	198	1018093344201710387
992	0.0	1.9203382408070337	0.0	0.0	0.0	0.0	0.0	0.0	0.9473838624269756	0.0	0.0	0.0	365	1018093344101550287-2
993	1.104144349554884	2.4851314830109894	0.0	0.0	0.0	0.0	1.104144349554884	0.0	1.104144349554884	0.0	0.0	0.0	365	1018093344101550669-1
994	0.48934413389524056	2.5473704922048324	1.3869357217069327	0.8540859075199299	0.48934413389524056	0.0	1.3869357217069327	1.9360803714616461	0.0	1.5940863920520547	0.8540859075199299	0.48934413389524056	198	1018093344101550679-1
995	0.0	2.6450590290724176	1.036357467636768	1.036357467636768	1.036357467636768	0.0	2.054198283101877	1.036357467636768	0.0	0.0	1.036357467636768	1.036357467636768	198	1018093344101710211-3
996	1.3851167460198774	0.8527703043101317	0.0	0.8527703043101317	0.0	0.0	1.3851167460198774	0.0	0.0	0.8527703043101317	0.8527703043101317	0.0	198	1018093344100940309-2
997	0.0	3.25948588027799	0.0	0.0	0.0	0.0	1.2137819208555567	1.2137819208555567	0.0	0.0	0.0	0.0	198	1018093344100940359-2
998	0.0	2.5513716621137377	0.0	0.0	2.5513716621137377	0.0	0.9799394936957224	0.0	0.0	0.0	0.0	2.5513716621137377	365	1018093344100940497-3
999	0.0	1.6667889580019517	0.0	1.0618008114065802	3.696315685940891	0.0	0.0	1.0618008114065802	0.0	2.0917359968183575	1.0618008114065802	3.696315685940891	952	1018093344100950540-3
1000	0.0	2.5920173849687878	0.0	1.0042370690633187	3.4671261485991307	1.0042370690633187	1.0042370690633187	0.0	0.0	2.3287014451516628	1.0042370690633187	3.4671261485991307	952	1018093344100950555-1
1001	0.0	2.205910140202454	0.0	0.0	0.0	0.0	0.0	2.205910140202454	1.4889404139850582	0.0	0.0	0.0	365	1018093344101550422-4
1002	2.4429831735422893	1.6865340414231558	0.0	0.7987624623042692	0.0	0.0	2.626966542065005	1.3098842707557323	0.0	0.7987624623042692	0.7987624623042692	0.0	198	1018093344100940382-3
1003	0.0	1.8638559803830093	0.0	0.0	0.7311380326757284	0.0	1.8638559803830093	0.0	0.0	1.214060109426137	0.0	0.7311380326757284	365	1018093344101550452-3
1004	1.7390760592574346	1.928220875282226	0.5535007080856675	0.0	2.2452342923868507	0.0	2.2452342923868507	1.7390760592574346	0.0	0.0	0.0	2.2452342923868507	365	1018093344101550471-3
1005	1.3514475743958452	2.499537443928569	2.499537443928569	0.8285017174209891	0.0	0.0	0.8285017174209891	1.3514475743958452	0.0	0.0	0.8285017174209891	0.0	198	1018093344101860121-4
1006	0.6745967604226212	1.1324459963548608	0.6745967604226212	0.0	0.0	0.0	1.1324459963548608	1.1324459963548608	0.0	0.0	0.0	0.0	198	1018093344101860220-2
1007	1.971727655924573	1.2993547174172742	0.0	0.0	1.971727655924573	0.0	2.4285613743947114	2.61215362848839	0.0	0.0	0.0	1.971727655924573	198	1018093344101860416-4
1008	0.9213004315294855	2.451305547738085	0.0	1.4790459144496704	0.9213004315294855	0.0	0.9213004315294855	1.8802799038613258	0.0	0.0	1.4790459144496704	0.9213004315294855	365	1018093344101090235-4
1009	0.0	1.1477714150802594	0.0	0.0	2.216343359946954	0.0	1.7788087503216121	0.0	0.0	0.0	0.0	2.216343359946954	365	1018093344100940480-2
1010	0.9527946449073205	1.928599827223263	0.9527946449073205	0.0	0.0	0.0	0.0	1.5216724353703437	0.0	0.0	0.0	0.0	198	1018093344100800507-3
1011	1.4078246489548927	3.44892824089936	0.0	1.4078246489548927	0.0	0.0	1.4078246489548927	2.106594729565886	0.0	0.0	1.4078246489548927	0.0	198	1018093344101710440-3
1012	1.3310584074473988	2.967431125470888	0.0	0.813882464730321	0.0	0.0	1.7109695796554385	0.0	0.0	0.0	0.813882464730321	0.0	365	1018093344100940715
1013	0.0	1.789272168761087	0.6907310233865711	0.0	0.0	0.0	1.155880270206233	0.6907310233865711	0.6907310233865711	0.0	0.0	0.0	365	1018093344101550575-2
1014	0.7640712114125446	1.6298596759279884	0.0	0.7640712114125446	2.3756394416535955	0.0	2.5577615546975183	0.7640712114125446	0.0	0.7640712114125446	0.7640712114125446	2.3756394416535955	198	1018093344101860450-2
1015	0.0	2.2259004843202486	0.6092184044996476	1.365299309664085	1.8588415112323107	0.0	1.365299309664085	0.6092184044996476	0.0	1.633073229922333	1.365299309664085	1.8588415112323107	952	1018093344101560577
1016	0.0	2.479616094253718	0.0	0.7258957186399484	0.0	0.0	1.5664652360258795	1.2065521873718439	0.7258957186399484	0.7258957186399484	0.7258957186399484	0.0	365	1018093344101090104-3
1017	0.0	1.7194727036888289	0.6537846732661742	0.0	2.622839123950859	0.0	2.4818983306692433	1.951009658701706	0.6537846732661742	0.0	0.0	2.622839123950859	365	1018093344101090137-2
1018	1.0064652557290963	2.595721886596737	0.0	1.0064652557290963	0.0	0.0	1.5935764191884885	0.0	0.0	1.0064652557290963	1.0064652557290963	0.0	198	1018093344100940225-4
1019	1.0292039215508524	1.6237711541748068	0.0	0.0	0.0	0.0	1.0292039215508524	1.0292039215508524	0.604497318138333	0.604497318138333	0.0	0.0	198	1018093344100940620-2
1020	0.0	2.562624316894819	0.0	1.6695939804707414	1.3983163709368012	0.6278987338745294	2.422906014651214	1.6695939804707414	1.0639344802006578	1.0639344802006578	1.6695939804707414	1.3983163709368012	365	1018093344101090314-4
1021	0.0	2.9191156312389093	0.5896767048566682	1.0070655421430028	1.0070655421430028	0.0	2.1809009441155283	1.8174379928860143	1.0070655421430028	1.5943755548410625	1.0070655421430028	1.0070655421430028	365	1018093344101550467-3
1022	0.0	2.6353533597926013	0.0	0.0	0.0	0.0	0.0	0.6053305345903797	0.0	0.0	0.0	0.0	198	1018093344101860073-3
1023	1.238446004264096	2.1370464493395747	0.7482218311351241	0.0	0.0	0.0	0.7482218311351241	1.603674398902367	0.0	0.0	0.0	0.0	198	1018093344101860196-3
1024	0.0	1.0707008813178203	0.6324792751716194	0.0	3.585507675072378	0.0	1.6784808051886304	0.0	0.6324792751716194	1.0707008813178203	0.0	3.585507675072378	365	1018093344101080081-2
1025	0.0	0.7493483352473334	0.7493483352473334	0.0	0.0	0.0	1.2400496881388292	1.2400496881388292	0.0	0.7493483352473334	0.0	0.0	365	1018093344101090233-3
1026	1.0607710090090616	3.1047261985845283	1.0607710090090616	0.0	0.0	0.0	1.0607710090090616	1.0607710090090616	0.0	1.3945520506830205	0.0	0.0	198	1018093344101550636-2
1027	1.5080677052312734	0.9427165340364126	0.9427165340364126	0.0	0.0	0.0	1.5080677052312734	1.9131986549736106	0.0	0.9427165340364126	0.0	0.0	198	1018093344101710256-2
1028	0.6234968800678582	2.6794347396674825	1.0574223481280662	0.6234968800678582	0.0	0.6234968800678582	1.0574223481280662	1.8887040136786608	0.0	0.6234968800678582	0.6234968800678582	0.0	198	1018093344100950428-1
1029	0.8164634291343587	2.264661989035981	0.0	1.7151250105687343	0.8164634291343587	0.0	2.015902345938435	0.0	0.0	0.8164634291343587	1.7151250105687343	0.8164634291343587	198	1018093344100940226-2
1030	0.0	0.7062033287962118	0.0	0.0	3.2988149997734095	0.0	0.0	2.259733309570421	0.0	0.0	0.0	3.2988149997734095	365	1018093344101090132-4
1031	0.0	0.0	0.0	0.0	0.0	0.0	0.9380702214283254	1.5017842718216496	1.5017842718216496	0.0	0.0	0.0	365	1018093344101090150-2
1032	0.0	1.3474090379734094	0.0	0.0	0.0	0.0	1.3474090379734094	1.3474090379734094	0.0	0.0	0.0	0.0	365	1018093344101090229-2
1033	0.0	0.0	0.0	1.7528344855396067	3.5442260672660377	1.1276995189016745	2.187546376402929	0.0	0.0	0.0	1.7528344855396067	3.5442260672660377	952	1018093344100950560-3
1034	0.9350300216194164	1.901413846728419	0.0	0.0	3.684268419647633	0.0	1.497668995198496	0.0	0.0	0.0	0.0	3.684268419647633	290	1018093344101120359-3
1035	0.0	0.0	1.4047310018025112	0.8669807933145347	0.0	0.0	1.4047310018025112	0.0	0.0	0.0	0.8669807933145347	0.0	365	1018093344101090058-2
1036	0.6376652225534175	2.445322619293872	1.078349259358703	0.0	0.0	0.0	1.6885103353483444	1.078349259358703	0.0	0.6376652225534175	0.0	0.0	198	1018093344100940414-3
1037	0.0	0.0	1.420812160499387	1.420812160499387	0.0	0.0	4.0086533470797425	0.8786711624556124	0.0	0.0	1.420812160499387	0.0	365	1018093344100940541-3
1038	0.6043532118545152	2.632959198231803	0.6043532118545152	0.0	0.0	0.0	0.6043532118545152	1.356645885238959	0.6043532118545152	0.0	0.0	0.0	198	1018093344100940298-2
1039	0.0	1.4028917792636886	0.0	0.6305020348210392	3.5803954377710165	0.0	1.4028917792636886	1.0677813482319722	1.0677813482319722	0.0	0.6305020348210392	3.5803954377710165	365	1018093344101090060-3
1040	0.7985633890155835	0.0	0.0	0.0	2.626574081638463	0.0	1.9845794796792702	0.0	0.0	2.2316908029582576	0.0	2.626574081638463	952	1018093344100950612-2
1041	1.7257988456150177	1.9577438880925	0.6570985522597298	1.1068950930539343	0.0	0.0	1.1068950930539343	1.7257988456150177	0.0	0.0	1.1068950930539343	0.0	198	1018093344101860173-4
1042	0.0	3.000503998908354	0.6631772442495193	1.737368807377482	2.3462375309880072	0.6631772442495193	3.2859191385046342	2.1703730091659734	1.1157873914303997	0.0	1.737368807377482	2.3462375309880072	365	1018093344101080162-4
1043	0.0	2.3822708477875834	0.0	0.6104127330237628	3.1538764418819016	0.0	1.0380089442397962	1.0380089442397962	0.6104127330237628	0.0	0.6104127330237628	3.1538764418819016	365	1018093344101090230-4
1044	0.0	2.459438319471587	1.485432092114089	2.2016402706639657	3.8579886202124247	0.0	2.459438319471587	1.485432092114089	0.0	0.0	2.2016402706639657	3.8579886202124247	198	1018093344100940139-3
1045	1.088281141847821	1.088281141847821	0.0	0.0	0.0	0.0	1.088281141847821	0.0	0.0	0.0	0.0	0.0	365	1018093344101090240-2
1046	1.683648803824454	0.6351493066825104	0.0	0.6351493066825104	0.0	0.0	1.0746403476420316	0.6351493066825104	0.0	0.0	0.6351493066825104	0.0	365	1018093344101090284-1
1047	1.3509944694849148	1.617222618438104	0.6011827288014797	1.0242624642290263	2.9486897399580454	0.0	0.6011827288014797	1.0242624642290263	0.6011827288014797	0.0	1.0242624642290263	2.9486897399580454	365	1018093344101090206-2
1048	0.8665372874235111	1.4041199533314759	0.0	1.4041199533314759	0.0	0.0	1.794870960412463	0.0	1.4041199533314759	0.0	1.4041199533314759	0.0	365	1018093344101090339-3
1049	0.0	1.5436006017281247	0.0	0.0	0.9690902785715065	0.0	0.9690902785715065	1.953383477525238	0.9690902785715065	0.0	0.0	0.9690902785715065	365	1018093344101090250-3
1050	0.6895246436034586	1.1541321483735536	0.0	1.1541321483735536	0.0	0.0	1.5050047850963166	0.6895246436034586	0.0	0.0	1.1541321483735536	0.0	365	1018093344101100061-3
1051	0.0	1.8408973563372382	0.0	0.6007127334915111	0.0	0.0	3.1287855553108184	1.0235613341229743	1.6162928726369976	0.0	0.6007127334915111	0.0	365	1018093344201550445
1052	0.6161333856738676	1.6466450110100186	1.3775596851775749	0.6161333856738676	0.0	0.0	1.0465073575926385	1.0465073575926385	0.0	0.0	0.6161333856738676	0.0	198	1018093344101860048
1053	0.0	2.230998492483525	0.0	0.0	2.230998492483525	0.0	2.230998492483525	0.9438440447011154	0.9438440447011154	0.0	0.0	2.230998492483525	365	1018093344101090244-2
1054	0.0	1.983476951785189	0.0	0.9890056875245704	3.1503212535759166	0.0	0.0	0.0	0.0	0.9890056875245704	0.9890056875245704	3.1503212535759166	952	1018093344100950610-1
1055	1.3180948998748354	1.6960158958054286	0.0	1.6960158958054286	2.801875806287443	0.0	2.242881716803343	0.0	0.8046179652672394	1.3180948998748354	1.6960158958054286	2.801875806287443	365	1018093344101090288-2
1056	0.7236335104976873	2.634752696407169	1.203308655280662	0.0	0.0	0.0	1.203308655280662	1.203308655280662	0.0	0.0	0.0	0.0	198	1018093344101860113-2
1057	0.0	2.129980725321932	1.0879416970463238	2.4601716015278035	0.0	0.0	1.7010658822114855	1.7010658822114855	0.0	0.0	2.4601716015278035	0.0	198	1018093344100940235-3
1058	0.0	1.7705965739743064	0.0	0.0	0.0	0.0	2.075852128192032	1.7705965739743064	0.851186053338937	0.0	0.0	0.0	365	1018093344101090212-3
1059	0.0	1.4518860502061846	0.0	0.0	0.0	0.0	0.9013610406727631	0.9013610406727631	0.0	0.0	0.0	0.0	365	1018093344101090215-2
1060	0.7892772762732636	1.2965554842999192	0.0	0.0	2.9172171848612676	0.7892772762732636	0.7892772762732636	0.0	0.0	0.0	0.0	2.9172171848612676	365	1018093344101090275-3
1061	0.0	2.727376672640618	0.0	0.0	0.0	0.0	0.8505712353420382	0.0	0.0	1.3820748566343803	0.0	0.0	198	1018093344100950142-2
1062	0.0	1.2418339683745354	0.0	0.0	0.0	0.0	0.0	0.7506021366586949	0.0	0.0	0.0	0.0	365	1018093344101090156-3
1063	0.0	3.4800469105620713	0.0	1.1825582022923862	0.0	0.0	0.0	0.0	0.0	1.8235773828199078	1.1825582022923862	0.0	365	1018093344100940625-2
1064	0.0	2.790867199515434	1.572155034930172	1.572155034930172	0.0	0.0	4.303642837501591	0.9904050755830381	1.572155034930172	0.0	1.572155034930172	0.0	198	1018093344100940446-3
1065	0.6587177877408074	2.1609439263145056	0.6587177877408074	0.6587177877408074	1.7288851466387516	0.0	0.6587177877408074	1.7288851466387516	1.1092655095811073	0.6587177877408074	0.6587177877408074	1.7288851466387516	198	1018093344101860428-2
1066	0.9577405142683848	3.3816510886354414	0.0	1.5283368884024582	0.0	0.0	0.0	0.0	0.0	1.9361373199537202	1.5283368884024582	0.0	952	1018093344201560485-2
1067	0.0	0.0	0.6643058926920323	0.6643058926920323	0.0	0.0	0.6643058926920323	0.6643058926920323	0.0	0.6643058926920323	0.6643058926920323	0.0	198	1018093344100800521-2
1068	0.9700243658786839	2.5346514108356764	1.544854968131293	0.0	0.0	0.0	3.8504225513408428	2.5346514108356764	0.0	0.0	0.0	0.0	365	1018093344101710098-5
1069	0.0	2.2965006954622145	0.6405743139239718	0.0	0.0	0.0	2.1222412613408554	1.6941217777448798	1.0826339661437534	0.0	0.0	0.0	365	1018093344101090203-4
1070	0.0	0.9935639563520204	0.9935639563520204	1.990335135408107	0.9935639563520204	0.0	0.9935639563520204	0.0	0.0	1.990335135408107	1.990335135408107	0.9935639563520204	952	1018093344100950582-2
1071	0.0	2.2253851610475017	0.0	0.6895015396966669	1.1540986629199104	0.0	1.504965400613618	1.1540986629199104	0.0	1.1540986629199104	0.6895015396966669	1.1540986629199104	365	1018093344101090199-2
1072	0.0	1.7473637683654208	0.0	1.4688875950715095	2.5147257321542584	0.0	0.6684470768932874	0.0	0.0	0.6684470768932874	1.4688875950715095	2.5147257321542584	365	1018093344101550543-2
1073	0.0	1.63446336446005	0.0	1.178129642846318	0.0	0.0	1.4242644478354363	1.63446336446005	0.5068497858752465	0.5068497858752465	1.178129642846318	0.0	365	1018093344101090201-3
1074	0.0	2.232162992970193	0.0	0.0	1.6866247678775266	0.0	1.3099627992724825	0.0	0.0	1.3099627992724825	0.0	1.6866247678775266	365	1018093344101090163-1
1075	0.0	2.9979264325919655	0.0	0.0	0.0	0.0	1.2616523587604482	0.0	0.0	0.0	0.0	0.0	365	1018093344101700020
1076	0.9868701144017648	3.4354695022878774	0.9868701144017648	0.0	0.0	0.0	1.9802600876338279	0.0	0.0	0.9868701144017648	0.0	0.0	198	1018093344101700267-3
1077	0.0	2.024357808987807	1.3414471307139062	0.0	0.0	0.0	1.722938380642552	1.722938380642552	0.0	1.722938380642552	0.0	0.0	198	1018093344101710504-4
1078	1.3298725062965029	2.470254094822707	0.0	0.8130339621075282	0.0	0.0	0.0	0.8130339621075282	0.0	0.0	0.8130339621075282	0.0	198	1018093344101700220-2
1079	1.4599186074068147	1.4599186074068147	0.0	0.0	0.0	0.0	1.8585351418630611	0.9072477367785639	0.0	0.0	0.0	0.0	198	1018093344100800373-2
1080	0.0	3.0795119087738043	0.7463740563915952	0.0	1.2358143744799808	0.0	1.6006093559587105	1.2358143744799808	0.0	1.6006093559587105	0.0	1.2358143744799808	952	1018093344100800362-4
1081	0.8383142283311736	2.5179706072507746	0.0	0.8383142283311736	0.0	0.0	0.8383142283311736	0.8383142283311736	0.0	1.3650874654261003	0.8383142283311736	0.0	198	1018093344101710749-2
1082	3.60067239116764	1.5677216858438303	0.7266458490097933	0.0	0.0	0.0	1.5677216858438303	0.0	0.0	1.5677216858438303	0.0	0.0	198	1018093344200800258
1083	0.0	2.347239032064489	0.0	0.0	0.0	0.0	2.8344569041510517	1.240516860623885	0.749676569575907	0.0	0.0	0.0	365	1018093344101090101-3
1084	0.0	1.6024882942526983	0.0	0.0	0.0	0.0	1.6024882942526983	0.0	0.0	1.6024882942526983	0.0	0.0	198	1018093344101710305-2
1085	1.2464079850978789	2.698218328857798	0.7538183713136978	0.0	0.0	0.0	0.7538183713136978	0.0	0.0	0.0	0.0	0.0	198	1018093344101710196-2
1086	0.0	1.8587303411246094	0.0	1.8587303411246094	0.6091655376678206	1.0361539752328812	3.873792863333616	0.6091655376678206	1.8587303411246094	0.0	1.8587303411246094	0.6091655376678206	290	1018093344101120422-3
1087	0.0	0.0	0.0	1.7198111437798391	1.7198111437798391	1.7198111437798391	0.0	0.0	0.0	0.0	1.7198111437798391	1.7198111437798391	290	1018093344101420076-1
1088	0.0	2.101430516792005	0.0	0.8661853349611138	0.0	0.0	0.0	0.8661853349611138	0.0	0.0	0.8661853349611138	0.0	198	1018093344101860188-2
1089	0.0	2.1224085452835997	0.8785689264148503	0.0	1.4206717372354059	0.0	0.8785689264148503	0.0	0.0	0.8785689264148503	0.0	1.4206717372354059	952	1018093344101570553-1
1090	0.0	1.6587905432323713	1.6587905432323713	1.6587905432323713	1.6587905432323713	0.0	1.6587905432323713	0.0	0.0	0.0	1.6587905432323713	1.6587905432323713	198	1018093344101710158-5
1091	1.058362563418182	0.0	1.058362563418182	0.0	0.0	1.6622661225708557	0.0	1.058362563418182	0.0	0.0	0.0	0.0	290	1018093344101420156-3
1092	0.0	1.0885038727617382	1.0885038727617382	0.0	0.0	1.7018009159711416	0.0	0.0	1.0885038727617382	1.0885038727617382	0.0	0.0	290	1018093344101420101-2
1093	0.5983769282859899	1.3459849766547398	0.5983769282859899	0.5983769282859899	0.0	0.0	0.5983769282859899	1.0200751558219574	0.0	0.0	0.5983769282859899	0.0	198	1018093344101710616-2
1094	0.0	1.5998734072814889	0.0	0.0	0.0	0.0	2.3398027782405033	1.5998734072814889	1.0111976029203205	0.0	0.0	0.0	365	1018093344101550628-2
1095	2.2664605007859726	2.7478425432994698	0.0	0.0	0.0	0.0	2.2664605007859726	0.9655834527929689	0.0	0.0	0.0	0.0	198	1018093344100940435-4
1096	0.7118945839372974	1.5429321194512298	0.0	0.7118945839372974	1.5429321194512298	0.7118945839372974	1.5429321194512298	0.7118945839372974	0.0	0.7118945839372974	0.7118945839372974	1.5429321194512298	952	1018093344101570616-2
1097	0.0	3.005755570850249	2.175042197154614	0.0	0.0	0.0	0.0	1.9308477402065447	0.0	0.0	0.0	0.0	198	1018093344101710561-1
1098	0.0	1.3940580890235417	0.0	0.0	1.3940580890235417	0.0	2.9093269407262623	1.3940580890235417	0.0	0.0	0.0	1.3940580890235417	198	1018093344100950187-2
1099	0.0	2.8138375770528703	0.5874869957307548	0.0	0.5874869957307548	1.0037850878899268	1.3264690101354106	1.5900070809766353	0.0	1.0037850878899268	0.0	0.5874869957307548	198	1018093344100950075-1
1100	0.0	2.4065436417522097	0.0	0.0	0.0	0.0	0.0	1.0534633842632102	0.0	0.0	0.0	0.0	365	1018093344101550539-2
1101	0.0	3.2112757206771065	0.0	0.0	0.0	0.0	0.0	1.6160861209249537	0.0	0.0	0.0	0.0	365	1018093344101710051-1
1102	0.0	1.6795005444104547	2.279634183953995	2.4346524542265144	0.633005754371898	0.633005754371898	3.1228543072552246	1.9084144272438286	0.0	2.1059313281831944	2.4346524542265144	0.633005754371898	198	1018093344200800354
1103	1.6521799848266008	1.6521799848266008	0.618962678717926	0.0	0.618962678717926	0.0	1.3825630210374196	2.2480471096850985	0.0	0.618962678717926	0.0	0.618962678717926	198	1018093344100800369-3
1104	0.0	2.768841479764783	0.0	0.0	0.0	0.0	1.841857544079368	1.1968313669261845	0.0	0.7191205204713979	0.0	0.0	365	1018093344101090191-1
1105	0.0	1.8839060243777144	0.8227545132095916	0.0	0.0	0.0	1.5469313333642338	0.0	0.0	0.4692503588844625	0.0	0.0	365	1018093344100940594-2
1106	0.0	2.2667945377738685	0.0	0.0	0.9657892108679736	0.0	4.32643907862916	0.9657892108679736	2.2667945377738685	0.0	0.0	0.9657892108679736	365	1018093344101080151-4
1107	0.0	0.0	0.0	1.100912337294434	0.0	1.100912337294434	0.0	1.100912337294434	0.0	0.0	1.100912337294434	0.0	365	1018093344101090135-3
1108	0.0	0.0	0.0	0.0	0.0	0.0	0.0	1.9262217482579964	0.0	0.0	0.0	0.0	198	1018093344100940389-3
1109	0.0	2.4141731074491584	0.8999704516789538	0.0	0.0	0.0	1.8472285838412283	2.1583729182089884	0.0	0.0	0.0	0.0	198	1018093344100950063
1110	0.0	0.8919170267928066	0.0	0.0	0.8919170267928066	0.8919170267928066	0.8919170267928066	0.0	0.0	0.8919170267928066	0.0	0.8919170267928066	290	1018093344101420136-3
1111	1.5811146270549759	2.994947558086554	0.0	2.317309413413889	1.9956704197177038	0.0	0.0	2.317309413413889	0.0	0.0	2.317309413413889	1.9956704197177038	952	1018093344100950613-2
1112	0.0	1.6381667113431033	0.0	0.0	1.6381667113431033	0.0	1.6381667113431033	0.0	1.0400859701774592	0.0	0.0	1.6381667113431033	365	1018093344100940533-4
1113	3.0636165693306645	1.0366950736310363	0.0	0.0	0.0	0.0	1.0366950736310363	0.0	0.0	0.0	0.0	0.0	198	1018093344101700159-3
1114	2.374107609641952	2.995228377693576	0.0	0.5508077130927312	0.0	0.0	2.717839228893064	0.9484597321557231	0.0	0.0	0.5508077130927312	0.0	365	1018093344101550668-1
1115	0.0	1.2581354648420715	0.0	0.7620783980179812	0.0	0.0	1.6265775624656855	1.6265775624656855	0.7620783980179812	0.0	0.7620783980179812	0.0	198	1018093344101710666-2
1116	0.0	2.0179379095143073	1.150571353375591	0.0	0.0	0.0	1.7824236361285188	1.150571353375591	0.0	0.0	0.0	0.0	198	1018093344101700277-3
1117	0.7892395143515996	3.387655125564781	0.7892395143515996	0.0	1.2965023493299161	0.0	2.6081333375518505	1.6710622397472346	0.0	1.2965023493299161	0.0	1.2965023493299161	198	1018093344100800577-2
1118	0.7043129824975007	2.052013371651051	0.0	0.7043129824975007	0.0	0.0	0.7043129824975007	1.8145398708132658	0.0	0.0	0.7043129824975007	0.0	365	1018093344101550664
1119	0.8622923001028826	2.3475586828836987	0.0	0.8622923001028826	0.0	0.0	1.7881734982074113	0.0	0.0	2.094809681903964	0.8622923001028826	0.0	198	1018093344101860025
1120	1.163380151025616	2.0354619426513136	1.5158758337563996	0.6959118320460096	0.0	0.0	0.0	1.163380151025616	0.0	0.6959118320460096	0.6959118320460096	0.0	198	1018093344101860277-4
1121	0.7943812487632483	1.3037321080401996	1.3037321080401996	0.0	0.0	0.0	0.0	1.97721893005124	0.0	0.0	0.0	0.0	198	1018093344100800489-2
1122	0.0	0.8259163454876804	0.0	0.0	0.0	0.0	0.0	0.0	0.0	0.0	0.0	0.0	290	1018093344101120448-3
1123	0.0	2.2364738140231815	0.9471870944321688	0.0	0.0	0.9471870944321688	0.9471870944321688	0.0	0.0	0.9471870944321688	0.0	0.0	198	1018093344100950251-2
1124	0.0	2.5283887361795307	0.0	0.0	0.0	0.0	2.267660392203954	1.5398823602652847	0.0	0.9663226397899339	0.0	0.0	198	1018093344101550633-3
1125	0.0	0.9656908867057855	0.0	0.0	0.9656908867057855	0.0	1.5390332748222944	1.9482254306893423	0.0	0.0	0.0	0.9656908867057855	198	1018093344101860237-1
1126	0.7365222263289577	2.3210412229155435	0.0	0.0	0.0	0.0	0.7365222263289577	0.7365222263289577	0.0	0.0	0.0	0.0	198	1018093344101860511-2
1127	0.0	1.7244502657058527	1.7244502657058527	0.0	0.0	0.0	1.1058596930748579	0.0	0.0	1.1058596930748579	0.0	0.0	198	1018093344201710406-1
1128	0.0	2.4731814328571677	0.6499222588221474	0.0	0.0	0.0	1.0963747294097241	0.0	0.0	0.6499222588221474	0.0	0.0	198	1018093344100940326-3
1129	0.0	0.9994022373540516	0.9994022373540516	0.0	0.9994022373540516	0.0	2.5839660920027314	1.9991032631271113	0.0	0.0	0.0	0.9994022373540516	198	1018093344101710252-3
1130	0.0	0.8047310233302029	0.0	0.0	0.0	0.0	1.6961987373057588	0.0	0.0	0.8047310233302029	0.0	0.0	365	1018093344101550296
1131	1.542089852409402	1.9516775675923383	0.0	1.542089852409402	0.0	0.0	2.2703258830138933	1.9516775675923383	0.0	0.0	1.542089852409402	0.0	198	1018093344100940316-2
1132	0.5661293758151739	2.2763086110147848	0.0	0.0	0.0	0.0	0.9716573092772082	0.5661293758151739	0.0	0.0	0.0	0.0	198	1018093344100940401-3
1133	0.8902443223505285	2.613753209674827	0.0	0.0	0.0	0.8902443223505285	0.8902443223505285	1.8320676824802549	0.0	0.0	0.0	0.0	198	1018093344100940432-3
1134	0.0	0.7458620239024938	0.7458620239024938	0.0	1.5997595511967568	0.0	1.235084876612513	0.7458620239024938	0.7458620239024938	0.0	0.0	1.5997595511967568	365	1018093344100940506-2
1135	1.086516902980632	2.9526397600446495	2.1279044430917535	0.0	0.0	0.0	2.1279044430917535	2.457969452500914	0.0	0.0	0.0	0.0	198	1018093344100950407-2
1136	0.0	1.9013567616915137	0.0	1.2435604624713545	0.5419514717994289	0.0	1.9013567616915137	1.4976186486939498	0.0	0.5419514717994289	1.2435604624713545	0.5419514717994289	365	1018093344101090071-1
1137	0.0	1.793946443859886	0.8659508808475427	0.8659508808475427	0.0	0.0	0.8659508808475427	0.0	0.0	0.0	0.8659508808475427	0.0	198	1018093344100940211
1138	0.0	2.473885743634667	0.0	0.0	0.0	0.0	0.9343852372107206	0.9343852372107206	0.0	0.0	0.0	0.0	198	1018093344100940317-4
1139	0.0	1.6075822524448908	0.0	0.0	0.0	0.5963167074978137	1.6075822524448908	0.5963167074978137	0.0	0.0	0.0	0.0	365	1018093344100940505-2
1140	0.0	1.0589534338844089	1.0589534338844089	1.0589534338844089	1.0589534338844089	0.0	2.4151308494897905	1.0589534338844089	1.0589534338844089	2.087550700439608	1.0589534338844089	1.0589534338844089	365	1018093344101550401-4
1141	0.8836294737079644	1.427618048563546	0.0	0.0	0.0	0.0	2.9560731193205463	1.427618048563546	1.427618048563546	0.8836294737079644	0.0	0.0	365	1018093344101550439-1
1142	1.3153702880419815	3.1996944638969795	1.6928703669426635	1.3153702880419815	0.0	0.0	2.634666890935421	2.239292611940447	0.0	0.0	1.3153702880419815	0.0	198	1018093344101860270-5
1143	0.0	3.2651354485971162	0.0	0.0	0.0	0.0	0.0	1.3596224684543885	0.0	0.8343795950817355	0.0	0.0	198	1018093344101560697-2
1144	0.694411885846121	1.16121002706494	0.0	0.0	0.0	0.0	0.0	0.0	0.0	0.0	0.0	0.0	198	1018093344100800243-3
1145	0.0	2.1930911660285184	1.1315548700260851	1.1315548700260851	0.0	0.0	0.0	1.1315548700260851	0.0	0.0	1.1315548700260851	0.0	198	1018093344100800335-3
1146	2.066023677987685	1.5422015348938463	1.1858183111441705	0.0	0.7114614006439255	0.0	1.5422015348938463	2.2704607143036166	0.0	0.0	0.0	0.7114614006439255	198	1018093344100800393-4
1147	0.0	1.118715264630743	0.0	0.0	1.118715264630743	0.0	0.0	0.0	0.0	0.0	0.0	1.118715264630743	198	1018093344100800417-4
1148	0.0	1.767551496345052	0.8492670407755918	0.0	0.8492670407755918	0.0	0.8492670407755918	0.8492670407755918	0.0	0.0	0.0	0.8492670407755918	198	1018093344100800566-3
1149	0.9115519921652079	2.8414651491991383	0.0	0.0	0.0	0.0	1.8652077641572378	1.4657843412565628	0.9115519921652079	0.0	0.0	0.0	365	1018093344101090181-3
1150	0.0	1.9913825354563504	0.0	0.0	0.0	0.0	2.2388550691297526	1.3150382460596117	0.0	0.0	0.0	0.0	198	1018093344100940337-1
1151	0.0	2.5806421309024663	0.8721141565903484	0.8721141565903484	1.411798435458051	0.0	0.0	0.8721141565903484	0.0	0.8721141565903484	0.8721141565903484	1.411798435458051	290	1018093344101120362-1
1152	0.0	1.0228174074440315	0.0	0.0	0.0	0.0	2.0340921941977133	0.0	0.0	0.0	0.0	0.0	365	1018093344100940490-3
1153	0.6575711745764695	2.631528681280629	0.6575711745764695	1.1075870975993534	0.0	0.6575711745764695	3.272227943851311	1.1075870975993534	0.0	1.1075870975993534	1.1075870975993534	0.0	198	1018093344100950545-1
1154	0.9601334745817964	1.5315585068372009	0.0	0.0	0.0	0.0	2.257601915562259	0.0	0.0	0.0	0.0	0.0	365	1018093344101550293-2
1155	0.0	2.038781124236351	0.0	0.8296430476604376	0.4736547546572312	1.353035944242313	0.8296430476604376	0.0	0.0	0.4736547546572312	0.8296430476604376	0.4736547546572312	290	1018093344101110486-3
1156	0.0	1.4391339422395804	0.0	0.0	0.0	0.0	0.0	0.0	0.0	0.0	0.0	0.0	290	1018093344101120414-2
1157	0.0	2.3821585540858097	0.6797662695544854	0.0	0.0	0.0	0.6797662695544854	0.6797662695544854	0.0	0.0	0.0	0.0	365	1018093344101090022
1158	0.0	3.104442188401186	0.0	0.0	0.0	0.0	1.0606037035435427	0.0	0.0	0.0	0.0	0.0	198	1018093344100950179-3
1159	2.0005872889382457	1.3223979451621788	0.8076905450101826	0.0	0.0	0.0	2.2485457057044433	1.3223979451621788	0.0	1.7009818394939615	0.0	0.0	198	1018093344100800655-1
1160	0.7719949316629116	3.134865527054656	0.7719949316629116	0.0	0.0	0.0	1.2721778205884524	0.7719949316629116	0.0	0.0	0.0	0.0	365	1018093344101550659-1
1161	0.0	1.4291100889561392	0.0	1.4291100889561392	0.0	0.0	1.4291100889561392	0.0	0.0	0.0	1.4291100889561392	0.0	198	1018093344101710408-3
1162	0.0	1.9949938271428247	0.0	0.0	0.0	0.0	1.5805134279161603	0.9966644823379719	0.0	0.9966644823379719	0.0	0.0	198	1018093344101710106-3
1163	0.0	1.2461066057863948	1.9045837241730261	0.0	0.0	0.0	3.7385558382505457	1.2461066057863948	1.2461066057863948	0.0	0.0	0.0	365	1018093344100940547-2
1164	0.0	0.8955392590816587	0.8955392590816587	2.150956182723944	0.8955392590816587	0.0	2.4064075662534954	0.8955392590816587	0.0	2.811909892003898	2.150956182723944	0.8955392590816587	952	1018093344100950576-2
1165	0.0	2.2211797903151456	0.0	0.0	0.792896294022959	0.792896294022959	0.0	0.0	0.792896294022959	0.0	0.0	0.792896294022959	290	1018093344101120402-2
1166	0.8281252375029272	1.7338447104015438	0.0	0.0	0.0	0.0	0.0	1.3509235257150303	0.0	0.0	0.0	0.0	198	1018093344100940445-4
1167	0.7136186850023944	2.454014309884552	0.0	0.0	0.0	0.0	1.5458384082266199	1.8317351110919746	0.0	0.0	0.0	0.0	198	1018093344100950037
1168	0.8303076380732125	0.0	0.0	0.0	1.3539606167733764	0.0	1.7373377993864942	1.3539606167733764	0.8303076380732125	0.0	0.0	1.3539606167733764	365	1018093344101550420-4
1169	0.9515903272341842	1.9267623965553102	0.0	0.0	0.0	0.9515903272341842	0.9515903272341842	1.9267623965553102	0.0	1.5200484394496356	0.0	0.0	365	1018093344101090172-3
1170	0.0	2.297029174804619	0.9844886047829768	1.9766699154774894	0.0	0.5746401230488085	4.697918435132445	1.7851443907895606	0.5746401230488085	2.43396178965484	1.9766699154774894	0.0	365	1018093344100940726-1
1171	1.083086210960515	1.694713756862558	1.083086210960515	1.083086210960515	0.0	0.0	6.0169888876867	0.0	1.694713756862558	2.452662127445463	1.083086210960515	0.0	952	1018093344100950635-1
1172	2.4591009969472566	3.76516036024158	1.485167059363951	0.0	0.0	0.0	2.6777309502738067	0.9258080152338729	0.9258080152338729	0.9258080152338729	0.0	0.0	365	1018093344100940598-3
1173	3.7624239087996996	3.292707322145654	1.4201288894078754	0.8781737280918726	0.5048985271994404	0.0	3.572236327087016	1.9756906417010676	0.5048985271994404	1.1744515680510699	0.8781737280918726	0.5048985271994404	365	1018093344100940573-4
1174	0.8074618851840898	1.7006125007885236	0.0	2.000187180267364	1.7006125007885236	0.0	4.686740404309802	1.3220778410440366	2.248124544631274	2.248124544631274	2.000187180267364	1.7006125007885236	952	1018093344100950565-3
1175	3.918188332667049	2.8355661282723004	0.0	0.0	1.7888074212900942	0.0	1.7888074212900942	0.690482241718565	0.0	2.4051101688395926	0.0	1.7888074212900942	198	1018093344101700104-3
1176	4.482105438781969	3.460363113809222	0.0	0.0	0.0	0.0	0.0	1.5856456559813652	0.0	1.2229780027914896	0.0	0.0	198	1018093344200800451
1177	1.8865444706626564	2.458331888377948	0.0	2.2005819627049505	0.0	0.0	5.06047223350102	0.9253628347953766	1.4845628239761897	3.764289400731237	2.2005819627049505	0.0	365	1018093344201550356
1178	3.035730352910192	1.3785862252796959	0.0	1.7656203189497548	0.0	0.0	0.8480507861828817	0.0	0.0	2.0704816917359206	1.7656203189497548	0.0	952	1018093344100950595-1
1179	3.111735259797079	3.3580481540148517	0.4878230087578249	0.0	0.0	0.0	1.7714475103388143	1.5905474127794017	0.8517225824619462	0.8517225824619462	0.0	0.0	198	1018093344101710567-3
1180	3.982531868725589	3.1142038981521036	1.0152140704762769	0.5951230202455778	0.5951230202455778	0.0	1.8290405122724467	1.3401658208126592	0.0	1.0152140704762769	0.5951230202455778	0.5951230202455778	198	1018093344101700192-2
1181	4.58381895421364	3.8208928177598427	0.8645323932905823	0.0	0.0	0.0	2.919529906474805	1.791709188817034	0.0	0.0	0.0	0.0	198	1018093344101700145-3
1182	3.824780482694752	3.1693071941451043	1.7449394522991275	2.6262001795206453	0.0	0.0	4.0868086841070665	2.2518380126586854	0.0	1.526793129412124	2.6262001795206453	0.0	198	1018093344101710405-3
1183	4.535228817977973	2.710765208819734	0.8901249282565782	0.0	0.0	0.0	0.5126499496348629	0.8901249282565782	0.0	1.647702020940127	0.0	0.0	198	1018093344101700120-3
1184	3.927280839220079	2.918401515983303	1.065811256537701	1.065811256537701	1.065811256537701	0.0	1.9004772202565612	1.6720602020609536	0.0	0.629168529242791	1.065811256537701	1.065811256537701	365	1018093344100940521-4
1185	4.68080491403616	2.598391692172992	0.0	0.0	0.0	0.7066533432430105	0.7066533432430105	1.8188732939691763	0.0	0.0	0.0	0.0	198	1018093344101710681-1
1186	3.6719405262987856	3.950119920076188	0.0	0.0	0.0	0.0	2.2060387945326916	0.0	0.0	1.891632996771313	0.0	0.0	198	1018093344101700283-1
1187	3.320363709561878	2.676605343583181	1.4843095822033485	1.4843095822033485	0.0	0.0	2.676605343583181	2.2002736223304775	0.0	1.4843095822033485	1.4843095822033485	0.0	365	1018093344100940627-1
1188	3.0975396204942616	3.6251964292085335	0.7048408162334865	1.5310167882457695	0.7048408162334865	0.0	2.25694688744042	2.053050165216719	0.7048408162334865	1.8155177333280257	1.5310167882457695	0.7048408162334865	290	1018093344101560530-2
1189	4.663394097762966	3.1357118472235648	0.0	0.0	0.0	0.0	0.9808550320403957	1.9711864252760107	0.0	3.1357118472235648	0.0	0.0	198	1018093344101710701-2
1190	4.130632851190386	2.150856230791381	0.7554709188383626	0.0	0.0	0.7554709188383626	2.150856230791381	0.7554709188383626	0.0	2.150856230791381	0.0	0.0	952	1018093344100950574-2
1191	4.184860936722194	2.9160083827599035	0.0	0.8627042858465318	0.0	0.0	2.3482943709887922	3.0645368934071664	0.0	0.0	0.8627042858465318	0.0	365	1018093344101550643-1
1192	3.4358549378413907	0.0	0.0	1.264896485338981	0.0	0.0	1.264896485338981	1.264896485338981	0.0	0.0	1.264896485338981	0.0	365	1018093344100940707
1193	4.49804467629069	2.164577141485207	0.7627059959565335	1.6276115169349212	0.7627059959565335	0.0	0.0	1.2590253704891632	0.7627059959565335	1.2590253704891632	1.6276115169349212	0.7627059959565335	198	1018093344101700162-3
1194	2.675642660364463	1.8854245414398267	0.0	0.0	0.0	0.0	0.7430013695374004	0.7430013695374004	0.0	0.7430013695374004	0.0	0.0	198	1018093344101700147-4
1195	0.0	2.6899386539468124	0.0	0.0	0.0	0.0	3.871069786037426	1.8977940974130085	2.3475649646737518	0.0	0.0	0.0	198	1018093344101700242-3
1196	4.7660376149155725	3.1224526263345034	1.3458132074030822	0.0	0.0	0.0	0.0	1.3458132074030822	0.0	0.0	0.0	0.0	198	1018093344100940380-3
1197	4.911992237244463	3.219722738482757	0.7595875212708082	0.0	0.0	0.0	1.2546019163101745	1.9153396365779152	0.0	1.2546019163101745	0.0	0.0	198	1018093344101550627-2
1198	1.2117328824156897	3.755260305693122	0.0	1.2117328824156897	0.0	0.0	5.989080970763728	3.042445082305446	4.012193418439006	0.0	1.2117328824156897	0.0	365	1018093344101090261-5
1199	0.0	2.6116508373569416	1.0949156491952923	0.6489282854220396	0.0	0.0	4.568039312718369	2.739854501372716	2.3149924983705987	0.6489282854220396	0.6489282854220396	0.0	365	1018093344101550410-3
1200	4.696367061685416	1.7075531735305154	0.8117626237807184	1.328095113621215	0.0	0.0	1.328095113621215	1.7075531735305154	0.0	1.328095113621215	1.328095113621215	0.0	198	1018093344101860382-3
1201	4.955318666025141	1.6185343938188663	0.0	1.0252518753783015	0.6018460984146862	0.0	1.843295176687829	1.6185343938188663	0.6018460984146862	0.6018460984146862	1.0252518753783015	0.6018460984146862	365	1018093344101700049-1
1202	4.293547682343236	2.9961904405697948	1.113134063866173	1.113134063866173	0.0	0.0	1.4566620279928997	1.4566620279928997	0.0	1.113134063866173	1.113134063866173	0.0	198	1018093344101710576-2
1203	3.1997022768707333	0.0	0.0	0.6643326868014712	1.1174756886555206	0.0	1.1174756886555206	1.1174756886555206	0.6643326868014712	1.4617931510403015	0.6643326868014712	1.1174756886555206	198	1018093344101850550-5
1204	4.73356392973753	3.316341654340663	0.0	0.0	0.0	0.0	0.0	1.1891560884124603	1.1891560884124603	0.0	0.0	0.0	198	1018093344100940386-3
1205	0.7225530950292185	3.1376994251164763	0.7225530950292185	0.0	0.0	0.0	4.683908870136678	2.776292740222482	1.5608610529305906	0.0	0.0	0.0	365	1018093344100940695-1
1206	0.0	3.3940637986081423	0.0	0.0	0.8990151352493843	0.0	5.221926813826564	3.3940637986081423	3.613803072218116	0.0	0.0	0.8990151352493843	365	1018093344101090073-4
1207	3.0922083505078324	2.406459762784922	0.6207878303588675	1.3857866351563377	0.0	0.0	2.079391091729849	1.3857866351563377	0.0	2.079391091729849	1.3857866351563377	0.0	198	1018093344100950307-2
1208	5.314502240674529	2.119145507087295	0.0	1.5881422236713179	0.0	0.0	0.738874268791815	1.8779375593784688	0.0	1.2251183269967925	1.5881422236713179	0.0	198	1018093344100790191-3
1209	4.11575866813721	2.1587777262450962	0.9928437893385359	1.3133363725715594	0.0	0.0	1.79712086406848	0.5801956398961005	0.0	1.3133363725715594	1.3133363725715594	0.0	198	1018093344101860383-3
1210	3.7324162404232135	2.4065296253338238	0.0	0.0	0.0	0.0	2.9561022061869116	1.5077708922250164	0.0	0.6911479622417215	0.0	0.0	198	1018093344101700163-3
1211	0.0	2.2451777378702533	0.0	0.0	0.0	0.0	5.191368155654585	2.5049238750346543	0.9525115858862792	0.0	0.0	0.0	365	1018093344101090183-3
1212	0.0	2.1643383104159413	0.0	1.2588464170505729	1.6274036046365263	0.7625797814907576	5.296776266556006	1.2588464170505729	3.6022128091678107	0.0	1.2588464170505729	1.6274036046365263	365	1018093344101090315-3
1213	0.0	2.987669651412641	0.9003275266450343	0.0	0.0	0.9003275266450343	5.819038120727716	0.0	2.820776898190263	0.0	0.0	0.0	365	1018093344101090114-2
1214	3.2728223943718158	1.7498680492231709	0.0	0.0	0.8381525451817192	1.364863010232637	4.476997412870541	2.053471924426683	1.364863010232637	0.0	0.0	0.8381525451817192	365	1018093344101090117-3
1215	0.0	1.214618842355809	1.214618842355809	1.214618842355809	0.0	0.0	0.0	0.7315284900525152	0.0	2.3110333182319747	1.214618842355809	0.0	952	1018093344100950577-3
1216	0.0	2.4980077346512863	1.112541328054993	2.9952261411953507	0.0	1.7331477716897168	1.112541328054993	0.6609568919255305	0.0	0.0	2.9952261411953507	0.0	290	1018093344101120298-2
1217	0.0	3.266470426300742	0.0	0.6219282702990753	1.6579704909235384	0.0	5.705934146466549	1.0550994303469428	3.001099482493512	0.0	0.6219282702990753	1.6579704909235384	365	1018093344101550369-3
1218	5.001337871248294	3.4132800736239095	0.7566378825477319	1.2504142612268616	0.7566378825477319	0.7566378825477319	2.3610080289997013	2.1530734896783796	0.0	1.9100397528521555	1.2504142612268616	0.7566378825477319	198	1018093344100950319-1
1219	3.488405511333764	2.0685792586918663	0.0	1.544406388870994	0.0	0.7127689899371075	0.7127689899371075	1.544406388870994	0.0	0.7127689899371075	1.544406388870994	0.0	365	1018093344200940574
1220	5.159638704552729	2.6742142553882338	0.984560819609157	0.0	0.0	0.0	0.0	0.984560819609157	0.0	1.5643399907683815	0.0	0.0	198	1018093344100800618-1
1221	2.533013522215084	2.884348832969278	1.3762521835630945	2.533013522215084	0.0	0.0	2.067591404410487	1.3762521835630945	0.0	3.1666602293773356	2.533013522215084	0.0	952	1018093344100950606-3
1222	2.8296034504533236	2.9768008892622246	0.818522074053713	0.0	0.0	0.0	1.3375380166106803	0.818522074053713	0.0	1.7184362456565685	0.0	0.0	198	1018093344100950102-2
1223	0.0	2.751441159260518	0.7796689011957201	0.0	0.0	0.0	5.594089608468328	3.151226476200507	2.1965076448514007	0.7796689011957201	0.0	0.0	365	1018093344101090115-2
1224	0.9164910211570259	0.9164910211570259	0.9164910211570259	0.0	0.0	0.9164910211570259	4.535304633674984	3.3038082276044145	0.0	0.9164910211570259	0.0	0.0	365	1018093344101090062-2
1225	3.652979130678028	2.971278765096309	0.0	2.2278399553152517	0.0	0.0	1.6347448760486112	1.366808826631786	0.0	1.366808826631786	2.2278399553152517	0.0	198	1018093344101710630-2
1226	3.9666835261495605	3.0561276031155065	0.9370968057132799	2.478546551920152	0.0	0.0	3.9666835261495605	2.6977801182479753	0.0	1.904585892444118	2.478546551920152	0.0	198	1018093344201710254
1227	3.9991446186403348	2.1919322953667626	1.2795712685989034	0.0	0.0	0.0	1.2795712685989034	0.7772274717813421	0.0	1.2795712685989034	0.0	0.0	198	1018093344101700157-3
1228	4.61362009705635	2.636476436963089	0.7244441421729846	1.2044711847926117	0.0	0.0	1.8516213863392814	0.7244441421729846	0.0	1.5640326278492669	1.2044711847926117	0.0	198	1018093344101710667-1
1229	4.838223480342328	3.2470186676275237	0.0	0.0	1.0438709144214284	0.0	1.0438709144214284	1.0438709144214284	0.0	0.0	0.0	1.0438709144214284	198	1018093344100940384-4
1230	3.586229832351231	2.8085399932158475	1.0006914098049706	1.0006914098049706	0.0	0.0	1.0006914098049706	0.0	0.0	2.3230341915796946	1.0006914098049706	0.0	198	1018093344100950335-3
1231	3.6016923303510398	2.9736779333229832	0.0	0.5144608236952213	0.0	0.0	1.836231615094242	1.6518213449826973	0.0	1.9997191107573336	0.5144608236952213	0.0	198	1018093344200950120
1232	1.9759458955778064	3.059121947652076	0.0	0.7936588667510189	0.0	0.0	5.056256995328353	0.7936588667510189	1.9759458955778064	1.3027170027601471	0.7936588667510189	0.0	365	1018093344101550301
1233	0.0	3.9740524196625007	1.0363679124400966	1.6332521372586055	0.0	0.0	5.427683218919522	1.0363679124400966	2.054213757727402	1.0363679124400966	1.6332521372586055	0.0	365	1018093344101100372-2
1234	0.0	2.9507606301668985	0.7425724694571917	0.7425724694571917	0.7425724694571917	0.0	4.657276261671378	1.594295223514292	2.126240400247886	0.0	0.7425724694571917	0.7425724694571917	365	1018093344101090309-1
1235	0.0	2.5835599840024743	0.6997925721519336	0.6997925721519336	0.6997925721519336	0.0	4.514090277397682	1.168990141808145	1.5224644502825024	0.6997925721519336	0.6997925721519336	0.6997925721519336	365	1018093344101090333-4
1236	0.0	2.325009233125101	0.0	2.1184399719386593	0.0	0.0	5.676200338421393	3.173348082532936	2.5056720009390814	0.0	2.1184399719386593	0.0	365	1018093344101090200-1
1237	0.0	3.4542881824014513	0.0	0.7347047410377907	0.0	0.0	4.784623062456151	3.164896063234473	1.8703558369466857	1.2191615455104234	0.7347047410377907	0.0	365	1018093344101550361-1
1238	0.5800114601501462	2.7945891826157934	0.9925670529140558	2.1583460316568215	1.3130039518525174	0.0	5.214313757578132	4.445208053630329	2.7945891826157934	0.5800114601501462	2.1583460316568215	1.3130039518525174	365	1018093344101550404-2
1239	0.0	3.0117594962772696	0.0	1.9359085128814364	0.0	0.0	5.066140217503644	2.7338705770876848	2.3893699381245037	0.0	1.9359085128814364	0.0	365	1018093344101100103-3
1240	0.0	2.290837578084476	0.0	0.9806470835703983	0.9806470835703983	0.0	4.76979597381071	0.0	2.7740178039761063	0.9806470835703983	0.9806470835703983	0.9806470835703983	365	1018093344101090072-3
1241	0.0	2.908154333419481	1.2903683766740108	0.0	0.0	0.0	5.399454573307324	3.8087088845103008	1.9604412871007184	0.0	0.0	0.0	365	1018093344101090331-3
1242	0.0	2.8039827018288035	0.0	1.4380885620347572	1.4380885620347572	0.0	5.585396680706308	3.696807769573412	1.833669132701496	0.0	1.4380885620347572	1.4380885620347572	365	1018093344101090082-3
1243	3.7916670145975395	1.987342275923841	1.573716687099939	1.987342275923841	0.0	0.0	0.9915738686896635	1.573716687099939	0.0	1.987342275923841	1.987342275923841	0.0	198	1018093344100950362-3
1244	3.1172909589326947	2.9963179352313545	0.0	0.0	0.0	0.0	1.7836087383255737	1.2605807404409293	0.763803180554351	0.763803180554351	0.0	0.0	198	1018093344101710130-2
1245	0.0	1.6548862082444356	0.0	2.1958638533157933	0.0	1.2825321353990338	0.0	1.2825321353990338	0.0	1.2825321353990338	2.1958638533157933	0.0	290	1018093344101420192-3
1246	0.0	2.8613355181484192	0.8345976759851033	1.3599255231259808	1.3599255231259808	0.0	1.3599255231259808	0.0	0.0	0.0	1.3599255231259808	1.3599255231259808	290	1018093344101420142-3
1247	0.0	2.2853753040973737	0.8278042405128534	2.2853753040973737	0.0	2.035598307892856	0.8278042405128534	1.350476665250285	1.350476665250285	0.8278042405128534	2.2853753040973737	0.0	290	1018093344101420229-4
1248	0.0	1.9492924972163914	0.0	1.7178598870616086	1.9492924972163914	0.0	1.7178598870616086	1.1008030302383291	0.0	1.1008030302383291	1.7178598870616086	1.9492924972163914	290	1018093344101420120-3
1249	0.0	0.0	0.0	0.0	0.0	1.3053037992557022	0.0	0.0	0.0	0.7955000045669118	0.0	0.0	290	1018093344101420193-3
1250	4.511363139345237	3.6647068218044834	1.354788298851243	0.8309026200870623	0.0	0.0	2.040959626252138	2.2910110306505738	0.8309026200870623	2.68965373284002	0.8309026200870623	0.0	198	1018093344100800640-1
1251	3.729269744904258	3.0952646868398306	0.0	0.0	0.0	0.0	2.254910096138902	0.958479965409603	0.0	0.0	0.0	0.0	198	1018093344101700214-3
1252	0.0	3.6098564920827605	0.0	0.0	0.0	1.0846670200393091	4.616981286520615	1.0846670200393091	1.6967825530861316	0.0	0.0	0.0	365	1018093344101090318-2
1253	0.0	2.9300913314247397	0.679840291429765	1.1400750060248932	0.679840291429765	0.0	4.382996378344826	1.7688616754935171	1.7688616754935171	0.679840291429765	1.1400750060248932	0.679840291429765	365	1018093344101550223-3
1254	0.0	3.3433358485933096	0.0	0.0	0.0	0.0	5.289941047723286	1.336235168254753	0.8175887173873992	0.8175887173873992	0.0	0.0	365	1018093344101550384-3
1255	0.0	1.914779458334851	0.0	0.0	0.9437492558050585	0.0	4.590243557548428	2.709538432396584	1.5094633376065538	0.9437492558050585	0.0	0.9437492558050585	365	1018093344101550431-3
1256	0.0	3.489073051069969	0.0	0.0	0.8373745787026201	0.0	5.5674523047847	3.586781302428459	2.702118693402621	0.0	0.0	0.8373745787026201	365	1018093344101090139-3
1257	0.0	3.818125609696291	0.0	0.0	0.0	0.0	4.930077269277365	0.0	0.0	0.0	0.0	0.0	365	1018093344101090078-1
1258	0.0	2.5872722624251203	1.2817387230038524	0.0	0.0	0.0	4.888809678511856	2.7495927950355834	1.6539667765701647	1.2817387230038524	0.0	0.0	365	1018093344101550607-3
1259	0.0	2.5412130553173036	1.5500697238746124	1.5500697238746124	0.9739098524224803	0.0	4.756608320976167	2.2799543382052456	1.5500697238746124	0.0	1.5500697238746124	0.9739098524224803	365	1018093344101550391-1
1260	0.8918330500157394	2.144741067767627	0.0	2.144741067767627	1.4388594018027834	0.0	4.689882511097059	3.380016565406703	2.6166384211113285	0.8918330500157394	2.144741067767627	1.4388594018027834	365	1018093344101090381-4
1261	3.092809024646839	1.8116843110418193	0.7801346342058153	0.0	0.44216914137414265	0.0	1.0537624449326959	2.197379681836467	0.7801346342058153	0.44216914137414265	0.0	0.44216914137414265	198	1018093344101700298-4
1262	0.0	2.5602260742707315	0.0	1.5652074063768797	0.985209097401984	0.0	3.673013894805845	3.1435243014942063	2.5602260742707315	0.0	1.5652074063768797	0.985209097401984	365	1018093344101550509-2
1263	2.48516058467317	2.834297705855665	0.8208892086631996	0.8208892086631996	0.8208892086631996	0.0	0.0	0.0	0.0	1.340840743916816	0.8208892086631996	0.8208892086631996	198	1018093344100950236-3
1264	3.133783598408013	3.133783598408013	0.0	1.8449665803188324	1.8449665803188324	0.0	1.1992628431742587	1.6600943361266336	0.0	1.8449665803188324	1.8449665803188324	1.8449665803188324	365	1018093344101090136-3
1265	0.0	2.975644819257102	0.0	2.6204831514982674	0.0	0.0	2.148296345027117	1.4417596399737658	0.0	1.4417596399737658	2.6204831514982674	0.0	365	1018093344101550344-2
1266	0.7138694617762228	2.6139038900023577	0.0	1.5462609402343617	0.0	0.0	0.0	1.5462609402343617	0.0	0.7138694617762228	1.5462609402343617	0.0	365	1018093344101550583-2
1267	0.0	2.962485885632078	0.0	0.0	0.0	0.0	5.1024732940140565	1.5125246417645146	2.234555755143158	0.0	0.0	0.0	365	1018093344101550390-3
1268	0.0	2.5896066660139407	0.0	1.4185220240575493	1.6919005066608443	0.0	4.358936156810816	1.0809374078701535	1.4185220240575493	0.0	1.4185220240575493	1.6919005066608443	365	1018093344101090459-3
1269	0.0	1.9890111844017757	0.0	0.0	0.0	1.1295199682927888	4.994776205173173	1.9890111844017757	1.4760129761825593	1.1295199682927888	0.0	0.0	365	1018093344101090251-2
1270	0.5977556058899703	2.19960100350405	1.6104362645273733	0.0	1.6104362645273733	0.5977556058899703	4.73703882626946	1.0191473666233193	2.0286265894549174	0.0	0.0	1.6104362645273733	365	1018093344101090175-3
1271	1.1392462962481094	2.538696281380211	0.0	0.0	0.0	0.0	5.115801411322146	1.1392462962481094	1.1392462962481094	0.0	0.0	0.0	365	1018093344100940520-3
1272	3.8286009083735038	3.5318378526831227	0.7315177135958971	0.7315177135958971	0.0	0.0	0.7315177135958971	1.214603422440343	0.0	2.104982199002899	0.7315177135958971	0.0	198	1018093344101710340-3
1273	0.0	3.168296688654105	0.0	0.9990843002043036	0.0	0.0	3.5832832735332913	0.0	0.9990843002043036	0.0	0.9990843002043036	0.0	365	1018093344101090328-3
1274	0.0	3.3537506630208	0.7301292631462633	0.0	0.7301292631462633	1.212616288296805	4.77354849215472	1.862015229264024	1.5735505521408926	0.7301292631462633	0.0	0.7301292631462633	365	1018093344201090253
1275	0.0	2.6868117983593782	0.8294308170772489	0.8294308170772489	0.0	0.8294308170772489	4.556585172135081	0.8294308170772489	1.7359347656874167	0.0	0.8294308170772489	0.0	365	1018093344101090374-2
1276	0.0	2.6927260007493286	0.0	0.0	0.0	0.0	5.078611267052581	1.242654165371863	1.242654165371863	0.0	0.0	0.0	365	1018093344101550222-5
1277	0.0	2.954014900254266	0.0	2.5627631575360352	0.0	0.0	4.03022080141081	0.6902362964319572	1.5062176990585312	0.6902362964319572	2.5627631575360352	0.0	365	1018093344101090385-3
1278	1.3703829748925447	2.711246343181633	0.0	0.0	0.0	0.0	4.959883534819945	2.711246343181633	0.8421308140046018	0.0	0.0	0.0	365	1018093344101080100-1
1279	0.0	2.7196380988831836	0.0	0.0	0.0	0.0	4.686095013271984	3.7835046824736134	2.533294694618001	0.0	0.0	0.0	365	1018093344101550699-1
1280	0.0	1.7237751160767834	0.6560376914069161	1.447445270825757	1.105341417496614	0.0	4.951352089657895	2.155261442424752	1.105341417496614	0.6560376914069161	1.447445270825757	1.105341417496614	365	1018093344101100072-3
1281	4.056162562927657	2.789938062266737	0.8837326223914842	0.0	0.5085011604667529	0.0	1.6382395226532136	1.1812390097412668	0.0	1.6382395226532136	0.0	0.5085011604667529	198	1018093344101860050-1
1282	0.0	1.2025440783645167	0.7231004789122212	1.2025440783645167	0.0	0.0	5.747086266794909	2.908286027263691	2.0886941745127183	1.2025440783645167	1.2025440783645167	0.0	365	1018093344101090293-3
1283	4.979245430203119	2.658055243907668	1.8702298477338004	0.0	0.0	0.0	0.0	3.1647419771541427	0.0	2.317264211754855	0.0	0.0	198	1018093344101860343-4
1284	5.439194587922476	1.953713112828118	0.7810873857118121	0.0	0.0	0.7810873857118121	0.7810873857118121	4.6682592896991775	0.0	0.7810873857118121	0.0	0.0	198	1018093344100800418-4
1285	4.40038229211189	1.9929145833915838	1.6939005707297825	0.0	0.0	0.0	0.8033103745583856	2.6359181799816698	0.0	0.0	0.0	0.0	198	1018093344100940390-3
1286	4.82056269191545	1.876686038116817	1.0488793638535394	0.0	0.0	0.0	1.0488793638535394	1.876686038116817	0.0	1.0488793638535394	0.0	0.0	198	1018093344101860058-2
1287	2.815520537097353	3.1188467149793127	0.0	1.0691062136511043	0.0	1.0691062136511043	2.1024563592007546	0.6313991337790259	0.6313991337790259	0.6313991337790259	1.0691062136511043	0.0	198	1018093344100940369-3
1288	5.107374299321081	2.6843641025955516	1.8929687732430132	0.9295352583236647	0.0	0.0	0.0	4.989071756992361	0.0	1.49022336965221	0.9295352583236647	0.0	198	1018093344101710624-2
1289	4.508532204370209	2.420166189689534	0.6975611911341568	0.0	0.6975611911341568	0.0	2.2420127404266355	1.1657652832321883	0.0	2.038718797754626	0.0	0.6975611911341568	198	1018093344100950275-1
1290	1.284641843883327	1.284641843883327	0.7808205798769163	0.0	0.0	0.0	4.244331150909731	2.408344198474926	0.0	0.0	0.0	0.0	365	1018093344100940659-1
1291	0.0	0.8947199012056173	0.0	0.8947199012056173	0.0	0.0	5.784835808811408	3.1265169709331575	1.4428096368204373	0.0	0.8947199012056173	0.0	365	1018093344101550440-3
1292	0.0	1.7868695613318466	0.0	0.0	0.0	0.0	4.6448024672964925	3.3663198138767525	1.978482695734992	0.0	0.0	0.0	365	1018093344101550335-3
1293	3.9687477485056775	3.9687477485056775	0.0	0.0	0.0	0.0	1.4459216265198804	1.4459216265198804	0.0	0.8969956562336215	0.0	0.0	365	1018093344101710076-3
1294	0.0	3.1088938322098985	0.0	0.0	0.0	0.8178040275175663	5.972242069808252	2.2671175438604974	2.2671175438604974	1.3365357436910847	0.0	0.0	365	1018093344101090351-5
1295	0.0	3.193930571484028	0.8600496207646582	0.0	0.0	0.0	6.293417760385992	3.633595157510284	3.193930571484028	0.0	0.0	0.0	365	1018093344101550710-2
1296	2.067976448650294	2.3193944656875085	0.0	0.8465898841343598	0.8465898841343598	0.0	5.174837659748382	2.533431825105591	2.3193944656875085	0.0	0.8465898841343598	0.8465898841343598	365	1018093344101550299-3
1297	3.7310230049098694	1.8419540653825097	0.7191730673986997	0.0	0.0	0.0	0.7191730673986997	2.286120866067346	0.0	1.1969068359229982	0.0	0.0	198	1018093344101860315-3
1298	5.303201008627954	2.6753142296064945	1.726416140196201	0.0	0.0	0.0	1.3444678989950922	2.9868010850280746	0.0	1.3444678989950922	0.0	0.0	198	1018093344101710127-4
1299	0.0	2.267359711326165	2.4795655336087967	1.7174943378104357	0.0	0.0	5.2333649929673305	0.817936293808836	0.0	0.0	1.7174943378104357	0.0	365	1018093344100940542-2
1300	0.0	2.6290215295196555	2.2110882554873	2.952684303410527	0.0	0.6027478997371839	4.335457040723983	2.0397131840999445	0.0	0.0	2.952684303410527	0.0	365	1018093344100940499-3
1301	0.0	2.8918476897519083	0.6634236353545274	1.1161474628733385	0.6634236353545274	0.0	4.943718544704703	1.1161474628733385	1.970553203718635	0.0	1.1161474628733385	0.6634236353545274	365	1018093344101700068-3
1302	0.0	1.7843605942815552	0.0	0.0	0.6881037158459038	0.0	2.22249127263182	1.502581747970472	0.6881037158459038	1.152072290062984	0.0	0.6881037158459038	365	1018093344101550413-2
1303	3.3964060353815544	3.3964060353815544	0.0	1.2396423820030154	0.0	0.0	2.6883145728960987	1.6050675084381838	0.0	2.5272954967525125	1.2396423820030154	0.0	198	1018093344101700211-2
1304	0.0	2.049665356199852	0.7031182913893022	1.173792457230336	0.0	0.7031182913893022	5.892533009886712	2.2534202751160652	2.049665356199852	0.7031182913893022	1.173792457230336	0.0	365	1018093344101090193-2
1305	0.0	2.2092396492506503	0.0	0.9306077100947452	0.0	0.0	5.146939942079183	2.2092396492506503	0.9306077100947452	0.0	0.9306077100947452	0.0	365	1018093344101090124-3
1306	4.44170227037547	1.1502268853163253	0.4921054374978214	1.9431606567161392	0.0	0.0	1.7819790176200698	0.0	0.0	2.0881307069747486	1.9431606567161392	0.0	198	1018093344100800401-4
1307	0.4778842584894495	2.6100141448455956	0.0	0.4778842584894495	0.0	0.0	4.12873793098265	1.9064666576591838	1.3622168064118523	0.0	0.4778842584894495	0.0	365	1018093344101090253-3
1308	1.392846003191126	2.5552973301813426	0.0	1.392846003191126	0.0	0.0	5.435462257557065	0.0	0.0	0.0	1.392846003191126	0.0	365	1018093344100940709
1309	0.0	3.2519702517067524	0.5348300635482037	0.0	0.0	0.0	4.631388897901641	1.4828926571065488	2.456205538026162	0.0	0.0	0.0	365	1018093344101550671-1
1310	0.0	1.978218502059783	0.0	0.0	0.0	0.0	5.854025769252914	3.43298722116978	1.978218502059783	0.0	0.0	0.0	365	1018093344101540457-2
1311	0.0	3.647089451463868	0.0	0.0	1.2874756560452507	0.0	5.558028245958269	3.647089451463868	1.956804344748307	0.0	0.0	1.2874756560452507	365	1018093344101090077-3
1312	0.0	3.2292391050300866	0.816896228322652	0.816896228322652	0.0	0.0	5.679941523533258	2.9735209630359214	2.0166561023594856	0.0	0.816896228322652	0.0	365	1018093344101090369-3
1313	0.0	2.933924559091977	0.0	0.0	0.0	0.0	3.8363006361852503	0.9626139447136188	1.5348959884841573	0.0	0.0	0.0	365	1018093344101550275-3
1314	1.3243281224498626	1.7032086265955044	0.0	0.8090696347726961	0.0	0.0	4.647694319752387	0.0	0.8090696347726961	1.7032086265955044	0.8090696347726961	0.0	365	1018093344101550265-2
1315	0.0	2.90327479933138	0.0	0.0	0.0	0.0	5.3939572975125785	2.084272903427197	1.056725298932045	0.0	0.0	0.0	365	1018093344101090252-3
1316	0.0	4.095316190125825	1.300405566878056	1.6755773474155304	0.7920145206245404	0.7920145206245404	5.947519269721023	3.2895226883108863	1.300405566878056	0.0	1.6755773474155304	0.7920145206245404	365	1018093344101090272-3
1317	0.7010138769564451	3.6878770106210084	0.0	0.0	0.0	0.0	5.505285203537102	2.9785828437193462	2.0455248201020124	0.7010138769564451	0.0	0.0	365	1018093344101550534-2
1318	0.0	3.050203213220296	0.0	0.0	0.0	0.0	6.298078787960773	4.352059050346763	2.549798291231883	0.0	0.0	0.0	365	1018093344101080153-2
1319	0.7168461045005167	3.014254487191558	0.0	0.0	0.7168461045005167	0.0	5.185754661537421	3.859501077917784	1.1935636527941542	0.7168461045005167	0.0	0.7168461045005167	365	1018093344101080167-3
1320	1.0495722063095094	3.9489620075734284	0.0	0.6181991698209164	0.0	0.6181991698209164	5.928732602641155	3.409967056212819	2.4004460935782896	1.3812135706219362	0.6181991698209164	0.0	365	1018093344101550644-2
1321	0.0	2.2814553768464068	0.0	0.7168711559214128	0.0	0.7168711559214128	5.896485858803439	3.323455118511795	2.460819888701447	0.0	0.7168711559214128	0.0	365	1018093344101090370-4
1322	0.7560785003424346	1.6166781066459162	0.0	0.7560785003424346	0.7560785003424346	0.0	5.427019918739381	0.7560785003424346	1.2496196905421848	0.0	0.7560785003424346	0.7560785003424346	365	1018093344101090356-4
1323	0.7912627650496543	1.674354732016146	0.0	0.7912627650496543	0.0	0.7912627650496543	4.91760084530264	1.9717198253279136	2.218143440812998	0.0	0.7912627650496543	0.0	365	1018093344101550355-2
1324	0.9280961305290956	1.8907540730701828	0.9280961305290956	1.4882716269774146	0.0	0.0	4.7644808069668745	0.9280961305290956	0.9280961305290956	0.9280961305290956	1.4882716269774146	0.0	365	1018093344101550283-2
1325	0.8047191298797377	3.694756631370573	2.454395465765773	0.8047191298797377	0.0	0.0	5.814130487446387	3.203962640862427	2.2430683656148656	0.0	0.8047191298797377	0.0	365	1018093344100940706-1
1326	0.0	2.664267937628035	0.8178051593746543	0.0	0.0	0.0	5.49945972964546	1.7172834477790209	0.0	0.0	0.0	0.0	365	1018093344101560654-3
1327	0.7186897643489413	3.12899299598182	0.0	2.080123401858747	0.0	0.0	5.736080626767801	3.4175557091087585	3.0183768058192806	1.1962126607545953	2.080123401858747	0.0	365	1018093344101550395-2
1328	0.7431080941797756	2.515118284119817	0.0	0.0	0.0	0.7431080941797756	5.609939012898909	3.558322281567399	3.6385632402078745	0.7431080941797756	0.0	0.0	365	1018093344101550298-4
1329	0.0	3.3740959802746477	0.0	1.2661764311328487	0.0	0.0	4.637433728375841	3.163979259650162	2.727033984078844	0.0	1.2661764311328487	0.0	365	1018093344101090345-1
1330	0.8003854177912284	1.6891644929799863	0.0	0.8003854177912284	1.312161334210168	0.0	5.332815873343684	1.6891644929799863	0.8003854177912284	1.312161334210168	0.8003854177912284	1.312161334210168	952	1018093344100950539-3
1331	0.5058038274725108	2.124101178670827	0.5058038274725108	0.5058038274725108	0.0	0.5058038274725108	4.083787121664962	1.6320687154613929	0.0	0.879571323635702	0.5058038274725108	0.0	365	1018093344100940524-3
1332	2.075462666404179	3.550406385056939	3.258939197722231	2.89328282921899	0.0	0.0	5.905397096050325	2.89328282921899	0.0	1.0507444409708184	2.89328282921899	0.0	198	1018093344101710291-3
1333	0.0	1.4573670729283066	2.4236235290176538	1.8556314524938464	0.0	0.0	4.939374554752996	2.1674012663017708	0.0	0.0	1.8556314524938464	0.0	365	1018093344101090158-4
1334	1.789280086032995	3.6631183089281776	3.167257892997524	0.6907352618648227	0.0	0.0	4.368166966284107	0.6907352618648227	0.0	0.6907352618648227	0.6907352618648227	0.0	198	1018093344101710571-2
1335	0.8346465081425515	3.9166256977726883	0.8346465081425515	0.0	1.7442730724002442	0.8346465081425515	5.270684431177823	2.047426721618989	3.4834237118445035	0.8346465081425515	0.0	1.7442730724002442	365	1018093344101090065-3
1336	0.0	3.5648983996856307	0.0	0.0	0.0	1.8908617000034045	5.636746405794485	3.1899352226166875	3.8622364624308014	0.0	0.0	0.0	365	1018093344101090327-3
1337	0.0	1.227115994455019	0.0	0.0	0.0	0.0	3.977356904426719	1.5904718346113378	0.7402737185278165	0.7402737185278165	0.0	0.0	365	1018093344101090337-4
1338	4.104234895471702	2.6124483660825155	0.8895262854446352	1.4357008347818958	0.0	0.0	2.6124483660825155	0.8895262854446352	0.0	3.8719504292934217	1.4357008347818958	0.0	198	1018093344101860043
1339	0.0	2.4597125638438295	1.3221341267214377	0.5850769664837078	0.0	0.0	4.554917611896595	1.3221341267214377	0.5850769664837078	0.5850769664837078	0.5850769664837078	0.0	365	1018093344101550484-2
1340	0.0	3.1493194272163256	2.0527454870418618	2.0527454870418618	0.0	0.0	4.4241266635709495	2.516877887472105	0.0	0.0	2.0527454870418618	0.0	198	1018093344100950342-3
1341	0.0	2.1537570892781503	1.1043033734347727	0.0	1.1043033734347727	0.0	5.149686640864093	1.722422651157695	1.1043033734347727	0.0	0.0	1.1043033734347727	365	1018093344101090258-2
1342	0.0	2.401833074277997	2.401833074277997	0.0	0.0	0.0	5.482343949582334	1.8362656222120668	0.0	1.4403658868758424	0.0	0.0	365	1018093344101700101-2
1343	0.6272510362129207	3.6983983386942167	3.280051262629989	2.0934635264856345	0.0	0.0	4.84677258753533	2.913689489724126	0.0	1.3971770429753547	2.0934635264856345	0.0	198	1018093344101710696
1344	0.0	2.3353333489066377	1.4511660192773792	0.6581854393688926	0.6581854393688926	0.0	4.626553437794923	0.6581854393688926	0.0	0.0	0.6581854393688926	0.6581854393688926	365	1018093344101090098-3
1345	0.5932331606458731	3.344150968259411	2.47964831675675	0.0	0.5932331606458731	0.0	5.00117424700288	1.6014566767954046	0.0	0.0	0.0	0.5932331606458731	198	1018093344101550673-1
1346	0.0	3.0550446420581765	0.0	0.0	0.0	0.0	4.781509024352989	0.0	0.9365088559968476	0.0	0.0	0.0	365	1018093344101090128-2
1347	0.0	2.8379165613259794	1.0179062071483589	1.6087883939701118	0.0	0.0	5.034493802849293	1.0179062071483589	0.0	0.0	1.6087883939701118	0.0	365	1018093344101100223-4
1348	0.0	3.177518044869458	1.300522350202138	1.300522350202138	0.7920975815694297	0.0	5.488496208531519	1.6757124088571926	0.7920975815694297	1.300522350202138	1.300522350202138	0.7920975815694297	365	1018093344100940607-1
1349	0.0	2.7216631513913585	0.950633647211589	1.5187580405593488	0.950633647211589	0.0	5.22404538465616	0.950633647211589	0.0	0.950633647211589	1.5187580405593488	0.950633647211589	365	1018093344101550494-2
1350	0.0	2.336967310581861	0.0	1.888147592086842	0.0	0.0	4.808177218267036	1.2331506918185988	0.0	0.0	1.888147592086842	0.0	365	1018093344100950726-2
1351	0.0	2.6567388471533664	0.0	1.2181704551079404	0.0	0.0	4.8836243024403725	2.3160138765849	0.7340115156237181	0.0	1.2181704551079404	0.0	365	1018093344101090224-3
1352	0.0	1.3965484327866355	1.3965484327866355	2.3453322662464307	0.0	0.0	4.804245118569532	0.8610460687758057	0.0	0.0	2.3453322662464307	0.0	365	1018093344101560715-3
1353	0.8772923253431165	3.3513695903984893	1.8117889138426688	0.0	0.0	0.0	5.333976487761058	1.8117889138426688	0.0	1.8117889138426688	0.0	0.0	198	1018093344101710161-4
1354	0.0	2.6829436891093152	0.8274298168046444	2.0349498491761198	0.0	0.0	5.132532967160256	2.497517140425469	0.0	0.8274298168046444	2.0349498491761198	0.0	365	1018093344100940717
1355	1.025745724780651	2.9512287331021376	0.0	1.8439954182792817	0.0	0.0	4.296325787211708	1.3527682865555704	0.0	0.6021772652694489	1.8439954182792817	0.0	365	1018093344100940461-3
1356	0.0	1.5469422946453	0.7142739149992723	1.5469422946453	0.0	0.0	5.277939395508528	1.5469422946453	0.0	0.0	1.5469422946453	0.0	365	1018093344100940554-4
1357	0.0	2.6743510883860133	0.8229940702228081	0.8229940702228081	0.0	0.0	4.917660734106339	1.3437757400944699	0.0	0.8229940702228081	0.8229940702228081	0.0	365	1018093344101550629-3
1358	0.0	2.6132609635517303	2.922460653880816	1.3001407693163556	0.0	0.0	4.6514380831123905	1.3001407693163556	0.0	0.0	1.3001407693163556	0.0	365	1018093344100940474-4
1359	0.8813562731727462	0.8813562731727462	2.3814304671659365	1.4244988849394828	0.0	0.0	3.8553618622987833	0.8813562731727462	0.0	1.4244988849394828	1.4244988849394828	0.0	365	1018093344100940569-1
1360	0.0	3.230486297616324	0.0	2.6418122906144506	0.0	0.0	5.79462324103997	2.6418122906144506	1.0343779743044732	1.0343779743044732	2.6418122906144506	0.0	365	1018093344101550632-1
1361	0.0	2.875248383167659	0.7690471984858858	1.932278831222906	0.0	0.0	5.061371032497544	2.176552470271775	0.0	1.932278831222906	1.932278831222906	0.0	198	1018093344101710286-2
1362	0.6356370438219324	3.2179060448108103	1.0753595994917524	2.825757113171989	0.0	0.6356370438219324	5.000131774091717	1.913844191234448	0.0	0.0	2.825757113171989	0.0	365	1018093344101560691
1363	0.6936027991508291	2.712784214293026	0.0	1.5119497377127709	0.6936027991508291	0.6936027991508291	5.272633846453981	2.712784214293026	0.0	0.6936027991508291	1.5119497377127709	0.6936027991508291	365	1018093344100940664-2
1364	0.0	3.4564840854644547	0.0	1.278201379619811	0.0	0.7762573734429877	5.542618775700821	2.399469853112692	2.1901124056800776	0.0	1.278201379619811	0.0	365	1018093344100940752-1
1365	0.0	2.655689556891426	0.0	2.0638083555100435	0.4366220473747337	0.7713475450215556	4.195202028458575	1.7966067467301707	1.6418188157602283	1.7966067467301707	2.0638083555100435	0.4366220473747337	365	1018093344101100384-4
1366	0.0	1.9959303780728923	0.9972881946459504	2.3175867562264476	0.5831551969730142	0.5831551969730142	4.5797603879678634	3.852927328345632	0.0	2.1657044320921517	2.3175867562264476	0.5831551969730142	952	1018093344101560556-3
1367	1.1689309598730915	2.246514723064701	1.1689309598730915	2.8564382235042602	1.1689309598730915	0.0	5.8991070122821	1.806076742765945	1.1689309598730915	0.0	2.8564382235042602	1.1689309598730915	365	1018093344100940492-3
1368	0.5912079068435149	3.409206737820548	2.0140143349788175	1.597426393185904	0.0	0.0	5.888703527213205	0.5912079068435149	0.0	0.5912079068435149	1.597426393185904	0.0	198	1018093344101710151-5
1369	0.0	3.849699994058081	2.077271094801342	0.0	0.0	0.0	4.65252185205583	3.414168900062334	0.0	0.6198171094988327	0.0	0.0	198	1018093344101710445-4
1370	1.4402396902742916	3.1921756131411976	1.9996046713770987	1.4402396902742916	0.0	0.0	4.691984225899973	1.1923485916314631	0.8928415297511222	0.0	1.4402396902742916	0.0	198	1018093344101710369-1
1371	3.42175617248057	3.231353454190839	0.9132738001893802	0.5277281174335724	0.5277281174335724	0.0	2.0326651518430037	1.468129004042536	0.0	2.5504645275955893	0.5277281174335724	0.5277281174335724	198	1018093344100950286-3
1372	5.082518588591235	3.127193479631557	0.7178928764456612	0.0	0.0	0.0	1.1950678574480016	4.202339833784117	0.0	2.8968104658750393	0.0	0.0	198	1018093344101860455-4
1373	4.926488167432581	2.9244731333801517	1.3341234083850342	0.0	0.0	0.0	1.0101699067503236	3.5420793523427383	0.0	2.9244731333801517	0.0	0.0	198	1018093344101860162-2
1374	4.253889615609935	0.6990210357947512	0.6990210357947512	0.0	0.0	0.0	0.0	2.8547992468283496	0.0	1.1678753455312472	0.0	0.0	198	1018093344101860293-3
1375	5.020049994492838	2.1013312976943572	0.0	0.0	0.0	0.0	0.0	2.524500382709003	0.0	0.44961146557668724	0.0	0.0	198	1018093344101860257-3
1376	5.239237968367345	2.304463338528297	0.0	0.0	0.0	0.0	0.0	2.919605985392827	1.2099392063059233	1.2099392063059233	0.0	0.0	198	1018093344101860304-2
1377	3.801746491160598	2.7363311333946534	2.0828457190531107	2.3350044913375148	0.0	0.0	2.7363311333946534	1.3885808924034524	0.0	3.801746491160598	2.3350044913375148	0.0	198	1018093344100940307-3
1378	3.1611308987940814	1.9925835143878292	0.0	1.5783719543446433	0.995059914902568	0.0	2.9913437182668083	0.995059914902568	0.995059914902568	0.995059914902568	1.5783719543446433	0.995059914902568	365	1018093344101550286-2
1379	3.539514628194641	2.561978495579659	1.7876768496515067	0.8619778016449605	0.0	0.0	0.8619778016449605	1.3978339144515362	0.0	3.3208905591373132	0.8619778016449605	0.0	198	1018093344101710225-3
1380	1.157498025045548	1.157498025045548	0.0	0.0	0.0	0.0	1.157498025045548	1.7913576310010797	1.7913576310010797	3.2652743247118883	0.0	0.0	365	1018093344101550380-2
1381	0.0	3.2984392787358385	1.5676001947902238	0.9869978987804229	0.0	0.0	5.103913525416653	1.9804526401030458	0.0	0.9869978987804229	0.9869978987804229	0.0	365	1018093344100950737
1382	0.0	3.3517164755088835	2.0248661674651074	1.6070868313202193	0.0	0.0	4.031016314364605	3.3517164755088835	0.0	0.0	1.6070868313202193	0.0	365	1018093344101090100-3
1383	0.0	3.719910394960641	1.6843403726604378	0.0	0.0	0.0	4.896327270147437	2.4403857191737064	0.0	2.4403857191737064	0.0	0.0	365	1018093344101560648-1
1384	2.109134187855355	3.007722304218572	0.5000783563967459	0.5000783563967459	0.0	0.0	2.109134187855355	0.5000783563967459	0.0	1.4098859139925908	0.5000783563967459	0.0	198	1018093344101710187-3
1385	0.0	2.660541291219921	1.4720895314506042	0.0	0.0	0.0	4.740193315592269	1.4720895314506042	0.0	1.4720895314506042	0.0	0.0	198	1018093344100940453-3
1386	1.2407550530769929	3.3017254484832272	3.3017254484832272	2.347570833752682	0.0	0.0	5.187600200151929	0.7498439352198999	0.0	3.3017254484832272	2.347570833752682	0.0	198	1018093344101560510-3
1387	1.26278568014076	2.999626895378157	1.26278568014076	0.0	0.0	0.0	3.950691559986889	0.9508845606256128	0.9508845606256128	0.0	0.0	0.0	198	1018093344101710374-1
1388	0.0	4.0182318426751475	3.3723933042751635	1.1173615950894678	0.0	0.0	5.806489817387307	2.172646090906375	1.1173615950894678	1.1173615950894678	1.1173615950894678	0.0	198	1018093344100950215-1
1389	0.0	3.7357314287382315	1.4021350922518827	0.0	0.8650970082650246	0.0	5.7434497189507505	1.4021350922518827	0.0	0.8650970082650246	0.0	0.8650970082650246	365	1018093344100940668-1
1390	0.8646215675764233	2.754039552701947	2.351715916154612	1.4014797187912422	0.0	0.0	5.828291742863309	1.4014797187912422	0.8646215675764233	0.0	1.4014797187912422	0.0	365	1018093344100940571-2
1391	1.9866696546726004	3.1935871484166145	1.9866696546726004	1.688139168339825	0.0	0.0	4.828311621764518	0.7997526706122748	0.7997526706122748	0.0	1.688139168339825	0.0	198	1018093344100940430-4
1392	0.7557669697536958	2.3592889730101048	2.3592889730101048	1.2491771228454533	0.0	0.0	4.935777842087295	3.0999379877558657	0.0	3.0999379877558657	1.2491771228454533	0.0	198	1018093344101710551-3
1393	1.6524854716223536	3.1473732127460656	2.1931134563362535	1.947976675950187	0.0	0.0	3.9346723496210743	3.1473732127460656	0.0	1.28046059471416	1.947976675950187	0.0	198	1018093344101710495-2
1394	0.5585755943753014	2.5180676504262456	1.7502084892437804	0.5585755943753014	0.0	0.0	4.011679845754346	2.3937811404543865	0.5585755943753014	2.5180676504262456	0.5585755943753014	0.0	198	1018093344101860099-3
1395	0.0	2.4675441364582467	0.9307016978432696	1.4918047844975746	0.0	0.0	5.445976159112297	3.194690074841248	0.0	1.4918047844975746	1.4918047844975746	0.0	198	1018093344101560690-3
1396	0.7524549949446598	3.0927534895925253	1.2444695643710961	0.0	0.0	0.0	3.494397294366059	1.610686544038428	0.0	0.7524549949446598	0.0	0.0	198	1018093344100940412-3
1397	0.0	3.195168692742629	1.4921510553189543	0.9309571493280774	0.0	0.0	5.147654204616484	3.455747401079699	0.9309571493280774	0.9309571493280774	0.9309571493280774	0.0	365	1018093344101710099-3
1398	0.0	1.595234034507801	1.3311757599074612	0.0	0.0	0.0	3.9212503535829084	1.0077104981461955	0.0	1.0077104981461955	0.0	0.0	198	1018093344101710220-3
1399	0.0	2.6009086809622044	0.7078214011098408	0.7078214011098408	0.0	0.0	3.6322733192469254	0.7078214011098408	0.7078214011098408	0.0	0.7078214011098408	0.0	198	1018093344100940365-3
1400	0.0	2.3464747010077716	1.0153905018482925	0.0	0.0	0.0	5.553521749711902	3.0268265813082547	0.0	1.0153905018482925	0.0	0.0	198	1018093344101710135-4
1401	0.7370923735250076	3.369520069814269	2.115721013991569	1.2225735312958521	0.0	0.0	5.61502030441287	2.5027613447139765	0.0	1.2225735312958521	1.2225735312958521	0.0	198	1018093344101700083-2
1402	0.0	4.039104121194705	2.4359797548236988	0.0	0.0	0.0	5.459770632658407	2.4359797548236988	0.0	0.0	0.0	0.0	198	1018093344100940462-4
1403	0.0	0.9162763528392669	0.9162763528392669	1.472215295895434	0.0	0.0	5.503409122309358	3.017548502492293	0.0	2.185534178105369	1.472215295895434	0.0	365	1018093344101550502-2
1404	1.1955678175482998	3.7288261860515286	0.7182408708074481	0.7182408708074481	0.0	0.0	5.466846052596354	3.2307060062793567	0.0	1.553618235262687	0.7182408708074481	0.0	198	1018093344101550708-1
1405	0.8007098900595412	3.3079380020847267	1.988351030800557	1.3126164564026992	0.0	0.8007098900595412	5.279466136008741	3.8435060572456403	0.8007098900595412	1.988351030800557	1.3126164564026992	0.0	365	1018093344101090097-4
1406	0.990648906631174	2.5693435017584427	0.990648906631174	0.990648906631174	0.0	0.0	4.374453270227078	2.791287171806672	0.0	0.990648906631174	0.990648906631174	0.0	365	1018093344100940552-3
1407	0.0	2.576592681250463	1.1643505205622289	1.8001837681086887	0.0	1.1643505205622289	5.160155478976066	2.576592681250463	0.0	2.036787202258903	1.8001837681086887	0.0	365	1018093344100940548-3
1408	0.8276556826343252	3.4688944462657667	2.6833805583622516	1.3502698443729633	0.0	0.0	4.9642675169089125	4.29242670684115	0.8276556826343252	0.8276556826343252	1.3502698443729633	0.0	198	1018093344101550686
1409	0.0	2.1283095036754682	1.769181968773033	1.5493660756867886	0.0	0.0	4.47221059820807	2.9530971346382024	0.0	1.5493660756867886	1.5493660756867886	0.0	198	1018093344101700286-2
1410	0.0	2.9288102684561332	1.273493096589871	0.9597512683993833	0.0	0.5582551604503524	3.9678238823772665	2.2569798776199006	0.0	0.0	0.9597512683993833	0.0	365	1018093344101710037-1
1411	0.0	3.5457452585758884	1.5565470287064407	0.978741037460321	0.0	0.0	4.659275106862148	2.7707168751484437	0.0	1.967992916584537	0.978741037460321	0.0	198	1018093344100950420-1
1412	0.0	2.325804537447903	1.9295702045826666	0.8501517715267681	0.0	0.0	4.671410121209932	2.811507855216739	0.48681246693761504	1.9295702045826666	0.8501517715267681	0.0	365	1018093344101560643-3
1413	0.9595154931579285	3.0971478494778237	2.256596103448876	0.9595154931579285	0.0	0.0	4.827567260741617	2.256596103448876	0.0	0.0	0.9595154931579285	0.0	198	1018093344101700249-4
1414	0.9241163604908779	2.4561775183819603	1.8846233191740502	1.4828706522736694	0.0	0.0	4.893395869813084	3.182326019003722	0.0	1.8846233191740502	1.4828706522736694	0.0	198	1018093344100950359-3
1415	0.0	1.6839468665283872	1.0748676574127363	0.0	2.4399197039698834	0.0	3.835756952480325	2.707667049106726	0.0	0.0	0.0	2.4399197039698834	365	1018093344101090187-1
1416	0.0	2.5753851483594556	0.0	1.7991496616629197	0.8692529908516737	0.0	4.062434269861414	3.077320130332294	0.0	0.0	1.7991496616629197	0.8692529908516737	198	1018093344101550681-1
1417	0.5831680520000568	1.318696478439575	0.9973074892364848	1.5813713685331001	0.0	0.5831680520000568	4.827689424255281	2.580472187029147	0.0	0.0	1.5813713685331001	0.0	365	1018093344101700107-4
1418	0.9001370876639799	2.1586515271447215	1.6624827401808593	1.2012354736952096	0.0	0.5191610818034287	4.052448896669456	2.82042471764063	0.0	0.9001370876639799	1.2012354736952096	0.0	365	1018093344100940564-2
1419	0.0	3.3033664931762234	0.0	0.7505844018761654	0.0	0.0	5.459296394616185	3.731675935460382	1.241808734643156	0.0	0.7505844018761654	0.0	365	1018093344101550493-2
1420	0.0	0.5745714268997493	0.5745714268997493	2.296862624151988	0.5745714268997493	1.976513944513523	0.0	0.0	0.0	1.3031699370212018	2.296862624151988	0.5745714268997493	290	1018093344101420105-3
1421	0.0	2.1670099025332075	1.1134596995452664	1.45704697601554	0.0	0.0	3.193057608390641	0.6615849106097663	0.0	0.6615849106097663	1.45704697601554	0.0	198	1018093344101710112-3
1422	0.0	3.663212531905429	0.44853230464663696	0.7901902579319	0.7901902579319	0.44853230464663696	4.060047712425913	0.44853230464663696	2.6100190657253854	0.7901902579319	0.7901902579319	0.7901902579319	290	1018093344101420128-4
1423	0.0	3.023615187437438	0.0	0.0	0.5940044012539699	0.0	4.884017215010898	1.0135416883658066	2.3435342016434872	0.0	0.0	0.5940044012539699	365	1018093344101090034
1424	0.0	3.7639421300859754	2.9858186721711832	1.8143449252414332	0.0	0.0	5.533126674440496	2.0518066725871487	0.7042077738416164	0.7042077738416164	1.8143449252414332	0.0	198	1018093344101710150-3
1425	1.0659050163075963	1.672183382850288	2.0977618631932144	1.400660386272549	0.6292319795395354	0.0	3.6417273554847824	1.0659050163075963	0.0	1.0659050163075963	1.400660386272549	0.6292319795395354	198	1018093344101710544-2
1426	0.0	2.4130884767092797	0.8993509217015495	1.8462645721214086	0.0	0.8993509217015495	1.4491404462753552	1.4491404462753552	0.0	2.9858306329064486	1.8462645721214086	0.0	198	1018093344101560497-2
1427	0.0	2.87260216293809	0.0	3.6546330786621937	1.0384185740601983	0.0	3.390361504891711	2.0572508962783993	0.0	3.5285399790318315	3.6546330786621937	1.0384185740601983	365	1018093344101100354-1
1428	0.0	2.0831209052201847	0.0	0.0	0.0	0.0	4.749417742657538	1.055942594809525	2.410423757875037	0.0	0.0	0.0	365	1018093344101550348-3
1429	5.292089805676053	2.226544287107942	0.5459826966227085	1.2509879408712135	0.0	0.5459826966227085	1.2509879408712135	3.3505382627350095	0.0	1.2509879408712135	1.2509879408712135	0.0	198	1018093344101860018
1430	3.2696253189368862	1.871717223403114	1.2202306605581068	0.0	0.0	0.0	1.871717223403114	0.7354527018076235	0.7354527018076235	1.2202306605581068	0.0	0.0	198	1018093344101560552-2
1431	4.24566599501906	3.183741812769045	0.9248691024785898	0.9248691024785898	0.0	0.0	2.1997659050398473	0.9248691024785898	0.0	0.0	0.9248691024785898	0.0	365	1018093344101550658-1
1432	4.16630787681288	3.1872733743003905	0.4526854283247655	0.0	0.0	0.0	0.7967395549237014	1.074338348254215	0.0	1.5073769733332674	0.0	0.0	198	1018093344101710510-3
1433	2.594417549125554	3.192297162459255	1.1130005583056553	0.4726438562115054	0.4726438562115054	0.0	1.1130005583056553	1.3508369393319684	0.0	0.4726438562115054	0.4726438562115054	0.4726438562115054	952	1018093344101570580-3
1434	4.263959159078013	2.968941664987018	0.0	0.0	0.0	0.0	1.7121726464399087	1.096443652689918	0.0	1.7121726464399087	0.0	0.0	198	1018093344101710665-1
1435	4.0540913261151275	3.483012087314061	0.0	1.8933642254153984	0.0	0.0	1.602292433629568	0.0	0.0	2.8295982680843306	1.8933642254153984	0.0	365	1018093344101550310-2
1436	0.554044952012831	1.7402721709271158	0.0	0.554044952012831	0.9533716080656485	0.0	4.195604782315712	2.096725584530324	1.5224502902127612	0.0	0.554044952012831	0.9533716080656485	365	1018093344101700099-2
1437	0.0	2.9889771115969346	0.8245740818558829	0.0	0.0	0.0	4.638153536060423	3.5600019428504286	0.0	0.0	0.0	0.0	365	1018093344100940646-2
1438	0.8849087841866703	2.7921338310016424	2.3877042327455547	0.0	0.0	0.8849087841866703	5.289065478390252	3.7760742834765737	0.0	0.0	0.0	0.0	198	1018093344201710451-1
1439	0.5628862452820866	2.9413133353344874	1.7596279501980074	0.9667576309288565	0.5628862452820866	0.0	4.459284036730554	1.9498447258006388	0.0	0.0	0.9667576309288565	0.5628862452820866	198	1018093344101710057-3
1440	0.0	2.379472288589949	3.6903963026360795	2.5617027479613497	0.0	0.0	5.084367600579698	2.379472288589949	0.0	2.5617027479613497	2.5617027479613497	0.0	198	1018093344100800394-3
1441	0.0	3.276482446985036	2.0709195112188405	0.0	0.0	0.0	4.3039194727528205	0.9371385500267557	0.0	2.478618255395822	0.0	0.0	198	1018093344101560633-2
1442	0.0	2.2300929266717513	1.1573977598252263	0.0	0.0	0.0	5.461697377617246	3.9787967437784113	1.1573977598252263	2.838495323427443	0.0	0.0	365	1018093344101550300-3
1443	0.0	2.8181800783394673	1.4485568880686823	1.4485568880686823	0.0	0.0	5.409539483217767	3.8042722575792656	0.8989238175663958	2.629484161430404	1.4485568880686823	0.0	365	1018093344201550327-1
1444	0.0	2.217315841692369	1.673630875696923	0.7908177995780249	0.0	0.7908177995780249	5.200562768854646	2.9203874214760983	0.0	1.9709344367974648	0.7908177995780249	0.0	365	1018093344101090084-3
1445	0.0	2.5068827627456445	1.5885112015525036	0.0	0.7390958619723943	0.0	5.049552984913769	3.3740396316295658	1.2254346990215088	2.119571098292381	0.0	0.7390958619723943	365	1018093344101090348-3
1446	0.6369452513327336	2.711567719890441	1.9165398137514085	0.0	1.4141892211516782	0.0	4.0479680664679405	2.711567719890441	0.0	0.6369452513327336	0.0	1.4141892211516782	365	1018093344100940738-1
1447	0.7018761199838018	3.193147753143084	2.588072899177771	0.7018761199838018	0.0	0.0	4.558161927751719	4.003498727177845	0.0	1.5259967511501478	0.7018761199838018	0.0	198	1018093344100940400-2
1448	3.1492676302572145	3.62885990715359	0.9066384396488072	0.0	0.0	0.5233975115168874	1.2091466836665228	1.6720545091320917	0.0	1.4590877586732558	0.0	0.0	198	1018093344101550678-1
1449	0.0	0.9444974540029366	0.9444974540029366	2.9014227628335645	0.9444974540029366	4.934732953219333	0.0	0.0	0.0	1.915924362085796	2.9014227628335645	0.9444974540029366	290	1018093344101420206-3
1450	2.4494805172620495	2.4494805172620495	1.4776138904932405	2.4494805172620495	0.0	0.9202466235347911	0.0	0.0	0.0	0.9202466235347911	2.4494805172620495	0.0	952	1018093344101570558-4
1451	0.0	2.091084855803196	1.0613576480121762	0.0	0.0	0.0	4.200874012835539	3.6955305587268463	0.0	1.6662061905232983	0.0	0.0	198	1018093344101710627-3
1452	0.635153517199355	2.9330506211528093	1.0746465572633697	2.2844315278391147	0.635153517199355	0.0	4.13693700781101	1.6836569464602396	0.0	1.0746465572633697	2.2844315278391147	0.635153517199355	198	1018093344100940370-4
1453	0.0	2.9272019328810495	0.0	0.0	0.45103302450770194	0.45103302450770194	1.97678518219731	1.303386221346762	1.97678518219731	0.0	0.0	0.45103302450770194	365	1018093344101090052-3
1454	0.0	3.221990743051718	0.8742646411279257	1.4147563362227635	0.8742646411279257	0.0	5.202502387460013	0.8742646411279257	2.772205462615961	0.8742646411279257	1.4147563362227635	0.8742646411279257	365	1018093344101550724-1
1455	0.0	2.2333376129916522	0.0	0.0	0.0	0.4970821175484962	4.793799736098426	2.3543285215551846	2.101263266011274	0.0	0.0	0.0	365	1018093344101550473-2
1456	0.8395873959967388	1.7521554693450985	1.5723297809337888	3.8101738140889867	1.5723297809337888	7.546402643716528	0.0	0.8395873959967388	0.0	0.0	3.8101738140889867	1.5723297809337888	290	1018093344101270593-3
1457	0.0	1.6382268354111127	1.04013147535415	3.8810180652349717	0.0	7.496578658012293	1.04013147535415	1.04013147535415	0.0	0.0	3.8810180652349717	0.0	290	1018093344101420242-4
1458	0.0	1.020961398058427	0.0	1.8372073762194718	0.5989705507279621	7.809618708514552	2.8431044510813703	1.020961398058427	1.3470454721795748	1.020961398058427	1.8372073762194718	0.5989705507279621	290	1018093344101420218-4
1459	0.0	0.0	0.0	4.190772667463744	0.0	8.20717460212202	0.0	1.0558029030656912	0.0	0.0	4.190772667463744	0.0	290	1018093344101270110-2
1460	0.0	2.923870687533642	0.8667887494019394	1.404466418449317	0.0	0.0	4.858099177946091	2.1024556170976663	0.8667887494019394	0.8667887494019394	1.404466418449317	0.0	365	1018093344101100348-3
1461	0.0	2.844240827045667	0.0	0.7542964404913785	0.0	0.0	3.8812902630723967	0.0	0.0	1.2470875112359416	0.7542964404913785	0.0	365	1018093344101550249-1
1462	0.8185104598725972	0.0	2.4806542407554004	2.2684107430309846	1.3375218067263908	0.0	4.624750739677355	0.0	0.0	2.4806542407554004	2.2684107430309846	1.3375218067263908	952	1018093344100950568-3
1463	4.729948349390946	3.7833139166427157	0.0	0.0	0.0	0.0	0.0	2.3940236197962905	0.0	2.6599852104066875	0.0	0.0	365	1018093344100940597-2
1464	0.0	2.6200394041532937	0.0	1.3472691242799313	0.0	0.0	1.3472691242799313	1.021148314859047	0.5990957666434568	2.0316073429678614	1.3472691242799313	0.0	365	1018093344101100375-1
1465	0.0	2.2042850758136217	0.9276046830477409	0.0	0.9276046830477409	0.0	4.2511362582586445	2.462203227352676	1.8899975026558353	0.0	0.0	0.9276046830477409	365	1018093344101550475-2
1466	0.712960833303874	2.452635757682166	0.712960833303874	0.712960833303874	0.0	0.712960833303874	5.432454079455034	2.452635757682166	0.0	0.712960833303874	0.712960833303874	0.0	365	1018093344101710049-2
1467	0.0	1.4897675979608058	3.3280015236492644	2.2069165520377934	0.0	0.0	5.381623909817568	4.3849346632732775	0.0	1.4897675979608058	2.2069165520377934	0.0	198	1018093344100800508-3
1468	0.0	2.021836603972139	2.021836603972139	1.339423739515494	0.0	0.0	4.835370325900078	1.339423739515494	1.339423739515494	1.339423739515494	1.339423739515494	0.0	365	1018093344101090260-3
1469	0.0	3.605385733867811	2.3549210715309674	0.0	0.0	0.0	5.568281162394406	2.7823074422538556	1.4666821036619164	0.0	0.0	0.0	365	1018093344101550667-1
1470	0.5583802604535045	2.7379851092890224	1.7497808619751578	1.2737216853782076	0.0	0.0	5.7403949570248045	2.6319807029306115	0.0	1.7497808619751578	1.2737216853782076	0.0	198	1018093344101700091-2
1471	0.8830293234604759	3.476501537345942	1.9836240794341244	0.5080450934367334	0.0	0.5080450934367334	5.22119964339852	2.60061761505763	0.5080450934367334	0.5080450934367334	0.5080450934367334	0.0	365	1018093344100940465-2
1472	0.0	3.2558428304964084	2.744486175067241	2.744486175067241	0.0	0.0	6.481773651670262	1.9451413113264067	0.0	1.9451413113264067	2.744486175067241	0.0	198	1018093344101700090-2
1473	0.0	3.0635654517570177	2.798753224114204	1.7880400393909366	0.0	0.0	5.594447460280429	0.4334866315898805	0.0	0.7663720126478676	1.7880400393909366	0.0	365	1018093344101710062-4
1474	1.0672553877192397	2.4280814430841544	2.92079995669934	3.115716149397964	0.0	0.0	6.129549252915334	1.673957210860915	0.0	0.0	3.115716149397964	0.0	365	1018093344100940476-4
1475	0.0	4.121572609422836	0.934693529084711	0.934693529084711	0.0	0.0	4.572108304854371	0.0	0.0	2.2159699467918386	0.934693529084711	0.0	198	1018093344100950214-2
1476	0.0	2.480768229789892	0.7264508782114065	0.7264508782114065	0.0	0.0	4.656431081511604	1.5673951569852849	0.0	1.2073478328762512	0.7264508782114065	0.0	198	1018093344101710470-4
1477	0.0	2.4337116572272666	2.4337116572272666	0.7039633750384042	0.0	0.0	4.357424402973693	3.3833043012815955	0.7039633750384042	0.7039633750384042	0.7039633750384042	0.0	365	1018093344101550513-3
1478	0.0	2.6439929976483847	0.0	0.0	0.8074247236141203	0.0	5.348887022808333	1.3220258161208989	2.248056092638906	0.0	0.0	0.8074247236141203	365	1018093344101090164-3
1479	1.2385544116272553	3.650393290772022	2.6867199443805947	2.1371918236064014	0.0	0.0	5.408317968837457	1.6038006405498797	0.0	1.2385544116272553	2.1371918236064014	0.0	198	1018093344100950328-2
1480	1.0087595206149704	2.4737378152311664	1.3324331555054567	0.0	0.0	0.0	5.302423176951945	0.5908080865417494	0.0	1.0087595206149704	0.0	0.0	198	1018093344101550698-1
1481	0.7625181801315398	3.5168645146751363	1.9205968892705747	1.9205968892705747	0.0	0.0	5.045995956334701	2.372588552235954	0.7625181801315398	1.9205968892705747	1.9205968892705747	0.0	198	1018093344101700250-3
1482	0.0	3.941201996355322	1.5433981346149592	0.9689395271030652	0.0	0.0	5.1483828251214865	1.5433981346149592	0.0	2.9451973007039842	0.9689395271030652	0.0	365	1018093344101550363-3
1483	3.420049362124373	0.8044213150715539	1.6956978450770377	0.0	0.0	0.0	0.8044213150715539	0.8044213150715539	0.0	1.3178193727939664	0.0	0.0	198	1018093344101710562-3
1484	0.0	2.413674117944065	0.0	0.7835677891431823	0.0	0.0	4.25054969075301	1.2885151949296036	1.2885151949296036	0.7835677891431823	0.7835677891431823	0.0	365	1018093344101700059-1
1485	0.0	2.1209012260858024	0.0	0.8776766781548406	0.0	0.8776766781548406	4.279702067577534	1.4194460584230915	0.8776766781548406	0.0	0.8776766781548406	0.0	365	1018093344101090076-4
1486	0.0	3.0030037986099334	0.0	0.0	0.9084933997897244	0.0	3.6826449008913986	0.9084933997897244	0.524607465076666	0.524607465076666	0.0	0.9084933997897244	365	1018093344101700071-2
1487	0.0	3.4277442927779593	0.0	0.0	0.0	0.0	5.681079488666534	3.4277442927779593	2.0012235727343977	0.0	0.0	0.0	365	1018093344101550454-2
1488	0.0	3.033485607275916	0.6349760280621729	0.6349760280621729	0.0	0.6349760280621729	3.8349019766025165	3.299624354886786	1.0743847908812836	1.0743847908812836	0.6349760280621729	0.0	365	1018093344101550472-2
1489	0.0	2.8665408118092546	0.0	0.7648880908195564	0.7648880908195564	0.0	4.503118681114203	3.3348680517484346	1.2621182249115301	0.0	0.7648880908195564	0.7648880908195564	365	1018093344101090186-4
1490	0.0	2.4170751242030173	0.0	0.0	0.0	0.0	4.550151742044311	3.0417310758805045	0.0	0.0	0.0	0.0	365	1018093344100940702-1
1491	0.8187074289318597	1.7187342394106853	0.0	0.0	0.0	0.0	4.434513140231054	2.829971300419185	2.6660236977444933	0.8187074289318597	0.0	0.0	365	1018093344101550605-1
1492	0.0	3.360932180563341	1.7962149214171272	0.0	0.0	0.0	4.939082638048443	3.672099624264614	1.7962149214171272	0.0	0.0	0.0	365	1018093344100940626-1
1493	0.6768994160783662	1.4834162621821363	0.0	0.0	1.135797769986476	1.135797769986476	5.032590641578027	2.533464068048701	1.4834162621821363	0.0	0.0	1.135797769986476	365	1018093344101090125-3
1494	0.0	3.3834616013640386	1.4412656144966411	0.0	0.0	0.0	4.74059561661931	2.9749623356055728	0.0	0.0	0.0	0.0	365	1018093344101090216-3
1495	0.0	2.2596195514414115	0.0	0.8137137831023042	0.8137137831023042	0.0	4.261946631195265	2.2596195514414115	1.3308226733526995	0.8137137831023042	0.8137137831023042	0.8137137831023042	365	1018093344101090248-2
1496	0.0	2.703373982996383	0.7563010413401986	0.7563010413401986	0.0	0.7563010413401986	3.9516100195442525	2.8484752937322106	1.6170457639064844	0.0	0.7563010413401986	0.0	365	1018093344100940673-1
1497	0.0	2.11044392460575	0.0	1.8697108216081544	0.0	0.0	4.637571918128438	3.363321951039601	2.497111092055011	0.0	1.8697108216081544	0.0	365	1018093344101090096-3
1498	0.0	2.614416699526777	0.0	0.0	1.0966749995882294	0.0	4.935644603201182	2.8604400211826486	2.142686935451699	0.0	0.0	1.0966749995882294	365	1018093344101550501-3
1499	0.0	3.219975630730952	0.0	1.028366815975788	1.028366815975788	0.0	5.008604194442169	2.3670510790431263	2.0423437694887974	0.0	1.028366815975788	1.028366815975788	365	1018093344101100227-4
1500	0.0	3.6935540921612273	0.0	0.0	0.8896460910130041	0.0	5.4753702905635535	3.7856367159591833	2.3960520160981766	0.0	0.0	0.8896460910130041	365	1018093344101550465-3
1501	0.0	3.0273823600360563	1.4793974560028522	0.0	0.0	0.0	5.16479792386741	3.0273823600360563	1.8806791836017642	0.9215591686620408	0.0	0.0	365	1018093344101090105-2
1502	0.0	0.8342646219296569	0.8342646219296569	1.3594626895945956	0.8342646219296569	0.8342646219296569	5.048797132578584	2.510376613473778	1.743663163919412	0.0	1.3594626895945956	0.8342646219296569	365	1018093344101090279-5
1503	0.0	0.870070538454664	0.0	0.0	0.0	0.0	4.691119157670749	2.576888166272496	2.108025592522256	0.0	0.0	0.0	365	1018093344101550476-3
1504	0.0	1.9763429148523477	0.0	0.6662918526382164	0.0	0.0	3.9153037364121923	2.3530185925404337	0.6662918526382164	0.6662918526382164	0.6662918526382164	0.0	365	1018093344101550524-1
1505	0.0	2.489830855483055	0.0	0.9436769609933462	0.9436769609933462	0.9436769609933462	5.058309841132577	2.7094108733715467	2.2307246265144838	0.0	0.9436769609933462	0.9436769609933462	365	1018093344101090161-3
1506	0.0	1.7532964733957752	1.1280558066189488	1.7532964733957752	0.0	1.1280558066189488	4.759373206341114	2.5216940474353757	1.1280558066189488	0.0	1.7532964733957752	0.0	365	1018093344101090271-2
1507	0.0	2.9083236536679076	0.0	0.0	0.5855138453705271	0.0	3.808890286957448	2.5863404674766794	2.0012402292913043	0.5855138453705271	0.0	0.5855138453705271	365	1018093344101090266-3
1508	0.0	3.7762575703273136	0.0	0.98333860889597	0.0	0.0	5.581884263969376	4.177767714493686	3.1401703975272652	0.5738763138971108	0.98333860889597	0.0	365	1018093344101550328-3
1509	0.0	3.817123542120463	0.8239946762245662	0.0	0.0	0.8239946762245662	5.630200503608713	3.2438687416554175	2.278432354237741	1.3451703825401717	0.0	0.0	365	1018093344101090247-4
1510	0.0	2.69820120895748	0.0	0.7538101350049495	0.0	0.0	5.595461289672526	4.068973990093691	1.904950755072165	0.7538101350049495	0.7538101350049495	0.0	365	1018093344101550535-2
1511	0.6748048936638086	3.2248633124486643	0.0	1.4798216982779138	0.0	0.0	5.104224619773016	2.371465767149881	2.670710698051346	0.0	1.4798216982779138	0.0	365	1018093344101090189-1
1512	0.0	0.0	0.0	1.135264334396647	0.0	0.0	5.745502889350689	3.402272552725867	1.7626363099500515	1.135264334396647	1.135264334396647	0.0	365	1018093344101550446-3
1513	0.0	3.0128639258497967	0.0	0.0	2.011033229856493	0.0	4.821525067088607	2.59721645265307	1.5947739747255905	1.0073648539563227	0.0	2.011033229856493	365	1018093344101080118-5
1514	4.2932795248589	2.6841393603725416	1.3508161035350292	0.0	0.8280480694790929	0.0	1.7337211393083627	0.8280480694790929	0.0	3.469711972509721	0.0	0.8280480694790929	198	1018093344100950170-1
1515	3.9132693613585503	2.8132140281138884	0.7397028050967748	0.7397028050967748	0.0	0.0	1.8794420087191062	0.7397028050967748	0.0	3.064908712673006	0.7397028050967748	0.0	198	1018093344101710523-3
1516	3.8139706593355847	1.5654275716813897	0.7252764068965278	0.0	0.0	0.0	1.8531450995391763	0.7252764068965278	0.0	2.913066226323373	0.0	0.0	198	1018093344101710215-3
1517	3.5079316731531747	3.134559452061327	1.199757176295313	0.0	1.199757176295313	0.0	1.199757176295313	0.0	0.0	2.2901383684138277	0.0	1.199757176295313	198	1018093344101710476-2
1518	0.0	1.6487136934376692	0.0	1.6487136934376692	0.0	1.6487136934376692	0.0	0.0	0.0	0.0	1.6487136934376692	0.0	290	1018093344101120378-3
1519	0.0	2.3175383462052324	0.0	1.9958850022725974	0.583135061726316	0.9972579727285455	0.583135061726316	0.583135061726316	0.0	0.0	1.9958850022725974	0.583135061726316	290	1018093344101420068
1520	4.5789190989961455	1.1009667205566924	0.0	0.0	0.0	0.0	1.1009667205566924	3.1723092917859583	0.0	1.7180733354482882	0.0	0.0	198	1018093344101860191-3
1521	3.317076313624393	2.9952832109957717	0.0	0.0	0.0	0.0	3.317076313624393	2.3176162068889488	0.0	0.0	0.0	0.0	365	1018093344101550656-1
1522	2.72225794500918	3.1041199385300877	0.0	0.48535676294770175	0.0	0.0	1.7653616403373644	1.925818719685571	0.0	0.8478879162939984	0.48535676294770175	0.0	365	1018093344101550631-1
1523	3.70436174439346	2.7676945938659756	0.0	0.0	0.0	0.0	4.623853100870131	1.411455355203872	2.5801843293808946	0.0	0.0	0.0	198	1018093344100790206-1
1524	0.0	2.837431288904897	1.531831644140451	0.5586416432107572	0.0	0.0	5.313837409665747	0.5586416432107572	0.0	2.92985631422186	0.5586416432107572	0.0	365	1018093344101560625-3
1525	0.0	2.853987836132376	1.7382210526168178	1.3547287195597133	0.8308597881099418	0.0	4.606581587625709	0.0	0.0	2.040885568699189	1.3547287195597133	0.8308597881099418	198	1018093344101560653-1
1526	0.0	2.4644969673450428	2.6832952597551953	0.0	0.0	0.0	4.504166168198339	1.8920438707998115	0.0	2.873238852772978	0.0	0.0	198	1018093344201710521-1
1527	0.0	2.8735499660269856	2.0580848663157085	1.636707779149065	0.6110671215955313	0.0	4.957039238410428	3.316957463068494	0.6110671215955313	1.0389819120243857	1.636707779149065	0.6110671215955313	365	1018093344101550459-3
1528	0.0	1.560909806185346	0.0	0.0	0.0	0.0	2.776355725831266	1.560909806185346	0.0	2.2930163633607648	0.0	0.0	365	1018093344101550552-1
1529	0.0	2.7553133577916804	0.0	1.4024092154792356	0.8652958885521136	0.0	4.770555492569464	3.069602375136228	0.0	2.3529184495771127	1.4024092154792356	0.8652958885521136	365	1018093344101100278-2
1530	0.0	1.2922780954750557	1.962841299907047	1.2922780954750557	0.0	0.0	4.362010799415475	1.6661736065528863	0.0	2.60217343896885	1.2922780954750557	0.0	365	1018093344101550202-3
1531	0.0	2.989150604621916	0.9011144064929363	1.8490080156455246	0.0	0.0	4.660507875563951	2.989150604621916	0.0	2.6334423403567384	1.8490080156455246	0.0	365	1018093344101090192-3
1532	0.0	2.429847698358517	1.5264334700288065	2.251402829079335	0.0	0.0	4.558802517309189	3.2893521412972713	0.7021338664268257	2.5886306441999336	2.251402829079335	0.0	365	1018093344101090080-3
1533	0.0	2.211656413366641	1.7093093691685708	0.5400356954727308	0.5400356954727308	0.9320740137943502	4.538936409266249	3.3970058837019628	0.0	0.5400356954727308	0.5400356954727308	0.5400356954727308	198	1018093344200940275
1534	0.0	1.7642627623227225	1.7642627623227225	0.0	0.0	0.0	5.007242480873275	2.7209369377368913	0.0	0.8471961584863367	0.0	0.0	198	1018093344101700081-4
1535	1.021465400402553	2.2031790512860963	2.0320795102354947	1.021465400402553	0.0	0.0	4.039989158529698	3.1251301308062844	0.0	0.5993081950915022	1.021465400402553	0.0	198	1018093344100940205-3
1536	0.0	2.0840068407859054	2.550838340880199	0.0	0.0	0.8559560680594419	4.2341235681125555	4.034673386501183	0.0	0.0	0.0	0.0	198	1018093344101710367-3
1537	1.285067052954389	2.75440334863237	0.9693482400640113	1.285067052954389	0.0	0.0	3.643333296941224	3.4670885667018467	0.0	0.5646005232051857	1.285067052954389	0.0	198	1018093344100800355-2
1538	0.0	2.4907387061609803	2.028723956124714	0.0	0.0	0.0	4.03581646819462	3.3563288473565223	0.8238385713795129	0.0	0.0	0.0	198	1018093344100950336-2
1539	0.0	2.0642681594950107	1.04316195591299	1.04316195591299	0.0	0.0	3.536971991406847	2.390380693161729	0.0	1.04316195591299	1.04316195591299	0.0	198	1018093344100940436-4
1540	0.0	1.8488967363383761	1.4514515334972005	0.0	0.0	0.0	4.197575058284801	2.4160497683334845	0.0	0.0	0.0	0.0	198	1018093344101700197-2
1541	0.0	3.0674019169551827	1.9829660552165038	1.308317066686794	1.308317066686794	0.0	4.066054551427602	3.6794461363667463	0.0	0.5774166772664632	1.308317066686794	1.308317066686794	198	1018093344101700316-2
1542	1.146107647584858	3.1514592829283647	1.146107647584858	0.6839927484179309	0.6839927484179309	0.0	4.119161739636941	2.0118174866590115	0.0	1.7766597598891887	0.6839927484179309	0.6839927484179309	365	1018093344101550481-2
1543	1.2724001987935136	2.1823992624926607	1.2724001987935136	1.6431389422687102	0.0	0.7721522002836072	5.441912855898767	3.1352018162328408	0.0	0.0	1.6431389422687102	0.0	365	1018093344101090066-2
1544	0.6193784942034966	1.8801237065319327	1.8801237065319327	1.6529925749219918	0.0	0.6193784942034966	5.383780543435718	1.8801237065319327	0.0	0.6193784942034966	1.6529925749219918	0.0	365	1018093344101550470-3
1545	0.8409380262174787	2.309197136995073	0.0	1.754307392326099	0.8409380262174787	0.0	5.450405524942124	3.278484149776883	1.3687285658192865	0.0	1.754307392326099	0.8409380262174787	365	1018093344101090081-2
1546	0.0	2.819849289922733	1.1454669950115184	1.1454669950115184	0.0	0.0	5.200034613927219	1.77583207386901	0.0	0.0	1.1454669950115184	0.0	365	1018093344100940719
1547	0.0	1.3081494350261322	0.0	1.50857890949804	1.0753120470346187	1.3081494350261322	0.0	0.7975264685168214	0.0	0.45318490007682855	1.50857890949804	1.0753120470346187	290	1018093344101420185-3
1548	0.0	2.7497292617228375	0.7788297909453787	0.0	0.0	0.7788297909453787	2.5874058907359476	1.9497046866068795	0.7788297909453787	0.0	0.0	0.0	365	1018093344101550538-2
1549	0.0	2.754686975012604	0.0	0.0	0.9695111579148825	0.0	1.9540216592733257	2.2728317976090953	1.5441658263076552	0.9695111579148825	0.0	0.9695111579148825	365	1018093344101090120-3
1550	0.0	2.36067179066581	0.0	1.4084063696626477	0.0	0.0	3.555061008762597	0.8696495030085412	0.0	0.0	1.4084063696626477	0.0	365	1018093344101550382-4
1551	0.9886862511105774	2.787905256281481	0.0	1.982995930476015	0.0	0.0	3.149749917686278	0.9886862511105774	0.0	1.982995930476015	1.982995930476015	0.0	365	1018093344101550398-4
1552	0.0	2.9274523328782105	0.0	0.0	0.8686529581468512	0.0	2.5742815653613045	0.8686529581468512	0.0	2.5742815653613045	0.0	0.8686529581468512	365	1018093344101100160-2
1553	0.0	2.6490447809887043	0.0	1.3256361346274703	0.0	0.0	3.092912548603477	0.8100044940114915	2.4644856770303494	1.7047173805807545	1.3256361346274703	0.0	365	1018093344101090180-3
1554	1.2169557572714127	3.264479386836021	0.7331620815957836	0.7331620815957836	1.2169557572714127	0.0	0.0	1.8675461646782154	0.0	1.2169557572714127	0.7331620815957836	1.2169557572714127	198	1018093344100950424-1
1555	0.0	2.1697444283450746	1.2628989781297726	1.6321109434267915	0.0	0.0	2.9997968536763775	0.0	1.2628989781297726	1.9258283498696944	1.6321109434267915	0.0	365	1018093344101090059-3
1556	0.0	1.3328392400798137	1.3328392400798137	0.0	0.0	0.0	4.01701259330905	0.0	0.0	2.0136260861180095	0.0	0.0	365	1018093344101090151-3
1557	0.0	2.6504361681655424	0.0	1.5750528198721332	0.7310279575770379	0.0	5.0588033216185435	3.259675838159377	1.2139025834460155	0.7310279575770379	1.5750528198721332	0.7310279575770379	365	1018093344101550329-3
1558	0.0	3.050019666566896	2.0123053012921246	0.0	0.0	0.0	3.152034919777652	1.495980641155751	0.0	0.6842376753003047	0.0	0.0	198	1018093344101700106-3
1559	0.0	3.8487198589309823	2.016886700666221	0.0	0.0	0.0	6.223802830058612	1.4999132098670511	0.0	2.697055613001899	0.0	0.0	198	1018093344201550472-1
1560	0.0	3.3834021266938983	0.5353569290099233	1.2313722050433955	1.48398479971767	0.9249370117783369	5.189617159705973	0.0	3.3834021266938983	0.5353569290099233	1.2313722050433955	1.48398479971767	290	1018093344101120424-2
1561	0.0	2.8463996516023564	0.0	1.248539296332267	0.7553180430927338	2.3584024616915857	4.725530456024526	1.9076654767955068	1.615421485293529	1.248539296332267	1.248539296332267	0.7553180430927338	290	1018093344101420103-3
1562	1.116331794807365	2.5038071363875773	1.116331794807365	0.0	0.0	0.0	3.908371541513922	1.738076446090649	1.738076446090649	0.6635497782496775	0.0	0.0	198	1018093344100940367-3
1563	0.0	1.9917435454229087	0.5812987975883672	0.0	0.0	0.0	4.199032011567036	1.315326715647096	1.7994927052909238	0.0	0.0	0.0	198	1018093344200940374
1564	0.0	2.9644620447369	0.0	2.2572358029489816	0.0	0.0	1.7086056077222085	1.3290078660027094	0.0	1.7086056077222085	2.2572358029489816	0.0	198	1018093344101710364-2
1565	0.8123873757188577	2.2571842496016266	0.0	3.097804710700426	0.0	0.0	1.7085603636887083	1.3289686250575552	0.8123873757188577	2.0087953072414875	3.097804710700426	0.0	365	1018093344101090255-1
1566	0.0	2.814908151933359	1.0044108551660746	2.0066112359260244	0.0	0.0	1.0044108551660746	1.590840649218839	0.0	2.0066112359260244	2.0066112359260244	0.0	198	1018093344100950230-2
1567	1.8026769245927998	4.297559833054281	0.0	3.0816819305576435	0.0	0.0	0.0	1.8026769245927998	1.1662878706232247	3.748820513316416	3.0816819305576435	0.0	365	1018093344100940671-1
1568	0.0	3.636058142807295	0.0	2.747668535997169	0.0	1.3968341141677558	0.8612531143977539	0.8612531143977539	0.8612531143977539	0.8612531143977539	2.747668535997169	0.0	365	1018093344101090218-2
1569	0.0	3.204547650813791	0.0	1.9028582279392583	0.0	0.0	1.2447450024009399	0.0	0.0	3.4044081358917295	1.9028582279392583	0.0	365	1018093344101100297-3
1570	0.0	2.090481037180187	0.0	1.3947612108469356	0.0	0.0	2.090481037180187	0.8597510481206946	0.0	0.8597510481206946	1.3947612108469356	0.0	365	1018093344101090086-3
1571	0.0	4.181352835942967	0.0	1.7388551099701997	0.0	0.0	2.6903361350116257	0.8312562359100655	0.8312562359100655	3.3716714313661065	1.7388551099701997	0.0	365	1018093344101090204-1
1572	5.782312281938352	2.4602254693195524	0.0	0.0	0.0	0.0	2.000727713140304	0.8077708030837346	0.0	0.8077708030837346	0.0	0.0	365	1018093344100940682-1
1573	0.0	2.355061763984455	0.0	0.0	1.7450618314897988	0.0	3.7386040036270503	2.653566236589472	2.653566236589472	0.0	0.0	1.7450618314897988	365	1018093344101090298-3
1574	0.0	2.57706091597955	1.2745348257259004	0.0	1.2745348257259004	0.0	5.760761207634367	3.9911076673164927	2.1852386121458305	0.0	0.0	1.2745348257259004	365	1018093344101090064-3
1575	0.0	3.528927139947854	0.6651323132220777	1.7410806852652791	0.6651323132220777	1.11864371338908	5.309507420619495	4.386415439129056	0.6651323132220777	0.0	1.7410806852652791	0.6651323132220777	365	1018093344101090025-1
1576	0.0	1.6850214609225207	0.0	0.0	0.0	0.0	5.272869758690423	0.7978297325020298	2.6251272696661876	0.0	0.0	0.0	365	1018093344101090182-3
1577	4.228576559548355	1.6266097298857531	0.0	0.0	0.0	0.0	1.6266097298857531	2.0467696051197866	0.0	0.0	0.0	0.0	198	1018093344101700080-3
1578	0.0	3.1314774825587404	0.0	0.0	1.4133603811462256	0.0	2.11341279499816	1.4133603811462256	0.0	0.0	0.0	1.4133603811462256	365	1018093344101080130-4
1579	0.0	2.202949495440018	0.0	1.1384206076503403	2.0012608401227165	0.6787024629125444	4.898864927518032	1.1384206076503403	1.4865076147251715	0.0	1.1384206076503403	2.0012608401227165	365	1018093344101080091-5
1580	0.0	2.3943611383583443	0.0	0.0	0.0	0.0	2.0680109743951163	1.6455731053510876	0.0	0.6155860767489589	0.0	0.0	365	1018093344101090167-5
1581	0.7813355998043408	2.754838381196358	0.0	1.285368212216998	0.0	0.0	5.315093346756975	0.7813355998043408	0.0	2.592408934369074	1.285368212216998	0.0	365	1018093344101090301-2
1582	0.0	2.429512345944415	0.0	0.7019752053160481	0.0	0.0	0.0	0.7019752053160481	0.7019752053160481	1.1721424031396896	0.7019752053160481	0.0	365	1018093344101550316-2
1583	0.0	3.070867987402864	0.0	0.0	0.0	0.0	2.3540739978637575	0.8659440951946905	0.0	0.0	0.0	0.0	365	1018093344101550288-3
1584	3.999575522729077	3.1413724882893637	0.0	0.0	0.0	0.0	2.0908013853638727	1.2041022252819265	0.0	3.244217365616775	0.0	0.0	198	1018093344101710403-3
1585	3.7023282178327586	2.491066502130189	0.0	1.9157734182849504	1.510340959500753	0.0	2.231907643422463	2.231907643422463	0.9443987999811867	0.0	1.9157734182849504	1.510340959500753	365	1018093344100940700-1
1586	3.988455118411515	2.9081802533897623	0.9482491989739752	1.9216605988206104	0.0	0.0	3.227397097992114	1.5155405242296787	0.0	2.2382116610926115	1.9216605988206104	0.0	365	1018093344100940513-3
1587	3.5409050831753914	3.2696693859363553	0.0	0.0	0.0	0.0	2.1126041959019015	1.2202587234095783	0.7354723370278811	1.8717529542773232	0.0	0.0	365	1018093344100940716-1
1588	5.179775030560573	1.303698730158996	0.0	0.0	0.0	1.303698730158996	0.0	5.120103978493379	0.0	1.9771770747664639	0.0	0.0	198	1018093344101860394-4
1589	3.9116451468732074	2.214891657739252	0.0	0.0	0.0	0.0	2.3681591429235302	0.6044057906194555	0.0	1.623590522838921	0.0	0.0	365	1018093344100940660-2
1590	3.6418849969729186	3.401782056537807	0.0	0.0	0.0	0.0	1.54291279624487	2.532206038621969	0.0	0.9685781794467677	0.0	0.0	365	1018093344101550596-3
1591	4.34307814571782	2.429029253684168	1.4615934058491267	0.0	0.0	0.908476222888374	0.908476222888374	1.4615934058491267	0.0	1.4615934058491267	0.0	0.0	365	1018093344100940628-2
1592	3.5438341057696636	2.04827043734695	1.8110100165091558	0.0	0.0	0.7024089965294844	3.8249320099392117	1.1727686525753707	0.0	0.7024089965294844	0.0	0.0	365	1018093344100940670-1
1593	5.0750031001458895	2.2442825687937136	1.9273316880155857	0.0	0.9519634046784575	0.0	2.2442825687937136	0.9519634046784575	0.0	0.0	0.0	0.9519634046784575	198	1018093344100940395-4
1594	4.73637350340437	0.6627384038144286	0.6627384038144286	0.0	0.0	0.0	1.4590401808911804	1.4590401808911804	0.0	0.6627384038144286	0.0	0.0	365	1018093344101550570-1
1595	4.577681810570003	1.3973800227257418	0.0	0.8616487892662064	0.0	0.0	2.093714063809602	0.8616487892662064	0.0	0.0	0.8616487892662064	0.0	365	1018093344100950768-1
1596	3.909658875594389	1.0014836676981183	1.0014836676981183	0.0	0.0	0.0	2.32430123137034	1.0014836676981183	0.0	0.0	0.0	0.0	365	1018093344101550488-1
1597	4.278371833677406	3.041000513362732	0.0	0.0	0.0	0.7288598329660599	0.7288598329660599	0.0	0.7288598329660599	0.7288598329660599	0.0	0.0	365	1018093344100940744-1
1598	2.9132817956234818	2.190177923744584	1.1295286988293451	0.0	0.0	0.6725939516900771	1.1295286988293451	1.1295286988293451	0.0	1.7552059706462346	0.0	0.0	198	1018093344100950581-3
1599	3.6706614901876637	3.397011216354926	1.6781638679547715	0.0	0.0	0.0	1.3026423057940208	2.2224975212489353	0.0	1.3026423057940208	0.0	0.0	198	1018093344101560689-1
1600	3.5647351104971485	3.222344137176537	0.0	0.0	0.0	0.5024844353373432	1.4150037005365845	1.169894958154962	0.8744445370912076	0.0	0.0	0.0	198	1018093344101700092-4
1601	5.730782635370762	1.9227127002773923	0.0	0.5511226767845956	0.0	0.0	0.0	2.089694146597894	0.9489378783902186	2.4988264567763117	0.5511226767845956	0.0	198	1018093344100800415-4
1602	5.122375996397096	2.7515448801803966	0.0	0.6539202245498168	0.6539202245498168	0.0	1.9512854298969975	3.079752281321387	0.0	1.9512854298969975	0.6539202245498168	0.6539202245498168	198	1018093344101860385-2
1603	6.003155671401258	2.9634200658498067	0.0	0.0	0.9792108854896554	0.0	0.9792108854896554	2.5501456614641063	0.0	0.9792108854896554	0.0	0.9792108854896554	198	1018093344100800403-4
1604	4.2275031768119185	2.7041870866988127	0.479297501492174	0.479297501492174	0.0	0.0	0.838451114091383	1.7503441352142386	0.479297501492174	2.3046999300986823	0.479297501492174	0.0	198	1018093344101860353-3
1605	4.727865766338591	3.022317975065008	0.8073305653732729	1.0874327535216985	0.0	0.0	2.643808450286564	3.0874126946873286	0.0	3.022317975065008	1.0874327535216985	0.0	198	1018093344101710719-2
1606	4.757115895594669	2.4983300471426517	0.9486472070697716	0.0	0.0	0.0	1.5160777158706868	3.6041596190788088	0.0	2.4983300471426517	0.0	0.0	198	1018093344100800366-2
1607	5.5361564603843165	1.7611358852943884	1.1341055822264163	2.196756053861556	0.0	0.0	1.1341055822264163	2.196756053861556	0.0	1.7611358852943884	2.196756053861556	0.0	198	1018093344101710663-2
1608	4.48402420002771	2.9412373719351836	0.0	0.0	0.0	0.0	0.7381796348894463	0.7381796348894463	0.0	2.6655197004031685	0.0	0.0	198	1018093344101860370-2
1609	0.0	3.776271747981034	2.570343539720215	0.7703166149927269	0.7703166149927269	0.0	4.4704927397965095	0.0	0.0	0.0	0.7703166149927269	0.7703166149927269	198	1018093344101700073-2
1610	0.0	3.2351749602885107	0.0	3.002461868923959	0.0	0.0	3.002461868923959	1.9280728505181615	0.0	1.2646761184751651	3.002461868923959	0.0	198	1018093344101550704-1
1611	0.0	2.820876200748723	2.3345518868862327	1.231420672946474	0.7432912976242104	0.0	3.7149958651079706	0.7432912976242104	0.0	1.5954899833141034	1.231420672946474	0.7432912976242104	198	1018093344101710463-2
1612	0.9971723633239561	2.802504146396655	2.802504146396655	1.9957564639872567	0.0	0.0	4.948718438495273	2.580246689294093	0.0	2.802504146396655	1.9957564639872567	0.0	198	1018093344100950278-1
1613	2.185058265362018	3.017013808988173	3.017013808988173	1.4718251609903512	0.0	0.0	4.8767434556285165	0.0	0.0	1.4718251609903512	1.4718251609903512	0.0	198	1018093344101710274-2
1614	0.7478701447188713	2.1363748722450664	2.343655392323302	1.8942346724816976	0.0	0.7478701447188713	3.9322075080872225	2.685826837989945	0.0	1.603091229397248	1.8942346724816976	0.0	198	1018093344100800616-2
1615	0.0	2.2069838139877853	2.035751545692559	1.350599857276761	0.6009615523003541	0.0	4.2544012485576985	3.8514897306024922	0.6009615523003541	1.0239325313040686	1.350599857276761	0.6009615523003541	198	1018093344101710542-2
1616	0.0	3.179546545475918	2.6279737380201666	1.1053162966329624	0.0	0.0	4.09764836512185	1.9555549829411287	0.0	1.1053162966329624	1.1053162966329624	0.0	198	1018093344101710447-3
1617	0.0	2.237893363012505	1.6159073904235413	1.7982794174300873	0.49877027959169373	0.0	5.238701590393046	1.6159073904235413	0.49877027959169373	1.9601633853661562	1.7982794174300873	0.49877027959169373	365	1018093344101090037-2
1618	0.0	2.936311639313633	2.113453565401775	1.5832088330336564	0.0	0.0	4.562264596144411	0.7359136493748732	0.7359136493748732	1.5832088330336564	1.5832088330336564	0.0	365	1018093344100940500-1
1619	0.5519994421023905	3.661396720582143	0.0	0.0	0.9502686107313689	0.0	5.0514598583380765	1.2620413521130027	0.5519994421023905	0.9502686107313689	0.0	0.9502686107313689	365	1018093344101690110-1
1620	0.0	3.575892548851992	0.0	0.0	2.3495912021645404	0.7508634504328368	2.3495912021645404	1.608051768710136	0.7508634504328368	0.7508634504328368	0.0	2.3495912021645404	365	1018093344101090484-2
1621	0.0	3.277070253696038	0.0	1.9627159951456898	1.2921783729271614	0.0	3.5689218559985942	0.7861679032446706	0.7861679032446706	0.0	1.9627159951456898	1.2921783729271614	365	1018093344101090296-3
1622	0.0	3.119852045384601	0.0	0.0	0.0	0.6318019137040759	6.178612719763122	2.5717961685807964	2.1033279570454138	0.6318019137040759	0.0	0.0	365	1018093344101090110-2
1623	0.0	3.825176490971619	0.0	0.8666120008259678	0.0	0.0	5.655424909699709	2.923530884630552	1.7949887364682762	1.4042228960786347	0.8666120008259678	0.0	365	1018093344101090102-3
1624	0.0	2.701613223584842	0.0	0.0	0.0	0.0	5.550820990281477	3.5108201540304202	1.785255603868171	0.6885821658940454	0.0	0.0	365	1018093344101080189-3
1625	0.0	2.969301628832411	0.0	0.0	0.0	0.8148074633043016	5.3115115541286055	1.712459376894489	1.712459376894489	0.0	0.0	0.0	365	1018093344100940692-1
1626	0.0	3.231304608902384	0.0	2.866586780612822	0.0	0.0	6.133956704977054	1.6312402848261982	0.0	2.377285929610257	2.866586780612822	0.0	198	1018093344100940327-3
1627	0.0	1.9924802693097263	1.9924802693097263	0.6743169391298092	0.0	0.0	5.8026423532714935	1.7584584394181906	0.0	0.6743169391298092	0.6743169391298092	0.0	365	1018093344101560649-1
1628	1.4950366292303876	3.8416943335570983	2.390575200873529	0.6836853991989927	0.0	0.0	5.93115191027619	2.390575200873529	0.0	0.0	0.6836853991989927	0.0	365	1018093344101550634
1629	0.0	3.964382251825869	2.9211354670889764	1.2992342678261815	0.0	0.7911815535549932	4.8821125482576395	0.7911815535549932	0.0	0.7911815535549932	1.2992342678261815	0.0	198	1018093344100950084
1630	1.1530371844670242	3.0605478790934226	0.6887692392213641	1.5037168412844384	0.0	0.0	5.551303325483377	2.95065242046911	0.6887692392213641	0.6887692392213641	1.5037168412844384	0.0	198	1018093344101560616-2
1631	2.759219647756514	3.018261529761329	0.0	2.759219647756514	0.0	0.9166588355895177	4.717020723759588	2.186168849912294	0.0	0.5299400437819863	2.759219647756514	0.0	198	1018093344101710689
1632	0.0	1.324049778137463	2.810384943825621	0.0	0.0	0.0	6.222655543310801	2.462324050113087	0.0	0.0	0.0	0.0	198	1018093344101710700-1
1633	0.0	2.144094088800288	2.9709074600411234	1.0976436501899887	0.6507869498433275	0.0	5.940697274984605	2.9709074600411234	0.0	1.0976436501899887	1.0976436501899887	0.6507869498433275	198	1018093344101700122-2
1634	0.0	2.091560106181836	0.0	0.4462076613601593	0.0	0.4462076613601593	5.176245002496258	0.4462076613601593	2.5139716605212494	0.0	0.4462076613601593	0.0	290	1018093344101120312-3
1635	0.8998797038534265	1.847087391232239	1.847087391232239	2.414014254214145	0.0	0.0	4.79925427056632	2.631211950443276	0.0	1.449862840893224	2.414014254214145	0.0	198	1018093344100800493-3
1636	0.0	2.697116621821721	0.8347742129296614	0.0	0.8347742129296614	0.0	6.045201891636794	2.5113332472744876	0.0	0.0	0.0	0.8347742129296614	365	1018093344100940578-2
1637	3.162909608880836	2.5295224245965375	0.0	0.0	0.0	0.0	1.7599664906981576	2.315615778692633	1.7599664906981576	0.0	0.0	0.0	365	1018093344101550635-1
1638	0.0	1.9135213035679042	1.2531648131964488	1.2531648131964488	0.0	0.0	4.3484395267412115	2.364827982273782	0.0	2.364827982273782	1.2531648131964488	0.0	198	1018093344100950217-2
1639	0.0	1.869928619377355	1.0962073725517705	0.8144379096202625	0.0	0.0	5.747483878002023	2.370825657736698	3.5386101475107696	0.8144379096202625	0.8144379096202625	0.0	365	1018093344101550436-3
1640	0.0	1.3750430953879718	2.531386392115339	0.0	0.0	0.0	4.330922544857397	3.9886902741906156	0.0	1.6438602446462678	0.0	0.0	365	1018093344101550462-1
1641	0.5113278444647458	2.1384514114285342	0.5113278444647458	0.0	0.5113278444647458	0.0	4.1366095818224595	1.9918729497693197	2.9645434906867876	0.5113278444647458	0.0	0.5113278444647458	365	1018093344101550425-3
1642	1.1801765036577498	2.6003125658999835	1.8205220948103031	0.0	0.0	0.0	5.792853647914719	3.301926321038222	0.0	0.0	0.0	0.0	198	1018093344101700191-3
1643	3.2083384277077345	0.9012386895881029	0.0	0.51987844275964	0.0	0.0	1.6641060344339602	0.9012386895881029	0.0	1.2025765091363119	0.51987844275964	0.0	365	1018093344200940522
1644	0.0	2.0188879049649278	0.0	2.0188879049649278	0.0	1.3370581496562433	0.0	0.0	0.0	2.0188879049649278	2.0188879049649278	0.0	290	1018093344101420238-4
1645	3.9497579540986285	2.824811882563189	1.3341701109012971	0.0	0.0	0.0	0.0	1.3341701109012971	0.0	0.0	0.0	0.0	198	1018093344100940268-4
1646	2.8009537843275703	1.9944005594117213	0.0	0.0	0.0	0.0	0.8041579033651346	0.0	0.0	0.0	0.0	0.0	198	1018093344101700058-2
1647	3.9389497965166194	2.5993506160935635	0.8823349638924084	1.425842015982109	0.0	0.0	2.5993506160935635	1.425842015982109	0.0	2.787326762539402	1.425842015982109	0.0	365	1018093344101550313-3
1648	0.0	2.688814235927029	0.0	0.6828561520735161	1.1444571946847226	0.0	2.0095526808873236	0.6828561520735161	1.1444571946847226	0.6828561520735161	0.6828561520735161	1.1444571946847226	365	1018093344101090332-3
1649	0.0	2.814427574320727	2.254443057303624	3.0947429887122255	0.0	0.0	5.063283123964989	3.329353471233878	0.0	0.0	3.0947429887122255	0.0	198	1018093344101710250-2
1650	0.9149478913867227	3.0150707041818867	0.0	1.4704077191053595	0.0	0.0	4.6385677536806025	1.8704645081876299	0.9149478913867227	0.0	1.4704077191053595	0.0	198	1018093344100940345-4
1651	1.6138379813159707	2.356509960796867	1.0217106115011851	0.0	0.0	0.0	5.79720030122721	2.844375489109954	1.0217106115011851	0.0	0.0	0.0	198	1018093344100940443-3
1652	0.0	2.868061309230931	0.0	0.0	0.0	0.0	5.3542152776161105	1.6323976117386512	0.0	0.0	0.0	0.0	198	1018093344100940408-4
1653	0.0	1.1092867080073958	2.493021716932978	0.0	0.0	1.1092867080073958	4.286750543261412	1.1092867080073958	0.0	1.7289127402510354	0.0	0.0	365	1018093344101560660-2
1654	0.0	3.177283562930618	1.0041438081483016	1.0041438081483016	1.5904849375479853	0.0	5.217506068054066	2.5918622500767774	0.0	0.0	1.0041438081483016	1.5904849375479853	365	1018093344100940489-2
1655	0.0	2.870613439819106	3.0027546755983185	0.7668317195117355	0.0	0.0	4.4624364586712435	0.7668317195117355	1.2648714405270187	0.0	0.7668317195117355	0.0	365	1018093344100940501-1
1656	1.0929392419419022	2.736693324612323	0.647582402964892	0.0	0.0	0.0	3.9754524928915926	1.9383627021161782	1.0929392419419022	0.647582402964892	0.0	0.0	365	1018093344100940649-2
1657	1.7729411976245868	1.384970651664878	0.8526646591517282	0.8526646591517282	0.0	0.0	4.699375610178948	1.384970651664878	0.0	0.0	0.8526646591517282	0.0	198	1018093344101700057-2
1658	1.0144418834086961	2.0216089713165206	1.0144418834086961	2.0216089713165206	0.0	0.0	3.4855829954327957	1.0144418834086961	0.0	2.8320246364044945	2.0216089713165206	0.0	198	1018093344101710421-3
1659	0.0	2.6177919278130237	2.806210389883737	1.83553992171903	0.0	0.0	5.5620253622794635	2.806210389883737	0.0	2.6177919278130237	1.83553992171903	0.0	198	1018093344100950190
1660	1.222164637542162	3.6241245463544667	2.1151705770091733	1.8741792050266295	0.0	0.0	4.14258187636389	1.222164637542162	0.0	1.5846967494643853	1.8741792050266295	0.0	198	1018093344101710424-2
1661	0.0	1.859048218285415	1.4603695234516183	0.0	0.0	0.0	5.485256441399634	0.907578452085114	0.0	0.907578452085114	0.0	0.0	365	1018093344100940532-4
1662	0.9866696172365673	2.300539956607092	2.300539956607092	1.5671611443389957	0.0	0.0	4.062267189124918	0.0	0.0	2.7844268575289677	1.5671611443389957	0.0	198	1018093344101700153-4
1663	0.0	2.2447500126389808	2.041345138185146	0.6988925791328621	0.0	0.0	3.6110129024531545	1.167689712172444	0.0	1.5209375670470544	0.6988925791328621	0.0	365	1018093344101700121-3
1664	0.0	1.6787204922292922	1.6787204922292922	0.0	0.5263571086068148	0.9111742848090053	4.183583672636479	1.6787204922292922	0.5263571086068148	0.5263571086068148	0.0	0.5263571086068148	365	1018093344100940712-1
1665	1.7409626698386886	2.5072016343662917	2.5072016343662917	1.7409626698386886	0.0	0.0	4.901679635021015	3.1389134756861945	0.8325744683043829	0.8325744683043829	1.7409626698386886	0.0	365	1018093344101550654
1666	0.0	1.4253047253964075	1.4253047253964075	0.8819434301248158	0.0	0.0	5.486344892031793	2.786594850620904	0.8819434301248158	0.8819434301248158	0.8819434301248158	0.0	365	1018093344101090054-3
1667	0.0	2.4224568848907104	0.0	1.4564554144133952	0.0	0.9047086463683649	5.507175731332552	3.5192898324855	1.854593797717596	0.0	1.4564554144133952	0.0	365	1018093344101090088-3
1668	0.0	2.887317152833679	2.887317152833679	0.0	0.0	1.0471815189939426	5.299889193612239	3.8937848530105383	0.0	1.0471815189939426	0.0	0.0	365	1018093344101090130-2
1669	0.0	1.4309142615005093	1.0913840038129496	1.4309142615005093	0.0	0.6465237394744011	4.561672542618338	1.7055652512833408	0.6465237394744011	0.6465237394744011	1.4309142615005093	0.0	365	1018093344101090173-3
1670	2.1650726630635866	0.0	1.7325992246969903	0.0	0.0	0.0	5.067193045769194	3.784287322521904	0.0	0.0	0.0	0.0	365	1018093344101550480-2
1671	0.0	1.1488195283623646	1.780162165662967	1.780162165662967	0.0	0.0	4.974212537840311	0.0	0.0	0.0	1.780162165662967	0.0	365	1018093344101550486-2
1672	0.6959324448820975	2.2386604797959846	2.035502667545349	2.035502667545349	0.0	0.0	5.531536472688637	1.7989730321062873	0.0	1.7989730321062873	2.035502667545349	0.0	365	1018093344101100096-3
1673	0.0	2.1020437214734344	0.0	1.0688247013787504	0.0	0.0	4.29728708547898	2.1020437214734344	1.6760179846207208	0.0	1.0688247013787504	0.0	365	1018093344101090273-2
1674	0.0	2.213842492646858	1.6705934926302375	0.7889516119899009	0.7889516119899009	0.0	5.0454434339305205	3.1708869022773856	0.0	0.7889516119899009	0.7889516119899009	0.7889516119899009	365	1018093344101100132-2
1675	0.0	1.2884950998225237	1.2884950998225237	0.0	0.7835535309739239	0.0	4.355923360115905	2.4136464799748305	0.0	0.0	0.0	0.7835535309739239	365	1018093344101090231-3
1676	0.8016151195913817	2.9425074999469354	2.9425074999469354	0.0	0.0	0.8016151195913817	5.645050042978899	2.23733641771364	0.8016151195913817	0.0	0.0	0.0	365	1018093344100940507-4
1677	2.858149915898339	3.025706976223667	1.879288287074172	0.9206579633021537	0.0	0.0	5.300053125964663	1.879288287074172	0.9206579633021537	0.0	0.9206579633021537	0.0	365	1018093344100940667-2
1678	0.0	3.7324259933503146	3.9114389767185807	0.0	0.9091665786215507	0.0	5.13916053995283	0.0	0.0	0.0	0.0	0.9091665786215507	198	1018093344100940391-2
1679	0.0	3.8431117519890163	3.012273137973034	0.0	0.0	0.0	4.791951789696692	1.7467924430313764	0.8362246185925223	0.0	0.0	0.0	198	1018093344101700139-2
1680	1.6045630034943532	3.0256714480054665	2.1927665205420355	0.0	0.0	0.0	4.313215742949895	2.0220319473513095	0.0	0.5947960384870173	0.0	0.0	198	1018093344100940259-2
1681	1.3265989716674693	3.0943265559470685	0.0	1.3265989716674693	0.0	0.0	4.890156541681392	3.3289287513500954	0.0	0.0	1.3265989716674693	0.0	198	1018093344101710676-3
1682	0.0	3.1082138171872047	0.0	0.0	1.716746404210185	0.0	0.8174712507494752	2.266508178460959	0.0	0.0	0.0	1.716746404210185	365	1018093344101090202-2
1683	0.0	2.6779988733262927	0.0	0.7441262151784284	0.0	0.0	2.1292162451708867	0.0	0.0	0.7441262151784284	0.7441262151784284	0.0	365	1018093344101090046-1
1684	1.1312007862414115	0.0	0.0	0.6737417325427191	0.0	0.0	1.991326618940655	1.4779956975951307	0.0	1.1312007862414115	0.6737417325427191	0.0	365	1018093344101100300-2
1685	1.1078812597137038	2.760528503529643	1.450450270572207	0.6577721019317151	0.0	0.0	2.8785466187506086	1.1078812597137038	0.0	1.450450270572207	0.6577721019317151	0.0	365	1018093344101560628-2
1686	0.0	3.0249416815412697	0.6315168522131464	1.0692800349806004	0.6315168522131464	0.6315168522131464	1.9053373466002719	1.0692800349806004	1.0692800349806004	0.0	1.0692800349806004	0.6315168522131464	365	1018093344101550327-3
1687	0.0	2.6580690870691313	0.0	0.7346421010204703	0.7346421010204703	1.2190719987487433	2.933543599868665	0.7346421010204703	1.5810879306270946	0.7346421010204703	0.7346421010204703	0.7346421010204703	365	1018093344101090267-3
1688	0.0	2.340916683892458	0.0	1.891741762067293	0.0	0.0	0.0	0.0	0.0	2.340916683892458	1.891741762067293	0.0	198	1018093344100950457-2
1689	1.203761344313838	4.266600593167194	0.0	3.140838407909337	0.0	0.0	1.203761344313838	0.0	0.0	3.938976049355398	3.140838407909337	0.0	952	1018093344100950564-2
1690	2.2171339831857595	3.0530029484043255	0.9354009500669077	0.9354009500669077	0.0	0.0	3.0530029484043255	1.4981712558564475	0.0	1.4981712558564475	0.9354009500669077	0.0	365	1018093344101550725-1
1691	0.0	1.213846626438555	0.0	0.7309888571325508	1.5749874722033612	0.7309888571325508	1.86358383933807	1.213846626438555	0.0	0.0	0.7309888571325508	1.5749874722033612	365	1018093344101100121-2
1692	0.0	2.7208862660591713	0.0	1.9246276219509102	0.0	0.0	0.9501917835844282	1.9246276219509102	0.0	0.9501917835844282	1.9246276219509102	0.0	365	1018093344101090178-2
1693	2.823152346071718	3.1863042062258513	0.0	2.3366777219366726	0.0	0.7443592570097114	1.597264304708931	1.23294323399151	0.0	2.1296623307414864	2.3366777219366726	0.0	365	1018093344101090278-5
1694	1.7843291172919808	2.3999966299185074	0.688086891538427	1.502553048233239	0.0	0.0	2.700508643212844	1.502553048233239	0.0	2.222456423297991	1.502553048233239	0.0	365	1018093344101090166-1
1695	2.6605559453245684	2.442449581955264	0.5296349468596	1.2207581358237738	0.5296349468596	0.0	3.925434003115273	1.2207581358237738	2.0373636423010355	2.5556205043746916	1.2207581358237738	0.5296349468596	365	1018093344101090207-2
1696	0.0	2.5201391277520466	0.6100043353020961	0.0	0.0	0.0	3.3885681868958937	2.7631782064048696	0.0	0.6100043353020961	0.0	0.0	198	1018093344101700355-3
1697	0.0	3.00256763228218	0.0	0.0	1.3236892493275478	0.0	4.5877744312484765	2.5874079683659565	0.0	0.585941185263604	0.0	1.3236892493275478	365	1018093344100940487-3
1698	0.0	3.754048475257479	0.0	1.029285082805976	0.0	0.0	4.224751414990029	2.857199847814279	0.0	0.0	1.029285082805976	0.0	198	1018093344101710167-3
1699	2.483928832634257	2.0758515482711304	0.0	0.5453939797264331	0.0	0.5453939797264331	0.9402326698373068	0.5453939797264331	0.0	1.9093941024411245	0.5453939797264331	0.0	198	1018093344101700149-2
1700	3.572844081669782	2.267496365376705	0.0	0.0	0.6275892822375957	0.0	1.8972040174802458	1.0634769863901894	0.6275892822375957	0.0	0.0	0.6275892822375957	365	1018093344201080105
1701	3.765423616617578	2.285875863402809	0.9775731503601546	0.9775731503601546	0.0	0.0	3.281305322298508	2.285875863402809	0.0	1.966227620609145	0.9775731503601546	0.0	198	1018093344101710546-2
1702	4.712267024197614	2.8685892734388623	0.0	0.0	0.0	0.0	0.0	3.5242949181689625	0.0	0.0	0.0	0.0	198	1018093344101860238-5
1703	0.0	2.261122989715577	2.261122989715577	0.0	0.0	0.0	5.259429673444759	2.99186471094806	1.1792232736637376	0.7068833611116244	0.0	0.0	365	1018093344100940686-2
1704	0.8972056985304095	1.842924744356276	2.1537471970723123	1.842924744356276	0.0	0.8972056985304095	5.834397372883439	3.5045520083951303	1.842924744356276	1.4462087587660064	1.842924744356276	0.0	365	1018093344101550399-3
1705	0.0	1.6135672702281831	2.03214081461137	1.6135672702281831	0.0	1.0215065720658092	5.041381907149908	2.356186383938799	0.0	1.0215065720658092	1.6135672702281831	0.0	365	1018093344101550569-3
1706	0.0	2.2027499914462862	0.0	2.2027499914462862	0.9266750742383586	0.0	2.2027499914462862	2.2027499914462862	0.9266750742383586	0.9266750742383586	2.2027499914462862	0.9266750742383586	365	1018093344101550441-4
1707	0.0	2.278709248761201	1.1916544931440574	1.5490373055322255	1.5490373055322255	0.0	2.073944797283135	1.1916544931440574	0.0	1.1916544931440574	1.5490373055322255	1.5490373055322255	365	1018093344101090159-3
1708	0.6440079826863832	2.459776579431943	0.0	0.0	0.6440079826863832	0.0	0.6440079826863832	1.426529499416394	1.0876860605945506	0.0	0.0	0.6440079826863832	365	1018093344101090225-3
1709	0.0	2.1458006963468526	0.0	0.0	1.7152719536872134	0.0	2.1458006963468526	2.1458006963468526	1.0988188328608013	0.0	0.0	1.7152719536872134	365	1018093344101090297-4
1710	0.0	1.3608426504375304	0.0	0.0	0.0	0.0	1.3608426504375304	1.3608426504375304	0.835257727402313	0.0	0.0	0.0	365	1018093344101090281-2
1711	0.0	0.0	0.0	3.9908274944295496	0.0	7.257064216844202	1.9926666669039108	0.0	0.0	0.0	3.9908274944295496	0.0	290	1018093344101420233-2
1712	0.0	2.1572971287093923	0.0	2.853877970570955	1.6212759700817991	7.259973641880254	0.0	0.0	0.7588631729176084	0.7588631729176084	2.853877970570955	1.6212759700817991	290	1018093344101120407-1
1713	0.0	2.478885945927638	0.0	3.34331350389084	0.0	7.9111679406450195	1.9048890303544042	0.0	0.0	0.0	3.34331350389084	0.0	290	1018093344101420231-4
1714	0.0	0.0	1.12191894474985	4.026155027215863	0.0	8.205014405148544	1.12191894474985	0.0	0.0	0.0	4.026155027215863	0.0	290	1018093344101120394-2
1715	2.3760610568645726	3.4032442715114195	1.135849052231247	0.0	0.0	0.6769346597880488	1.135849052231247	0.6769346597880488	0.0	1.76339330427019	0.0	0.0	365	1018093344100940549-3
1716	0.0	4.106889854277121	0.0	1.1389826920336135	0.0	0.0	1.4871699731340517	1.7674486756790602	0.6790889961988912	0.6790889961988912	1.1389826920336135	0.0	365	1018093344101550367-2
1717	1.1094620224932117	2.67860713267094	1.1094620224932117	0.47080641710708965	0.47080641710708965	0.0	3.7796977307162805	1.3468353168134233	0.0	1.3468353168134233	0.47080641710708965	0.47080641710708965	198	1018093344100940377-4
1718	0.0	2.341628283740769	0.0	0.0	0.0	0.0	5.450281266254799	3.9298481535016907	2.01847677685362	0.0	0.0	0.0	365	1018093344101550617-2
1719	1.05456677092202	2.6747932411151476	1.6572689988811729	1.3871648563870649	0.0	0.6215686939799371	5.734413665004139	3.094178741654118	0.6215686939799371	1.3871648563870649	1.3871648563870649	0.0	198	1018093344100940381-2
1720	0.0	3.310948955114648	0.0	1.6920016520829553	0.8021371794205185	0.0	4.292196953054171	3.9885615778597963	1.6920016520829553	0.0	1.6920016520829553	0.8021371794205185	365	1018093344101090103-2
1721	0.0	2.170818957230359	2.3466980932790698	1.1160961688827185	0.0	0.0	4.381915909910585	0.6633885345147534	0.6633885345147534	1.460163078205577	1.1160961688827185	0.0	952	1018093344100800279-2
1722	1.1566257895715468	0.6912456444587319	2.0262282724870153	1.7902333084404658	0.0	0.6912456444587319	5.243388160017847	1.507937271192745	0.0	1.7902333084404658	1.7902333084404658	0.0	198	1018093344100800381-2
1723	1.369462620166763	2.384965677726057	0.611563682463759	0.0	0.611563682463759	0.0	1.6376832443749434	1.369462620166763	0.611563682463759	0.611563682463759	0.0	0.611563682463759	365	1018093344101550360-2
1724	3.355452415574279	3.355452415574279	1.9147666140008481	0.0	0.0	0.0	3.219026668240093	0.0	0.0	0.943740863159479	0.0	0.0	198	1018093344101710198-4
1725	0.9220099289302265	2.8606196614764037	0.9220099289302265	1.480009841981565	0.0	0.0	2.6709579323608192	0.9220099289302265	0.0	0.0	1.480009841981565	0.0	365	1018093344101550429-3
1726	0.0	2.359172558127036	0.0	1.1244718405438594	0.6691252821722892	0.0	2.5162342168625114	1.7486477052882063	1.1244718405438594	0.6691252821722892	1.1244718405438594	0.6691252821722892	365	1018093344101550426-4
1727	0.7132449124254228	3.489517270317558	2.453231140316302	0.0	0.0	0.0	4.6971072949280295	0.7132449124254228	0.0	0.7132449124254228	0.0	0.0	198	1018093344100950258-1
1728	0.0	2.222578595846737	0.0	0.0	0.0	0.0	1.5026536624598497	0.0	0.0	0.9387127818120051	0.0	0.0	365	1018093344100940701-1
1729	0.0	2.799440992790666	0.6746149015419337	1.1324724123196066	0.0	0.0	1.1324724123196066	2.194409825620144	0.6746149015419337	0.6746149015419337	1.1324724123196066	0.0	365	1018093344100940743-1
1730	0.0	3.0368144198524916	0.0	2.6792159293662294	0.0	0.0	0.9266417894706018	0.9266417894706018	0.0	0.0	2.6792159293662294	0.0	365	1018093344101550676-1
1731	0.0	2.7388017001360203	0.0	0.0	0.773485457274451	0.0	1.6453252614467353	1.2742850244187256	0.0	0.773485457274451	0.0	0.773485457274451	365	1018093344101090238-2
1732	0.0	2.4012006355402122	0.0	1.7853833764850309	0.6886504812519197	1.1528650205164441	0.0	0.0	0.0	0.0	1.7853833764850309	0.6886504812519197	290	1018093344101270621-4
1733	0.875649842513766	2.774806166143263	0.0	0.0	1.4166607465891	0.0	5.138659243244605	2.1174748010356423	2.1174748010356423	0.0	0.0	1.4166607465891	365	1018093344101080135-2
1734	0.0	2.091626437048425	0.0	0.8604231808163981	0.0	0.0	1.3956888785682084	1.1527390865762068	0.0	0.49342742288906566	0.8604231808163981	0.0	365	1018093344101090195-2
1735	0.7302542562970455	3.3540345866847363	0.7302542562970455	0.0	0.0	0.0	1.8622433680122643	2.3084740524017104	0.0	0.0	0.0	0.0	365	1018093344101090111-2
1736	0.811302263988539	1.3274513544689508	0.811302263988539	0.0	0.0	0.0	4.468208710888221	1.3274513544689508	0.0	2.4669581051125244	0.0	0.0	198	1018093344100950272-3
1737	2.059655374394692	1.369848103418658	0.0	1.369848103418658	0.0	0.0	1.638110016045049	1.638110016045049	0.0	0.6117809825447411	1.369848103418658	0.0	365	1018093344101550356-3
1738	1.7653902550838767	1.4852952374865795	1.1373918726686532	0.6779951459224707	0.0	0.0	3.5605276028296964	1.7653902550838767	0.0	0.0	0.6779951459224707	0.0	198	1018093344100790169-2
1739	0.0	4.1149711888913885	1.1737304043706251	0.7030752965847827	6.4330278915086065	0.0	5.428748057803079	1.1737304043706251	2.431836698241172	1.1737304043706251	0.7030752965847827	6.4330278915086065	365	1018093344100940690-1
1740	0.0	2.1970210473375573	0.0	0.0	5.55494336352276	0.0	4.920297002395425	1.4816388125407673	0.0	0.6758634388042237	0.0	5.55494336352276	365	1018093344101550371-2
1741	0.0	1.774726837832104	0.8537913447507987	0.8537913447507987	0.0	0.0	0.0	0.8537913447507987	0.0	0.8537913447507987	0.8537913447507987	0.0	365	1018093344101550505-2
1742	0.0	2.2716688164875394	0.0	0.0	0.0	0.0	2.61001137904087	1.828851906595603	1.5432023013553218	0.0	0.0	0.0	365	1018093344101550531-3
1743	0.7648585213426822	1.2620763268136017	0.0	0.7648585213426822	0.0	0.0	0.7648585213426822	1.2620763268136017	0.0	0.7648585213426822	0.7648585213426822	0.0	365	1018093344101100074-4
1744	1.2273293281182152	2.328835043723347	0.7404232019851696	0.0	0.0	0.0	1.8807495269445407	1.2273293281182152	0.0	1.2273293281182152	0.0	0.0	198	1018093344101700117-4
1745	0.0	2.656271831354234	0.0	0.0	0.0	0.0	0.5677240941482397	0.5677240941482397	0.0	0.0	0.0	0.0	198	1018093344101700257-2
1746	0.0	1.7355203436453217	1.114365614777023	0.0	0.0	0.0	0.0	0.0	0.0	0.0	0.0	0.0	198	1018093344101710734-2
1747	0.8271852424626994	2.28424820229597	0.0	0.0	0.0	0.0	2.0345262080770334	0.8271852424626994	0.0	0.8271852424626994	0.0	0.0	198	1018093344100940416-4
1748	0.0	1.3753278667428694	1.3753278667428694	0.0	0.0	0.0	0.8456982318466785	1.3753278667428694	0.0	0.8456982318466785	0.0	0.0	365	1018093344101550423-2
1749	0.0	0.9727912134974798	0.9727912134974798	0.0	0.9727912134974798	0.0	0.9727912134974798	0.9727912134974798	0.9727912134974798	0.9727912134974798	0.0	0.9727912134974798	365	1018093344101550443-3
1750	0.0	2.806491307297107	0.0	0.0	0.0	0.0	0.999496287551381	1.584290845033277	0.0	0.0	0.0	0.0	365	1018093344101090019-2
1751	1.007609386168816	0.0	1.007609386168816	0.0	0.0	0.0	2.597622604782588	1.007609386168816	0.0	0.0	0.0	0.0	365	1018093344100950739-1
1752	0.0	1.6656618353682802	0.7859247981738953	0.0	0.0	0.0	0.0	0.0	0.7859247981738953	1.291835988008722	0.0	0.0	952	1018093344100950597-2
1753	0.8857717377981011	1.4305558764293924	0.0	0.0	0.0	0.0	0.0	0.0	0.0	0.0	0.0	0.0	198	1018093344101560501-3
1754	0.0	1.6063307269819698	0.7498244711279511	0.0	0.0	0.0	0.7498244711279511	0.0	0.0	0.0	0.0	0.0	198	1018093344100940579-4
1755	0.0	2.3627310230226253	0.7575113041946461	0.7575113041946461	0.0	0.0	1.6190445773787852	0.7575113041946461	0.0	0.7575113041946461	0.7575113041946461	0.0	365	1018093344101090209-2
1756	0.0	0.0	0.0	0.0	0.0	0.0	1.6609079318543987	0.0	0.0	0.0	0.0	0.0	365	1018093344101550721-1
1757	0.9222695955339936	1.694985180644349	0.0	0.9222695955339936	0.0	0.0	1.694985180644349	1.694985180644349	0.0	0.5336103126337133	0.9222695955339936	0.0	198	1018093344100800390-3
1758	0.0	2.2892862417540276	0.0	0.0	0.0	0.0	2.0393187104921067	2.0393187104921067	0.0	1.3534683225186812	0.0	0.0	198	1018093344101700102-4
1759	0.7735368970945997	2.1850031036511406	1.2743577304677085	0.0	0.7735368970945997	0.0	0.7735368970945997	2.3941665171758753	0.0	1.2743577304677085	0.0	0.7735368970945997	198	1018093344100800467-3
1760	0.0	2.10073509127237	2.10073509127237	0.8657760805078814	0.0	0.0	2.75622012698818	0.8657760805078814	0.0	0.8657760805078814	0.8657760805078814	0.0	198	1018093344100800471-4
1761	1.1745504211209623	2.4330364899803234	0.0	0.0	0.0	0.0	1.5289902849362424	0.0	0.0	0.0	0.0	0.0	198	1018093344101710387-3
1762	1.3181745595787269	1.9953065529752254	0.804674822285931	0.0	0.0	0.0	0.0	0.0	0.0	0.804674822285931	0.0	0.0	198	1018093344101710703-2
1763	0.7734877769792098	2.5767110990279516	0.0	0.0	0.0	0.0	1.2742883031579268	0.0	0.0	0.0	0.0	0.0	198	1018093344101700297-3
1764	0.0	1.4136029618468489	0.8734259594506403	0.0	0.8734259594506403	0.0	0.8734259594506403	0.0	0.0	0.8734259594506403	0.0	0.8734259594506403	198	1018093344100950143-2
1765	0.0	2.3221749654186064	0.6521889156944051	0.0	0.0	0.0	1.4407674926842626	1.4407674926842626	0.0	1.4407674926842626	0.0	0.0	365	1018093344101550715-1
1766	0.0	1.7615395851473168	0.5637629349891101	0.0	0.5637629349891101	0.0	0.5637629349891101	0.5637629349891101	0.5637629349891101	0.9680826770920449	0.0	0.5637629349891101	952	1018093344101560630-4
1767	0.9792515562930131	1.5572310643138887	0.0	0.0	0.0	0.0	0.0	0.9792515562930131	0.0	0.0	0.0	0.0	198	1018093344101700087-2
1768	2.0614947049000825	2.387430729265307	1.6397524803853034	0.0	0.0	0.0	1.041286321023755	0.0	0.0	0.0	0.0	0.0	198	1018093344101710559-4
1769	0.0	0.9930011754828352	0.0	0.0	0.0	0.0	0.0	1.989488989606141	0.0	0.0	0.0	0.0	198	1018093344101710654-1
1770	1.3920749706990685	1.781081992293359	0.0	0.8578054304499942	0.0	0.0	1.781081992293359	0.0	0.0	1.781081992293359	0.8578054304499942	0.0	365	1018093344101550377-2
1771	1.3594994982518642	2.3718089666671416	0.0	0.0	0.0	0.0	2.2184433296045887	0.605956179555438	0.0	0.605956179555438	0.0	0.0	365	1018093344101560700
1772	1.9930252441275809	1.578764384981422	0.9953539113933102	0.5818667713968314	0.5818667713968314	0.0	1.3163509903725785	0.9953539113933102	0.0	0.9953539113933102	0.5818667713968314	0.5818667713968314	198	1018093344100800604-1
1773	0.0	0.9475947200469623	0.0	0.0	0.0	0.0	0.0	0.0	1.5146570611179329	0.9475947200469623	0.0	0.0	198	1018093344100940427-2
1774	0.0	2.3995835731691217	0.0	0.0	0.0	0.0	0.0	0.8916537919898976	0.0	0.8916537919898976	0.0	0.0	198	1018093344100940223-3
1775	1.0617140121509734	2.686399700903231	0.0	0.0	0.0	0.0	1.0617140121509734	0.0	0.0	1.0617140121509734	0.0	0.0	365	1018093344101550612-2
1776	0.9670783255834619	2.529668128315716	0.9670783255834619	0.0	0.0	0.0	1.5408978451552164	0.9670783255834619	0.0	0.9670783255834619	0.0	0.0	198	1018093344101860282-3
1777	1.1246378983510843	1.1246378983510843	1.1246378983510843	0.0	0.0	0.0	0.0	1.7488631749843555	0.0	0.0	0.0	0.0	198	1018093344101860357-1
1778	0.6724669524196554	1.988768234095497	0.6724669524196554	0.6724669524196554	0.0	0.0	1.988768234095497	0.6724669524196554	0.6724669524196554	0.6724669524196554	0.6724669524196554	0.0	198	1018093344101710096-4
1779	0.9433642352739638	3.479370301307813	0.0	0.9433642352739638	0.9433642352739638	0.0	0.9433642352739638	1.5089430573636156	0.0	0.0	0.9433642352739638	0.9433642352739638	198	1018093344100940349-3
1780	0.0	2.5419200592085307	0.0	0.0	0.0	0.0	1.550631893620342	0.0	0.0	0.0	0.0	0.0	365	1018093344101550593-3
1781	0.0	0.0	0.0	0.0	0.0	0.0	0.974870254703392	0.0	0.974870254703392	0.974870254703392	0.0	0.0	952	1018093344100950541-2
1782	0.0	2.691333521088447	0.831773219061313	0.831773219061313	0.0	0.0	3.259813043230249	2.292592805511966	0.831773219061313	0.0	0.831773219061313	0.0	365	1018093344101550489-2
1783	0.0	2.7052856519791724	0.0	0.0	0.0	0.0	2.5192981564897416	1.3660715524237281	0.8390231846189312	0.0	0.0	0.0	365	1018093344101550639-2
1784	0.0	2.9966316044012866	0.0	0.0	2.4993303037002907	0.0	1.7342715071418018	2.4993303037002907	0.0	0.0	0.0	2.4993303037002907	365	1018093344101090108-2
1785	0.0	1.6488987741449943	0.0	0.0	0.0	0.0	0.0	0.0	0.0	0.0	0.0	0.0	365	1018093344101090024-2
1786	0.0	1.3900557832626332	0.8563436103746843	0.0	0.0	0.0	1.7787688127042909	2.084668535606854	0.0	0.0	0.0	0.0	198	1018093344100950080-1
1787	0.7418385987556578	2.1248338176389736	1.5930750547747572	0.0	0.0	0.0	2.3316576998659744	0.7418385987556578	0.0	0.0	0.0	0.0	198	1018093344101550584-1
1788	0.0	1.8296304245473651	0.0	0.8886841760272506	0.0	0.0	0.0	1.4345473006051197	0.8886841760272506	1.4345473006051197	0.8886841760272506	0.0	365	1018093344101100180-3
1789	0.7306721541462874	2.3093136407689236	1.2133933657700515	0.0	0.0	0.0	1.5744581300039149	0.0	0.0	0.0	0.0	0.0	198	1018093344101550674-1
1790	0.0	1.5796797842741939	0.0	0.0	0.9960397772452761	0.9960397772452761	2.9930624598053934	0.0	0.9960397772452761	0.0	0.0	0.9960397772452761	365	1018093344101090317-2
1791	1.7776209077196772	1.1468517076092937	1.1468517076092937	1.1468517076092937	0.0	1.1468517076092937	0.0	0.0	0.0	1.7776209077196772	1.1468517076092937	0.0	365	1018093344201090202
1792	1.7095988370848845	0.0	0.0	0.0	0.0	0.0	1.0944720988064007	2.1394851994751685	1.0944720988064007	0.0	0.0	0.0	198	1018093344101700306-1
1793	0.0	0.9946299025705614	0.0	0.0	0.0	0.0	1.5777979196237466	0.9946299025705614	0.9946299025705614	0.0	0.0	0.0	365	1018093344101090223-4
1794	0.0	0.0	0.0	1.72882832386735	0.0	1.72882832386735	0.0	1.72882832386735	0.0	0.0	1.72882832386735	0.0	365	1018093344201090158
1795	0.0	2.441957778300086	0.0	0.0	0.0	0.0	0.9159087966951427	1.471715239107095	0.0	0.0	0.0	0.0	365	1018093344101550359-3
1796	0.0	1.6356268101620308	1.038164055625919	0.0	0.0	0.0	2.0568740538280683	0.0	0.0	0.0	0.0	0.0	365	1018093344101090280-1
1797	0.0	2.0613156011767115	0.0	0.6125360852752095	1.0411652366911204	0.0	1.6395925365404838	1.0411652366911204	0.0	0.0	0.6125360852752095	1.0411652366911204	365	1018093344201550367
1798	0.0	1.6285788854699201	0.0	0.0	0.0	0.0	0.7632933370842108	1.2598580472795071	0.7632933370842108	0.0	0.0	0.0	365	1018093344101090144-4
1799	0.0	2.08592011661088	1.057844815808014	0.0	0.0	0.0	3.805481398829478	1.6615847578583698	0.0	1.057844815808014	0.0	0.0	198	1018093344101560493-3
1800	1.208318124208262	2.6421757150053855	1.208318124208262	1.208318124208262	0.0	0.0	0.0	0.0	0.0	0.0	1.208318124208262	0.0	198	1018093344100950320-2
1801	2.3296813089225887	1.0048506393958154	0.0	1.0048506393958154	0.0	0.0	0.0	2.0072698569503613	0.0	1.0048506393958154	1.0048506393958154	0.0	198	1018093344101710635-2
1802	0.0	1.8318127564910893	1.1889834813178763	0.0	0.0	0.0	1.5459094054679245	0.0	0.0	1.1889834813178763	0.0	0.0	198	1018093344101710401-3
1803	0.0	3.1393226095432407	0.0	0.0	0.0	0.0	1.9412569755206648	0.0	0.0	0.0	0.0	0.0	198	1018093344101700141-3
1804	0.0	1.3507745541502376	0.0	0.0	0.0	0.6010594650058144	1.3507745541502376	0.6010594650058144	0.6010594650058144	1.0240785924983598	0.0	0.0	365	1018093344101100256-3
1805	0.7074681089574858	3.30174884986611	1.1800661644117891	0.0	0.0	0.0	1.1800661644117891	2.0582053751132228	0.0	0.0	0.0	0.0	198	1018093344101710596
1806	0.0	2.2583537653155252	0.960595527386951	0.0	0.960595527386951	0.0	1.940482204447126	0.960595527386951	0.0	0.0	0.0	0.960595527386951	198	1018093344100800613-1
1807	0.0	1.7346937609949982	0.0	1.4573664636480175	1.1137299710604551	5.279153182026924	0.0	0.0	0.0	1.4573664636480175	1.4573664636480175	1.1137299710604551	290	1018093344101420208-3
1808	0.0	0.9244038961907548	0.9244038961907548	0.9244038961907548	0.0	0.0	3.1828669069510687	2.4566746070603833	0.9244038961907548	0.0	0.9244038961907548	0.0	365	1018093344101550705-1
1809	0.0	2.3814152937735824	0.0	0.6794207646782727	0.0	0.0	1.7680727297321712	0.0	0.0	0.0	0.6794207646782727	0.0	365	1018093344100940560-3
1810	0.6043286875462198	1.6234383497684535	0.0	0.6043286875462198	0.0	0.0	1.0289526580706418	0.0	0.0	0.0	0.6043286875462198	0.0	198	1018093344101560476-4
1811	1.7839647258930333	0.8596283888164731	0.0	0.0	0.0	0.0	0.8596283888164731	0.0	0.8596283888164731	1.3945919005360727	0.0	0.0	198	1018093344100800386-3
1812	0.0	2.0316272574441463	1.0211616878052177	0.0	0.0	0.0	1.61310966359942	1.0211616878052177	0.0	0.0	0.0	0.0	365	1018093344100940558-4
1813	0.5335076137049648	0.9221127016682039	0.5335076137049648	0.5335076137049648	0.0	0.0	0.9221127016682039	0.5335076137049648	0.0	0.9221127016682039	0.5335076137049648	0.0	198	1018093344101710741
1814	2.448790491513177	2.796205111571807	0.0	0.0	0.0	0.0	0.0	1.3141322847995127	0.0	0.0	0.0	0.0	198	1018093344101700078-2
1815	0.0	1.4518738575156636	1.8493776701276299	0.0	0.0	0.0	2.822670995829887	2.1606823475098627	0.0	0.9013521118622836	0.0	0.0	198	1018093344101700093-3
1816	0.0	2.507508069349407	0.0	0.0	0.0	0.0	2.294343913867247	0.0	0.8327375186350274	0.0	0.0	0.0	198	1018093344101700235-3
1817	0.0	1.7273072265342295	1.3452420470130306	0.0	0.0	0.0	2.4911308226906623	1.7273072265342295	0.8240461002988149	0.8240461002988149	0.0	0.0	365	1018093344101710102-4
1818	0.0	3.119673687808396	0.8911523755340693	1.4379275734436485	0.0	0.0	0.8911523755340693	0.8911523755340693	0.0	1.4379275734436485	1.4379275734436485	0.0	198	1018093344101710384-2
1819	0.0	1.3149581197415516	1.3149581197415516	0.0	1.3149581197415516	0.0	0.0	1.3149581197415516	0.0	0.0	0.0	1.3149581197415516	198	1018093344100950068
1820	0.7264199176080245	2.09512817279229	0.0	0.7264199176080245	0.0	0.0	0.0	0.0	0.0	0.0	0.7264199176080245	0.0	198	1018093344101700187-2
1821	0.0	1.8240237345763544	0.0	1.429633212141854	0.0	0.0	0.0	1.429633212141854	0.0	0.0	1.429633212141854	0.0	198	1018093344101860400-1
1822	1.2518878317497433	1.6193157139003986	0.0	0.0	0.7576755257706677	0.0	1.2518878317497433	1.6193157139003986	0.7576755257706677	0.7576755257706677	0.0	0.7576755257706677	198	1018093344101860451-3
1823	0.0	1.2340072225008811	0.0	0.7451057627739036	0.0	0.0	0.0	0.7451057627739036	0.0	0.0	0.7451057627739036	0.0	198	1018093344101710660-1
1824	0.0	1.278656554229648	0.0	0.0	0.0	0.0	0.7765796793273939	0.0	0.0	0.0	0.0	0.0	198	1018093344101710280-3
1825	0.0	1.5490469096169237	0.7155237084597562	0.0	0.0	0.0	0.7155237084597562	0.7155237084597562	0.0	0.7155237084597562	0.0	0.0	198	1018093344101710140-5
1826	1.3089508321708998	1.3089508321708998	0.0	0.0	0.0	0.0	0.0	1.3089508321708998	0.0	0.0	0.0	0.0	198	1018093344201710506-1
1827	0.0	2.429415116044812	0.0	0.908697644106965	0.0	0.908697644106965	0.0	0.0	0.0	0.0	0.908697644106965	0.0	290	1018093344101420054-1
1828	0.0	1.457974913329718	1.1142447163794291	0.0	0.0	0.0	0.6621218363003362	0.6621218363003362	0.0	0.0	0.0	0.0	198	1018093344101700233-3
1829	0.0	2.890454051419962	0.0	0.0	0.0	0.0	0.0	0.0	0.0	0.0	0.0	0.0	365	1018093344101100164-3
1830	0.0	1.9371207359586673	0.0	0.0	0.0	1.2718458413454696	0.0	1.2718458413454696	0.0	1.2718458413454696	0.0	0.0	290	1018093344101420165-2
1831	0.0	2.9319321402498515	0.6346952867823598	0.0	0.0	0.0	1.911902050330264	1.911902050330264	0.0	0.0	0.0	0.0	198	1018093344101860118-2
1832	0.0	1.6330926808405164	0.0	0.0	0.0	0.0	2.8689467280475567	1.036247329404369	0.0	0.0	0.0	0.0	365	1018093344101550412-2
1833	0.6786862061443804	1.4864797545635058	0.0	0.0	0.6786862061443804	0.0	0.6786862061443804	0.6786862061443804	0.0	0.6786862061443804	0.0	0.6786862061443804	365	1018093344201700104
1834	0.0	4.022327985184457	0.0	0.0	0.0	0.0	1.824397978928878	0.0	0.0	0.0	0.0	0.0	365	1018093344101550611-3
1835	0.0	2.6859328132149707	0.0	0.0	0.0	0.9304178320487995	0.0	1.4914199718008048	0.0	0.0	0.0	0.0	365	1018093344101550616-3
1836	0.8915695905650867	1.834136851485894	0.0	0.8915695905650867	0.0	0.0	1.4384987508652223	1.4384987508652223	0.0	0.0	0.8915695905650867	0.0	365	1018093344101550556-1
1837	0.0	2.2988318900114355	0.0	0.0	0.0	0.0	0.8352113562129068	0.8352113562129068	0.0	0.0	0.0	0.0	365	1018093344100940629-1
1838	0.0	1.1143821428726406	0.0	0.0	0.0	0.0	1.1143821428726406	0.6622158409971772	0.0	1.1143821428726406	0.0	0.0	365	1018093344101550276-3
1839	0.0	1.4846489697643641	0.0	0.0	1.886642265295651	0.9254263011329137	0.0	0.9254263011329137	0.9254263011329137	0.0	0.0	1.886642265295651	365	1018093344201090119
1840	0.0	0.0	0.0	0.0	0.0	0.0	2.7232040074922788	0.0	0.0	0.0	0.0	0.0	365	1018093344101090302-4
1841	0.0	2.0426221092524055	0.0	0.0	0.8318643788734399	0.0	0.8318643788734399	0.0	0.8318643788734399	0.0	0.0	0.8318643788734399	365	1018093344101550435-2
1842	0.0	1.4200390407378498	0.8781083213165295	0.0	0.0	0.0	0.0	0.8781083213165295	0.0	0.0	0.0	0.0	198	1018093344200940213
1843	1.4704792223260772	0.0	0.0	0.0	0.0	0.0	1.4704792223260772	1.4704792223260772	0.0	0.0	0.0	0.0	198	1018093344101710415-4
1844	0.0	1.1936939601502414	0.0	1.1936939601502414	0.0	0.0	0.0	1.1936939601502414	0.0	0.0	1.1936939601502414	0.0	198	1018093344101710525-4
1845	0.0	0.0	0.0	1.2085282729703497	0.0	0.0	1.8568006000688901	1.2085282729703497	0.0	0.0	1.2085282729703497	0.0	198	1018093344101710502-3
1846	0.0	0.0	0.0	0.0	0.7004471218503944	0.0	0.7004471218503944	0.7004471218503944	0.0	0.0	0.0	0.7004471218503944	365	1018093344101550294-3
1847	0.9841911933836828	0.0	0.9841911933836828	0.0	0.0	0.0	0.0	0.0	0.0	0.0	0.0	0.0	198	1018093344101710462-3
1848	0.0	0.0	0.0	0.0	0.0	0.0	0.9886250613543262	0.0	0.0	0.0	0.0	0.0	365	1018093344101090176-3
1849	1.8786265270669118	0.0	0.0	0.0	0.0	0.0	0.0	0.0	0.0	0.0	0.0	0.0	365	1018093344101090171-1
1850	0.0	0.0	0.9771284921670591	0.0	0.0	0.0	0.9771284921670591	0.0	0.0	0.0	0.0	0.0	198	1018093344101710441-2
1851	0.0	0.7928158487368827	0.0	0.0	0.7928158487368827	0.0	1.301532116857553	0.7928158487368827	1.301532116857553	0.0	0.0	0.7928158487368827	365	1018093344101090184-2
1852	0.0	1.721091444745592	1.1032818666852018	0.0	1.1032818666852018	0.0	1.721091444745592	1.1032818666852018	0.0	0.0	0.0	1.1032818666852018	198	1018093344101710356-4
1853	0.8857634877220543	1.4305445656627793	0.8857634877220543	0.0	0.0	0.0	1.4305445656627793	0.8857634877220543	0.0	0.0	0.0	0.0	198	1018093344201710436
1854	2.016977072625797	2.5547748731164317	0.0	0.0	0.0	0.0	0.0	1.1498702631406617	0.0	1.1498702631406617	0.0	0.0	198	1018093344100790205-2
1855	2.6625413410188568	2.4443741423575047	0.0	0.0	0.0	0.0	0.0	0.9173010974285365	0.0	0.9173010974285365	0.0	0.0	198	1018093344101860368-4
1856	2.1912625049499828	2.448587060961902	1.8778570353791049	0.0	0.0	0.0	0.9197309299494293	2.856455321691905	0.0	0.0	0.0	0.0	198	1018093344101860355-4
1857	0.7143260955558236	3.221771350525011	0.0	0.0	0.0	0.0	1.1899404571656325	0.7143260955558236	0.0	0.0	0.0	0.0	198	1018093344101700251-3
1858	0.6321906602206576	0.6321906602206576	0.0	0.0	0.0	0.6321906602206576	2.1041689187363097	1.0702748400619724	0.6321906602206576	0.0	0.0	0.0	365	1018093344101090119-1
1859	0.0	0.8895085761884749	0.0	0.0	0.0	0.0	0.8895085761884749	1.8309184856967513	0.8895085761884749	0.8895085761884749	0.0	0.0	365	1018093344101090393-2
1860	0.0	2.3287496737768003	0.0	0.0	0.0	0.0	0.8517906539862137	0.0	0.0	0.0	0.0	0.0	365	1018093344101100162-3
1861	0.0	2.5127871018014534	0.0	0.0	0.0	0.0	0.7419711825722508	2.1250879846464654	0.7419711825722508	0.0	0.0	0.0	198	1018093344100940347-3
1862	0.0	1.4938779847773744	0.0	0.0	0.0	0.0	0.0	1.4938779847773744	1.4938779847773744	0.0	0.0	0.0	365	1018093344101550610-1
1863	0.0	0.7829910064582444	0.0	0.0	0.0	0.0	0.0	0.0	0.0	0.7829910064582444	0.0	0.0	198	1018093344101860351-2
1864	0.0	1.7015981218120515	0.0	1.3229320984660298	0.0	0.0	0.8080721387606277	0.0	0.0	0.0	1.3229320984660298	0.0	365	1018093344101550690-1
1865	0.0	2.0493260322258604	0.0	0.0	0.0	0.0	1.3615229160259519	0.8357473867221589	0.0	0.0	0.0	0.0	365	1018093344101550571-2
1866	1.7109100873779344	2.0113394796152986	0.8138455341548757	0.8138455341548757	0.0	0.0	0.0	2.0113394796152986	0.0	1.3310067975722906	0.8138455341548757	0.0	198	1018093344101860149-3
1867	1.1936998998075956	3.014466614072112	1.1936998998075956	0.0	0.0	0.0	1.5514319189117478	0.0	0.0	0.0	0.0	0.0	198	1018093344101550637-2
1868	0.0	2.9057759409343693	0.0	0.0	0.0	0.0	1.0582249995989048	0.0	0.0	1.0582249995989048	0.0	0.0	198	1018093344101700076
1869	0.0	2.5504151127929853	0.0	0.0	0.0	0.0	0.0	1.9689448172978337	0.0	0.0	0.0	0.0	365	1018093344101090241-2
1870	0.0	3.1008937947110855	0.0	0.0	0.0	0.0	0.0	1.1783960950183954	0.0	1.1783960950183954	0.0	0.0	198	1018093344101550646
1871	0.0	2.655240738851236	0.0	0.0	0.6679692998597622	1.1227853339209528	0.0	0.0	0.0	0.0	0.0	0.6679692998597622	290	1018093344101120449-3
1872	0.0	2.864587733581107	0.0	1.6296716807736504	0.0	0.0	0.0	0.0	0.0	0.0	1.6296716807736504	0.0	290	1018093344101120409-1
1873	0.0	1.0684112116656548	0.0	0.0	1.0684112116656548	1.6754750709306288	0.0	0.0	1.0684112116656548	0.0	0.0	1.0684112116656548	290	1018093344101410213-3
1874	1.825892885947722	2.9999052851665797	0.7104512880911664	1.540497345820596	0.0	0.0	2.4473705766534866	2.064047977047644	0.0	1.1843639543603741	1.540497345820596	0.0	198	1018093344101860106-4
1875	0.0	1.7149183402104795	0.0	0.0	0.0	0.0	0.0	0.0	1.098547777958068	0.0	0.0	0.0	365	1018093344101090254-3
1876	1.3616716084889684	2.513360104881802	0.0	0.0	0.0	0.0	0.0	2.0495106460315835	0.0	0.0	0.0	0.0	365	1018093344100940580-1
1877	0.0	0.0	0.0	0.0	0.0	0.0	0.0	1.5288738117417047	0.0	0.0	0.0	0.0	198	1018093344201710445
1878	0.0	0.9954148710619797	0.9954148710619797	0.0	0.0	0.5819073678132958	0.0	0.5819073678132958	0.0	0.0	0.0	0.0	952	1018093344100800234-3
1879	0.0	2.114478740190723	0.0	0.0	0.0	0.0	0.7364464722493242	1.2216507614033012	0.0	0.7364464722493242	0.0	0.0	365	1018093344101700054-1
1880	0.0	0.0	1.0668520195036924	0.0	0.0	0.0	1.6734274068378465	0.0	0.0	0.0	0.0	0.0	198	1018093344100800389-3
1881	1.2335254663743525	2.3374904134653653	1.2335254663743525	0.0	0.0	0.0	0.7447677371505211	1.2335254663743525	1.5979427292754742	0.7447677371505211	0.0	0.0	365	1018093344100940683-2
1882	0.0	2.545720182496218	0.0	0.0	0.9765829280839379	0.0	0.9765829280839379	0.0	1.5536545043775245	0.0	0.0	0.9765829280839379	290	1018093344101420266-2
1883	0.0	0.0	0.0	0.8202722067252614	0.0	0.0	0.8202722067252614	0.8202722067252614	0.0	0.8202722067252614	0.8202722067252614	0.0	365	1018093344100940614-2
1884	0.0	1.353375325683634	0.0	0.0	0.0	0.0	2.0392030886111656	0.0	0.0	0.829886957559149	0.0	0.0	365	1018093344101100214-3
1885	0.0	2.847508260971232	0.0	0.0	0.0	0.0	1.4702671350738914	0.9148445889761996	0.0	0.9148445889761996	0.0	0.0	198	1018093344100940633-2
1886	0.0	2.4120023721562784	0.0	0.0	0.0	0.8987307500412619	1.4482930765025506	0.8987307500412619	0.0	1.4482930765025506	0.0	0.0	198	1018093344101560480-3
1887	0.0	1.962299603167152	0.0	0.0	0.0	0.0	1.5515000186602785	2.281678960832957	0.0	0.9749761827307429	0.0	0.0	365	1018093344101090257-4
1888	0.8332713378104635	1.3580821101549652	0.0	0.8332713378104635	1.3580821101549652	0.0	0.8332713378104635	1.3580821101549652	0.0	0.8332713378104635	0.8332713378104635	1.3580821101549652	198	1018093344101710371-1
1889	0.0	2.01433599946878	1.3334082683144617	0.0	1.3334082683144617	0.0	1.713677991885943	0.8155643570512954	0.0	0.0	0.0	1.3334082683144617	198	1018093344101560592-3
1890	0.0	0.0	0.0	0.0	0.0	1.4014232825392132	0.8645806286694808	0.0	0.0	0.0	0.0	0.0	198	1018093344101710386-4
1891	0.0	2.315030768862581	0.0	0.0	0.0	0.0	0.0	0.0	0.0	0.0	0.0	0.0	198	1018093344100950516-2
1892	0.0	0.0	0.0	0.0	0.0	0.0	1.5794686285911732	0.0	0.0	0.0	0.0	0.0	198	1018093344101710446-2
1893	0.0	1.0265143611875887	1.6202077901337153	1.0265143611875887	1.8450850881245007	0.0	0.6026927738156208	0.6026927738156208	0.0	1.8450850881245007	1.0265143611875887	1.8450850881245007	952	1018093344100950615-1
1894	0.0	0.0	0.0	0.0	0.0	0.0	2.463803702599153	0.0	0.0	0.0	0.0	0.0	365	1018093344101550442-4
1895	0.0	2.1846869756484417	0.0	0.0	0.0	0.0	1.9399882010166738	1.2741200230531504	0.0	0.0	0.0	0.0	198	1018093344101710234-4
1896	0.0	2.0669250972872297	0.0	0.0	0.0	0.0	1.7623255221268803	0.0	1.3757142371893674	0.0	0.0	0.0	365	1018093344101550448-1
1897	0.0	3.166152121092015	0.0	0.0	0.0	0.0	1.0972731295497795	2.1435558860325044	0.0	0.0	0.0	0.0	365	1018093344101090118-2
1898	1.4505362228768162	0.900372673381335	0.0	0.0	0.0	0.0	1.4505362228768162	0.0	0.0	0.900372673381335	0.0	0.0	198	1018093344101700176-3
1899	0.9093931226830262	0.0	0.0	0.0	0.0	0.0	3.0046886829959707	0.9093931226830262	0.9093931226830262	0.0	0.0	0.0	365	1018093344100940610-2
1900	0.0	2.0885638565175784	0.0	0.0	0.0	0.0	0.0	0.0	0.0	0.0	0.0	0.0	365	1018093344100940618-1
1901	0.0	1.4184203521605472	1.4184203521605472	0.0	0.0	0.0	2.1196396034832143	0.0	0.0	0.0	0.0	0.0	198	1018093344101710479-3
1902	0.0	0.8106888681837633	0.8106888681837633	0.8106888681837633	0.0	0.0	2.465789753663212	0.8106888681837633	0.0	0.0	0.8106888681837633	0.0	198	1018093344101710514-2
1903	0.0	0.9520939969752708	0.0	1.5207276845035202	0.0	0.9520939969752708	0.0	0.9520939969752708	0.0	1.5207276845035202	1.5207276845035202	0.0	365	1018093344100940699-1
1904	0.0	1.3848755666225547	0.0	0.0	0.0	0.0	1.8819871319008874	1.3848755666225547	0.0	0.620271820591675	0.0	0.0	365	1018093344100940650-1
1905	0.7233434136620912	2.4743130896501246	1.2028925575524485	0.0	0.0	0.0	0.7233434136620912	0.7233434136620912	1.2028925575524485	1.2028925575524485	0.0	0.0	365	1018093344101090029
1906	0.0	3.0385271181268063	0.0	3.0385271181268063	0.0	0.6370229043934976	0.0	0.6370229043934976	0.0	0.0	3.0385271181268063	0.0	290	1017092617101660080
1907	0.516736377936915	3.6086426895501234	0.0	1.1966984304437784	0.0	0.8964114618507041	5.64678238741441	1.6569883890323789	3.328408003802906	0.0	1.1966984304437784	0.0	365	1017092617101990525
1908	0.0	2.870763668906247	3.3884352862038956	0.0	0.0	0.0	4.714690054173521	2.870763668906247	0.0	0.0	0.0	0.0	198	1017092617102150214
1909	0.6831886106695605	2.3895097580380016	0.6831886106695605	0.0	0.0	0.0	0.0	0.6831886106695605	0.0	1.4941872437669115	0.0	0.0	198	1017092617101370544
1910	0.7788546191358922	1.6541167473978542	0.0	0.0	0.0	0.7788546191358922	0.0	0.7788546191358922	0.0	0.0	0.0	0.0	198	1017092617101370624
1911	0.0	1.6564018841080124	0.0	0.7802522892940918	1.6564018841080124	0.0	0.7802522892940918	0.0	0.0	0.7802522892940918	0.7802522892940918	1.6564018841080124	290	1017092617101500406
1912	0.0	0.0	0.0	0.0	0.0	0.0	0.0	0.0	0.0	0.0	0.0	0.0	290	1017092617101820425
1913	0.0	0.0	0.0	0.0	0.9869269165512239	0.0	0.0	0.0	0.0	0.0	0.0	0.9869269165512239	290	1017092617101660060
1914	0.0	0.9675561037060831	0.0	0.0	0.9675561037060831	0.9675561037060831	0.0	0.0	0.0	0.0	0.0	0.9675561037060831	290	1017092617101660146
1915	0.7615144568289479	1.9187972836442662	1.6256482326252877	0.0	0.0	0.0	0.0	1.2573356835350213	0.0	1.6256482326252877	0.0	0.0	198	1017092617102150268
1916	0.0	1.5339533782469852	0.0	0.9619132322993832	0.0	0.0	0.0	0.0	0.0	0.9619132322993832	0.9619132322993832	0.0	952	1017092617101350411
1917	0.0	1.8696157739975676	0.0	0.0	0.0	0.0	0.734298275708482	1.5805142263146073	0.0	1.2185804550375012	0.0	0.0	198	1017092617102140166
1918	0.0	2.336327755185147	0.0	0.0	0.0	0.0	0.0	0.8560144549319443	0.0	0.8560144549319443	0.0	0.0	952	1017092617101350277
1919	0.0	1.4272428565712285	0.0	0.0	0.8833559687908747	0.0	0.0	0.0	0.8833559687908747	0.0	0.0	0.8833559687908747	952	1017092617101350256
1920	0.0	1.006387573485344	0.0	1.006387573485344	0.0	1.006387573485344	0.0	0.0	0.0	1.006387573485344	1.006387573485344	0.0	290	1017092617101820293
1921	0.0	0.8890978984099643	0.0	0.8890978984099643	0.0	1.4351140548791783	0.0	0.0	0.8890978984099643	0.0	0.8890978984099643	0.0	290	1017092617101500269
1922	0.0	0.0	0.0	0.0	0.0	0.0	0.0	0.0	0.0	1.133659230313493	0.0	0.0	290	1017092617101500475
1923	1.042859625362652	1.6418303127929927	0.0	0.0	0.0	0.0	0.0	1.042859625362652	0.0	0.0	0.0	0.0	198	1017092617101200505
1924	0.0	0.0	0.0	0.0	1.4419886240011868	0.0	0.0	0.0	0.0	0.0	0.0	1.4419886240011868	290	1017092617101820496
1925	0.0	2.0555971429124447	0.0	0.0	1.0373017937036162	1.0373017937036162	0.0	1.0373017937036162	0.0	0.0	0.0	1.0373017937036162	290	1017092617101500390
1926	0.0	0.7747077858568411	0.0	0.7747077858568411	0.0	0.0	0.0	0.0	0.0	0.0	0.7747077858568411	0.0	952	1017092617101350442
1927	0.0	1.8380921340477956	0.0	0.0	0.8941047840093777	0.0	0.0	0.0	0.0	0.8941047840093777	0.0	0.8941047840093777	952	1017092617101350518
1928	0.0	1.9568734986091365	0.782869285054042	0.0	1.9568734986091365	0.0	0.0	0.0	0.0	0.0	0.0	1.9568734986091365	952	1017092617102130504
1929	0.0	1.3175457490215188	0.0	0.0	0.0	0.0	0.0	0.0	0.0	1.3175457490215188	0.0	0.0	952	1017092617101980332
1930	0.0	1.8001864310393312	0.0	0.0	0.0	0.0	2.1077558258510134	1.408767019969542	0.0	1.408767019969542	0.0	0.0	365	1017092617101530519
1931	0.0	2.635069965567574	0.0	0.0	0.0	0.0	0.0	0.0	0.0	1.0302728251507498	0.0	0.0	198	1017092617102140105
1932	0.0	0.9416112739931501	0.0	0.0	0.0	0.0	0.0	0.9416112739931501	0.0	1.5065736546011752	0.0	0.0	952	1017092617102140097
1933	0.0	2.2419096802615344	0.0	0.6162538848797801	0.0	0.6162538848797801	1.0466861915245782	0.6162538848797801	0.0	1.0466861915245782	0.6162538848797801	0.0	365	1017092617102150233
1934	0.0	1.6680349262128404	0.0	0.0	0.0	0.0	0.7873807882455085	0.7873807882455085	1.2938862270744889	0.0	0.0	0.0	198	1017092617101210522
1935	0.9048263327548414	0.9048263327548414	0.0	0.0	0.0	0.0	1.8547765630263227	0.9048263327548414	0.0	0.9048263327548414	0.0	0.0	365	1017092617101990419
1936	0.0	0.0	0.0	0.957827183436017	0.0	0.0	0.0	0.0	0.0	0.0	0.957827183436017	0.0	290	1017092617201670131
1937	0.0	0.0	0.0	0.0	0.0	0.0	0.0	0.0	0.0	0.9303933228396319	0.0	0.0	952	1017092617102290019
1938	0.0	1.6190497231995973	0.6021067839385887	0.6021067839385887	0.6021067839385887	0.0	0.0	0.0	0.0	1.3526426102960396	0.6021067839385887	0.6021067839385887	952	1017092617101350275
1939	1.2656784723216867	0.0	0.767401649139899	1.2656784723216867	0.767401649139899	0.0	0.0	0.0	0.0	1.9293384873600583	1.2656784723216867	0.767401649139899	952	1017092617101510534
1940	0.0	0.9580632887121686	0.0	0.0	0.9580632887121686	0.0	0.0	0.0	0.0	1.936628757373877	0.0	0.9580632887121686	952	1017092617101510469
1941	1.2174696815121244	3.162260130600094	1.2174696815121244	0.0	0.0	0.0	0.733521440806629	1.2174696815121244	0.0	0.733521440806629	0.0	0.0	198	1017092617101520114
1942	0.0	1.6762415310816783	0.0	0.0	1.3009798795770786	0.0	0.0	0.0	0.0	0.0	0.0	1.3009798795770786	952	1017092617101510144
1943	0.0	0.9418761499153371	0.0	0.0	0.9418761499153371	0.0	0.0	0.9418761499153371	0.0	0.0	0.0	0.9418761499153371	952	1017092617102300137
1944	3.2184013734788284	2.157522026831835	0.0	0.0	0.0	0.0	0.0	0.0	0.0	0.0	0.0	0.0	198	1017092617101520111
1945	0.0	1.1082584601534025	0.0	0.0	0.0	0.0	1.1082584601534025	0.0	0.0	0.0	0.0	0.0	365	1017092617101520578
1946	0.0	0.9153187417949213	0.0	0.0	0.0	0.0	1.8710381625841352	0.9153187417949213	0.0	0.0	0.0	0.0	365	1017092617101520631
1947	0.0	1.8825055514458193	0.0	0.7413911714139924	0.0	0.0	0.0	0.0	0.0	0.0	0.7413911714139924	0.0	952	1017092617101510175
1948	0.0	0.8150120572945115	0.0	0.0	0.0	0.0	0.8150120572945115	0.0	0.0	1.3326367410253337	0.0	0.0	198	1017092617101510266
1949	1.4108270927851605	1.4108270927851605	0.0	0.0	0.0	0.0	0.8714082232643027	0.8714082232643027	0.0	1.4108270927851605	0.0	0.0	198	1017092617101360443
1950	1.2690790637005582	2.876830287752203	0.0	0.0	0.0	0.0	0.0	0.0	0.0	0.0	0.0	0.0	198	1017092617101360515
1951	0.0	0.8399047596232698	0.0	0.8399047596232698	0.8399047596232698	0.0	0.0	0.8399047596232698	0.0	0.8399047596232698	0.8399047596232698	0.8399047596232698	290	1017092617101980210
1952	0.0	1.6297889192519306	0.0	1.033749712867918	0.0	0.0	0.0	0.0	0.0	0.0	1.033749712867918	0.0	290	1017092617101500162
1953	0.0	0.876058353006212	0.0	1.4172222464755575	0.0	0.0	0.0	1.4172222464755575	0.0	1.4172222464755575	1.4172222464755575	0.0	952	1017092617102130458
1954	0.0	1.1692633261313006	1.1692633261313006	1.1692633261313006	0.0	0.0	0.0	0.0	0.0	0.0	1.1692633261313006	0.0	198	1017092617102140583
1955	2.471166281737178	1.7103752493925968	0.0	0.0	0.0	0.0	0.0	0.0	0.0	1.3305428353674897	0.0	0.0	198	1017092617102300247
1956	0.0	2.137977772051817	0.0	0.0	0.7487096682240144	0.0	0.7487096682240144	1.895751376379732	0.0	0.0	0.0	0.7487096682240144	365	1017092617101530153
1957	0.716764569858213	1.5511352508362044	0.716764569858213	0.0	0.0	0.716764569858213	0.0	1.8375269672456025	0.0	0.0	0.0	0.0	365	1017092617102150300
1958	0.0	0.7010209117927988	0.0	1.1707644282481335	1.1707644282481335	0.0	0.0	0.0	0.0	0.7010209117927988	1.1707644282481335	1.1707644282481335	290	1017092617101660234
1959	0.9305557631209055	0.9305557631209055	0.0	0.0	0.0	0.9305557631209055	0.9305557631209055	0.0	0.0	0.0	0.0	0.0	198	1017092617101520263
1960	0.0	1.4979939800196314	0.0	0.0	0.0	0.0	0.0	0.9352700248461625	0.0	0.0	0.0	0.0	198	1017092617102150431
1961	0.0	0.9520080936704465	0.9520080936704465	0.0	0.0	0.0	0.0	0.0	0.0	0.0	0.0	0.0	952	1017092617101510520
1962	0.0	2.781061564465755	0.0	0.0	0.0	0.0	0.0	0.0	0.0	0.8789864069839031	0.0	0.0	952	1017092617101670018
1963	0.8332195786701326	1.3580101592426885	0.0	0.0	0.0	0.0	0.0	0.8332195786701326	0.0	0.0	0.0	0.0	198	1017092617101520287
1964	0.0	2.443452203427227	0.0	0.0	0.0	0.0	0.0	0.0	1.0771434513735587	0.0	0.0	0.0	198	1017092617101360542
1965	0.0	0.7781300452945841	0.0	0.0	0.0	0.7781300452945841	0.7781300452945841	0.0	0.7781300452945841	0.0	0.0	0.0	952	1017092617101980298
1966	0.0	2.5455697430593287	0.0	0.0	1.3855942283566425	0.0	0.8531156065997046	0.0	0.0	0.0	0.0	1.3855942283566425	952	1017092617101350358
1967	0.0	1.4379457058112637	0.0	0.0	0.6505648315226662	0.6505648315226662	0.0	0.0	0.0	0.6505648315226662	0.0	0.6505648315226662	290	1017092617101980061
1968	0.0	3.7482645283507434	0.0	0.0	0.0	0.0	0.0	0.0	0.0	1.1659548667552913	0.0	0.0	198	1017092617101350362
1969	0.0	1.805671439231114	0.8733980379797319	0.8733980379797319	0.0	0.0	0.0	2.113664154509852	0.0	0.0	0.8733980379797319	0.0	198	1017092617102150349
1970	0.0	0.0	0.0	0.9150626769850023	4.225970487640443	0.9150626769850023	0.0	0.0	0.0	0.0	0.9150626769850023	4.225970487640443	290	1017092617101660259
1971	0.0	0.0	1.0187569201753097	1.0187569201753097	0.0	0.0	0.0	0.0	0.0	1.0187569201753097	1.0187569201753097	0.0	290	1017092617101670212
1972	1.268783294518593	1.268783294518593	0.0	0.7695951621596001	0.0	0.0	0.0	1.6389422026374323	0.0	0.7695951621596001	0.7695951621596001	0.0	198	1017092617102300249
1973	0.0	1.6926409916817262	0.0	0.0	0.0	0.0	0.0	1.315171637598347	0.0	0.0	0.0	0.0	198	1017092617101990538
1974	0.0	0.0	0.0	2.2315471184739657	3.3562753227118924	2.2315471184739657	0.0	0.0	0.0	0.0	2.2315471184739657	3.3562753227118924	952	1017092617101510533
1975	0.9523515179695629	2.24491637238006	0.0	0.9523515179695629	0.0	0.0	0.9523515179695629	0.0	0.0	0.9523515179695629	0.9523515179695629	0.0	198	1017092617101510126
1976	0.0	1.7450109386546362	0.0	1.1216699221284585	4.508159806396825	1.4667474193108228	0.0	0.0	0.0	0.0	1.1216699221284585	4.508159806396825	290	1017092617101980065
1977	0.0	0.0	0.0	2.532233998151649	0.0	0.0	0.0	0.0	0.0	0.0	2.532233998151649	0.0	290	1017092617101820306
1978	0.0	0.0	0.0	1.7791475183538323	3.2498724273714337	0.0	1.7791475183538323	0.0	0.0	0.0	1.7791475183538323	3.2498724273714337	952	1017092617101510538
1979	0.0	1.8290580807168977	0.0	2.1388364043872783	3.869503071766492	0.0	0.0	0.0	0.0	0.0	2.1388364043872783	3.869503071766492	952	1017092617102130559
1980	0.0	0.0	0.0	1.8607745150940684	4.374357533456943	1.2116433394460298	0.0	1.2116433394460298	0.0	0.0	1.8607745150940684	4.374357533456943	952	1017092617101820317
1981	1.7246075722406733	1.7246075722406733	0.0	1.105980456823764	0.0	0.0	0.0	1.105980456823764	0.0	0.0	1.105980456823764	0.0	198	1017092617101520291
1982	0.0	1.2816216048273532	0.0	1.2816216048273532	4.578813962015208	0.7786799366865286	0.0	0.0	0.0	0.0	1.2816216048273532	4.578813962015208	290	1017092617101660167
1983	0.0	1.2418468240426572	0.0	0.0	0.0	0.0	0.0	0.0	0.0	0.0	0.0	0.0	198	1017092617101990559
1984	0.0	0.0	0.0	1.693864249278564	4.238921928805616	1.0824372399145186	0.0	0.0	0.0	0.0	1.693864249278564	4.238921928805616	952	1017092617101820312
1985	0.0	2.6463668746895097	0.0	0.0	0.0	0.0	0.0	0.9082859599436404	0.0	0.0	0.0	0.0	198	1017092617102300295
1986	0.0	0.568691669331313	0.0	0.9755244175705158	4.2011951073437395	0.0	1.5522352389991039	0.0	0.0	0.0	0.9755244175705158	4.2011951073437395	290	1017092617101500553
1987	0.0	0.0	0.0	1.725039448366556	3.7742498463217413	0.0	0.0	0.0	0.0	0.0	1.725039448366556	3.7742498463217413	290	1017092617101820210
1988	0.0	1.0407669999458085	0.0	1.6390664635579884	0.0	0.0	1.6390664635579884	0.0	0.0	0.0	1.6390664635579884	0.0	198	1017092617101360364
1989	0.0	1.0964387310835	0.0	0.0	0.0	0.0	0.0	0.0	0.0	0.0	0.0	0.0	198	1017092617101990613
1990	0.6483377583352363	1.4340724322320149	0.0	0.6483377583352363	2.1388693892128687	0.0	0.6483377583352363	1.0940485757909741	0.0	0.0	0.6483377583352363	2.1388693892128687	198	1017092617102300174
1991	0.0	1.626888433389544	0.0	1.0315581205508622	1.0315581205508622	1.0315581205508622	0.0	1.0315581205508622	0.0	0.0	1.0315581205508622	1.0315581205508622	290	1017092617101510219
1992	0.0	1.4992844492810191	0.0	2.218486476907931	4.398984479142463	0.0	0.0	0.0	0.0	0.0	2.218486476907931	4.398984479142463	290	1017092617101500456
1993	1.25069451359759	1.9103945670655562	1.25069451359759	1.25069451359759	0.0	0.0	1.25069451359759	1.9103945670655562	0.0	0.7568352035366339	1.25069451359759	0.0	198	1017092617102150171
1994	0.0	2.745683273738825	0.0	0.8602049088447034	0.0	0.8602049088447034	0.0	0.0	0.0	0.0	0.8602049088447034	0.0	198	1017092617102140167
1995	0.0	0.6874448479723393	0.0	1.7831276640110671	3.254896749214532	0.0	0.0	0.0	0.0	0.0	1.7831276640110671	3.254896749214532	290	1017092617101820242
1996	0.0	0.0	0.0	0.0	0.0	0.0	1.5119910691506244	0.6936270936974577	0.0	0.0	0.0	0.0	365	1017092617201520523
1997	0.8488449426059697	2.071842798927713	0.8488449426059697	0.8488449426059697	0.0	0.0	0.8488449426059697	1.3796856943293747	0.0	0.0	0.8488449426059697	0.0	198	1017092617101360055
1998	0.0	0.0	0.0	1.0025445631295269	3.6485347230696	0.0	0.0	0.0	0.0	0.0	1.0025445631295269	3.6485347230696	290	1017092617101660182
[truncated: 9,080 more rows]
