# Supplementary material for: Data-driven fine-grained region discovery in the mouse brain with transformers
Source: Nat Commun. 2025 Oct 7;16:8536. doi: 10.1038/s41467-025-64259-4 (PMC12504640; doi:10.1038/s41467-025-64259-4)
Supplement: Supplementary file 4 — Source Data [file 41467_2025_64259_MOESM4_ESM.zip › source data/suppl_10d.csv]

	smoothness	k	method
0	0.38434487682970375	1300	CellTransformer (+smoothing, +cell types)
1	0.3977355258650222	1300	CellTransformer (+smoothing, +cell types)
2	0.6823135642982971	1300	CellTransformer (+smoothing, +cell types)
3	0.7228835136855507	1300	CellTransformer (+smoothing, +cell types)
4	0.3360589970501474	1300	CellTransformer (+smoothing, +cell types)
5	0.8261556603773584	1300	CellTransformer (+smoothing, +cell types)
6	0.5273702239789196	1300	CellTransformer (+smoothing, +cell types)
7	0.18144287949921753	1300	CellTransformer (+smoothing, +cell types)
8	0.49984786742732956	1300	CellTransformer (+smoothing, +cell types)
9	0.46930115273775214	1300	CellTransformer (+smoothing, +cell types)
10	0.34311916407292126	1300	CellTransformer (+smoothing, +cell types)
11	0.63587852494577	1300	CellTransformer (+smoothing, +cell types)
12	0.5183834229674155	1300	CellTransformer (+smoothing, +cell types)
13	0.5345612648221344	1300	CellTransformer (+smoothing, +cell types)
14	0.6678473282442748	1300	CellTransformer (+smoothing, +cell types)
15	0.3160659784560143	1300	CellTransformer (+smoothing, +cell types)
16	0.5193301615124577	1300	CellTransformer (+smoothing, +cell types)
17	0.4632742887815352	1300	CellTransformer (+smoothing, +cell types)
18	0.7558686274509804	1300	CellTransformer (+smoothing, +cell types)
19	0.45966469428007894	1300	CellTransformer (+smoothing, +cell types)
20	0.7598354958294717	1300	CellTransformer (+smoothing, +cell types)
21	0.6663476461458873	1300	CellTransformer (+smoothing, +cell types)
22	0.626494443361279	1300	CellTransformer (+smoothing, +cell types)
23	0.43158929546695796	1300	CellTransformer (+smoothing, +cell types)
24	0.756023244062658	1300	CellTransformer (+smoothing, +cell types)
25	0.5499999999999999	1300	CellTransformer (+smoothing, +cell types)
26	0.7945346628679962	1300	CellTransformer (+smoothing, +cell types)
27	0.6329622641509435	1300	CellTransformer (+smoothing, +cell types)
28	0.7625133251332513	1300	CellTransformer (+smoothing, +cell types)
29	0.47755816265659184	1300	CellTransformer (+smoothing, +cell types)
30	0.4627956204379562	1300	CellTransformer (+smoothing, +cell types)
31	0.3935266323024055	1300	CellTransformer (+smoothing, +cell types)
32	0.6979126488939308	1300	CellTransformer (+smoothing, +cell types)
33	0.6922652885443583	1300	CellTransformer (+smoothing, +cell types)
34	0.8776587887740029	1300	CellTransformer (+smoothing, +cell types)
35	0.6697956730769231	1300	CellTransformer (+smoothing, +cell types)
36	0.38180727790201263	1300	CellTransformer (+smoothing, +cell types)
37	0.8310598031794095	1300	CellTransformer (+smoothing, +cell types)
38	0.8401346045989905	1300	CellTransformer (+smoothing, +cell types)
39	0.783911704312115	1300	CellTransformer (+smoothing, +cell types)
40	0.6469286094832178	1300	CellTransformer (+smoothing, +cell types)
41	0.18442838370565046	1300	CellTransformer (+smoothing, +cell types)
42	0.725702153472854	1300	CellTransformer (+smoothing, +cell types)
43	0.6041087962962962	1300	CellTransformer (+smoothing, +cell types)
44	0.4625482368596141	1300	CellTransformer (+smoothing, +cell types)
45	0.4218181818181818	1300	CellTransformer (+smoothing, +cell types)
46	0.6483639143730887	1300	CellTransformer (+smoothing, +cell types)
47	0.8232438478747202	1300	CellTransformer (+smoothing, +cell types)
48	0.7264356435643565	1300	CellTransformer (+smoothing, +cell types)
49	0.6606981044845122	1300	CellTransformer (+smoothing, +cell types)
50	0.5932119999999999	1300	CellTransformer (+smoothing, +cell types)
51	0.8286037099494098	1300	CellTransformer (+smoothing, +cell types)
52	0.7555828729281768	1300	CellTransformer (+smoothing, +cell types)
53	0.7626031920748487	1300	CellTransformer (+smoothing, +cell types)
54	0.8690074333187582	1300	CellTransformer (+smoothing, +cell types)
55	0.922501603592046	1300	CellTransformer (+smoothing, +cell types)
56	0.6077711229946524	1300	CellTransformer (+smoothing, +cell types)
57	0.8149938574938574	1300	CellTransformer (+smoothing, +cell types)
58	0.5944254278728607	1300	CellTransformer (+smoothing, +cell types)
59	0.7763458110516933	1300	CellTransformer (+smoothing, +cell types)
60	0.8559431137724552	1300	CellTransformer (+smoothing, +cell types)
61	0.6293326039387309	1300	CellTransformer (+smoothing, +cell types)
62	0.7114643545279383	1300	CellTransformer (+smoothing, +cell types)
63	0.5061002349256069	1300	CellTransformer (+smoothing, +cell types)
64	0.5132128940843075	1300	CellTransformer (+smoothing, +cell types)
65	0.6801237067026541	1300	CellTransformer (+smoothing, +cell types)
66	0.6938758680555556	1300	CellTransformer (+smoothing, +cell types)
67	0.537713378324732	1300	CellTransformer (+smoothing, +cell types)
68	0.7514053716427233	1300	CellTransformer (+smoothing, +cell types)
69	0.6651140316969463	1300	CellTransformer (+smoothing, +cell types)
70	0.5713504388926401	1300	CellTransformer (+smoothing, +cell types)
71	0.7188950276243095	1300	CellTransformer (+smoothing, +cell types)
72	0.2407619047619048	1300	CellTransformer (+smoothing, +cell types)
73	0.8530875691997987	1300	CellTransformer (+smoothing, +cell types)
74	0.6728071636817992	1300	CellTransformer (+smoothing, +cell types)
75	0.821535	1300	CellTransformer (+smoothing, +cell types)
76	0.5949780637613337	1300	CellTransformer (+smoothing, +cell types)
77	0.7730814639905549	1300	CellTransformer (+smoothing, +cell types)
78	0.703791484032561	1300	CellTransformer (+smoothing, +cell types)
79	0.40304893350062737	1300	CellTransformer (+smoothing, +cell types)
80	0.6463691745354858	1300	CellTransformer (+smoothing, +cell types)
81	0.7284879120879121	1300	CellTransformer (+smoothing, +cell types)
82	0.21532395566922422	1300	CellTransformer (+smoothing, +cell types)
83	0.8295898617511521	1300	CellTransformer (+smoothing, +cell types)
84	0.607544036235531	1300	CellTransformer (+smoothing, +cell types)
85	0.7382274629136555	1300	CellTransformer (+smoothing, +cell types)
86	0.43701754385964914	1300	CellTransformer (+smoothing, +cell types)
87	0.7760826319816374	1300	CellTransformer (+smoothing, +cell types)
88	0.4229817388934315	1300	CellTransformer (+smoothing, +cell types)
89	0.6281863895407308	1300	CellTransformer (+smoothing, +cell types)
90	0.8694154118689106	1300	CellTransformer (+smoothing, +cell types)
91	0.3450730337078652	1300	CellTransformer (+smoothing, +cell types)
92	0.4125717703349282	1300	CellTransformer (+smoothing, +cell types)
93	0.40219684245885123	1300	CellTransformer (+smoothing, +cell types)
94	0.618596355176425	1300	CellTransformer (+smoothing, +cell types)
95	0.6253773925604912	1300	CellTransformer (+smoothing, +cell types)
96	0.32734569909968547	1300	CellTransformer (+smoothing, +cell types)
97	0.4878587412587413	1300	CellTransformer (+smoothing, +cell types)
98	0.49145927209705376	1300	CellTransformer (+smoothing, +cell types)
99	0.543813387423935	1300	CellTransformer (+smoothing, +cell types)
100	0.5051727231942575	1300	CellTransformer (+smoothing, +cell types)
101	0.7287382016890214	1300	CellTransformer (+smoothing, +cell types)
102	0.6276619845944721	1300	CellTransformer (+smoothing, +cell types)
103	0.3939944392956441	1300	CellTransformer (+smoothing, +cell types)
104	0.29552749913524734	1300	CellTransformer (+smoothing, +cell types)
105	0.6313868613138686	1300	CellTransformer (+smoothing, +cell types)
106	0.8371753016323634	1300	CellTransformer (+smoothing, +cell types)
107	0.6081893860561915	1300	CellTransformer (+smoothing, +cell types)
108	0.26564320662401203	1300	CellTransformer (+smoothing, +cell types)
109	0.7291256514186449	1300	CellTransformer (+smoothing, +cell types)
110	0.39792610665737194	1300	CellTransformer (+smoothing, +cell types)
111	0.8978609154929578	1300	CellTransformer (+smoothing, +cell types)
112	0.581401830282862	1300	CellTransformer (+smoothing, +cell types)
113	0.7493955796120884	1300	CellTransformer (+smoothing, +cell types)
114	0.7109880458648451	1300	CellTransformer (+smoothing, +cell types)
115	0.8205802707930366	1300	CellTransformer (+smoothing, +cell types)
116	0.8967070401211203	1300	CellTransformer (+smoothing, +cell types)
117	0.412048425112492	1300	CellTransformer (+smoothing, +cell types)
118	0.6915302218821731	1300	CellTransformer (+smoothing, +cell types)
119	0.6073773416592329	1300	CellTransformer (+smoothing, +cell types)
120	0.7432102786825913	1300	CellTransformer (+smoothing, +cell types)
121	0.864426884996192	1300	CellTransformer (+smoothing, +cell types)
122	0.7664344637946838	1300	CellTransformer (+smoothing, +cell types)
123	0.7941760584830947	1300	CellTransformer (+smoothing, +cell types)
124	0.7408253881776082	1300	CellTransformer (+smoothing, +cell types)
125	0.4261847389558233	1300	CellTransformer (+smoothing, +cell types)
126	0.2959748251748252	1300	CellTransformer (+smoothing, +cell types)
127	0.7492459736456808	1300	CellTransformer (+smoothing, +cell types)
128	0.6599703043801038	1300	CellTransformer (+smoothing, +cell types)
129	0.7365628476084539	1300	CellTransformer (+smoothing, +cell types)
130	0.7951811039689827	1300	CellTransformer (+smoothing, +cell types)
131	0.5605168918918919	1300	CellTransformer (+smoothing, +cell types)
132	0.8107571623465213	1300	CellTransformer (+smoothing, +cell types)
133	0.5347542448614835	1300	CellTransformer (+smoothing, +cell types)
134	0.8119635922330097	1300	CellTransformer (+smoothing, +cell types)
135	0.5714285714285714	1300	CellTransformer (+smoothing, +cell types)
136	0.6815972027972028	1300	CellTransformer (+smoothing, +cell types)
137	0.45908661078873847	1300	CellTransformer (+smoothing, +cell types)
138	0.5868741291221551	1300	CellTransformer (+smoothing, +cell types)
139	0.6798064516129032	1300	CellTransformer (+smoothing, +cell types)
140	0.7956477093206951	1300	CellTransformer (+smoothing, +cell types)
141	0.7383209417596035	1300	CellTransformer (+smoothing, +cell types)
142	0.4311073825503356	1300	CellTransformer (+smoothing, +cell types)
143	0.8498934043970686	1300	CellTransformer (+smoothing, +cell types)
144	0.7109092965392445	1300	CellTransformer (+smoothing, +cell types)
145	0.519299634591961	1300	CellTransformer (+smoothing, +cell types)
146	0.2921718835804503	1300	CellTransformer (+smoothing, +cell types)
147	0.5490239821528164	1300	CellTransformer (+smoothing, +cell types)
148	0.7945991253644314	1300	CellTransformer (+smoothing, +cell types)
149	0.8301027045532352	1300	CellTransformer (+smoothing, +cell types)
150	0.8515085158150852	1300	CellTransformer (+smoothing, +cell types)
151	0.7518941024537236	1300	CellTransformer (+smoothing, +cell types)
152	0.7404820446457457	1300	CellTransformer (+smoothing, +cell types)
153	0.8034782608695651	1300	CellTransformer (+smoothing, +cell types)
154	0.5027970188513811	1300	CellTransformer (+smoothing, +cell types)
155	0.7981993281075028	1300	CellTransformer (+smoothing, +cell types)
156	0.8702352941176471	1300	CellTransformer (+smoothing, +cell types)
157	0.7103861955628594	1300	CellTransformer (+smoothing, +cell types)
158	0.5867849429188522	1300	CellTransformer (+smoothing, +cell types)
159	0.8698522167487686	1300	CellTransformer (+smoothing, +cell types)
160	0.40234042553191485	1300	CellTransformer (+smoothing, +cell types)
161	0.7360066555740432	1300	CellTransformer (+smoothing, +cell types)
162	0.24598457016899336	1300	CellTransformer (+smoothing, +cell types)
163	0.46433871424525636	1300	CellTransformer (+smoothing, +cell types)
164	0.8170633433283359	1300	CellTransformer (+smoothing, +cell types)
165	0.7659365994236311	1300	CellTransformer (+smoothing, +cell types)
166	0.7848139711465452	1300	CellTransformer (+smoothing, +cell types)
167	0.49341317365269466	1300	CellTransformer (+smoothing, +cell types)
168	0.6036819907212148	1300	CellTransformer (+smoothing, +cell types)
169	0.6841499330655958	1300	CellTransformer (+smoothing, +cell types)
170	0.5512965964343598	1300	CellTransformer (+smoothing, +cell types)
171	0.8758566810344829	1300	CellTransformer (+smoothing, +cell types)
172	0.7935192414947017	1300	CellTransformer (+smoothing, +cell types)
173	0.6323656294200848	1300	CellTransformer (+smoothing, +cell types)
174	0.7480499561787907	1300	CellTransformer (+smoothing, +cell types)
175	0.45472082915412904	1300	CellTransformer (+smoothing, +cell types)
176	0.4865188470066519	1300	CellTransformer (+smoothing, +cell types)
177	0.5783955957530476	1300	CellTransformer (+smoothing, +cell types)
178	0.690904411764706	1300	CellTransformer (+smoothing, +cell types)
179	0.7775208640157094	1300	CellTransformer (+smoothing, +cell types)
180	0.3161976498945466	1300	CellTransformer (+smoothing, +cell types)
181	0.6751042233097698	1300	CellTransformer (+smoothing, +cell types)
182	0.6364149443561208	1300	CellTransformer (+smoothing, +cell types)
183	0.7419450501526385	1300	CellTransformer (+smoothing, +cell types)
184	0.8217235323632714	1300	CellTransformer (+smoothing, +cell types)
185	0.9113786091907279	1300	CellTransformer (+smoothing, +cell types)
186	0.7115211397058824	1300	CellTransformer (+smoothing, +cell types)
187	0.403156258830178	1300	CellTransformer (+smoothing, +cell types)
188	0.57300395256917	1300	CellTransformer (+smoothing, +cell types)
189	0.810272952853598	1300	CellTransformer (+smoothing, +cell types)
190	0.7650138067061144	1300	CellTransformer (+smoothing, +cell types)
191	0.16762202043132804	1300	CellTransformer (+smoothing, +cell types)
192	0.7504412447747328	1300	CellTransformer (+smoothing, +cell types)
193	0.8426330097087378	1300	CellTransformer (+smoothing, +cell types)
194	0.3836706413148567	1300	CellTransformer (+smoothing, +cell types)
195	0.7816875784190717	1300	CellTransformer (+smoothing, +cell types)
196	0.8075166666666667	1300	CellTransformer (+smoothing, +cell types)
197	0.3596620099143758	1300	CellTransformer (+smoothing, +cell types)
198	0.525892939547762	1300	CellTransformer (+smoothing, +cell types)
199	0.5459981851179673	1300	CellTransformer (+smoothing, +cell types)
200	0.7940102040816328	1300	CellTransformer (+smoothing, +cell types)
201	0.4510197368421053	1300	CellTransformer (+smoothing, +cell types)
202	0.7760240384615386	1300	CellTransformer (+smoothing, +cell types)
203	0.3959293613985016	1300	CellTransformer (+smoothing, +cell types)
204	0.7461435941530524	1300	CellTransformer (+smoothing, +cell types)
205	0.6949235294117646	1300	CellTransformer (+smoothing, +cell types)
206	0.49199715201139194	1300	CellTransformer (+smoothing, +cell types)
207	0.6341467481934407	1300	CellTransformer (+smoothing, +cell types)
208	0.8586080983369486	1300	CellTransformer (+smoothing, +cell types)
209	0.7035601265822785	1300	CellTransformer (+smoothing, +cell types)
210	0.7656660412757974	1300	CellTransformer (+smoothing, +cell types)
211	0.8527996906419179	1300	CellTransformer (+smoothing, +cell types)
212	0.7726004441752474	1300	CellTransformer (+smoothing, +cell types)
213	0.635886524822695	1300	CellTransformer (+smoothing, +cell types)
214	0.7288428996112508	1300	CellTransformer (+smoothing, +cell types)
215	0.7400619295958278	1300	CellTransformer (+smoothing, +cell types)
216	0.6965490408975751	1300	CellTransformer (+smoothing, +cell types)
217	0.4411255975662755	1300	CellTransformer (+smoothing, +cell types)
218	0.4359539717891611	1300	CellTransformer (+smoothing, +cell types)
219	0.5642840713053479	1300	CellTransformer (+smoothing, +cell types)
220	0.7239526207797052	1300	CellTransformer (+smoothing, +cell types)
221	0.2824668783532246	1300	CellTransformer (+smoothing, +cell types)
222	0.8165589016829052	1300	CellTransformer (+smoothing, +cell types)
223	0.8470834776584689	1300	CellTransformer (+smoothing, +cell types)
224	0.5282478496336414	1300	CellTransformer (+smoothing, +cell types)
225	0.5288104089219331	1300	CellTransformer (+smoothing, +cell types)
226	0.3042199248120301	1300	CellTransformer (+smoothing, +cell types)
227	0.514689407540395	1300	CellTransformer (+smoothing, +cell types)
228	0.4850952858575728	1300	CellTransformer (+smoothing, +cell types)
229	0.4958218125960061	1300	CellTransformer (+smoothing, +cell types)
230	0.6332150776053216	1300	CellTransformer (+smoothing, +cell types)
231	0.6812216474333466	1300	CellTransformer (+smoothing, +cell types)
232	0.4465208287414591	1300	CellTransformer (+smoothing, +cell types)
233	0.31131831131831134	1300	CellTransformer (+smoothing, +cell types)
234	0.7301972032986733	1300	CellTransformer (+smoothing, +cell types)
235	0.5793529411764706	1300	CellTransformer (+smoothing, +cell types)
236	0.3333091603053435	1300	CellTransformer (+smoothing, +cell types)
237	0.7564532310416051	1300	CellTransformer (+smoothing, +cell types)
238	0.4404495798319328	1300	CellTransformer (+smoothing, +cell types)
239	0.4588265173222193	1300	CellTransformer (+smoothing, +cell types)
240	0.5597596153846153	1300	CellTransformer (+smoothing, +cell types)
241	0.6840963511972635	1300	CellTransformer (+smoothing, +cell types)
242	0.5367595944967415	1300	CellTransformer (+smoothing, +cell types)
243	0.6872231614539306	1300	CellTransformer (+smoothing, +cell types)
244	0.6934265734265734	1300	CellTransformer (+smoothing, +cell types)
245	0.9157881859489689	1300	CellTransformer (+smoothing, +cell types)
246	0.43864964729593553	1300	CellTransformer (+smoothing, +cell types)
247	0.41972942502818494	1300	CellTransformer (+smoothing, +cell types)
248	0.503801652892562	1300	CellTransformer (+smoothing, +cell types)
249	0.35379648549243975	1300	CellTransformer (+smoothing, +cell types)
250	0.8346300578034681	1300	CellTransformer (+smoothing, +cell types)
251	0.7160421286031041	1300	CellTransformer (+smoothing, +cell types)
252	0.7662934220251294	1300	CellTransformer (+smoothing, +cell types)
253	0.4592632283991963	1300	CellTransformer (+smoothing, +cell types)
254	0.5686361126449475	1300	CellTransformer (+smoothing, +cell types)
255	0.3840771028037383	1300	CellTransformer (+smoothing, +cell types)
256	0.6586810730253354	1300	CellTransformer (+smoothing, +cell types)
257	0.31149653434152486	1300	CellTransformer (+smoothing, +cell types)
258	0.8410565964844504	1300	CellTransformer (+smoothing, +cell types)
259	0.7022988505747125	1300	CellTransformer (+smoothing, +cell types)
260	0.4266764061358656	1300	CellTransformer (+smoothing, +cell types)
261	0.788469197261979	1300	CellTransformer (+smoothing, +cell types)
262	0.6946994535519126	1300	CellTransformer (+smoothing, +cell types)
263	0.7454317673378076	1300	CellTransformer (+smoothing, +cell types)
264	0.7031111111111111	1300	CellTransformer (+smoothing, +cell types)
265	0.7807675981605943	1300	CellTransformer (+smoothing, +cell types)
266	0.6110983910891089	1300	CellTransformer (+smoothing, +cell types)
267	0.7052889667250438	1300	CellTransformer (+smoothing, +cell types)
268	0.6645933620471244	1300	CellTransformer (+smoothing, +cell types)
269	0.7778140989198408	1300	CellTransformer (+smoothing, +cell types)
270	0.7045539033457249	1300	CellTransformer (+smoothing, +cell types)
271	0.6806325581395349	1300	CellTransformer (+smoothing, +cell types)
272	0.8075984630163305	1300	CellTransformer (+smoothing, +cell types)
273	0.4037043189368771	1300	CellTransformer (+smoothing, +cell types)
274	0.36672266340867443	1300	CellTransformer (+smoothing, +cell types)
275	0.4195451289398281	1300	CellTransformer (+smoothing, +cell types)
276	0.6600179662234998	1300	CellTransformer (+smoothing, +cell types)
277	0.8160566298342542	1300	CellTransformer (+smoothing, +cell types)
278	0.6021955806299952	1300	CellTransformer (+smoothing, +cell types)
279	0.9062725598526704	1300	CellTransformer (+smoothing, +cell types)
280	0.7833698339809255	1300	CellTransformer (+smoothing, +cell types)
281	0.8050623676159097	1300	CellTransformer (+smoothing, +cell types)
282	0.7302649268485567	1300	CellTransformer (+smoothing, +cell types)
283	0.6311015193370166	1300	CellTransformer (+smoothing, +cell types)
284	0.8814036222509704	1300	CellTransformer (+smoothing, +cell types)
285	0.533118811881188	1300	CellTransformer (+smoothing, +cell types)
286	0.47984710379300205	1300	CellTransformer (+smoothing, +cell types)
287	0.6787599469496021	1300	CellTransformer (+smoothing, +cell types)
288	0.650308157099698	1300	CellTransformer (+smoothing, +cell types)
289	0.3462774566473988	1300	CellTransformer (+smoothing, +cell types)
290	0.7716249197174053	1300	CellTransformer (+smoothing, +cell types)
291	0.6278256302521009	1300	CellTransformer (+smoothing, +cell types)
292	0.7950647482014389	1300	CellTransformer (+smoothing, +cell types)
293	0.716030386293842	1300	CellTransformer (+smoothing, +cell types)
294	0.6313764747944226	1300	CellTransformer (+smoothing, +cell types)
295	0.7763099969428311	1300	CellTransformer (+smoothing, +cell types)
296	0.3505649038461538	1300	CellTransformer (+smoothing, +cell types)
297	0.8627839484055893	1300	CellTransformer (+smoothing, +cell types)
298	0.7733044636908728	1300	CellTransformer (+smoothing, +cell types)
299	0.33813715455475946	1300	CellTransformer (+smoothing, +cell types)
300	0.7160215605749486	1300	CellTransformer (+smoothing, +cell types)
301	0.3300761904761905	1300	CellTransformer (+smoothing, +cell types)
302	0.5053972602739727	1300	CellTransformer (+smoothing, +cell types)
303	0.7280654396728016	1300	CellTransformer (+smoothing, +cell types)
304	0.20909366576819408	1300	CellTransformer (+smoothing, +cell types)
305	0.3626785364899237	1300	CellTransformer (+smoothing, +cell types)
306	0.4826888888888889	1300	CellTransformer (+smoothing, +cell types)
307	0.6474630443467838	1300	CellTransformer (+smoothing, +cell types)
308	0.49514072372199885	1300	CellTransformer (+smoothing, +cell types)
309	0.6392358666390556	1300	CellTransformer (+smoothing, +cell types)
310	0.7161723518850988	1300	CellTransformer (+smoothing, +cell types)
311	0.2750981132075472	1300	CellTransformer (+smoothing, +cell types)
312	0.7705749718151071	1300	CellTransformer (+smoothing, +cell types)
313	0.6485029752583777	1300	CellTransformer (+smoothing, +cell types)
314	0.7093878406708595	1300	CellTransformer (+smoothing, +cell types)
315	0.42448592411260705	1300	CellTransformer (+smoothing, +cell types)
316	0.2397557711609234	1300	CellTransformer (+smoothing, +cell types)
317	0.479355992844365	1300	CellTransformer (+smoothing, +cell types)
318	0.7869711090400745	1300	CellTransformer (+smoothing, +cell types)
319	0.13835384615384616	1300	CellTransformer (+smoothing, +cell types)
320	0.8124902386117137	1300	CellTransformer (+smoothing, +cell types)
321	0.6107427571456349	1300	CellTransformer (+smoothing, +cell types)
322	0.842448377581121	1300	CellTransformer (+smoothing, +cell types)
323	0.5242429629629629	1300	CellTransformer (+smoothing, +cell types)
324	0.7723372093023256	1300	CellTransformer (+smoothing, +cell types)
325	0.8265580965580965	1300	CellTransformer (+smoothing, +cell types)
326	0.6632744282744283	1300	CellTransformer (+smoothing, +cell types)
327	0.6655104712041885	1300	CellTransformer (+smoothing, +cell types)
328	0.19494165170556552	1300	CellTransformer (+smoothing, +cell types)
329	0.6325	1300	CellTransformer (+smoothing, +cell types)
330	0.33127393838467944	1300	CellTransformer (+smoothing, +cell types)
331	0.712816527672479	1300	CellTransformer (+smoothing, +cell types)
332	0.6992610539067232	1300	CellTransformer (+smoothing, +cell types)
333	0.528625	1300	CellTransformer (+smoothing, +cell types)
334	0.5743379446640317	1300	CellTransformer (+smoothing, +cell types)
335	0.6201904761904762	1300	CellTransformer (+smoothing, +cell types)
336	0.46161458333333333	1300	CellTransformer (+smoothing, +cell types)
337	0.42407603305785124	1300	CellTransformer (+smoothing, +cell types)
338	0.9029065588499551	1300	CellTransformer (+smoothing, +cell types)
339	0.7013048498845265	1300	CellTransformer (+smoothing, +cell types)
340	0.7653356348293058	1300	CellTransformer (+smoothing, +cell types)
341	0.5693387533875338	1300	CellTransformer (+smoothing, +cell types)
342	0.7242493457054485	1300	CellTransformer (+smoothing, +cell types)
343	0.6802820512820512	1300	CellTransformer (+smoothing, +cell types)
344	0.579540412044374	1300	CellTransformer (+smoothing, +cell types)
345	0.8230274802049371	1300	CellTransformer (+smoothing, +cell types)
346	0.40906457453228723	1300	CellTransformer (+smoothing, +cell types)
347	0.6409790064435669	1300	CellTransformer (+smoothing, +cell types)
348	0.6605055368319691	1300	CellTransformer (+smoothing, +cell types)
349	0.5523857050869285	1300	CellTransformer (+smoothing, +cell types)
350	0.23007207771858354	1300	CellTransformer (+smoothing, +cell types)
351	0.7260138648180243	1300	CellTransformer (+smoothing, +cell types)
352	0.8601322573414033	1300	CellTransformer (+smoothing, +cell types)
353	0.7615621347876899	1300	CellTransformer (+smoothing, +cell types)
354	0.3594228045325779	1300	CellTransformer (+smoothing, +cell types)
355	0.47418203688853255	1300	CellTransformer (+smoothing, +cell types)
356	0.40434940855323015	1300	CellTransformer (+smoothing, +cell types)
357	0.36945899965974827	1300	CellTransformer (+smoothing, +cell types)
358	0.8126466787283536	1300	CellTransformer (+smoothing, +cell types)
359	0.7168683183437977	1300	CellTransformer (+smoothing, +cell types)
360	0.47725360824742263	1300	CellTransformer (+smoothing, +cell types)
361	0.8393822075782537	1300	CellTransformer (+smoothing, +cell types)
362	0.47711159737417946	1300	CellTransformer (+smoothing, +cell types)
363	0.7211747382198952	1300	CellTransformer (+smoothing, +cell types)
364	0.7826028921023359	1300	CellTransformer (+smoothing, +cell types)
365	0.6235057915057914	1300	CellTransformer (+smoothing, +cell types)
366	0.8402456011730204	1300	CellTransformer (+smoothing, +cell types)
367	0.7431590909090909	1300	CellTransformer (+smoothing, +cell types)
368	0.786585764294049	1300	CellTransformer (+smoothing, +cell types)
369	0.8336618521665251	1300	CellTransformer (+smoothing, +cell types)
370	0.5871146953405018	1300	CellTransformer (+smoothing, +cell types)
371	0.7538713450292398	1300	CellTransformer (+smoothing, +cell types)
372	0.7414120102017158	1300	CellTransformer (+smoothing, +cell types)
373	0.5355109379682349	1300	CellTransformer (+smoothing, +cell types)
374	0.5651874521805662	1300	CellTransformer (+smoothing, +cell types)
375	0.6881935817805384	1300	CellTransformer (+smoothing, +cell types)
376	0.6884366035570856	1300	CellTransformer (+smoothing, +cell types)
377	0.6670796847635727	1300	CellTransformer (+smoothing, +cell types)
378	0.5051058122205664	1300	CellTransformer (+smoothing, +cell types)
379	0.7848004291845494	1300	CellTransformer (+smoothing, +cell types)
380	0.8560349127182044	1300	CellTransformer (+smoothing, +cell types)
381	0.8340963855421686	1300	CellTransformer (+smoothing, +cell types)
382	0.3692985611510791	1300	CellTransformer (+smoothing, +cell types)
383	0.7428059071729958	1300	CellTransformer (+smoothing, +cell types)
384	0.44408830468486693	1300	CellTransformer (+smoothing, +cell types)
385	0.6327012127894157	1300	CellTransformer (+smoothing, +cell types)
386	0.6538306878306878	1300	CellTransformer (+smoothing, +cell types)
387	0.7158326530612245	1300	CellTransformer (+smoothing, +cell types)
388	0.5751867219917013	1300	CellTransformer (+smoothing, +cell types)
389	0.5546256684491979	1300	CellTransformer (+smoothing, +cell types)
390	0.7031583333333333	1300	CellTransformer (+smoothing, +cell types)
391	0.6308564321250888	1300	CellTransformer (+smoothing, +cell types)
392	0.5483225806451614	1300	CellTransformer (+smoothing, +cell types)
393	0.2689116442363956	1300	CellTransformer (+smoothing, +cell types)
394	0.5870481927710843	1300	CellTransformer (+smoothing, +cell types)
395	0.6733563748079877	1300	CellTransformer (+smoothing, +cell types)
396	0.4579575778309956	1300	CellTransformer (+smoothing, +cell types)
397	0.7056099999999998	1300	CellTransformer (+smoothing, +cell types)
398	0.6259915611814345	1300	CellTransformer (+smoothing, +cell types)
399	0.7881467934650085	1300	CellTransformer (+smoothing, +cell types)
400	0.3485480829666876	1300	CellTransformer (+smoothing, +cell types)
401	0.8087317909168809	1300	CellTransformer (+smoothing, +cell types)
402	0.35138916750250754	1300	CellTransformer (+smoothing, +cell types)
403	0.5442571428571429	1300	CellTransformer (+smoothing, +cell types)
404	0.7976562850100829	1300	CellTransformer (+smoothing, +cell types)
405	0.85522879804759	1300	CellTransformer (+smoothing, +cell types)
406	0.5518195679796696	1300	CellTransformer (+smoothing, +cell types)
407	0.4750946643717728	1300	CellTransformer (+smoothing, +cell types)
408	0.8817215189873416	1300	CellTransformer (+smoothing, +cell types)
409	0.7364134615384615	1300	CellTransformer (+smoothing, +cell types)
410	0.6601662234042553	1300	CellTransformer (+smoothing, +cell types)
411	0.7304906143344709	1300	CellTransformer (+smoothing, +cell types)
412	0.7409100877192983	1300	CellTransformer (+smoothing, +cell types)
413	0.7095366079703429	1300	CellTransformer (+smoothing, +cell types)
414	0.7977450352338245	1300	CellTransformer (+smoothing, +cell types)
415	0.5097114724066865	1300	CellTransformer (+smoothing, +cell types)
416	0.5097747747747748	1300	CellTransformer (+smoothing, +cell types)
417	0.7534397358282884	1300	CellTransformer (+smoothing, +cell types)
418	0.8942137404580153	1300	CellTransformer (+smoothing, +cell types)
419	0.6526661129568107	1300	CellTransformer (+smoothing, +cell types)
420	0.7917039586919106	1300	CellTransformer (+smoothing, +cell types)
421	0.5076768883578919	1300	CellTransformer (+smoothing, +cell types)
422	0.6296808510638298	1300	CellTransformer (+smoothing, +cell types)
423	0.4796918250599742	1300	CellTransformer (+smoothing, +cell types)
424	0.38070649596965384	1300	CellTransformer (+smoothing, +cell types)
425	0.7736592704024069	1300	CellTransformer (+smoothing, +cell types)
426	0.7359852476290832	1300	CellTransformer (+smoothing, +cell types)
427	0.6426593406593407	1300	CellTransformer (+smoothing, +cell types)
428	0.6592398064961991	1300	CellTransformer (+smoothing, +cell types)
429	0.401768890597962	1300	CellTransformer (+smoothing, +cell types)
430	0.36787196206283346	1300	CellTransformer (+smoothing, +cell types)
431	0.5659881812212738	1300	CellTransformer (+smoothing, +cell types)
432	0.5298884758364313	1300	CellTransformer (+smoothing, +cell types)
433	0.7658909807355517	1300	CellTransformer (+smoothing, +cell types)
434	0.44848125600768984	1300	CellTransformer (+smoothing, +cell types)
435	0.4653822629969419	1300	CellTransformer (+smoothing, +cell types)
436	0.7759393787575151	1300	CellTransformer (+smoothing, +cell types)
437	0.5803150134048258	1300	CellTransformer (+smoothing, +cell types)
438	0.7506580900544285	1300	CellTransformer (+smoothing, +cell types)
439	0.5344141444411148	1300	CellTransformer (+smoothing, +cell types)
440	0.8737063227953412	1300	CellTransformer (+smoothing, +cell types)
441	0.3772683858643744	1300	CellTransformer (+smoothing, +cell types)
442	0.7042852941176471	1300	CellTransformer (+smoothing, +cell types)
443	0.623037371457236	1300	CellTransformer (+smoothing, +cell types)
444	0.45102451288497797	1300	CellTransformer (+smoothing, +cell types)
445	0.7440000000000001	1300	CellTransformer (+smoothing, +cell types)
446	0.7845460659045056	1300	CellTransformer (+smoothing, +cell types)
447	0.7825057365764112	1300	CellTransformer (+smoothing, +cell types)
448	0.7204638088545327	1300	CellTransformer (+smoothing, +cell types)
449	0.7322661173048958	1300	CellTransformer (+smoothing, +cell types)
450	0.797393504850274	1300	CellTransformer (+smoothing, +cell types)
451	0.7985246727089628	1300	CellTransformer (+smoothing, +cell types)
452	0.8238332971565009	1300	CellTransformer (+smoothing, +cell types)
453	0.7610085632730732	1300	CellTransformer (+smoothing, +cell types)
454	0.7712124199112863	1300	CellTransformer (+smoothing, +cell types)
455	0.917898181818182	1300	CellTransformer (+smoothing, +cell types)
456	0.5203905325443787	1300	CellTransformer (+smoothing, +cell types)
457	0.4338968560397132	1300	CellTransformer (+smoothing, +cell types)
458	0.545309381237525	1300	CellTransformer (+smoothing, +cell types)
459	0.7407438478747204	1300	CellTransformer (+smoothing, +cell types)
460	0.744053934571176	1300	CellTransformer (+smoothing, +cell types)
461	0.3896283309957924	1300	CellTransformer (+smoothing, +cell types)
462	0.6280798910576486	1300	CellTransformer (+smoothing, +cell types)
463	0.7126148148148148	1300	CellTransformer (+smoothing, +cell types)
464	0.8988182286302782	1300	CellTransformer (+smoothing, +cell types)
465	0.7337505339598462	1300	CellTransformer (+smoothing, +cell types)
466	0.6632418111753371	1300	CellTransformer (+smoothing, +cell types)
467	0.6856229116945108	1300	CellTransformer (+smoothing, +cell types)
468	0.38436650679456436	1300	CellTransformer (+smoothing, +cell types)
469	0.5544130279169649	1300	CellTransformer (+smoothing, +cell types)
470	0.7168452146514377	1300	CellTransformer (+smoothing, +cell types)
471	0.6372875226039783	1300	CellTransformer (+smoothing, +cell types)
472	0.5406096328730213	1300	CellTransformer (+smoothing, +cell types)
473	0.8994385285575993	1300	CellTransformer (+smoothing, +cell types)
474	0.4674152494650299	1300	CellTransformer (+smoothing, +cell types)
475	0.7636626103555237	1300	CellTransformer (+smoothing, +cell types)
476	0.5221403301886792	1300	CellTransformer (+smoothing, +cell types)
477	0.7916316232127838	1300	CellTransformer (+smoothing, +cell types)
478	0.30817150956768247	1300	CellTransformer (+smoothing, +cell types)
479	0.20622257551669315	1300	CellTransformer (+smoothing, +cell types)
480	0.2660407790626902	1300	CellTransformer (+smoothing, +cell types)
481	0.4691247002398082	1300	CellTransformer (+smoothing, +cell types)
482	0.7638313340603418	1300	CellTransformer (+smoothing, +cell types)
483	0.8157041484716157	1300	CellTransformer (+smoothing, +cell types)
484	0.35622060709705	1300	CellTransformer (+smoothing, +cell types)
485	0.6939596655189375	1300	CellTransformer (+smoothing, +cell types)
486	0.7970981963927856	1300	CellTransformer (+smoothing, +cell types)
487	0.5507018224117876	1300	CellTransformer (+smoothing, +cell types)
488	0.7244204851752021	1300	CellTransformer (+smoothing, +cell types)
489	0.8594713328369322	1300	CellTransformer (+smoothing, +cell types)
490	0.6371740316421168	1300	CellTransformer (+smoothing, +cell types)
491	0.6313291139240507	1300	CellTransformer (+smoothing, +cell types)
492	0.7574775510204081	1300	CellTransformer (+smoothing, +cell types)
493	0.3318448023426061	1300	CellTransformer (+smoothing, +cell types)
494	0.7079719124328789	1300	CellTransformer (+smoothing, +cell types)
495	0.41890995260663505	1300	CellTransformer (+smoothing, +cell types)
496	0.6857409381663113	1300	CellTransformer (+smoothing, +cell types)
497	0.42858166189111746	1300	CellTransformer (+smoothing, +cell types)
498	0.4952294372294372	1300	CellTransformer (+smoothing, +cell types)
499	0.6134169187237779	1300	CellTransformer (+smoothing, +cell types)
500	0.5297733489644393	1300	CellTransformer (+smoothing, +cell types)
501	0.6725217089267107	1300	CellTransformer (+smoothing, +cell types)
502	0.6919463087248322	1300	CellTransformer (+smoothing, +cell types)
503	0.6023769668563776	1300	CellTransformer (+smoothing, +cell types)
504	0.8482484774665043	1300	CellTransformer (+smoothing, +cell types)
505	0.5052273504273505	1300	CellTransformer (+smoothing, +cell types)
506	0.4156113187399893	1300	CellTransformer (+smoothing, +cell types)
507	0.629048437947836	1300	CellTransformer (+smoothing, +cell types)
508	0.14742313915857605	1300	CellTransformer (+smoothing, +cell types)
509	0.7703430937592427	1300	CellTransformer (+smoothing, +cell types)
510	0.7063209189001043	1300	CellTransformer (+smoothing, +cell types)
511	0.7932891900215585	1300	CellTransformer (+smoothing, +cell types)
512	0.8134796626984127	1300	CellTransformer (+smoothing, +cell types)
513	0.8179743354720441	1300	CellTransformer (+smoothing, +cell types)
514	0.71803650094399	1300	CellTransformer (+smoothing, +cell types)
515	0.892774629866569	1300	CellTransformer (+smoothing, +cell types)
516	0.7328260869565218	1300	CellTransformer (+smoothing, +cell types)
517	0.6968769551616266	1300	CellTransformer (+smoothing, +cell types)
518	0.7398601536340359	1300	CellTransformer (+smoothing, +cell types)
519	0.7449745824255628	1300	CellTransformer (+smoothing, +cell types)
520	0.4409323158593231	1300	CellTransformer (+smoothing, +cell types)
521	0.6972040133779264	1300	CellTransformer (+smoothing, +cell types)
522	0.7683128381701918	1300	CellTransformer (+smoothing, +cell types)
523	0.712082777036048	1300	CellTransformer (+smoothing, +cell types)
524	0.652935251798561	1300	CellTransformer (+smoothing, +cell types)
525	0.3794090677534386	1300	CellTransformer (+smoothing, +cell types)
526	0.7084824462061154	1300	CellTransformer (+smoothing, +cell types)
527	0.4694373325394463	1300	CellTransformer (+smoothing, +cell types)
528	0.4120232985898222	1300	CellTransformer (+smoothing, +cell types)
529	0.5033709251101322	1300	CellTransformer (+smoothing, +cell types)
530	0.7822312138728323	1300	CellTransformer (+smoothing, +cell types)
531	0.7043031016882607	1300	CellTransformer (+smoothing, +cell types)
532	0.5841495393338059	1300	CellTransformer (+smoothing, +cell types)
533	0.5824488603156049	1300	CellTransformer (+smoothing, +cell types)
534	0.6933405842137974	1300	CellTransformer (+smoothing, +cell types)
535	0.809556862745098	1300	CellTransformer (+smoothing, +cell types)
536	0.7973882738827389	1300	CellTransformer (+smoothing, +cell types)
537	0.46430598159509207	1300	CellTransformer (+smoothing, +cell types)
538	0.8236716746060829	1300	CellTransformer (+smoothing, +cell types)
539	0.6999322033898305	1300	CellTransformer (+smoothing, +cell types)
540	0.6795616381971599	1300	CellTransformer (+smoothing, +cell types)
541	0.8108034498411256	1300	CellTransformer (+smoothing, +cell types)
542	0.4682960725075529	1300	CellTransformer (+smoothing, +cell types)
543	0.706059379217274	1300	CellTransformer (+smoothing, +cell types)
544	0.709559244419004	1300	CellTransformer (+smoothing, +cell types)
545	0.7965434055291424	1300	CellTransformer (+smoothing, +cell types)
546	0.7630438124519601	1300	CellTransformer (+smoothing, +cell types)
547	0.7657117647058822	1300	CellTransformer (+smoothing, +cell types)
548	0.5139085337105139	1300	CellTransformer (+smoothing, +cell types)
549	0.8345840407470289	1300	CellTransformer (+smoothing, +cell types)
550	0.827490909090909	1300	CellTransformer (+smoothing, +cell types)
551	0.6927412280701755	1300	CellTransformer (+smoothing, +cell types)
552	0.5386272493573264	1300	CellTransformer (+smoothing, +cell types)
553	0.8013699690402476	1300	CellTransformer (+smoothing, +cell types)
554	0.9449609929078014	1300	CellTransformer (+smoothing, +cell types)
555	0.6900924170616114	1300	CellTransformer (+smoothing, +cell types)
556	0.5286232196806215	1300	CellTransformer (+smoothing, +cell types)
557	0.5324957191780821	1300	CellTransformer (+smoothing, +cell types)
558	0.7424958677685951	1300	CellTransformer (+smoothing, +cell types)
559	0.5994558221181978	1300	CellTransformer (+smoothing, +cell types)
560	0.7889630512514899	1300	CellTransformer (+smoothing, +cell types)
561	0.4803373155305692	1300	CellTransformer (+smoothing, +cell types)
562	0.6214424007744433	1300	CellTransformer (+smoothing, +cell types)
563	0.8138743455497383	1300	CellTransformer (+smoothing, +cell types)
564	0.2006451612903226	1300	CellTransformer (+smoothing, +cell types)
565	0.8234227787716161	1300	CellTransformer (+smoothing, +cell types)
566	0.6564829192546584	1300	CellTransformer (+smoothing, +cell types)
567	0.6882531261841608	1300	CellTransformer (+smoothing, +cell types)
568	0.8515695600475623	1300	CellTransformer (+smoothing, +cell types)
569	0.7524898929845423	1300	CellTransformer (+smoothing, +cell types)
570	0.5510470085470086	1300	CellTransformer (+smoothing, +cell types)
571	0.7649389534883722	1300	CellTransformer (+smoothing, +cell types)
572	0.6024896792632581	1300	CellTransformer (+smoothing, +cell types)
573	0.5206099468251485	1300	CellTransformer (+smoothing, +cell types)
574	0.47327579593402375	1300	CellTransformer (+smoothing, +cell types)
575	0.39330599692465396	1300	CellTransformer (+smoothing, +cell types)
576	0.7339149443561208	1300	CellTransformer (+smoothing, +cell types)
577	0.8352864708714491	1300	CellTransformer (+smoothing, +cell types)
578	0.5957630522088354	1300	CellTransformer (+smoothing, +cell types)
579	0.8619709837225762	1300	CellTransformer (+smoothing, +cell types)
580	0.4365246529439924	1300	CellTransformer (+smoothing, +cell types)
581	0.717634266886326	1300	CellTransformer (+smoothing, +cell types)
582	0.796125	1300	CellTransformer (+smoothing, +cell types)
583	0.5847357440890124	1300	CellTransformer (+smoothing, +cell types)
584	0.5789961601755349	1300	CellTransformer (+smoothing, +cell types)
585	0.7844634842921255	1300	CellTransformer (+smoothing, +cell types)
586	0.3810540028422548	1300	CellTransformer (+smoothing, +cell types)
587	0.6895187032418953	1300	CellTransformer (+smoothing, +cell types)
588	0.6157813743698594	1300	CellTransformer (+smoothing, +cell types)
589	0.5859601706970129	1300	CellTransformer (+smoothing, +cell types)
590	0.689421463696847	1300	CellTransformer (+smoothing, +cell types)
591	0.6574191494779729	1300	CellTransformer (+smoothing, +cell types)
592	0.7392188771358829	1300	CellTransformer (+smoothing, +cell types)
593	0.3968832116788321	1300	CellTransformer (+smoothing, +cell types)
594	0.49828504122497064	1300	CellTransformer (+smoothing, +cell types)
595	0.6133528122717312	1300	CellTransformer (+smoothing, +cell types)
596	0.858011794439764	1300	CellTransformer (+smoothing, +cell types)
597	0.778276964047936	1300	CellTransformer (+smoothing, +cell types)
598	0.7473684210526317	1300	CellTransformer (+smoothing, +cell types)
599	0.743608711978971	1300	CellTransformer (+smoothing, +cell types)
600	0.5638772845953002	1300	CellTransformer (+smoothing, +cell types)
601	0.5585943552850028	1300	CellTransformer (+smoothing, +cell types)
602	0.5775324675324676	1300	CellTransformer (+smoothing, +cell types)
603	0.8672070312500001	1300	CellTransformer (+smoothing, +cell types)
604	0.6841787264833575	1300	CellTransformer (+smoothing, +cell types)
605	0.6498634008478568	1300	CellTransformer (+smoothing, +cell types)
606	0.6445918367346939	1300	CellTransformer (+smoothing, +cell types)
607	0.7428506787330317	1300	CellTransformer (+smoothing, +cell types)
608	0.8627491121788176	1300	CellTransformer (+smoothing, +cell types)
609	0.6255655430711611	1300	CellTransformer (+smoothing, +cell types)
610	0.17389335281227172	1300	CellTransformer (+smoothing, +cell types)
611	0.8538235294117648	1300	CellTransformer (+smoothing, +cell types)
612	0.5691671388101984	1300	CellTransformer (+smoothing, +cell types)
613	0.5502266545784225	1300	CellTransformer (+smoothing, +cell types)
614	0.46480744892424514	1300	CellTransformer (+smoothing, +cell types)
615	0.8542121640735502	1300	CellTransformer (+smoothing, +cell types)
616	0.7084408975248669	1300	CellTransformer (+smoothing, +cell types)
617	0.7474437603599337	1300	CellTransformer (+smoothing, +cell types)
618	0.42033313143549367	1300	CellTransformer (+smoothing, +cell types)
619	0.5336896278701504	1300	CellTransformer (+smoothing, +cell types)
620	0.46659793814432987	1300	CellTransformer (+smoothing, +cell types)
621	0.21043433827286662	1300	CellTransformer (+smoothing, +cell types)
622	0.6955151515151515	1300	CellTransformer (+smoothing, +cell types)
623	0.5673763580347008	1300	CellTransformer (+smoothing, +cell types)
624	0.8096090610157106	1300	CellTransformer (+smoothing, +cell types)
625	0.7136914736323312	1300	CellTransformer (+smoothing, +cell types)
626	0.6140125173852573	1300	CellTransformer (+smoothing, +cell types)
627	0.5963930544593528	1300	CellTransformer (+smoothing, +cell types)
628	0.8057728592162554	1300	CellTransformer (+smoothing, +cell types)
629	0.7714669421487603	1300	CellTransformer (+smoothing, +cell types)
630	0.8244846292947559	1300	CellTransformer (+smoothing, +cell types)
631	0.5422036727879799	1300	CellTransformer (+smoothing, +cell types)
632	0.5302775574940524	1300	CellTransformer (+smoothing, +cell types)
633	0.8899702491632577	1300	CellTransformer (+smoothing, +cell types)
634	0.8843222803955789	1300	CellTransformer (+smoothing, +cell types)
635	0.7147459349593497	1300	CellTransformer (+smoothing, +cell types)
636	0.8067916162837566	1300	CellTransformer (+smoothing, +cell types)
637	0.6149061848505907	1300	CellTransformer (+smoothing, +cell types)
638	0.5061345265588915	1300	CellTransformer (+smoothing, +cell types)
639	0.7966020984665052	1300	CellTransformer (+smoothing, +cell types)
640	0.49806765454273316	1300	CellTransformer (+smoothing, +cell types)
641	0.8240434975588105	1300	CellTransformer (+smoothing, +cell types)
642	0.7651406856403621	1300	CellTransformer (+smoothing, +cell types)
643	0.5773456790123458	1300	CellTransformer (+smoothing, +cell types)
644	0.6976076993583868	1300	CellTransformer (+smoothing, +cell types)
645	0.6062120513057119	1300	CellTransformer (+smoothing, +cell types)
646	0.2064769820971867	1300	CellTransformer (+smoothing, +cell types)
647	0.565034297643901	1300	CellTransformer (+smoothing, +cell types)
648	0.6087029288702929	1300	CellTransformer (+smoothing, +cell types)
649	0.29546782291191237	1300	CellTransformer (+smoothing, +cell types)
650	0.5118413793103449	1300	CellTransformer (+smoothing, +cell types)
651	0.7935309361839974	1300	CellTransformer (+smoothing, +cell types)
652	0.7077325853202431	1300	CellTransformer (+smoothing, +cell types)
653	0.8129558213326825	1300	CellTransformer (+smoothing, +cell types)
654	0.41687607573149743	1300	CellTransformer (+smoothing, +cell types)
655	0.7684822286263209	1300	CellTransformer (+smoothing, +cell types)
656	0.7918440564458263	1300	CellTransformer (+smoothing, +cell types)
657	0.7764055666003976	1300	CellTransformer (+smoothing, +cell types)
658	0.4859570494864613	1300	CellTransformer (+smoothing, +cell types)
659	0.5179419835358683	1300	CellTransformer (+smoothing, +cell types)
660	0.7306584582441112	1300	CellTransformer (+smoothing, +cell types)
661	0.8120573770491804	1300	CellTransformer (+smoothing, +cell types)
662	0.8770941176470588	1300	CellTransformer (+smoothing, +cell types)
663	0.30877864992150705	1300	CellTransformer (+smoothing, +cell types)
664	0.19549946676146465	1300	CellTransformer (+smoothing, +cell types)
665	0.6704198152812763	1300	CellTransformer (+smoothing, +cell types)
666	0.6996967782691093	1300	CellTransformer (+smoothing, +cell types)
667	0.703596011579286	1300	CellTransformer (+smoothing, +cell types)
668	0.325392798690671	1300	CellTransformer (+smoothing, +cell types)
669	0.7465522463402322	1300	CellTransformer (+smoothing, +cell types)
670	0.37785656944072793	1300	CellTransformer (+smoothing, +cell types)
671	0.4715725020873922	1300	CellTransformer (+smoothing, +cell types)
672	0.6438770281810419	1300	CellTransformer (+smoothing, +cell types)
673	0.5508416389811738	1300	CellTransformer (+smoothing, +cell types)
674	0.4996345222369001	1300	CellTransformer (+smoothing, +cell types)
675	0.39777638864082865	1300	CellTransformer (+smoothing, +cell types)
676	0.519902347096111	1300	CellTransformer (+smoothing, +cell types)
677	0.47414008321775314	1300	CellTransformer (+smoothing, +cell types)
678	0.72350883038987	1300	CellTransformer (+smoothing, +cell types)
679	0.6238152914458743	1300	CellTransformer (+smoothing, +cell types)
680	0.811379188712522	1300	CellTransformer (+smoothing, +cell types)
681	0.7270847810979848	1300	CellTransformer (+smoothing, +cell types)
682	0.7526214073339942	1300	CellTransformer (+smoothing, +cell types)
683	0.6764350355526826	1300	CellTransformer (+smoothing, +cell types)
684	0.786105006105006	1300	CellTransformer (+smoothing, +cell types)
685	0.7146356916578669	1300	CellTransformer (+smoothing, +cell types)
686	0.7601591895803184	1300	CellTransformer (+smoothing, +cell types)
687	0.7904953186348534	1300	CellTransformer (+smoothing, +cell types)
688	0.49473516949152546	1300	CellTransformer (+smoothing, +cell types)
689	0.7502088772845954	1300	CellTransformer (+smoothing, +cell types)
690	0.7982268578878748	1300	CellTransformer (+smoothing, +cell types)
691	0.46896494156928215	1300	CellTransformer (+smoothing, +cell types)
692	0.8046517412935323	1300	CellTransformer (+smoothing, +cell types)
693	0.9046307798481711	1300	CellTransformer (+smoothing, +cell types)
694	0.4043838254172015	1300	CellTransformer (+smoothing, +cell types)
695	0.6724525	1300	CellTransformer (+smoothing, +cell types)
696	0.7840019910403185	1300	CellTransformer (+smoothing, +cell types)
697	0.49949879227053146	1300	CellTransformer (+smoothing, +cell types)
698	0.2538599221789883	1300	CellTransformer (+smoothing, +cell types)
699	0.23679959100204503	1300	CellTransformer (+smoothing, +cell types)
700	0.7339237288135593	1300	CellTransformer (+smoothing, +cell types)
701	0.6860075757575758	1300	CellTransformer (+smoothing, +cell types)
702	0.7316037110669318	1300	CellTransformer (+smoothing, +cell types)
703	0.6850304083405735	1300	CellTransformer (+smoothing, +cell types)
704	0.6442448388265122	1300	CellTransformer (+smoothing, +cell types)
705	0.7066824395373292	1300	CellTransformer (+smoothing, +cell types)
706	0.8230938337801609	1300	CellTransformer (+smoothing, +cell types)
707	0.8707713347921225	1300	CellTransformer (+smoothing, +cell types)
708	0.568817494600432	1300	CellTransformer (+smoothing, +cell types)
709	0.7218347862183478	1300	CellTransformer (+smoothing, +cell types)
710	0.411587982832618	1300	CellTransformer (+smoothing, +cell types)
711	0.666938689217759	1300	CellTransformer (+smoothing, +cell types)
712	0.6878889311525295	1300	CellTransformer (+smoothing, +cell types)
713	0.722504918032787	1300	CellTransformer (+smoothing, +cell types)
714	0.7610137905329856	1300	CellTransformer (+smoothing, +cell types)
715	0.8336107193229901	1300	CellTransformer (+smoothing, +cell types)
716	0.22895955165692009	1300	CellTransformer (+smoothing, +cell types)
717	0.791007393715342	1300	CellTransformer (+smoothing, +cell types)
718	0.3863377777777778	1300	CellTransformer (+smoothing, +cell types)
719	0.7295134624468588	1300	CellTransformer (+smoothing, +cell types)
720	0.8020888302550572	1300	CellTransformer (+smoothing, +cell types)
721	0.6093823173193379	1300	CellTransformer (+smoothing, +cell types)
722	0.7134380334585182	1300	CellTransformer (+smoothing, +cell types)
723	0.48158519691272506	1300	CellTransformer (+smoothing, +cell types)
724	0.7667225716282319	1300	CellTransformer (+smoothing, +cell types)
725	0.7256286095068859	1300	CellTransformer (+smoothing, +cell types)
726	0.5755842259006816	1300	CellTransformer (+smoothing, +cell types)
727	0.5361522633744857	1300	CellTransformer (+smoothing, +cell types)
728	0.7696379398266192	1300	CellTransformer (+smoothing, +cell types)
729	0.5748471454880295	1300	CellTransformer (+smoothing, +cell types)
730	0.67864336492891	1300	CellTransformer (+smoothing, +cell types)
731	0.6443314105925538	1300	CellTransformer (+smoothing, +cell types)
732	0.7840064620355413	1300	CellTransformer (+smoothing, +cell types)
733	0.646728051391863	1300	CellTransformer (+smoothing, +cell types)
734	0.5812866603595082	1300	CellTransformer (+smoothing, +cell types)
735	0.16665016501650168	1300	CellTransformer (+smoothing, +cell types)
736	0.679391429600288	1300	CellTransformer (+smoothing, +cell types)
737	0.822870140612076	1300	CellTransformer (+smoothing, +cell types)
738	0.7136476043276662	1300	CellTransformer (+smoothing, +cell types)
739	0.2906986117330945	1300	CellTransformer (+smoothing, +cell types)
740	0.5081202332884701	1300	CellTransformer (+smoothing, +cell types)
741	0.19034045393858479	1300	CellTransformer (+smoothing, +cell types)
742	0.7336368810472396	1300	CellTransformer (+smoothing, +cell types)
743	0.21170795306388526	1300	CellTransformer (+smoothing, +cell types)
744	0.6596198479391757	1300	CellTransformer (+smoothing, +cell types)
745	0.7548534201954398	1300	CellTransformer (+smoothing, +cell types)
746	0.6448496124031007	1300	CellTransformer (+smoothing, +cell types)
747	0.4923152307064107	1300	CellTransformer (+smoothing, +cell types)
748	0.681660145332588	1300	CellTransformer (+smoothing, +cell types)
749	0.6122486772486773	1300	CellTransformer (+smoothing, +cell types)
750	0.9114198988195616	1300	CellTransformer (+smoothing, +cell types)
751	0.5865984707584212	1300	CellTransformer (+smoothing, +cell types)
752	0.6751628261283564	1300	CellTransformer (+smoothing, +cell types)
753	0.40219431279620854	1300	CellTransformer (+smoothing, +cell types)
754	0.7434933837429112	1300	CellTransformer (+smoothing, +cell types)
755	0.30573427368900014	1300	CellTransformer (+smoothing, +cell types)
756	0.1373026973026973	1300	CellTransformer (+smoothing, +cell types)
757	0.7671182600815587	1300	CellTransformer (+smoothing, +cell types)
758	0.8079025710419487	1300	CellTransformer (+smoothing, +cell types)
759	0.8566053991958644	1300	CellTransformer (+smoothing, +cell types)
760	0.6052599890530924	1300	CellTransformer (+smoothing, +cell types)
761	0.3864927646610815	1300	CellTransformer (+smoothing, +cell types)
762	0.7330649210903873	1300	CellTransformer (+smoothing, +cell types)
763	0.5471801112656467	1300	CellTransformer (+smoothing, +cell types)
764	0.8098836708315381	1300	CellTransformer (+smoothing, +cell types)
765	0.7486922792759513	1300	CellTransformer (+smoothing, +cell types)
766	0.7125961538461537	1300	CellTransformer (+smoothing, +cell types)
767	0.6879395604395606	1300	CellTransformer (+smoothing, +cell types)
768	0.7780833942940745	1300	CellTransformer (+smoothing, +cell types)
769	0.4262958080674928	1300	CellTransformer (+smoothing, +cell types)
770	0.5611868053065615	1300	CellTransformer (+smoothing, +cell types)
771	0.6473779069767442	1300	CellTransformer (+smoothing, +cell types)
772	0.7204555808656038	1300	CellTransformer (+smoothing, +cell types)
773	0.667352666043031	1300	CellTransformer (+smoothing, +cell types)
774	0.3949653333333333	1300	CellTransformer (+smoothing, +cell types)
775	0.7179209979209981	1300	CellTransformer (+smoothing, +cell types)
776	0.5978990574642749	1300	CellTransformer (+smoothing, +cell types)
777	0.35112266112266116	1300	CellTransformer (+smoothing, +cell types)
778	0.39818301514154053	1300	CellTransformer (+smoothing, +cell types)
779	0.6690312213039487	1300	CellTransformer (+smoothing, +cell types)
780	0.8462071197411004	1300	CellTransformer (+smoothing, +cell types)
781	0.7619657142857144	1300	CellTransformer (+smoothing, +cell types)
782	0.46065141864504927	1300	CellTransformer (+smoothing, +cell types)
783	0.7537961630695443	1300	CellTransformer (+smoothing, +cell types)
784	0.3693489707994255	1300	CellTransformer (+smoothing, +cell types)
785	0.38966386554621846	1300	CellTransformer (+smoothing, +cell types)
786	0.6664383057090238	1300	CellTransformer (+smoothing, +cell types)
787	0.7058108508745924	1300	CellTransformer (+smoothing, +cell types)
788	0.8018646508279338	1300	CellTransformer (+smoothing, +cell types)
789	0.8907066598881546	1300	CellTransformer (+smoothing, +cell types)
790	0.7748828828828829	1300	CellTransformer (+smoothing, +cell types)
791	0.4917393071218125	1300	CellTransformer (+smoothing, +cell types)
792	0.7785039370078739	1300	CellTransformer (+smoothing, +cell types)
793	0.5602765726681128	1300	CellTransformer (+smoothing, +cell types)
794	0.7940620752152242	1300	CellTransformer (+smoothing, +cell types)
795	0.685352490421456	1300	CellTransformer (+smoothing, +cell types)
796	0.5884327868852459	1300	CellTransformer (+smoothing, +cell types)
797	0.7760948667966211	1300	CellTransformer (+smoothing, +cell types)
798	0.5886692506459948	1300	CellTransformer (+smoothing, +cell types)
799	0.7592934579439252	1300	CellTransformer (+smoothing, +cell types)
800	0.586069825436409	1300	CellTransformer (+smoothing, +cell types)
801	0.4660298229263746	1300	CellTransformer (+smoothing, +cell types)
802	0.9349408424041646	1300	CellTransformer (+smoothing, +cell types)
803	0.6295728813559323	1300	CellTransformer (+smoothing, +cell types)
804	0.722754617414248	1300	CellTransformer (+smoothing, +cell types)
805	0.7281307834669956	1300	CellTransformer (+smoothing, +cell types)
806	0.4782962962962963	1300	CellTransformer (+smoothing, +cell types)
807	0.7454045307443367	1300	CellTransformer (+smoothing, +cell types)
808	0.6034267749541525	1300	CellTransformer (+smoothing, +cell types)
809	0.6003690369036904	1300	CellTransformer (+smoothing, +cell types)
810	0.7432862966447162	1300	CellTransformer (+smoothing, +cell types)
811	0.738603305785124	1300	CellTransformer (+smoothing, +cell types)
812	0.3593694779116466	1300	CellTransformer (+smoothing, +cell types)
813	0.7123258196721312	1300	CellTransformer (+smoothing, +cell types)
814	0.6162581355762491	1300	CellTransformer (+smoothing, +cell types)
815	0.5349121330106281	1300	CellTransformer (+smoothing, +cell types)
816	0.46252790544977024	1300	CellTransformer (+smoothing, +cell types)
817	0.6930457890433361	1300	CellTransformer (+smoothing, +cell types)
818	0.7378186968838527	1300	CellTransformer (+smoothing, +cell types)
819	0.6222222222222222	1300	CellTransformer (+smoothing, +cell types)
820	0.7431490787269681	1300	CellTransformer (+smoothing, +cell types)
821	0.8842572850035536	1300	CellTransformer (+smoothing, +cell types)
822	0.7755277221108885	1300	CellTransformer (+smoothing, +cell types)
823	0.6973607427055704	1300	CellTransformer (+smoothing, +cell types)
824	0.7272385509227614	1300	CellTransformer (+smoothing, +cell types)
825	0.3521883378016085	1300	CellTransformer (+smoothing, +cell types)
826	0.5216953171310017	1300	CellTransformer (+smoothing, +cell types)
827	0.44707748074309017	1300	CellTransformer (+smoothing, +cell types)
828	0.6187025948103793	1300	CellTransformer (+smoothing, +cell types)
829	0.6929344151453685	1300	CellTransformer (+smoothing, +cell types)
830	0.29110946745562133	1300	CellTransformer (+smoothing, +cell types)
831	0.5000236686390532	1300	CellTransformer (+smoothing, +cell types)
832	0.7383874345549738	1300	CellTransformer (+smoothing, +cell types)
833	0.7417045773659084	1300	CellTransformer (+smoothing, +cell types)
834	0.49225305878842135	1300	CellTransformer (+smoothing, +cell types)
835	0.6683302639656231	1300	CellTransformer (+smoothing, +cell types)
836	0.5247040971168437	1300	CellTransformer (+smoothing, +cell types)
837	0.6620787367510275	1300	CellTransformer (+smoothing, +cell types)
838	0.42395456765999023	1300	CellTransformer (+smoothing, +cell types)
839	0.68932077342588	1300	CellTransformer (+smoothing, +cell types)
840	0.6605920146856356	1300	CellTransformer (+smoothing, +cell types)
841	0.8027187571395933	1300	CellTransformer (+smoothing, +cell types)
842	0.7981771894093685	1300	CellTransformer (+smoothing, +cell types)
843	0.8067422434367542	1300	CellTransformer (+smoothing, +cell types)
844	0.7617793401838832	1300	CellTransformer (+smoothing, +cell types)
845	0.726964856230032	1300	CellTransformer (+smoothing, +cell types)
846	0.8439020734449164	1300	CellTransformer (+smoothing, +cell types)
847	0.6428931297709924	1300	CellTransformer (+smoothing, +cell types)
848	0.5308614384396586	1300	CellTransformer (+smoothing, +cell types)
849	0.5590802348336595	1300	CellTransformer (+smoothing, +cell types)
850	0.5877401392111369	1300	CellTransformer (+smoothing, +cell types)
851	0.5871558120362738	1300	CellTransformer (+smoothing, +cell types)
852	0.7718041237113402	1300	CellTransformer (+smoothing, +cell types)
853	0.6675990491283676	1300	CellTransformer (+smoothing, +cell types)
854	0.8660263157894738	1300	CellTransformer (+smoothing, +cell types)
855	0.8183865430827326	1300	CellTransformer (+smoothing, +cell types)
856	0.725785028790787	1300	CellTransformer (+smoothing, +cell types)
857	0.7538358413132695	1300	CellTransformer (+smoothing, +cell types)
858	0.5803877790834313	1300	CellTransformer (+smoothing, +cell types)
859	0.6384580972263645	1300	CellTransformer (+smoothing, +cell types)
860	0.6901040892193309	1300	CellTransformer (+smoothing, +cell types)
861	0.5600404367165386	1300	CellTransformer (+smoothing, +cell types)
862	0.24447543160690574	1300	CellTransformer (+smoothing, +cell types)
863	0.570058561070831	1300	CellTransformer (+smoothing, +cell types)
864	0.8264953886693016	1300	CellTransformer (+smoothing, +cell types)
865	0.7328590514362059	1300	CellTransformer (+smoothing, +cell types)
866	0.8301652892561983	1300	CellTransformer (+smoothing, +cell types)
867	0.7395852928601966	1300	CellTransformer (+smoothing, +cell types)
868	0.7078571428571429	1300	CellTransformer (+smoothing, +cell types)
869	0.42778755499685733	1300	CellTransformer (+smoothing, +cell types)
870	0.6159577515216612	1300	CellTransformer (+smoothing, +cell types)
871	0.6242619311875695	1300	CellTransformer (+smoothing, +cell types)
872	0.2934877505567929	1300	CellTransformer (+smoothing, +cell types)
873	0.37831646244006395	1300	CellTransformer (+smoothing, +cell types)
874	0.6349023013460703	1300	CellTransformer (+smoothing, +cell types)
875	0.7777704081632654	1300	CellTransformer (+smoothing, +cell types)
876	0.7110658307210032	1300	CellTransformer (+smoothing, +cell types)
877	0.7942337262942081	1300	CellTransformer (+smoothing, +cell types)
878	0.5627097078228087	1300	CellTransformer (+smoothing, +cell types)
879	0.7400816427511134	1300	CellTransformer (+smoothing, +cell types)
880	0.7635997400909681	1300	CellTransformer (+smoothing, +cell types)
881	0.6321306818181818	1300	CellTransformer (+smoothing, +cell types)
882	0.5374034334763949	1300	CellTransformer (+smoothing, +cell types)
883	0.555639606396064	1300	CellTransformer (+smoothing, +cell types)
884	0.526554856743536	1300	CellTransformer (+smoothing, +cell types)
885	0.5474085365853659	1300	CellTransformer (+smoothing, +cell types)
886	0.5270066518847006	1300	CellTransformer (+smoothing, +cell types)
887	0.795270911360799	1300	CellTransformer (+smoothing, +cell types)
888	0.7352455516014235	1300	CellTransformer (+smoothing, +cell types)
889	0.4980619469026549	1300	CellTransformer (+smoothing, +cell types)
890	0.8299415584415585	1300	CellTransformer (+smoothing, +cell types)
891	0.7317579617834394	1300	CellTransformer (+smoothing, +cell types)
892	0.7162617239839214	1300	CellTransformer (+smoothing, +cell types)
893	0.7985410010649626	1300	CellTransformer (+smoothing, +cell types)
894	0.6849814890991361	1300	CellTransformer (+smoothing, +cell types)
895	0.7343369932432433	1300	CellTransformer (+smoothing, +cell types)
896	0.6396047794117647	1300	CellTransformer (+smoothing, +cell types)
897	0.8138736059479553	1300	CellTransformer (+smoothing, +cell types)
898	0.7463964757709252	1300	CellTransformer (+smoothing, +cell types)
899	0.5048206521739131	1300	CellTransformer (+smoothing, +cell types)
900	0.30231911835170105	1300	CellTransformer (+smoothing, +cell types)
901	0.7211424180327869	1300	CellTransformer (+smoothing, +cell types)
902	0.8236341403766202	1300	CellTransformer (+smoothing, +cell types)
903	0.4617252792718246	1300	CellTransformer (+smoothing, +cell types)
904	0.4831652360515021	1300	CellTransformer (+smoothing, +cell types)
905	0.8691657638136512	1300	CellTransformer (+smoothing, +cell types)
906	0.720212	1300	CellTransformer (+smoothing, +cell types)
907	0.713986013986014	1300	CellTransformer (+smoothing, +cell types)
908	0.5655696202531646	1300	CellTransformer (+smoothing, +cell types)
909	0.8343014705882353	1300	CellTransformer (+smoothing, +cell types)
910	0.6470720423000661	1300	CellTransformer (+smoothing, +cell types)
911	0.8125017041581459	1300	CellTransformer (+smoothing, +cell types)
912	0.8051351351351351	1300	CellTransformer (+smoothing, +cell types)
913	0.8141858445505863	1300	CellTransformer (+smoothing, +cell types)
914	0.5533333333333333	1300	CellTransformer (+smoothing, +cell types)
915	0.26123287671232875	1300	CellTransformer (+smoothing, +cell types)
916	0.83670873296315	1300	CellTransformer (+smoothing, +cell types)
917	0.7518445475638051	1300	CellTransformer (+smoothing, +cell types)
918	0.574652133580705	1300	CellTransformer (+smoothing, +cell types)
919	0.6734529147982062	1300	CellTransformer (+smoothing, +cell types)
920	0.7876601307189541	1300	CellTransformer (+smoothing, +cell types)
921	0.43307332293291734	1300	CellTransformer (+smoothing, +cell types)
922	0.3340906062624917	1300	CellTransformer (+smoothing, +cell types)
923	0.7645987215909091	1300	CellTransformer (+smoothing, +cell types)
924	0.7581987891019173	1300	CellTransformer (+smoothing, +cell types)
925	0.7650993625796776	1300	CellTransformer (+smoothing, +cell types)
926	0.7464424778761062	1300	CellTransformer (+smoothing, +cell types)
927	0.25182551319648094	1300	CellTransformer (+smoothing, +cell types)
928	0.5689847964688572	1300	CellTransformer (+smoothing, +cell types)
929	0.8784403892944039	1300	CellTransformer (+smoothing, +cell types)
930	0.5690600775193798	1300	CellTransformer (+smoothing, +cell types)
931	0.8100617283950619	1300	CellTransformer (+smoothing, +cell types)
932	0.3044269340974212	1300	CellTransformer (+smoothing, +cell types)
933	0.5739203054163684	1300	CellTransformer (+smoothing, +cell types)
934	0.3843833153541891	1300	CellTransformer (+smoothing, +cell types)
935	0.5500077359463642	1300	CellTransformer (+smoothing, +cell types)
936	0.6306908768821966	1300	CellTransformer (+smoothing, +cell types)
937	0.4226798647996137	1300	CellTransformer (+smoothing, +cell types)
938	0.8061707988980716	1300	CellTransformer (+smoothing, +cell types)
939	0.7065144665461122	1300	CellTransformer (+smoothing, +cell types)
940	0.7140819144040497	1300	CellTransformer (+smoothing, +cell types)
941	0.7439766970618034	1300	CellTransformer (+smoothing, +cell types)
942	0.6480515617253346	1300	CellTransformer (+smoothing, +cell types)
943	0.6164084345633739	1300	CellTransformer (+smoothing, +cell types)
944	0.7010316682990532	1300	CellTransformer (+smoothing, +cell types)
945	0.38526953124999996	1300	CellTransformer (+smoothing, +cell types)
946	0.7028140703517589	1300	CellTransformer (+smoothing, +cell types)
947	0.7472745901639344	1300	CellTransformer (+smoothing, +cell types)
948	0.6082237246465888	1300	CellTransformer (+smoothing, +cell types)
949	0.4275245441795232	1300	CellTransformer (+smoothing, +cell types)
950	0.761983600156189	1300	CellTransformer (+smoothing, +cell types)
951	0.8304234008650124	1300	CellTransformer (+smoothing, +cell types)
952	0.3682887430590611	1300	CellTransformer (+smoothing, +cell types)
953	0.8082836422240129	1300	CellTransformer (+smoothing, +cell types)
954	0.5154262144821264	1300	CellTransformer (+smoothing, +cell types)
955	0.8165954773869347	1300	CellTransformer (+smoothing, +cell types)
956	0.5931984074319842	1300	CellTransformer (+smoothing, +cell types)
957	0.3955960028551035	1300	CellTransformer (+smoothing, +cell types)
958	0.6065075055892687	1300	CellTransformer (+smoothing, +cell types)
959	0.763082251082251	1300	CellTransformer (+smoothing, +cell types)
960	0.6824864	1300	CellTransformer (+smoothing, +cell types)
961	0.7837427626137304	1300	CellTransformer (+smoothing, +cell types)
962	0.6560676291793313	1300	CellTransformer (+smoothing, +cell types)
963	0.6581779480630056	1300	CellTransformer (+smoothing, +cell types)
964	0.6926418362927674	1300	CellTransformer (+smoothing, +cell types)
965	0.654580985915493	1300	CellTransformer (+smoothing, +cell types)
966	0.3022320376914016	1300	CellTransformer (+smoothing, +cell types)
967	0.7386634681288554	1300	CellTransformer (+smoothing, +cell types)
968	0.47502071251035627	1300	CellTransformer (+smoothing, +cell types)
969	0.5970809984717269	1300	CellTransformer (+smoothing, +cell types)
970	0.7232166608330415	1300	CellTransformer (+smoothing, +cell types)
971	0.5755702917771883	1300	CellTransformer (+smoothing, +cell types)
972	0.4736067503924647	1300	CellTransformer (+smoothing, +cell types)
973	0.851025857223159	1300	CellTransformer (+smoothing, +cell types)
974	0.8030837988826816	1300	CellTransformer (+smoothing, +cell types)
975	0.49263799283154125	1300	CellTransformer (+smoothing, +cell types)
976	0.737978848413631	1300	CellTransformer (+smoothing, +cell types)
977	0.6717477237397291	1300	CellTransformer (+smoothing, +cell types)
978	0.7089907918968693	1300	CellTransformer (+smoothing, +cell types)
979	0.9179155771385878	1300	CellTransformer (+smoothing, +cell types)
980	0.6777140757074605	1300	CellTransformer (+smoothing, +cell types)
981	0.46289020771513356	1300	CellTransformer (+smoothing, +cell types)
982	0.6343184296619412	1300	CellTransformer (+smoothing, +cell types)
983	0.3518827415359207	1300	CellTransformer (+smoothing, +cell types)
984	0.8971192341166232	1300	CellTransformer (+smoothing, +cell types)
985	0.6194378598035896	1300	CellTransformer (+smoothing, +cell types)
986	0.672208413001912	1300	CellTransformer (+smoothing, +cell types)
987	0.5122319034852547	1300	CellTransformer (+smoothing, +cell types)
988	0.7367546432062562	1300	CellTransformer (+smoothing, +cell types)
989	0.7898219990871748	1300	CellTransformer (+smoothing, +cell types)
990	0.7089625506072875	1300	CellTransformer (+smoothing, +cell types)
991	0.7197247706422019	1300	CellTransformer (+smoothing, +cell types)
992	0.15682262210796913	1300	CellTransformer (+smoothing, +cell types)
993	0.47502920962199313	1300	CellTransformer (+smoothing, +cell types)
994	0.7778945666235446	1300	CellTransformer (+smoothing, +cell types)
995	0.7474095347501436	1300	CellTransformer (+smoothing, +cell types)
996	0.7517922425323228	1300	CellTransformer (+smoothing, +cell types)
997	0.7990072674418605	1300	CellTransformer (+smoothing, +cell types)
998	0.3256242424242424	1300	CellTransformer (+smoothing, +cell types)
999	0.6734816753926701	1300	CellTransformer (+smoothing, +cell types)
1000	0.8344154557463671	1300	CellTransformer (+smoothing, +cell types)
1001	0.6515054095826893	1300	CellTransformer (+smoothing, +cell types)
1002	0.6928651162790698	1300	CellTransformer (+smoothing, +cell types)
1003	0.7072608187134504	1300	CellTransformer (+smoothing, +cell types)
1004	0.4077813132774082	1300	CellTransformer (+smoothing, +cell types)
1005	0.7663271852445871	1300	CellTransformer (+smoothing, +cell types)
1006	0.7337688772160211	1300	CellTransformer (+smoothing, +cell types)
1007	0.6719049858889934	1300	CellTransformer (+smoothing, +cell types)
1008	0.7532793522267207	1300	CellTransformer (+smoothing, +cell types)
1009	0.636703873933027	1300	CellTransformer (+smoothing, +cell types)
1010	0.4981650681474003	1300	CellTransformer (+smoothing, +cell types)
1011	0.7697045244690672	1300	CellTransformer (+smoothing, +cell types)
1012	0.7247643784786642	1300	CellTransformer (+smoothing, +cell types)
1013	0.8840808823529411	1300	CellTransformer (+smoothing, +cell types)
1014	0.34045000000000003	1300	CellTransformer (+smoothing, +cell types)
1015	0.45639146307217077	1300	CellTransformer (+smoothing, +cell types)
1016	0.6552276234567901	1300	CellTransformer (+smoothing, +cell types)
1017	0.7644598540145985	1300	CellTransformer (+smoothing, +cell types)
1018	0.7026708676684441	1300	CellTransformer (+smoothing, +cell types)
1019	0.7674451028232835	1300	CellTransformer (+smoothing, +cell types)
1020	0.4481268882175226	1300	CellTransformer (+smoothing, +cell types)
1021	0.6145121321631388	1300	CellTransformer (+smoothing, +cell types)
1022	0.7303785211267606	1300	CellTransformer (+smoothing, +cell types)
1023	0.5991608662026294	1300	CellTransformer (+smoothing, +cell types)
1024	0.7278824200913242	1300	CellTransformer (+smoothing, +cell types)
1025	0.7086785870039249	1300	CellTransformer (+smoothing, +cell types)
1026	0.42533412182140745	1300	CellTransformer (+smoothing, +cell types)
1027	0.3747628267182962	1300	CellTransformer (+smoothing, +cell types)
1028	0.7293010146561444	1300	CellTransformer (+smoothing, +cell types)
1029	0.5810176651305684	1300	CellTransformer (+smoothing, +cell types)
1030	0.5546200109349371	1300	CellTransformer (+smoothing, +cell types)
1031	0.8027982646420824	1300	CellTransformer (+smoothing, +cell types)
1032	0.7410787069571327	1300	CellTransformer (+smoothing, +cell types)
1033	0.6840520833333333	1300	CellTransformer (+smoothing, +cell types)
1034	0.7678859060402684	1300	CellTransformer (+smoothing, +cell types)
1035	0.8647612790188348	1300	CellTransformer (+smoothing, +cell types)
1036	0.3039021164021164	1300	CellTransformer (+smoothing, +cell types)
1037	0.745810147299509	1300	CellTransformer (+smoothing, +cell types)
1038	0.6521034363068379	1300	CellTransformer (+smoothing, +cell types)
1039	0.48838841567291313	1300	CellTransformer (+smoothing, +cell types)
1040	0.8276633165829145	1300	CellTransformer (+smoothing, +cell types)
1041	0.5222807739810622	1300	CellTransformer (+smoothing, +cell types)
1042	0.7594985929905346	1300	CellTransformer (+smoothing, +cell types)
1043	0.16360821759259261	1300	CellTransformer (+smoothing, +cell types)
1044	0.45093403948001926	1300	CellTransformer (+smoothing, +cell types)
1045	0.6874729596853492	1300	CellTransformer (+smoothing, +cell types)
1046	0.7669979818365288	1300	CellTransformer (+smoothing, +cell types)
1047	0.7601879538658692	1300	CellTransformer (+smoothing, +cell types)
1048	0.17137834821428571	1300	CellTransformer (+smoothing, +cell types)
1049	0.7844846241457859	1300	CellTransformer (+smoothing, +cell types)
1050	0.7428970427163197	1300	CellTransformer (+smoothing, +cell types)
1051	0.7973563218390806	1300	CellTransformer (+smoothing, +cell types)
1052	0.6665680292861501	1300	CellTransformer (+smoothing, +cell types)
1053	0.49093509350935094	1300	CellTransformer (+smoothing, +cell types)
1054	0.8039396135265701	1300	CellTransformer (+smoothing, +cell types)
1055	0.4744436860068259	1300	CellTransformer (+smoothing, +cell types)
1056	0.3649622844827586	1300	CellTransformer (+smoothing, +cell types)
1057	0.1766028225806452	1300	CellTransformer (+smoothing, +cell types)
1058	0.8715977084659454	1300	CellTransformer (+smoothing, +cell types)
1059	0.8122935044105853	1300	CellTransformer (+smoothing, +cell types)
1060	0.6921460602178091	1300	CellTransformer (+smoothing, +cell types)
1061	0.5659692612791275	1300	CellTransformer (+smoothing, +cell types)
1062	0.6545080174927114	1300	CellTransformer (+smoothing, +cell types)
1063	0.7188647178789939	1300	CellTransformer (+smoothing, +cell types)
1064	0.36623840445269024	1300	CellTransformer (+smoothing, +cell types)
1065	0.3957696921231508	1300	CellTransformer (+smoothing, +cell types)
1066	0.726020226055919	1300	CellTransformer (+smoothing, +cell types)
1067	0.8274938271604938	1300	CellTransformer (+smoothing, +cell types)
1068	0.562956645344705	1300	CellTransformer (+smoothing, +cell types)
1069	0.7166013408973698	1300	CellTransformer (+smoothing, +cell types)
1070	0.5974143302180684	1300	CellTransformer (+smoothing, +cell types)
1071	0.48804711382844806	1300	CellTransformer (+smoothing, +cell types)
1072	0.5702755816580077	1300	CellTransformer (+smoothing, +cell types)
1073	0.8874168466522677	1300	CellTransformer (+smoothing, +cell types)
1074	0.7042622950819671	1300	CellTransformer (+smoothing, +cell types)
1075	0.48922163175992495	1300	CellTransformer (+smoothing, +cell types)
1076	0.7471555409404801	1300	CellTransformer (+smoothing, +cell types)
1077	0.4697474402730376	1300	CellTransformer (+smoothing, +cell types)
1078	0.7487653393438517	1300	CellTransformer (+smoothing, +cell types)
1079	0.8643189214318922	1300	CellTransformer (+smoothing, +cell types)
1080	0.7870433436532508	1300	CellTransformer (+smoothing, +cell types)
1081	0.5285023534445872	1300	CellTransformer (+smoothing, +cell types)
1082	0.6989521640091116	1300	CellTransformer (+smoothing, +cell types)
1083	0.6749499165275459	1300	CellTransformer (+smoothing, +cell types)
1084	0.3263905756618897	1300	CellTransformer (+smoothing, +cell types)
1085	0.5835256625293526	1300	CellTransformer (+smoothing, +cell types)
1086	0.7640359042553192	1300	CellTransformer (+smoothing, +cell types)
1087	0.5995138651146867	1300	CellTransformer (+smoothing, +cell types)
1088	0.7046205357142857	1300	CellTransformer (+smoothing, +cell types)
1089	0.7402165463631316	1300	CellTransformer (+smoothing, +cell types)
1090	0.42246372239747637	1300	CellTransformer (+smoothing, +cell types)
1091	0.5112282780410743	1300	CellTransformer (+smoothing, +cell types)
1092	0.7769563082965145	1300	CellTransformer (+smoothing, +cell types)
1093	0.8104583921015515	1300	CellTransformer (+smoothing, +cell types)
1094	0.452023742227247	1300	CellTransformer (+smoothing, +cell types)
1095	0.5655524278676988	1300	CellTransformer (+smoothing, +cell types)
1096	0.6503190428713859	1300	CellTransformer (+smoothing, +cell types)
1097	0.6215395547134059	1300	CellTransformer (+smoothing, +cell types)
1098	0.6827040314650934	1300	CellTransformer (+smoothing, +cell types)
1099	0.6455270180120081	1300	CellTransformer (+smoothing, +cell types)
1100	0.8128118609406954	1300	CellTransformer (+smoothing, +cell types)
1101	0.058161157024793395	1300	CellTransformer (+smoothing, +cell types)
1102	0.2370582836163378	1300	CellTransformer (+smoothing, +cell types)
1103	0.12260074306944842	1300	CellTransformer (+smoothing, +cell types)
1104	0.32994348001614854	1300	CellTransformer (+smoothing, +cell types)
1105	0.42017993920972646	1300	CellTransformer (+smoothing, +cell types)
1106	0.782863041982106	1300	CellTransformer (+smoothing, +cell types)
1107	0.734167946748592	1300	CellTransformer (+smoothing, +cell types)
1108	0.4071001964636542	1300	CellTransformer (+smoothing, +cell types)
1109	0.607534478586983	1300	CellTransformer (+smoothing, +cell types)
1110	0.7399237368922784	1300	CellTransformer (+smoothing, +cell types)
1111	0.6255836895757975	1300	CellTransformer (+smoothing, +cell types)
1112	0.5190789473684211	1300	CellTransformer (+smoothing, +cell types)
1113	0.49670182166826454	1300	CellTransformer (+smoothing, +cell types)
1114	0.8467338470657975	1300	CellTransformer (+smoothing, +cell types)
1115	0.7125493291239148	1300	CellTransformer (+smoothing, +cell types)
1116	0.6914774330042313	1300	CellTransformer (+smoothing, +cell types)
1117	0.6353006918573709	1300	CellTransformer (+smoothing, +cell types)
1118	0.4944041735310269	1300	CellTransformer (+smoothing, +cell types)
1119	0.4254211087420043	1300	CellTransformer (+smoothing, +cell types)
1120	0.33313134241809217	1300	CellTransformer (+smoothing, +cell types)
1121	0.797873591376776	1300	CellTransformer (+smoothing, +cell types)
1122	0.6677111383108935	1300	CellTransformer (+smoothing, +cell types)
1123	0.7400848656294201	1300	CellTransformer (+smoothing, +cell types)
1124	0.3973658296405711	1300	CellTransformer (+smoothing, +cell types)
1125	0.25865926117282356	1300	CellTransformer (+smoothing, +cell types)
1126	0.40813888888888883	1300	CellTransformer (+smoothing, +cell types)
1127	0.7120552884615385	1300	CellTransformer (+smoothing, +cell types)
1128	0.6373654296221999	1300	CellTransformer (+smoothing, +cell types)
1129	0.6816230173367761	1300	CellTransformer (+smoothing, +cell types)
1130	0.42181934384320413	1300	CellTransformer (+smoothing, +cell types)
1131	0.7623973838520524	1300	CellTransformer (+smoothing, +cell types)
1132	0.6787662337662338	1300	CellTransformer (+smoothing, +cell types)
1133	0.23343497757847534	1300	CellTransformer (+smoothing, +cell types)
1134	0.781177133201915	1300	CellTransformer (+smoothing, +cell types)
1135	0.7454672897196262	1300	CellTransformer (+smoothing, +cell types)
1136	0.2081530467642891	1300	CellTransformer (+smoothing, +cell types)
1137	0.4556164383561644	1300	CellTransformer (+smoothing, +cell types)
1138	0.7539860770916591	1300	CellTransformer (+smoothing, +cell types)
1139	0.7772420091324201	1300	CellTransformer (+smoothing, +cell types)
1140	0.7802706964520367	1300	CellTransformer (+smoothing, +cell types)
1141	0.8141709133673068	1300	CellTransformer (+smoothing, +cell types)
1142	0.5096500617538082	1300	CellTransformer (+smoothing, +cell types)
1143	0.3329513888888889	1300	CellTransformer (+smoothing, +cell types)
1144	0.6758040559840046	1300	CellTransformer (+smoothing, +cell types)
1145	0.8057875116495805	1300	CellTransformer (+smoothing, +cell types)
1146	0.7833080017881091	1300	CellTransformer (+smoothing, +cell types)
1147	0.8059623430962343	1300	CellTransformer (+smoothing, +cell types)
1148	0.753755980861244	1300	CellTransformer (+smoothing, +cell types)
1149	0.444793893129771	1300	CellTransformer (+smoothing, +cell types)
1150	0.7806164006604294	1300	CellTransformer (+smoothing, +cell types)
1151	0.6271899576527525	1300	CellTransformer (+smoothing, +cell types)
1152	0.730694640338505	1300	CellTransformer (+smoothing, +cell types)
1153	0.8284889316650627	1300	CellTransformer (+smoothing, +cell types)
1154	0.34017199758599875	1300	CellTransformer (+smoothing, +cell types)
1155	0.8381680353758686	1300	CellTransformer (+smoothing, +cell types)
1156	0.5437347635299854	1300	CellTransformer (+smoothing, +cell types)
1157	0.5766014951121334	1300	CellTransformer (+smoothing, +cell types)
1158	0.8888682745825603	1300	CellTransformer (+smoothing, +cell types)
1159	0.7893266542404473	1300	CellTransformer (+smoothing, +cell types)
1160	0.7238428987040465	1300	CellTransformer (+smoothing, +cell types)
1161	0.4379935275080906	1300	CellTransformer (+smoothing, +cell types)
1162	0.4894403169886081	1300	CellTransformer (+smoothing, +cell types)
1163	0.5488288288288289	1300	CellTransformer (+smoothing, +cell types)
1164	0.5726437699680511	1300	CellTransformer (+smoothing, +cell types)
1165	0.6181648936170212	1300	CellTransformer (+smoothing, +cell types)
1166	0.3462716584158416	1300	CellTransformer (+smoothing, +cell types)
1167	0.4239091915836101	1300	CellTransformer (+smoothing, +cell types)
1168	0.4302975708502024	1300	CellTransformer (+smoothing, +cell types)
1169	0.5538792799152841	1300	CellTransformer (+smoothing, +cell types)
1170	0.67878612716763	1300	CellTransformer (+smoothing, +cell types)
1171	0.39668139149641085	1300	CellTransformer (+smoothing, +cell types)
1172	0.5122600896860987	1300	CellTransformer (+smoothing, +cell types)
1173	0.7077523056653492	1300	CellTransformer (+smoothing, +cell types)
1174	0.7614832089552238	1300	CellTransformer (+smoothing, +cell types)
1175	0.4832135426517874	1300	CellTransformer (+smoothing, +cell types)
1176	0.7995060760486083	1300	CellTransformer (+smoothing, +cell types)
1177	0.5608014477766288	1300	CellTransformer (+smoothing, +cell types)
1178	0.5735665439242503	1300	CellTransformer (+smoothing, +cell types)
1179	0.7735075075075074	1300	CellTransformer (+smoothing, +cell types)
1180	0.7840307523338825	1300	CellTransformer (+smoothing, +cell types)
1181	0.597996334758705	1300	CellTransformer (+smoothing, +cell types)
1182	0.18387444514901713	1300	CellTransformer (+smoothing, +cell types)
1183	0.5529141620581871	1300	CellTransformer (+smoothing, +cell types)
1184	0.5391389365351629	1300	CellTransformer (+smoothing, +cell types)
1185	0.6033297644539615	1300	CellTransformer (+smoothing, +cell types)
1186	0.5246654611211574	1300	CellTransformer (+smoothing, +cell types)
1187	0.6651379690949227	1300	CellTransformer (+smoothing, +cell types)
1188	0.7834723481414324	1300	CellTransformer (+smoothing, +cell types)
1189	0.6046755994358252	1300	CellTransformer (+smoothing, +cell types)
1190	0.6401497695852534	1300	CellTransformer (+smoothing, +cell types)
1191	0.6395979247730221	1300	CellTransformer (+smoothing, +cell types)
1192	0.40809940497024855	1300	CellTransformer (+smoothing, +cell types)
1193	0.7750441218331909	1300	CellTransformer (+smoothing, +cell types)
1194	0.39430086788813884	1300	CellTransformer (+smoothing, +cell types)
1195	0.6823638613861385	1300	CellTransformer (+smoothing, +cell types)
1196	0.2492367066895369	1300	CellTransformer (+smoothing, +cell types)
1197	0.527994289793005	1300	CellTransformer (+smoothing, +cell types)
1198	0.6847305389221556	1300	CellTransformer (+smoothing, +cell types)
1199	0.8869225764476253	1300	CellTransformer (+smoothing, +cell types)
1200	0.7185446552521981	1300	CellTransformer (+smoothing, +cell types)
1201	0.8694260267194459	1300	CellTransformer (+smoothing, +cell types)
1202	0.762148924634014	1300	CellTransformer (+smoothing, +cell types)
1203	0.7387641242937855	1300	CellTransformer (+smoothing, +cell types)
1204	0.3583643239836117	1300	CellTransformer (+smoothing, +cell types)
1205	0.7112812299807815	1300	CellTransformer (+smoothing, +cell types)
1206	0.37669514388489206	1300	CellTransformer (+smoothing, +cell types)
1207	0.7588780487804878	1300	CellTransformer (+smoothing, +cell types)
1208	0.821288537549407	1300	CellTransformer (+smoothing, +cell types)
1209	0.6323147256977862	1300	CellTransformer (+smoothing, +cell types)
1210	0.6744952380952381	1300	CellTransformer (+smoothing, +cell types)
1211	0.7664343473238352	1300	CellTransformer (+smoothing, +cell types)
1212	0.6342389758179232	1300	CellTransformer (+smoothing, +cell types)
1213	0.6419803839732889	1300	CellTransformer (+smoothing, +cell types)
1214	0.7505706874189364	1300	CellTransformer (+smoothing, +cell types)
1215	0.7105096468875136	1300	CellTransformer (+smoothing, +cell types)
1216	0.5862242297892055	1300	CellTransformer (+smoothing, +cell types)
1217	0.6427748414376321	1300	CellTransformer (+smoothing, +cell types)
1218	0.7224725140483752	1300	CellTransformer (+smoothing, +cell types)
1219	0.8379112505602869	1300	CellTransformer (+smoothing, +cell types)
1220	0.6927574094401757	1300	CellTransformer (+smoothing, +cell types)
1221	0.2138368580060423	1300	CellTransformer (+smoothing, +cell types)
1222	0.5634183673469387	1300	CellTransformer (+smoothing, +cell types)
1223	0.3759779005524862	1300	CellTransformer (+smoothing, +cell types)
1224	0.8045496009122006	1300	CellTransformer (+smoothing, +cell types)
1225	0.5126571428571428	1300	CellTransformer (+smoothing, +cell types)
1226	0.475663082437276	1300	CellTransformer (+smoothing, +cell types)
1227	0.7320839580209895	1300	CellTransformer (+smoothing, +cell types)
1228	0.7895675675675675	1300	CellTransformer (+smoothing, +cell types)
1229	0.7095570388349514	1300	CellTransformer (+smoothing, +cell types)
1230	0.8614800613496931	1300	CellTransformer (+smoothing, +cell types)
1231	0.49059443631039534	1300	CellTransformer (+smoothing, +cell types)
1232	0.6451495972382049	1300	CellTransformer (+smoothing, +cell types)
1233	0.7617140319715807	1300	CellTransformer (+smoothing, +cell types)
1234	0.5691078561917443	1300	CellTransformer (+smoothing, +cell types)
1235	0.3215221914008322	1300	CellTransformer (+smoothing, +cell types)
1236	0.7458861028474288	1300	CellTransformer (+smoothing, +cell types)
1237	0.5921804170444243	1300	CellTransformer (+smoothing, +cell types)
1238	0.8225894378194208	1300	CellTransformer (+smoothing, +cell types)
1239	0.21664605418138988	1300	CellTransformer (+smoothing, +cell types)
1240	0.8367570422535212	1300	CellTransformer (+smoothing, +cell types)
1241	0.6067462580185318	1300	CellTransformer (+smoothing, +cell types)
1242	0.4577667984189724	1300	CellTransformer (+smoothing, +cell types)
1243	0.5812583967756381	1300	CellTransformer (+smoothing, +cell types)
1244	0.8066764619453423	1300	CellTransformer (+smoothing, +cell types)
1245	0.3859094417288398	1300	CellTransformer (+smoothing, +cell types)
1246	0.23386825508058864	1300	CellTransformer (+smoothing, +cell types)
1247	0.7682023721275019	1300	CellTransformer (+smoothing, +cell types)
1248	0.36507953340402965	1300	CellTransformer (+smoothing, +cell types)
1249	0.7953870795515217	1300	CellTransformer (+smoothing, +cell types)
1250	0.4977644710578843	1300	CellTransformer (+smoothing, +cell types)
1251	0.7590717577353522	1300	CellTransformer (+smoothing, +cell types)
1252	0.7175739041794088	1300	CellTransformer (+smoothing, +cell types)
1253	0.43713541666666667	1300	CellTransformer (+smoothing, +cell types)
1254	0.5657309688581315	1300	CellTransformer (+smoothing, +cell types)
1255	0.5717	1300	CellTransformer (+smoothing, +cell types)
1256	0.1982004662004662	1300	CellTransformer (+smoothing, +cell types)
1257	0.6432850779510022	1300	CellTransformer (+smoothing, +cell types)
1258	0.8125701624815364	1300	CellTransformer (+smoothing, +cell types)
1259	0.6306604264170567	1300	CellTransformer (+smoothing, +cell types)
1260	0.3978518518518519	1300	CellTransformer (+smoothing, +cell types)
1261	0.5270798235058163	1300	CellTransformer (+smoothing, +cell types)
1262	0.5025936942296252	1300	CellTransformer (+smoothing, +cell types)
1263	0.8076891191709845	1300	CellTransformer (+smoothing, +cell types)
1264	0.6101066885514977	1300	CellTransformer (+smoothing, +cell types)
1265	0.4152851587815943	1300	CellTransformer (+smoothing, +cell types)
1266	0.8470717423133235	1300	CellTransformer (+smoothing, +cell types)
1267	0.4437267759562841	1300	CellTransformer (+smoothing, +cell types)
1268	0.6920997123681688	1300	CellTransformer (+smoothing, +cell types)
1269	0.7266091245376078	1300	CellTransformer (+smoothing, +cell types)
1270	0.7919915611814345	1300	CellTransformer (+smoothing, +cell types)
1271	0.8155745341614907	1300	CellTransformer (+smoothing, +cell types)
1272	0.7167757694186616	1300	CellTransformer (+smoothing, +cell types)
1273	0.4028284518828452	1300	CellTransformer (+smoothing, +cell types)
1274	0.51576199955762	1300	CellTransformer (+smoothing, +cell types)
1275	0.863341336534614	1300	CellTransformer (+smoothing, +cell types)
1276	0.5501052631578948	1300	CellTransformer (+smoothing, +cell types)
1277	0.28126442307692306	1300	CellTransformer (+smoothing, +cell types)
1278	0.6627792207792208	1300	CellTransformer (+smoothing, +cell types)
1279	0.6667231021299836	1300	CellTransformer (+smoothing, +cell types)
1280	0.637189421894219	1300	CellTransformer (+smoothing, +cell types)
1281	0.27226866624122525	1300	CellTransformer (+smoothing, +cell types)
1282	0.582201138519924	1300	CellTransformer (+smoothing, +cell types)
1283	0.8264112050739958	1300	CellTransformer (+smoothing, +cell types)
1284	0.7050596877869605	1300	CellTransformer (+smoothing, +cell types)
1285	0.7956762933721172	1300	CellTransformer (+smoothing, +cell types)
1286	0.37264502164502167	1300	CellTransformer (+smoothing, +cell types)
1287	0.6067827130852341	1300	CellTransformer (+smoothing, +cell types)
1288	0.6272078402366864	1300	CellTransformer (+smoothing, +cell types)
1289	0.6467781975175392	1300	CellTransformer (+smoothing, +cell types)
1290	0.7348654646324548	1300	CellTransformer (+smoothing, +cell types)
1291	0.49693980582524266	1300	CellTransformer (+smoothing, +cell types)
1292	0.5240277194456111	1300	CellTransformer (+smoothing, +cell types)
1293	0.6523658269441402	1300	CellTransformer (+smoothing, +cell types)
1294	0.6548267074413864	1300	CellTransformer (+smoothing, +cell types)
1295	0.8948551093035078	1300	CellTransformer (+smoothing, +cell types)
1296	0.6450328358208954	1300	CellTransformer (+smoothing, +cell types)
1297	0.28985859318346624	1300	CellTransformer (+smoothing, +cell types)
1298	0.5040935987089833	1300	CellTransformer (+smoothing, +cell types)
1299	0.7039278512211518	1300	CellTransformer (+smoothing, +cell types)
1300	0.22789702683103696	1300	CellCharter
1301	0.22728240740740743	1300	CellCharter
1302	0.22547877145438122	1300	CellCharter
1303	0.18498759778668192	1300	CellCharter
1304	0.21007433628318586	1300	CellCharter
1305	0.24408839779005526	1300	CellCharter
1306	0.21302633969118984	1300	CellCharter
1307	0.23639488895649527	1300	CellCharter
1308	0.2660790075089781	1300	CellCharter
1309	0.20277246653919698	1300	CellCharter
1310	0.2225795053003534	1300	CellCharter
1311	0.21381808566895824	1300	CellCharter
1312	0.13467838765008577	1300	CellCharter
1313	0.20638600652238362	1300	CellCharter
1314	0.20007066139061616	1300	CellCharter
1315	0.22597765363128494	1300	CellCharter
1316	0.22407407407407406	1300	CellCharter
1317	0.21624875456658918	1300	CellCharter
1318	0.1974902267396403	1300	CellCharter
1319	0.24098896044158233	1300	CellCharter
1320	0.25216811477066076	1300	CellCharter
1321	0.28448944420508404	1300	CellCharter
1322	0.21945390070921986	1300	CellCharter
1323	0.22669776119402985	1300	CellCharter
1324	0.23704129906661553	1300	CellCharter
1325	0.24776762088044263	1300	CellCharter
1326	0.24197585768742058	1300	CellCharter
1327	0.26521351652432235	1300	CellCharter
1328	0.30085126733620277	1300	CellCharter
1329	0.197625	1300	CellCharter
1330	0.22981690440706834	1300	CellCharter
1331	0.21637355784222018	1300	CellCharter
1332	0.22924976958525348	1300	CellCharter
1333	0.25496744345442085	1300	CellCharter
1334	0.24942707531187436	1300	CellCharter
1335	0.23508	1300	CellCharter
1336	0.16398641304347827	1300	CellCharter
1337	0.1243444136657433	1300	CellCharter
1338	0.2280695762175838	1300	CellCharter
1339	0.22515306759965015	1300	CellCharter
1340	0.20821626617375233	1300	CellCharter
1341	0.213258321612752	1300	CellCharter
1342	0.1805789717461788	1300	CellCharter
1343	0.21185557986870898	1300	CellCharter
1344	0.21683628779979144	1300	CellCharter
1345	0.2418787878787879	1300	CellCharter
1346	0.24616858237547892	1300	CellCharter
1347	0.21441836734693878	1300	CellCharter
1348	0.26612003780718335	1300	CellCharter
1349	0.27989558232931727	1300	CellCharter
1350	0.21967927076299798	1300	CellCharter
1351	0.2811086100168824	1300	CellCharter
1352	0.16835590845399348	1300	CellCharter
1353	0.23183529411764708	1300	CellCharter
1354	0.1861388492629577	1300	CellCharter
1355	0.24734145104008118	1300	CellCharter
1356	0.20473807140473807	1300	CellCharter
1357	0.2105601469237833	1300	CellCharter
1358	0.23054541406945683	1300	CellCharter
1359	0.215103108648815	1300	CellCharter
1360	0.24549861790346586	1300	CellCharter
1361	0.21042098714226465	1300	CellCharter
1362	0.21752433484750164	1300	CellCharter
1363	0.21529572338489536	1300	CellCharter
1364	0.18323789324849774	1300	CellCharter
1365	0.22039339485186982	1300	CellCharter
1366	0.2260923076923077	1300	CellCharter
1367	0.30440922730682674	1300	CellCharter
1368	0.22065099457504522	1300	CellCharter
1369	0.22548860759493672	1300	CellCharter
1370	0.21462666441934938	1300	CellCharter
1371	0.23606236786469345	1300	CellCharter
1372	0.23466474405191062	1300	CellCharter
1373	0.1862831325301205	1300	CellCharter
1374	0.25231620983844616	1300	CellCharter
1375	0.23799610894941634	1300	CellCharter
1376	0.17989992301770594	1300	CellCharter
1377	0.23921881390593047	1300	CellCharter
1378	0.18812110418521816	1300	CellCharter
1379	0.22144650842793254	1300	CellCharter
1380	0.2030699599120652	1300	CellCharter
1381	0.22721509140412294	1300	CellCharter
1382	0.2145676586187535	1300	CellCharter
1383	0.2224067649609714	1300	CellCharter
1384	0.20916873449131515	1300	CellCharter
1385	0.2508636859323882	1300	CellCharter
1386	0.3601495877502945	1300	CellCharter
1387	0.22964850615114235	1300	CellCharter
1388	0.2121785578023655	1300	CellCharter
1389	0.22029900332225913	1300	CellCharter
1390	0.20535624476110645	1300	CellCharter
1391	0.2228859979459089	1300	CellCharter
1392	0.24671553163852294	1300	CellCharter
1393	0.22848525073746315	1300	CellCharter
1394	0.2115850622406639	1300	CellCharter
1395	0.2180179171332587	1300	CellCharter
1396	0.16288838398182334	1300	CellCharter
1397	0.20312636641888934	1300	CellCharter
1398	0.20678321678321682	1300	CellCharter
1399	0.1976968503937008	1300	CellCharter
1400	0.2058920187793427	1300	CellCharter
1401	0.20838098641887065	1300	CellCharter
1402	0.21616787173844706	1300	CellCharter
1403	0.22959727891156462	1300	CellCharter
1404	0.13414081145584728	1300	CellCharter
1405	0.21915010570824522	1300	CellCharter
1406	0.2254874213836478	1300	CellCharter
1407	0.2933316843927777	1300	CellCharter
1408	0.23780811025708984	1300	CellCharter
1409	0.2338302915382792	1300	CellCharter
1410	0.20499359795134445	1300	CellCharter
1411	0.2037430450177036	1300	CellCharter
1412	0.21033898305084744	1300	CellCharter
1413	0.22159677419354837	1300	CellCharter
1414	0.25883532327100695	1300	CellCharter
1415	0.20994011976047902	1300	CellCharter
1416	0.29109311740890687	1300	CellCharter
1417	0.23085578069129917	1300	CellCharter
1418	0.21230061349693255	1300	CellCharter
1419	0.20567289117836446	1300	CellCharter
1420	0.20506617420744844	1300	CellCharter
1421	0.2312951334379906	1300	CellCharter
1422	0.21653388515261252	1300	CellCharter
1423	0.22824136763710223	1300	CellCharter
1424	0.21806318681318682	1300	CellCharter
1425	0.22702995538559595	1300	CellCharter
1426	0.1882667525773196	1300	CellCharter
1427	0.24238476953907817	1300	CellCharter
1428	0.2367183951551855	1300	CellCharter
1429	0.21205038265306123	1300	CellCharter
1430	0.14045037531276067	1300	CellCharter
1431	0.2199609156895589	1300	CellCharter
1432	0.21941261783901378	1300	CellCharter
1433	0.24712425700537785	1300	CellCharter
1434	0.14429507337526204	1300	CellCharter
1435	0.28839731285988485	1300	CellCharter
1436	0.21175086107921928	1300	CellCharter
1437	0.2273230525899565	1300	CellCharter
1438	0.2904764453961457	1300	CellCharter
1439	0.20858934169279	1300	CellCharter
1440	0.22076157108611472	1300	CellCharter
1441	0.14590077071290947	1300	CellCharter
1442	0.2192815043502666	1300	CellCharter
1443	0.21436060365369344	1300	CellCharter
1444	0.22876585214970613	1300	CellCharter
1445	0.20604401502952227	1300	CellCharter
1446	0.21711927362773417	1300	CellCharter
1447	0.2044731707317073	1300	CellCharter
1448	0.2471878557874763	1300	CellCharter
1449	0.20778595071717545	1300	CellCharter
1450	0.21423475801382777	1300	CellCharter
1451	0.2354073123797306	1300	CellCharter
1452	0.21602493074792245	1300	CellCharter
1453	0.22895818568391216	1300	CellCharter
1454	0.23768949771689496	1300	CellCharter
1455	0.2124733907754688	1300	CellCharter
1456	0.2237118437118437	1300	CellCharter
1457	0.21884615384615386	1300	CellCharter
1458	0.2259783301465902	1300	CellCharter
1459	0.17445454545454547	1300	CellCharter
1460	0.23889119170984455	1300	CellCharter
1461	0.27203039257070494	1300	CellCharter
1462	0.156448087431694	1300	CellCharter
1463	0.21645470383275262	1300	CellCharter
1464	0.19306225591546058	1300	CellCharter
1465	0.20142524723676555	1300	CellCharter
1466	0.3446262886597937	1300	CellCharter
1467	0.19659800249687892	1300	CellCharter
1468	0.22310612135792568	1300	CellCharter
1469	0.21207532667179094	1300	CellCharter
1470	0.21688947368421052	1300	CellCharter
1471	0.21608719198483617	1300	CellCharter
1472	0.25415204678362574	1300	CellCharter
1473	0.22019340779079274	1300	CellCharter
1474	0.23682036064825382	1300	CellCharter
1475	0.22482947368421055	1300	CellCharter
1476	0.22997127353973826	1300	CellCharter
1477	0.326835960303561	1300	CellCharter
1478	0.2023645894001165	1300	CellCharter
1479	0.21107149970125472	1300	CellCharter
1480	0.23490816725283317	1300	CellCharter
1481	0.15504685408299865	1300	CellCharter
1482	0.21542109405745768	1300	CellCharter
1483	0.2225814778960955	1300	CellCharter
1484	0.2236161251504212	1300	CellCharter
1485	0.355190855704698	1300	CellCharter
1486	0.21538475021910605	1300	CellCharter
1487	0.20947162426614482	1300	CellCharter
1488	0.22499238385377002	1300	CellCharter
1489	0.3055145362251961	1300	CellCharter
1490	0.22375563063063064	1300	CellCharter
1491	0.3405631536604988	1300	CellCharter
1492	0.3336168455821635	1300	CellCharter
1493	0.24705338078291816	1300	CellCharter
1494	0.1705637707948244	1300	CellCharter
1495	0.24304093567251467	1300	CellCharter
1496	0.2057464553794829	1300	CellCharter
1497	0.2505591509189749	1300	CellCharter
1498	0.22988219895287956	1300	CellCharter
1499	0.2481497797356828	1300	CellCharter
1500	0.1846355391333557	1300	CellCharter
1501	0.22451708766716197	1300	CellCharter
1502	0.2006167400881057	1300	CellCharter
1503	0.19744280630401628	1300	CellCharter
1504	0.21676604202157865	1300	CellCharter
1505	0.22101487314085735	1300	CellCharter
1506	0.22094964359622904	1300	CellCharter
1507	0.20681293302540416	1300	CellCharter
1508	0.22478494623655915	1300	CellCharter
1509	0.23396976241900652	1300	CellCharter
1510	0.18395676691729326	1300	CellCharter
1511	0.2332838137472284	1300	CellCharter
1512	0.15323529411764708	1300	CellCharter
1513	0.24518664047151278	1300	CellCharter
1514	0.23431	1300	CellCharter
1515	0.1764003537735849	1300	CellCharter
1516	0.29119718309859155	1300	CellCharter
1517	0.22583509513742067	1300	CellCharter
1518	0.2377145180967873	1300	CellCharter
1519	0.22689201451905627	1300	CellCharter
1520	0.24719266055045871	1300	CellCharter
1521	0.23352675134719014	1300	CellCharter
1522	0.231905132192846	1300	CellCharter
1523	0.22671793658305725	1300	CellCharter
1524	0.2524311023622047	1300	CellCharter
1525	0.21770851937846045	1300	CellCharter
1526	0.2232602873143414	1300	CellCharter
1527	0.22890595463137997	1300	CellCharter
1528	0.2297713717693837	1300	CellCharter
1529	0.21260904684975765	1300	CellCharter
1530	0.21912145943350939	1300	CellCharter
1531	0.22114690721649485	1300	CellCharter
1532	0.21620247366010079	1300	CellCharter
1533	0.19005178663904712	1300	CellCharter
1534	0.2099282939946221	1300	CellCharter
1535	0.21692961165048544	1300	CellCharter
1536	0.2227742837176799	1300	CellCharter
1537	0.24355216881594371	1300	CellCharter
1538	0.2596089030206677	1300	CellCharter
1539	0.23219589257503953	1300	CellCharter
1540	0.2426896551724138	1300	CellCharter
1541	0.2169357131574791	1300	CellCharter
1542	0.213696682464455	1300	CellCharter
1543	0.2587740555951532	1300	CellCharter
1544	0.21401765046296295	1300	CellCharter
1545	0.21839834515366432	1300	CellCharter
1546	0.2195305580159433	1300	CellCharter
1547	0.22808920704845817	1300	CellCharter
1548	0.19363096710363592	1300	CellCharter
1549	0.23043530834340992	1300	CellCharter
1550	0.23089347079037803	1300	CellCharter
1551	0.23137168141592923	1300	CellCharter
1552	0.19183620911666238	1300	CellCharter
1553	0.22523689727463314	1300	CellCharter
1554	0.2442133476279818	1300	CellCharter
1555	0.20731786542923436	1300	CellCharter
1556	0.13250581846392553	1300	CellCharter
1557	0.1693355720796354	1300	CellCharter
1558	0.17975714285714287	1300	CellCharter
1559	0.17951462256928494	1300	CellCharter
1560	0.23893267651888342	1300	CellCharter
1561	0.2203064003631412	1300	CellCharter
1562	0.20154665530464425	1300	CellCharter
1563	0.2224369266055046	1300	CellCharter
1564	0.20394665215024496	1300	CellCharter
1565	0.22448929159802306	1300	CellCharter
1566	0.1976764705882353	1300	CellCharter
1567	0.2167530755711775	1300	CellCharter
1568	0.2075593395252838	1300	CellCharter
1569	0.1878447204968944	1300	CellCharter
1570	0.21883928571428574	1300	CellCharter
1571	0.2183226065969429	1300	CellCharter
1572	0.21548933500627354	1300	CellCharter
1573	0.16462538699690402	1300	CellCharter
1574	0.22832876712328765	1300	CellCharter
1575	0.2357484076433121	1300	CellCharter
1576	0.20644181459566072	1300	CellCharter
1577	0.24470659775007605	1300	CellCharter
1578	0.2219779321618308	1300	CellCharter
1579	0.21073874755381605	1300	CellCharter
1580	0.2124405166553365	1300	CellCharter
1581	0.1948163349066284	1300	CellCharter
1582	0.18551426101987897	1300	CellCharter
1583	0.24158737864077667	1300	CellCharter
1584	0.23048321652526743	1300	CellCharter
1585	0.21855207846800562	1300	CellCharter
1586	0.22298048982980492	1300	CellCharter
1587	0.19311760444337117	1300	CellCharter
1588	0.21770794824399262	1300	CellCharter
1589	0.16199449541284405	1300	CellCharter
1590	0.13098677517802643	1300	CellCharter
1591	0.22322665267576078	1300	CellCharter
1592	0.2177623590633131	1300	CellCharter
1593	0.14222126188418324	1300	CellCharter
1594	0.23691485694588071	1300	CellCharter
1595	0.22142183288409706	1300	CellCharter
1596	0.22510230179028135	1300	CellCharter
1597	0.2080526315789474	1300	CellCharter
1598	0.2636582430806258	1300	CellCharter
1599	0.22199917785694712	1300	CellCharter
1600	0.1858088614116435	1300	CellCharter
1601	0.1912662721893491	1300	CellCharter
1602	0.2192288453522301	1300	CellCharter
1603	0.21269476372924648	1300	CellCharter
1604	0.19564672594987872	1300	CellCharter
1605	0.23419380460683084	1300	CellCharter
1606	0.2470400878638111	1300	CellCharter
1607	0.2394409072821329	1300	CellCharter
1608	0.15545667026249552	1300	CellCharter
1609	0.2148218724109362	1300	CellCharter
1610	0.21755236011253518	1300	CellCharter
1611	0.2526823134953898	1300	CellCharter
1612	0.2124263038548753	1300	CellCharter
1613	0.23830630630630628	1300	CellCharter
1614	0.22090395480225988	1300	CellCharter
1615	0.23494510521500458	1300	CellCharter
1616	0.21984797297297298	1300	CellCharter
1617	0.22617513267626993	1300	CellCharter
1618	0.21531937734836284	1300	CellCharter
1619	0.20545747422680413	1300	CellCharter
1620	0.21648286140089418	1300	CellCharter
1621	0.16700967458223398	1300	CellCharter
1622	0.1981010230179028	1300	CellCharter
1623	0.24768140832975527	1300	CellCharter
1624	0.2312904967602592	1300	CellCharter
1625	0.23393214441061327	1300	CellCharter
1626	0.20039940089865202	1300	CellCharter
1627	0.2274571140262361	1300	CellCharter
1628	0.3860318249627051	1300	CellCharter
1629	0.21873636705528393	1300	CellCharter
1630	0.21825478645066274	1300	CellCharter
1631	0.22780571992110454	1300	CellCharter
1632	0.20354388843314192	1300	CellCharter
1633	0.19081827480395502	1300	CellCharter
1634	0.22140121845082683	1300	CellCharter
1635	0.2190779014308426	1300	CellCharter
1636	0.12798390342052313	1300	CellCharter
1637	0.19210068649885584	1300	CellCharter
1638	0.1944098649442161	1300	CellCharter
1639	0.2328851540616247	1300	CellCharter
1640	0.20825315005727377	1300	CellCharter
1641	0.20528879610299233	1300	CellCharter
1642	0.21525225225225225	1300	CellCharter
1643	0.19964586846543003	1300	CellCharter
1644	0.2184422789672096	1300	CellCharter
1645	0.22264743589743594	1300	CellCharter
1646	0.2779726418946509	1300	CellCharter
1647	0.3407090687766281	1300	CellCharter
1648	0.20126945786366077	1300	CellCharter
1649	0.21103793103448276	1300	CellCharter
1650	0.14606246514221974	1300	CellCharter
1651	0.21880546075085325	1300	CellCharter
1652	0.21175180881385663	1300	CellCharter
1653	0.22258307487815687	1300	CellCharter
1654	0.22143602416254807	1300	CellCharter
1655	0.23903660220994474	1300	CellCharter
1656	0.22493831512160736	1300	CellCharter
1657	0.2336287871359937	1300	CellCharter
1658	0.21077628793225126	1300	CellCharter
1659	0.22117977528089888	1300	CellCharter
1660	0.2305322523792739	1300	CellCharter
1661	0.21900692041522493	1300	CellCharter
1662	0.22634790874524718	1300	CellCharter
1663	0.21446378439079172	1300	CellCharter
1664	0.21540247678018581	1300	CellCharter
1665	0.19853021636408852	1300	CellCharter
1666	0.24858071505958831	1300	CellCharter
1667	0.23543979057591624	1300	CellCharter
1668	0.22400756859035006	1300	CellCharter
1669	0.22246044735406437	1300	CellCharter
1670	0.14484536082474228	1300	CellCharter
1671	0.24139177586985994	1300	CellCharter
1672	0.2927114427860697	1300	CellCharter
1673	0.3089071038251366	1300	CellCharter
1674	0.19861993083935867	1300	CellCharter
1675	0.25551185344827587	1300	CellCharter
1676	0.21175086107921928	1300	CellCharter
1677	0.3089486260454002	1300	CellCharter
1678	0.22569914529914534	1300	CellCharter
1679	0.20812344139650876	1300	CellCharter
1680	0.22310691080921444	1300	CellCharter
1681	0.31621089223638477	1300	CellCharter
1682	0.159046875	1300	CellCharter
1683	0.23521739130434785	1300	CellCharter
1684	0.21307343901649953	1300	CellCharter
1685	0.2538109756097561	1300	CellCharter
1686	0.24189295774647884	1300	CellCharter
1687	0.22244311681708404	1300	CellCharter
1688	0.22231008555872442	1300	CellCharter
1689	0.20274920634920637	1300	CellCharter
1690	0.20085014735887555	1300	CellCharter
1691	0.23121557454890787	1300	CellCharter
1692	0.2968446310737853	1300	CellCharter
1693	0.21185409252669038	1300	CellCharter
1694	0.2222318339100346	1300	CellCharter
1695	0.2230767223382046	1300	CellCharter
1696	0.21171324018629412	1300	CellCharter
1697	0.23555423122765196	1300	CellCharter
1698	0.38105093966369935	1300	CellCharter
1699	0.22024086378737542	1300	CellCharter
1700	0.19545103092783508	1300	CellCharter
1701	0.22547239915074307	1300	CellCharter
1702	0.21805326569435637	1300	CellCharter
1703	0.20794296909011759	1300	CellCharter
1704	0.2170422077922078	1300	CellCharter
1705	0.23055654023395963	1300	CellCharter
1706	0.265426944971537	1300	CellCharter
1707	0.18976882039122703	1300	CellCharter
1708	0.3062745098039216	1300	CellCharter
1709	0.21758299851977164	1300	CellCharter
1710	0.22390620836664005	1300	CellCharter
1711	0.20805492463349165	1300	CellCharter
1712	0.2280074555074555	1300	CellCharter
1713	0.24610369450481218	1300	CellCharter
1714	0.22529749692244566	1300	CellCharter
1715	0.21481376374600922	1300	CellCharter
1716	0.22395245769540695	1300	CellCharter
1717	0.23848463059500272	1300	CellCharter
1718	0.24589967284623773	1300	CellCharter
1719	0.23411835748792273	1300	CellCharter
1720	0.19947521865889214	1300	CellCharter
1721	0.1805023547880691	1300	CellCharter
1722	0.2266901822457378	1300	CellCharter
1723	0.2414664257753689	1300	CellCharter
1724	0.2143020777836974	1300	CellCharter
1725	0.21944520081688224	1300	CellCharter
1726	0.23021452145214524	1300	CellCharter
1727	0.21242410813206294	1300	CellCharter
1728	0.16544787077826725	1300	CellCharter
1729	0.2244309927360775	1300	CellCharter
1730	0.20323114653586757	1300	CellCharter
1731	0.18181699346405228	1300	CellCharter
1732	0.1985667485667486	1300	CellCharter
1733	0.2312387543252595	1300	CellCharter
1734	0.19966253443526172	1300	CellCharter
1735	0.23186766776161427	1300	CellCharter
1736	0.2559220055710306	1300	CellCharter
1737	0.23335141307450757	1300	CellCharter
1738	0.22398492191707056	1300	CellCharter
1739	0.21543505449347863	1300	CellCharter
1740	0.2085813953488372	1300	CellCharter
1741	0.19370448772226925	1300	CellCharter
1742	0.16017071320182094	1300	CellCharter
1743	0.20052253116011504	1300	CellCharter
1744	0.28129220023282886	1300	CellCharter
1745	0.13882651622002823	1300	CellCharter
1746	0.21634453781512603	1300	CellCharter
1747	0.22547597295815827	1300	CellCharter
1748	0.2201488649050986	1300	CellCharter
1749	0.22712448860315607	1300	CellCharter
1750	0.30121698113207546	1300	CellCharter
1751	0.2171068301225919	1300	CellCharter
1752	0.23745781364636828	1300	CellCharter
1753	0.21111362607514714	1300	CellCharter
1754	0.24987048665620096	1300	CellCharter
1755	0.19086976156069368	1300	CellCharter
1756	0.25953654515479024	1300	CellCharter
1757	0.2213706247955512	1300	CellCharter
1758	0.19244179221287422	1300	CellCharter
1759	0.22762842054728757	1300	CellCharter
1760	0.17998350742166025	1300	CellCharter
1761	0.2609876543209877	1300	CellCharter
1762	0.29406180524677633	1300	CellCharter
1763	0.1821647379169503	1300	CellCharter
1764	0.2280798878766643	1300	CellCharter
1765	0.20674736842105262	1300	CellCharter
1766	0.2069636678200692	1300	CellCharter
1767	0.2088121212121212	1300	CellCharter
1768	0.2559878682842288	1300	CellCharter
1769	0.22137174721189593	1300	CellCharter
1770	0.23760212553968785	1300	CellCharter
1771	0.21079571893904142	1300	CellCharter
1772	0.2530195488721804	1300	CellCharter
1773	0.23347200821777095	1300	CellCharter
1774	0.2223107890499195	1300	CellCharter
1775	0.23366197183098594	1300	CellCharter
1776	0.21643546657132642	1300	CellCharter
1777	0.15704637336504162	1300	CellCharter
1778	0.20970845481049566	1300	CellCharter
1779	0.213653603034134	1300	CellCharter
1780	0.17926169590643276	1300	CellCharter
1781	0.2285477865122052	1300	CellCharter
1782	0.16639350752177356	1300	CellCharter
1783	0.21413893967093234	1300	CellCharter
1784	0.2297420464316423	1300	CellCharter
1785	0.18379810094952523	1300	CellCharter
1786	0.3132759344813104	1300	CellCharter
1787	0.23597068655181283	1300	CellCharter
1788	0.21192570128885518	1300	CellCharter
1789	0.22392576419213972	1300	CellCharter
1790	0.19807752422632074	1300	CellCharter
1791	0.21941111160456542	1300	CellCharter
1792	0.17224252491694353	1300	CellCharter
1793	0.2961055505004549	1300	CellCharter
1794	0.231027149321267	1300	CellCharter
1795	0.1985169895204827	1300	CellCharter
1796	0.30234767025089604	1300	CellCharter
1797	0.2127050433010698	1300	CellCharter
1798	0.2130582166543847	1300	CellCharter
1799	0.1997887323943662	1300	CellCharter
1800	0.21776014109347444	1300	CellCharter
1801	0.16612086776859505	1300	CellCharter
1802	0.2912548713951676	1300	CellCharter
1803	0.22675444839857653	1300	CellCharter
1804	0.22020141535111595	1300	CellCharter
1805	0.16990003998400638	1300	CellCharter
1806	0.2186245830125738	1300	CellCharter
1807	0.21711362646930782	1300	CellCharter
1808	0.22360721442885773	1300	CellCharter
1809	0.20813051146384484	1300	CellCharter
1810	0.21090204369274135	1300	CellCharter
1811	0.2392920847268673	1300	CellCharter
1812	0.2471601521964718	1300	CellCharter
1813	0.22571618920719516	1300	CellCharter
1814	0.23431437125748503	1300	CellCharter
1815	0.2490525547445256	1300	CellCharter
1816	0.21151246983105393	1300	CellCharter
1817	0.23239721946375375	1300	CellCharter
1818	0.21891117478510028	1300	CellCharter
1819	0.23896672096811733	1300	CellCharter
1820	0.16638739946380698	1300	CellCharter
1821	0.215565749235474	1300	CellCharter
1822	0.24016243654822336	1300	CellCharter
1823	0.22101080246913582	1300	CellCharter
1824	0.22076155938349953	1300	CellCharter
1825	0.21551650120740543	1300	CellCharter
1826	0.20525020508613617	1300	CellCharter
1827	0.23130362116991643	1300	CellCharter
1828	0.1887082204155375	1300	CellCharter
1829	0.2311494661921708	1300	CellCharter
1830	0.21944103194103193	1300	CellCharter
1831	0.23754807692307692	1300	CellCharter
1832	0.23942003514938487	1300	CellCharter
1833	0.2048499045635954	1300	CellCharter
1834	0.197524893314367	1300	CellCharter
1835	0.20469890510948907	1300	CellCharter
1836	0.2206690419635788	1300	CellCharter
1837	0.253931484502447	1300	CellCharter
1838	0.2178321985504063	1300	CellCharter
1839	0.23035318924617817	1300	CellCharter
1840	0.21550512445095166	1300	CellCharter
1841	0.2635856681034483	1300	CellCharter
1842	0.21943912448700412	1300	CellCharter
1843	0.20870588235294119	1300	CellCharter
1844	0.2389030803906837	1300	CellCharter
1845	0.23351087771942985	1300	CellCharter
1846	0.2211285386381025	1300	CellCharter
1847	0.23596518987341772	1300	CellCharter
1848	0.21163378058405682	1300	CellCharter
1849	0.22554351395730704	1300	CellCharter
1850	0.21330822536908708	1300	CellCharter
1851	0.24394100778369524	1300	CellCharter
1852	0.21491319444444446	1300	CellCharter
1853	0.22780172413793104	1300	CellCharter
1854	0.17209854661467566	1300	CellCharter
1855	0.24091705069124428	1300	CellCharter
1856	0.22247684252919853	1300	CellCharter
1857	0.2510354051927616	1300	CellCharter
1858	0.26898403483309147	1300	CellCharter
1859	0.27596410593127596	1300	CellCharter
1860	0.20176513493800147	1300	CellCharter
1861	0.21193779904306223	1300	CellCharter
1862	0.2223800157356412	1300	CellCharter
1863	0.21551622418879057	1300	CellCharter
1864	0.20480206540447507	1300	CellCharter
1865	0.15208131067961164	1300	CellCharter
1866	0.22523931623931623	1300	CellCharter
1867	0.22790869459917654	1300	CellCharter
1868	0.2275537634408602	1300	CellCharter
1869	0.230840543881335	1300	CellCharter
1870	0.2293228635529268	1300	CellCharter
1871	0.31846528623629716	1300	CellCharter
1872	0.20391177896267573	1300	CellCharter
1873	0.24389824024483547	1300	CellCharter
1874	0.2284537914691943	1300	CellCharter
1875	0.2488192771084337	1300	CellCharter
1876	0.22475768975437044	1300	CellCharter
1877	0.21033155080213906	1300	CellCharter
1878	0.1715123859191656	1300	CellCharter
1879	0.26817438692098094	1300	CellCharter
1880	0.20552350427350427	1300	CellCharter
1881	0.27828164291701596	1300	CellCharter
1882	0.22487070920913352	1300	CellCharter
1883	0.1661389783709158	1300	CellCharter
1884	0.2251188166828322	1300	CellCharter
1885	0.23228328173374613	1300	CellCharter
1886	0.20647234678624812	1300	CellCharter
1887	0.22268370607028756	1300	CellCharter
1888	0.223335593220339	1300	CellCharter
1889	0.21707738998482548	1300	CellCharter
1890	0.25599729445362995	1300	CellCharter
1891	0.2567498478393183	1300	CellCharter
1892	0.2332526525198939	1300	CellCharter
1893	0.2249037119732068	1300	CellCharter
1894	0.25900889453621345	1300	CellCharter
1895	0.2835442412259021	1300	CellCharter
1896	0.25074481074481075	1300	CellCharter
1897	0.18453209358128375	1300	CellCharter
1898	0.23022193452931383	1300	CellCharter
1899	0.25017758369723436	1300	CellCharter
1900	0.2150372093023256	1300	CellCharter
1901	0.2601276813074566	1300	CellCharter
1902	0.24760767905488554	1300	CellCharter
1903	0.2429672501411632	1300	CellCharter
1904	0.2210685630926331	1300	CellCharter
1905	0.3607456503728252	1300	CellCharter
1906	0.20827343750000002	1300	CellCharter
1907	0.22361714975845412	1300	CellCharter
1908	0.26306115591397855	1300	CellCharter
1909	0.22865121180189674	1300	CellCharter
1910	0.24429620563035492	1300	CellCharter
1911	0.2078018173950671	1300	CellCharter
1912	0.19830459770114944	1300	CellCharter
1913	0.2812976588628763	1300	CellCharter
1914	0.2478839348903043	1300	CellCharter
1915	0.2420416218155723	1300	CellCharter
1916	0.2166273497972724	1300	CellCharter
1917	0.20333333333333337	1300	CellCharter
1918	0.17969947407963938	1300	CellCharter
1919	0.25058551617873653	1300	CellCharter
1920	0.21737967914438502	1300	CellCharter
1921	0.24015365703749234	1300	CellCharter
1922	0.22767961876832846	1300	CellCharter
1923	0.22847208619000978	1300	CellCharter
1924	0.21734177215189876	1300	CellCharter
1925	0.22432029795158287	1300	CellCharter
1926	0.23222778473091366	1300	CellCharter
1927	0.22595256312165263	1300	CellCharter
1928	0.307060773480663	1300	CellCharter
1929	0.22272131147540983	1300	CellCharter
1930	0.2139221635883905	1300	CellCharter
1931	0.22831800262812088	1300	CellCharter
1932	0.20024253731343286	1300	CellCharter
1933	0.22090946930280958	1300	CellCharter
1934	0.2549549106410887	1300	CellCharter
1935	0.22099400171379605	1300	CellCharter
1936	0.23461782597196507	1300	CellCharter
1937	0.30456624075319433	1300	CellCharter
1938	0.22121376027693637	1300	CellCharter
1939	0.21895675140310333	1300	CellCharter
1940	0.22749907373101147	1300	CellCharter
1941	0.22024877428727077	1300	CellCharter
1942	0.15241655969191273	1300	CellCharter
1943	0.2326516129032258	1300	CellCharter
1944	0.18016727069974908	1300	CellCharter
1945	0.24651051370774557	1300	CellCharter
1946	0.2231534211644709	1300	CellCharter
1947	0.21518054532056005	1300	CellCharter
1948	0.2172953904045155	1300	CellCharter
1949	0.214312438464063	1300	CellCharter
1950	0.2517477477477477	1300	CellCharter
1951	0.2057945425361156	1300	CellCharter
1952	0.20666965085049238	1300	CellCharter
1953	0.22388343156516044	1300	CellCharter
1954	0.20341146772448615	1300	CellCharter
1955	0.22598173515981734	1300	CellCharter
1956	0.27788824383164007	1300	CellCharter
1957	0.21650570676031605	1300	CellCharter
1958	0.22898974617582787	1300	CellCharter
1959	0.21564800613496932	1300	CellCharter
1960	0.22991312899524669	1300	CellCharter
1961	0.25023533806499815	1300	CellCharter
1962	0.22261567516525024	1300	CellCharter
1963	0.21419399666481378	1300	CellCharter
1964	0.22425781250000001	1300	CellCharter
1965	0.24495169082125606	1300	CellCharter
1966	0.2019422700587084	1300	CellCharter
1967	0.21625144709423477	1300	CellCharter
1968	0.2337301180092355	1300	CellCharter
1969	0.21674029850746265	1300	CellCharter
1970	0.2308533501896334	1300	CellCharter
1971	0.2436182336182336	1300	CellCharter
1972	0.20752468265162202	1300	CellCharter
1973	0.22231966053748234	1300	CellCharter
1974	0.3125915221579961	1300	CellCharter
1975	0.24290322580645163	1300	CellCharter
1976	0.24233654876741692	1300	CellCharter
1977	0.22084677419354842	1300	CellCharter
1978	0.2576338770802438	1300	CellCharter
1979	0.2283585313174946	1300	CellCharter
1980	0.229041248606466	1300	CellCharter
1981	0.2467436974789916	1300	CellCharter
1982	0.1610291382517049	1300	CellCharter
1983	0.23226171875	1300	CellCharter
1984	0.251559748427673	1300	CellCharter
1985	0.2576736345246122	1300	CellCharter
1986	0.16846032580136625	1300	CellCharter
1987	0.2267151411462789	1300	CellCharter
1988	0.22214168039538715	1300	CellCharter
1989	0.18455089820359283	1300	CellCharter
1990	0.280373197625106	1300	CellCharter
1991	0.22663230240549828	1300	CellCharter
1992	0.36080664579821814	1300	CellCharter
1993	0.21684562398703405	1300	CellCharter
1994	0.19227628149435275	1300	CellCharter
1995	0.218859649122807	1300	CellCharter
1996	0.15854356715948412	1300	CellCharter
1997	0.2680048859934853	1300	CellCharter
1998	0.17564964916525527	1300	CellCharter
[truncated: 1,271 more rows]
