# Supplementary material for: Data-driven fine-grained region discovery in the mouse brain with transformers
Source: Nat Commun. 2025 Oct 7;16:8536. doi: 10.1038/s41467-025-64259-4 (PMC12504640; doi:10.1038/s41467-025-64259-4)
Supplement: Supplementary file 4 — Source Data [file 41467_2025_64259_MOESM4_ESM.zip › source data/suppl_9.csv]

	pct	mean	min	median	totalmean	method	k
0	100.0	0.8132715537832997	0.4912459438377535	0.8566561521566426	0.8219234873112062	smoothed	25
1	96.045197740113	0.6851859461732892	0.2087074878536725	0.7269044608680459	0.6748916161656702	smoothed	354
2	92.83582089552239	0.6593908347583635	0.15663402692778458	0.706357637202975	0.6517547323781624	smoothed	670
3	93.57142857142857	0.6563212623003005	0.13966209598432908	0.6900992084764781	0.6490426054500943	smoothed	700
4	92.75	0.6491049340865576	0.1555809523809524	0.6893000291528366	0.6433019651911014	smoothed	800
5	92.77777777777777	0.6465946337722117	0.13673315137518371	0.6832422285927222	0.6395831600915044	smoothed	900
6	91.5	0.641319102486089	0.12162511332728922	0.6741182447687737	0.6350808765100134	smoothed	1000
7	91.0	0.6343498380684962	0.1256558308706524	0.6735836910269931	0.6281358590520528	smoothed	1100
8	89.58333333333333	0.6280900988399717	0.1129796290665856	0.6656129432065261	0.623953311661382	smoothed	1200
9	90.38461538461539	0.6283004066708673	0.058161157024793395	0.6670091869906658	0.6215593316477371	smoothed	1300
10	89.28571428571429	0.6207912316015298	0.11836748633879783	0.6562824036615116	0.615898248852858	smoothed	1400
11	88.46666666666667	0.6178934282545054	0.06041111111111112	0.6515193156009783	0.616142010140333	smoothed	1500
12	87.1875	0.6100568658282964	0.01893782383419689	0.6440324622613527	0.6087446375299324	smoothed	1600
13	88.05882352941177	0.6081047920265201	0.05413972888425443	0.6357446346362028	0.6068684699870233	smoothed	1700
14	87.66666666666667	0.6070713542386235	0.0529279811097993	0.6404476835984134	0.605812813206512	smoothed	1800
15	86.84210526315789	0.6022044131400056	0.0421242774566474	0.6344283470326735	0.6013761207207933	smoothed	1900
16	91.8	0.6346195524949032	0.08366666666666667	0.644061092222961	0.6433019651911014	smoothed	2000
0	100.0	0.8190154863139685	0.8040405891380533	0.8175187573764962	0.8191187007531671	unsmoothed	25
1	100.0	0.6787433312914579	0.600499861534201	0.6780670076705386	0.6798077376891277	unsmoothed	354
2	100.0	0.6553477831593055	0.5540163265306123	0.6545549317354473	0.6558864817861966	unsmoothed	670
3	100.0	0.6519546407108291	0.540962491153574	0.6520189730976906	0.6533658011264057	unsmoothed	700
4	100.0	0.6454453749559781	0.5457903357903358	0.6447058143353308	0.6467170205080865	unsmoothed	800
5	100.0	0.6416958004234624	0.5272785485592316	0.6413954619101288	0.6427934556059449	unsmoothed	900
6	100.0	0.630701988004688	0.486734022556391	0.6297256370461171	0.6319660285481131	unsmoothed	1000
7	100.0	0.6278781168278664	0.4850021920210434	0.6275753071860742	0.6287360945004086	unsmoothed	1100
8	100.0	0.6247688643723092	0.4838506522717049	0.6234351747323331	0.6259481532019631	unsmoothed	1200
9	100.0	0.6187316625570196	0.4801054018445323	0.6179199401109283	0.619584184826959	unsmoothed	1300
10	100.0	0.6155515758804522	0.47842150537634404	0.6134919589671399	0.6163194873647168	unsmoothed	1400
11	100.0	0.6146300376845268	0.4694803370786517	0.6136662832994544	0.6152909446027481	unsmoothed	1500
12	100.0	0.6079938428477287	0.45	0.6071076180956408	0.609065096119116	unsmoothed	1600
13	100.0	0.6071710341604116	0.46994784876140805	0.6058708612167645	0.608241085737983	unsmoothed	1700
14	100.0	0.6031981415633085	0.47149350649350646	0.6013928274490008	0.6040679937392144	unsmoothed	1800
15	100.0	0.6029723698721031	0.459487297921478	0.6014167856757606	0.6036584901874225	unsmoothed	1900
16	100.0	0.5989798244709118	0.4559098143236075	0.5973580907027306	0.6000159596527137	unsmoothed	2000
0	100.0	0.7662995192349271	0.5477645154930504	0.7534794271181905	0.7652838497510033	cc	25
1	42.93785310734463	0.35160239338400856	0.02169859265050821	0.3243414892170453	0.35567366740292994	cc	354
2	30.44776119402985	0.2954703200166019	0.01777073732718894	0.27006052440247724	0.3003555391862333	cc	670
3	1.1428571428571428	0.2774877735040923	0.14768028846153847	0.2749759259200878	0.2769775173576274	cc	700
4	0.875	0.265567253834236	0.13562266167824694	0.2638600479386838	0.2651238324570909	cc	800
5	0.5555555555555556	0.25441252139010134	0.13893199918317337	0.2517499763806959	0.25365766076708	cc	900
6	0.4	0.24572492488481412	0.13486764124851838	0.24291311937324936	0.24510682666452613	cc	1000
7	0.36363636363636365	0.2375456009404605	0.1295063559322034	0.23402843885156283	0.2366816631215637	cc	1100
8	0.16666666666666666	0.2279535937198915	0.12341574651944313	0.22567914112170756	0.22718483498548503	cc	1200
9	0.07692307692307693	0.22508750770393676	0.11610711430855315	0.2225822763871262	0.22449100346483658	cc	1300
10	0.0	0.2186741076229058	0.1157481083719795	0.21625712740857256	0.21785622132145413	cc	1400
11	0.0	0.21246758639874308	0.11040637450199203	0.21077538275584207	0.2119558480823	cc	1500
12	0.0625	0.20967034259080278	0.1056121281464531	0.20694227684698768	0.20843115409827292	cc	1600
13	0.0	0.20611880354021056	0.1078896882494005	0.20324870368426579	0.2050832898556541	cc	1700
14	0.0	0.20208609302467764	0.10253075571177506	0.19982366976907545	0.2008193629516661	cc	1800
15	0.0	0.19816351623513673	0.09849095607235142	0.19611381324173172	0.1978597369934851	cc	1900
16	0.0	0.19532101726374354	0.09442334543423625	0.19286959016735528	0.19404454789902487	cc	2000
0	100.0	0.7514503425770933	0.5831943492114711	0.7785785676062901	0.7527213870048569	nodecoder	25
1	88.4180790960452	0.6185956274930289	0.14556123822341857	0.6642563817475596	0.6072746264264022	nodecoder	354
2	82.83582089552239	0.5839420568775295	0.1260539568345324	0.6278177460943425	0.5724865941592757	nodecoder	670
3	80.71428571428571	0.5788090697827628	0.11919109293342424	0.6237522854535135	0.5714510307554411	nodecoder	700
4	79.125	0.5713594334552762	0.11617217898832687	0.6104016139177173	0.5638747361239315	nodecoder	800
5	79.22222222222223	0.5645418628483198	0.11819628647214855	0.6070661130437665	0.5578695937178095	nodecoder	900
6	77.5	0.5583710541212751	0.016069651741293534	0.5890337567441657	0.5525813139623553	nodecoder	1000
7	77.36363636363636	0.556166497610699	0.11254300673148841	0.5913323474883022	0.5491848751187273	nodecoder	1100
8	76.58333333333333	0.5490153045837265	0.10901494049126362	0.5793239828262488	0.54407448194673	nodecoder	1200
9	76.0	0.5424345564810804	0.09926708074534162	0.5702607240035076	0.5396405158459421	nodecoder	1300
10	74.64285714285714	0.5380282776528992	0.10315118843420731	0.5665642233512825	0.5357767360971764	nodecoder	1400
11	75.0	0.5360006971485637	0.09578168834481002	0.5652298528129327	0.5338646921111426	nodecoder	1500
12	74.125	0.5328206372740925	0.016069651741293534	0.5561690814127465	0.5311853807975817	nodecoder	1600
13	73.3529411764706	0.5273547518548808	0.016069651741293534	0.5505799249825933	0.5266272504715661	nodecoder	1700
14	72.44444444444444	0.524839580854701	0.10039402173913045	0.5447537832929783	0.5241547805380534	nodecoder	1800
15	72.94736842105263	0.5224310087794634	0.09056807051909893	0.5423638254057983	0.5227099195997377	nodecoder	1900
16	71.75	0.5168248423255764	0.08795068027210885	0.5380845450281426	0.5191743147248866	nodecoder	2000
0	100.0	0.7553659198151098	0.49751900987462244	0.766022971600222	0.7707594975318061	nodecoder_noencoder	25
1	81.35593220338983	0.5775512057784026	0.11918421534517488	0.597679167921622	0.5857603991919842	nodecoder_noencoder	354
2	75.22388059701493	0.5335435523567197	0.10200316288877175	0.5426147192352897	0.5399113135610224	nodecoder_noencoder	670
3	76.57142857142857	0.5311783906066185	0.1109557732264767	0.5343511560801892	0.5369588901820709	nodecoder_noencoder	700
4	73.25	0.5175343456566724	0.09680758919364818	0.5298733941466697	0.5281561664726895	nodecoder_noencoder	800
5	72.33333333333333	0.5112038658217842	0.08738137472283813	0.519243884949258	0.52120509959733	nodecoder_noencoder	900
6	70.4	0.5019215266820146	0.08845350813304201	0.5112143781778637	0.5117573223100694	nodecoder_noencoder	1000
7	68.63636363636364	0.49637327969596445	0.07843893480257116	0.5058730486685032	0.5067247260906211	nodecoder_noencoder	1100
8	68.5	0.48876360826900217	0.07746317030053035	0.48779913596468844	0.49945863734264373	nodecoder_noencoder	1200
9	67.61538461538461	0.48605931649239453	0.0742240466101695	0.49113231341177344	0.4969536915894102	nodecoder_noencoder	1300
10	66.14285714285714	0.4786348966454941	0.07694084278768233	0.4760465998401829	0.4908767641904455	nodecoder_noencoder	1400
11	66.06666666666666	0.4749484880955778	0.07432497734823316	0.4770984307914682	0.4876424101349812	nodecoder_noencoder	1500
12	64.8125	0.4702116828204225	0.067033378746594	0.46733683485166644	0.48292655081537317	nodecoder_noencoder	1600
13	62.8235294117647	0.4628052220181284	0.07533626373626374	0.45612066884603714	0.48119667429198276	nodecoder_noencoder	1700
14	63.333333333333336	0.463017398608773	0.01613861386138614	0.45930668711273437	0.47815686479110625	nodecoder_noencoder	1800
15	62.78947368421053	0.460904063382195	0.016	0.4586336659168587	0.4739960883466441	nodecoder_noencoder	1900
16	61.45	0.4527798111415062	0.01613861386138614	0.44651262384148294	0.4711785287153349	nodecoder_noencoder	2000
