# Supplementary material for: Data-driven fine-grained region discovery in the mouse brain with transformers
Source: Nat Commun. 2025 Oct 7;16:8536. doi: 10.1038/s41467-025-64259-4 (PMC12504640; doi:10.1038/s41467-025-64259-4)
Supplement: Supplementary file 4 — Source Data [file 41467_2025_64259_MOESM4_ESM.zip › source data/suppl_20b.csv]

cluster	counts_neighborhood	residuals
0001 Car3 Glut_1	45.55046421084157	0.097821444
0002 Car3 Glut_1	41.276356192425794	0.090690225
0003 Car3 Glut_1	41.337916666666665	0.097722374
0004 Car3 Glut_1	43.10490578849092	0.101520106
0005 Car3 Glut_2	40.367747440273035	0.085250735
0006 IT EP-CLA Glut_1	44.38356164383562	0.10895918
0007 IT EP-CLA Glut_1	43.64923076923077	0.12937705
0008 IT EP-CLA Glut_1	53.23887079261672	0.08408507
0009 IT EP-CLA Glut_1	47.67953216374269	0.112172134
0010 IT EP-CLA Glut_1	46.68020304568528	0.03894729
0011 IT EP-CLA Glut_1	54.246153846153845	0.11401623
0012 IT EP-CLA Glut_1	47.540571428571425	0.10322775
0013 IT EP-CLA Glut_2	34.818471337579616	0.080829695
0014 IT EP-CLA Glut_2	35.50179211469534	0.120235816
0015 IT EP-CLA Glut_2	35.6171875	0.08844619
0016 IT EP-CLA Glut_2	33.702083333333334	0.09397158
0017 IT EP-CLA Glut_2	29.401244167962673	0.11287937
0018 IT EP-CLA Glut_3	28.975155279503106	0.062509775
0019 IT EP-CLA Glut_3	25.59585492227979	0.082735434
0020 IT EP-CLA Glut_3	27.208955223880597	0.056536928
0021 IT EP-CLA Glut_4	42.318910256410255	0.10488813
0022 IT EP-CLA Glut_4	44.31748251748252	0.09625094
0023 L5/6 IT TPE-ENT Glut_1	30.61987860394537	0.09371159
0024 L5/6 IT TPE-ENT Glut_1	31.08101265822785	0.101885565
0025 L5/6 IT TPE-ENT Glut_1	28.64179104477612	0.072935425
0026 L5/6 IT TPE-ENT Glut_2	38.94409282700422	0.110079035
0027 L5/6 IT TPE-ENT Glut_2	35.03854389721627	0.08560856
0028 L5/6 IT TPE-ENT Glut_2	45.0	0.08378159
0029 L5/6 IT TPE-ENT Glut_3	35.28978622327791	0.11004656
0030 L5/6 IT TPE-ENT Glut_4	35.213288665549975	0.11258559
0031 L5/6 IT TPE-ENT Glut_5	45.62035225048923	0.11555163
0032 L5/6 IT TPE-ENT Glut_6	41.7	0.026941681
0033 L6 IT CTX Glut_1	65.05844155844156	0.11084203
0034 L6 IT CTX Glut_1	67.37560038424591	0.11454914
0035 L6 IT CTX Glut_1	64.7054945054945	0.10619315
0036 L6 IT CTX Glut_1	56.208251473477404	0.11022884
0037 L6 IT CTX Glut_1	46.40534262485482	0.10822207
0038 L6 IT CTX Glut_2	54.57038391224863	0.10437688
0039 L6 IT CTX Glut_2	49.28447888589398	0.094353564
0040 L6 IT CTX Glut_2	45.568257324071276	0.09420637
0041 L6 IT CTX Glut_2	45.99620951068229	0.12775435
0042 L6 IT CTX Glut_2	49.45217516565831	0.10978223
0043 L6 IT CTX Glut_2	44.29388775988745	0.09678227
0044 L6 IT CTX Glut_3	43.38316722037652	0.09074206
0045 L6 IT CTX Glut_3	38.729005667181866	0.10299381
0046 L6 IT CTX Glut_3	44.408703071672356	0.058326475
0047 L6 IT CTX Glut_3	47.59004001778568	0.07683028
0048 L6 IT CTX Glut_3	38.79959514170041	0.068061754
0049 L6 IT CTX Glut_4	49.60846560846561	0.060343105
0050 L6 IT CTX Glut_4	45.01501501501502	0.090017356
0051 L6 IT CTX Glut_4	42.92817679558011	0.061107405
0052 L6 IT CTX Glut_4	43.76692139737991	0.0952498
0053 L6 IT CTX Glut_5	53.04242424242424	0.098983
0054 L6 IT CTX Glut_5	38.938546090432176	0.10553534
0055 L5 IT CTX Glut_1	47.6609907120743	0.10645968
0056 L5 IT CTX Glut_1	41.38692390139335	0.102551915
0057 L5 IT CTX Glut_1	37.93700787401575	0.07441532
0058 L5 IT CTX Glut_2	36.53860742346247	0.09739654
0059 L5 IT CTX Glut_2	46.859879032258064	0.09129073
0060 L5 IT CTX Glut_2	52.062601479343314	0.10372461
0061 L5 IT CTX Glut_3	31.293244675725163	0.09762101
0062 L5 IT CTX Glut_3	32.893958076448826	0.08306962
0063 L5 IT CTX Glut_4	29.542660550458717	0.10534451
0064 L5 IT CTX Glut_4	35.37260902830911	0.10849081
0065 L5 IT CTX Glut_5	48.34984520123839	0.09550873
0066 L4/5 IT CTX Glut_1	43.44730290456432	0.11651068
0067 L4/5 IT CTX Glut_1	46.93521229868228	0.11056646
0068 L4/5 IT CTX Glut_1	53.779899497487435	0.099883236
0069 L4/5 IT CTX Glut_1	53.116613878491215	0.123661205
0070 L4/5 IT CTX Glut_1	48.36782639885222	0.10655359
0071 L4/5 IT CTX Glut_1	47.42229454841335	0.11980469
0072 L4/5 IT CTX Glut_1	60.30622732769045	0.122247875
0073 L4/5 IT CTX Glut_1	57.71818181818182	0.12105453
0074 L4/5 IT CTX Glut_1	52.07006633499171	0.116806775
0075 L4/5 IT CTX Glut_2	69.94525547445255	0.11971036
0076 L4/5 IT CTX Glut_2	71.04115853658537	0.09839153
0077 L4/5 IT CTX Glut_2	63.90919097413319	0.10651922
0078 L4/5 IT CTX Glut_2	65.95313531353135	0.13319097
0079 L4/5 IT CTX Glut_2	65.05341426403642	0.12753546
0080 L4/5 IT CTX Glut_2	60.471670702179175	0.12557293
0081 L4/5 IT CTX Glut_2	55.55639666919001	0.122337304
0082 L4/5 IT CTX Glut_2	56.93820435123081	0.114784084
0083 L4/5 IT CTX Glut_3	62.68045977011494	0.10929002
0084 L4/5 IT CTX Glut_3	36.04094910065059	0.09592218
0085 L4/5 IT CTX Glut_3	43.278882776132036	0.080741294
0086 L4/5 IT CTX Glut_3	39.358226371061846	0.08585895
0087 L4/5 IT CTX Glut_3	58.981163434903046	0.12635572
0088 L4/5 IT CTX Glut_3	41.78807157057654	0.08765442
0089 L4/5 IT CTX Glut_4	43.976190476190474	0.090147994
0090 L4/5 IT CTX Glut_4	57.00309437854564	0.11122483
0091 L4/5 IT CTX Glut_4	51.708248679398615	0.12700668
0092 L4/5 IT CTX Glut_4	55.9795197740113	0.114352524
0093 L4/5 IT CTX Glut_4	40.02916073968706	0.11690792
0094 L4/5 IT CTX Glut_4	62.86530612244898	0.113840535
0095 L4/5 IT CTX Glut_5	48.83050847457627	0.02892397
0096 L4/5 IT CTX Glut_5	61.724906065485776	0.13301486
0097 L4/5 IT CTX Glut_5	61.94953633814966	0.10166704
0098 L4/5 IT CTX Glut_5	56.508823529411764	0.12510529
0099 L4/5 IT CTX Glut_5	66.62057877813506	0.11814096
0100 L4/5 IT CTX Glut_6	70.27260638297872	0.096245624
0101 L4/5 IT CTX Glut_6	67.75866171003717	0.12033844
0102 L4/5 IT CTX Glut_6	64.84426732066217	0.10067874
0103 L4/5 IT CTX Glut_6	76.29512893982807	0.078585595
0104 L2/3 IT CTX Glut_1	59.306451612903224	0.06434761
0105 L2/3 IT CTX Glut_1	61.074985689753866	0.0923979
0106 L2/3 IT CTX Glut_1	57.74761904761905	0.09645063
0107 L2/3 IT CTX Glut_1	65.03985239852399	0.084156625
0108 L2/3 IT CTX Glut_1	35.87951807228916	0.032535408
0109 L2/3 IT CTX Glut_2	49.16408161070939	0.09712334
0110 L2/3 IT CTX Glut_2	45.61932789063983	0.06515719
0111 L2/3 IT CTX Glut_2	64.48230088495575	0.069543704
0112 L2/3 IT CTX Glut_2	55.508466376390906	0.09335275
0113 L2/3 IT CTX Glut_3	49.935385949696446	0.071340635
0114 L2/3 IT CTX Glut_3	33.83846569421934	0.07007809
0115 L2/3 IT CTX Glut_3	45.51585976627713	0.09205866
0116 L2/3 IT CTX Glut_3	45.610507569011574	0.083353765
0117 L2/3 IT CTX Glut_4	36.90521408839779	0.087368876
0118 L2/3 IT CTX Glut_4	47.86937590711176	0.060784653
0119 L2/3 IT CTX Glut_4	33.38875305623472	0.071083955
0121 L2/3 IT ENT Glut_1	25.441860465116278	0.054884966
0122 L2/3 IT ENT Glut_1	25.50070521861777	0.09896346
0123 L2/3 IT ENT Glut_1	24.750566893424036	0.10102255
0124 L2/3 IT ENT Glut_2	24.62264150943396	0.069613814
0125 L2/3 IT ENT Glut_2	27.894039735099337	0.06343734
0126 L2/3 IT ENT Glut_2	27.524324324324326	0.0867798
0127 L2/3 IT ENT Glut_3	29.47431302270012	0.07487959
0128 L2/3 IT ENT Glut_3	27.114893617021277	0.09874971
0129 L2/3 IT ENT Glut_3	29.520220588235293	0.085239515
0130 L2/3 IT ENT Glut_4	38.197076774815294	0.1210383
0131 L2/3 IT ENT Glut_4	34.04545454545455	0.10568156
0132 L2/3 IT ENT Glut_4	36.827566647759504	0.12060401
0133 L2/3 IT ENT Glut_5	30.705314009661837	0.09915025
0134 L2/3 IT ENT Glut_5	30.894568690095845	0.101732135
0135 L2/3 IT ENT Glut_5	29.483253588516746	0.09794646
0136 L2/3 IT ENT Glut_6	31.963093145869948	0.077220745
0137 L2/3 IT ENT Glut_6	27.434065934065934	0.07155217
0138 L2/3 IT ENTl-PIR Glut_1	45.20998831775701	0.1380527
0139 L2/3 IT ENTl-PIR Glut_1	34.37428774928775	0.12795526
0140 L2/3 IT ENTl-PIR Glut_1	52.11507936507937	0.0730212
0141 L2/3 IT ENTl-PIR Glut_1	42.61501976284585	0.11344374
0142 L2/3 IT ENTl-PIR Glut_1	29.546827794561935	0.13277891
0143 L2/3 IT ENTl-PIR Glut_1	33.736111111111114	0.10583463
0144 L2/3 IT ENTl-PIR Glut_2	64.28307299968122	0.15502712
0145 L2/3 IT ENTl-PIR Glut_2	49.781861575179	0.14255922
0146 L2/3 IT ENTl-PIR Glut_2	68.2920139822533	0.14877333
0147 L2/3 IT ENTl-PIR Glut_2	54.08773946360153	0.13313545
0148 L2/3 IT ENTl-PIR Glut_2	69.98384831460675	0.13945952
0149 L2/3 IT ENTl-PIR Glut_7	40.97802197802198	0.022287473
0150 L2/3 IT ENTl-PIR Glut_7	51.20631850419085	0.13808991
0151 L2/3 IT ENTl-PIR Glut_3	39.11421319796954	0.103932306
0152 L2/3 IT ENTl-PIR Glut_3	51.655269156584254	0.122431085
0153 L2/3 IT ENTl-PIR Glut_3	40.81767955801105	0.014079835
0154 L2/3 IT ENTl-PIR Glut_3	55.817708333333336	0.13590005
0155 L2/3 IT ENTl-PIR Glut_3	50.36986301369863	0.12166035
0156 L2/3 IT ENTl-PIR Glut_3	42.67540723083035	0.14520824
0157 L2/3 IT ENTl-PIR Glut_4	29.0531914893617	0.1755326
0158 L2/3 IT ENTl-PIR Glut_4	50.77833200319234	0.15167826
0159 L2/3 IT ENTl-PIR Glut_4	45.96835970024979	0.13935795
0160 L2/3 IT ENTl-PIR Glut_4	29.065688775510203	0.16620788
0161 L2/3 IT ENTl-PIR Glut_4	31.854368932038835	0.14142662
0162 L2/3 IT ENTl-PIR Glut_4	32.59834653806407	0.10880177
0163 L2/3 IT ENTl-PIR Glut_5	28.275442477876105	0.10337708
0164 L2/3 IT ENTl-PIR Glut_6	28.210138248847926	0.12444305
0165 L2/3 IT ENTl-PIR Glut_6	31.049540551338392	0.12700582
0166 IT AON-TT-DP Glut_1	71.7337807606264	0.07419259
0167 IT AON-TT-DP Glut_1	47.450516986706056	0.11316371
0168 IT AON-TT-DP Glut_1	35.691489361702125	0.009462135
0169 IT AON-TT-DP Glut_1	79.1678486997636	0.1155835
0170 IT AON-TT-DP Glut_1	44.77355371900826	0.1303753
0171 IT AON-TT-DP Glut_2	44.3936737804878	0.134142
0172 IT AON-TT-DP Glut_2	37.893719806763286	0.13157436
0173 IT AON-TT-DP Glut_2	37.78947368421053	0.11828421
0174 IT AON-TT-DP Glut_2	33.68478260869565	-0.054276295
0175 IT AON-TT-DP Glut_3	52.73551912568306	0.15674412
0176 IT AON-TT-DP Glut_3	49.84634146341463	0.124147505
0177 IT AON-TT-DP Glut_3	49.34086444007858	0.119720794
0178 IT AON-TT-DP Glut_3	55.0094683175528	0.1416495
0179 IT AON-TT-DP Glut_4	39.93810444874275	0.10966667
0180 IT AON-TT-DP Glut_4	35.763289869608826	0.08470108
0181 IT AON-TT-DP Glut_4	39.01200686106346	0.098117046
0182 IT AON-TT-DP Glut_5	36.03883495145631	0.1259973
0183 IT AON-TT-DP Glut_5	41.6952872821175	0.11080275
0184 IT AON-TT-DP Glut_5	45.63882153249273	0.14982551
0185 IT AON-TT-DP Glut_5	43.024226110363394	0.11921269
0186 L2 IT ENT-po Glut_1	30.314363143631436	0.101561755
0187 L2 IT ENT-po Glut_1	38.9735593220339	0.10952102
0188 L2 IT ENT-po Glut_2	33.67622950819672	0.064666025
0189 L2 IT ENT-po Glut_2	30.493527508090615	0.07353483
0190 L2 IT ENT-po Glut_3	30.451510333863276	0.09481571
0191 L2 IT ENT-po Glut_4	38.94619422572178	0.119915076
0192 MEA Slc17a7 Glut_1	64.359477124183	0.13892883
0193 MEA Slc17a7 Glut_1	53.74132492113565	0.15222664
0194 MEA Slc17a7 Glut_1	36.41566265060241	0.16317481
0195 MEA Slc17a7 Glut_1	52.4168039538715	0.16071723
0196 MEA Slc17a7 Glut_1	54.198492462311556	0.15689524
0197 MEA Slc17a7 Glut_1	57.45776566757493	0.14829561
0198 MEA Slc17a7 Glut_1	43.29711751662971	0.14808127
0199 MEA Slc17a7 Glut_1	41.08783783783784	0.15071283
0200 MEA Slc17a7 Glut_1	29.72	0.09239783
0201 MEA Slc17a7 Glut_2	31.457943925233646	0.06776471
0202 MEA Slc17a7 Glut_2	35.74285714285714	-0.02842283
0203 MEA Slc17a7 Glut_2	37.978873239436616	-0.050656658
0204 MEA Slc17a7 Glut_2	34.92631578947368	-0.0017515068
0205 MEA Slc17a7 Glut_2	32.28731343283582	0.048322584
0206 MEA Slc17a7 Glut_2	31.71818181818182	0.0060316133
0207 MEA Slc17a7 Glut_2	37.160714285714285	-0.031693317
0208 MEA Slc17a7 Glut_2	25.10810810810811	-0.04398355
0209 MEA Slc17a7 Glut_2	33.21621621621622	0.05948057
0210 MEA Slc17a7 Glut_2	33.541463414634144	0.05039717
0211 MEA Slc17a7 Glut_2	27.342105263157894	-0.05676809
0212 MEA Slc17a7 Glut_2	36.74418604651163	-0.032650404
0213 MEA Slc17a7 Glut_3	37.46520618556701	0.14577088
0214 MEA Slc17a7 Glut_3	45.927388535031845	0.1517426
0215 COAp Grxcr2 Glut_1	32.777975766215256	0.08928771
0216 COAp Grxcr2 Glut_2	35.218859138533176	0.09004915
0217 COAp Grxcr2 Glut_2	40.91997593261131	0.09473187
0218 COAp Grxcr2 Glut_2	43.74418604651163	0.03920701
0219 COAp Grxcr2 Glut_2	32.78307210031348	0.10210097
0220 COAp Grxcr2 Glut_2	39.32121807465619	0.09145197
0221 LA-BLA-BMA-PA Glut_1	32.13513513513514	0.13292624
0222 LA-BLA-BMA-PA Glut_1	38.31954887218045	0.12448778
0223 LA-BLA-BMA-PA Glut_1	42.96314496314496	0.13163829
0224 LA-BLA-BMA-PA Glut_1	56.397887323943664	0.11735004
0225 LA-BLA-BMA-PA Glut_1	40.20987654320987	0.094510354
0226 LA-BLA-BMA-PA Glut_1	36.794871794871796	0.08716151
0227 LA-BLA-BMA-PA Glut_1	44.459016393442624	0.0936912
0228 LA-BLA-BMA-PA Glut_1	29.658273381294965	0.1338746
0229 LA-BLA-BMA-PA Glut_1	45.157760814249365	0.12781309
0230 LA-BLA-BMA-PA Glut_2	28.82857142857143	0.106016956
0231 LA-BLA-BMA-PA Glut_2	28.060860440713537	0.13119757
0232 LA-BLA-BMA-PA Glut_2	28.42369020501139	0.10198822
0233 LA-BLA-BMA-PA Glut_2	37.69899244332494	0.12864107
0234 LA-BLA-BMA-PA Glut_2	32.2	0.111110725
0235 LA-BLA-BMA-PA Glut_2	27.45736434108527	0.13496119
0236 LA-BLA-BMA-PA Glut_3	41.04356060606061	0.13268133
0237 LA-BLA-BMA-PA Glut_3	63.75954198473283	0.14169884
0238 LA-BLA-BMA-PA Glut_3	47.166666666666664	0.13140497
0239 LA-BLA-BMA-PA Glut_3	38.25874125874126	0.12931895
0240 LA-BLA-BMA-PA Glut_3	53.63720073664825	0.13105088
0241 LA-BLA-BMA-PA Glut_4	33.37292817679558	0.121845126
0242 LA-BLA-BMA-PA Glut_4	44.424107142857146	0.13147542
0243 LA-BLA-BMA-PA Glut_4	43.629464285714285	0.08233155
0244 LA-BLA-BMA-PA Glut_4	30.306049822064058	0.12299773
0245 LA-BLA-BMA-PA Glut_5	31.107015457788346	0.15579346
0246 LA-BLA-BMA-PA Glut_5	31.91891891891892	0.09081215
0247 LA-BLA-BMA-PA Glut_5	29.60747663551402	0.14876743
0248 LA-BLA-BMA-PA Glut_5	31.956268221574344	0.13510936
0249 LA-BLA-BMA-PA Glut_6	29.88050314465409	0.14176005
0250 LA-BLA-BMA-PA Glut_6	33.41904761904762	0.14426583
0251 LA-BLA-BMA-PA Glut_6	33.71501272264631	0.1284507
0252 COAp-TR-ENTmv Glut_1	55.74184782608695	0.08046044
0253 COAp-TR-ENTmv Glut_1	88.63636363636364	0.09752906
0254 COAp-TR-ENTmv Glut_1	45.66168224299066	0.08680201
0255 COAp-TR-ENTmv Glut_1	44.97883597883598	0.08609805
0256 COAp-TR-ENTmv Glut_2	38.0	0.100699894
0257 COAp-TR-ENTmv Glut_2	32.77829099307159	0.1090104
0258 COAp-TR-ENTmv Glut_2	39.84183673469388	0.11953513
0259 COAp-TR-ENTmv Glut_3	40.804	0.0819658
0260 COAp-TR-ENTmv Glut_3	41.62043795620438	0.061676163
0261 CA1-ProS Glut_1	48.58510638297872	0.0922069
0262 CA1-ProS Glut_1	49.6903073286052	0.12319197
0263 CA1-ProS Glut_1	46.54703668861712	0.110265024
0264 CA1-ProS Glut_1	40.54237288135593	0.039276056
0265 CA1-ProS Glut_1	43.35018050541516	0.09004107
0266 CA1-ProS Glut_1	61.34183673469388	0.07285977
0267 CA1-ProS Glut_1	42.27289211242067	0.08813679
0268 CA1-ProS Glut_1	51.68345323741007	0.040159896
0269 CA1-ProS Glut_1	65.7191887675507	0.12614234
0270 CA1-ProS Glut_1	63.28482972136223	0.106150575
0271 CA1-ProS Glut_2	42.17330677290837	0.052246206
0272 CA1-ProS Glut_2	43.14260407440213	0.11728787
0273 CA1-ProS Glut_2	52.55902777777778	0.12104445
0274 CA1-ProS Glut_2	45.61491628614916	0.09934888
0275 CA1-ProS Glut_2	38.53202846975089	0.10470261
0276 CA1-ProS Glut_2	28.053973013493252	0.085337915
0277 CA1-ProS Glut_2	29.87292817679558	0.07679371
0278 CA1-ProS Glut_3	36.85950413223141	-0.0025233268
0279 CA1-ProS Glut_3	34.62420382165605	0.10031481
0280 CA1-ProS Glut_3	32.57440476190476	0.096180394
0281 CA1-ProS Glut_3	47.62127659574468	0.09801162
0282 CA1-ProS Glut_3	29.472727272727273	0.078739844
0283 CA1-ProS Glut_3	34.08571428571429	0.04920767
0284 CA1-ProS Glut_4	48.27715877437326	0.1141266
0285 CA1-ProS Glut_4	59.708196721311474	0.115232475
0286 CA1-ProS Glut_4	56.54941634241245	0.13060619
0287 CA1-ProS Glut_4	35.92282958199357	0.11407446
0288 CA1-ProS Glut_4	38.849270664505674	0.058380734
0289 CA1-ProS Glut_5	50.69230769230769	0.09785002
0290 CA1-ProS Glut_5	71.95867768595042	0.032151252
0291 CA1-ProS Glut_5	72.8877928483354	0.10260272
0292 CA1-ProS Glut_5	56.17829457364341	0.09176179
0293 CA1-ProS Glut_6	26.614035087719298	0.098191224
0294 CA1-ProS Glut_6	29.294314381270905	0.08094526
0295 CA1-ProS Glut_6	29.246153846153845	0.050889544
0296 CA3 Glut_1	47.22878228782288	0.09109766
0297 CA3 Glut_1	44.87522441651706	0.112895384
0298 CA3 Glut_1	44.62048192771084	0.120412886
0299 CA3 Glut_1	40.1247311827957	0.09602768
0300 CA3 Glut_1	50.47142857142857	0.10981132
0301 CA3 Glut_1	59.89403973509934	0.104625806
0302 CA3 Glut_2	60.331491712707184	0.07402791
0303 CA3 Glut_2	65.24137931034483	0.09342726
0304 CA3 Glut_2	56.84382284382284	0.10633023
0305 CA3 Glut_2	55.76637554585153	0.08086096
0306 CA3 Glut_2	70.74675324675324	0.08423457
0307 CA3 Glut_3	56.65580182529335	0.124416426
0308 CA3 Glut_3	59.387142857142855	0.09972627
0309 CA3 Glut_3	59.44132959551462	0.12382612
0310 CA2-FC-IG Glut_1	43.84733606557377	0.10309835
0311 CA3 Glut_3	53.774647887323944	0.116968915
0312 CA3 Glut_3	49.475232198142415	0.1045202
0313 CA3 Glut_3	69.54646840148699	0.11079585
0314 CA3 Glut_4	48.95585738539898	0.11367914
0315 CA3 Glut_4	45.37961518460738	0.13813536
0316 CA3 Glut_4	38.73264216148288	0.13693249
0317 CA3 Glut_5	72.59661835748793	0.09854733
0318 CA3 Glut_5	45.52230685527748	0.11508657
0319 L2 IT PPP-APr Glut_1	63.26609442060086	0.10670298
0320 L2 IT PPP-APr Glut_1	55.27075812274368	0.07638678
0321 L2 IT PPP-APr Glut_1	47.920731707317074	0.10646072
0322 L2 IT PPP-APr Glut_1	42.45859872611465	0.0752436
0323 L2 IT PPP-APr Glut_2	55.44055944055944	0.09587361
0324 L2 IT PPP-APr Glut_2	66.92857142857143	0.08536431
0325 L2 IT PPP-APr Glut_2	56.93181818181818	0.0853852
0326 L2 IT PPP-APr Glut_2	56.07462686567164	0.073613256
0327 L2 IT PPP-APr Glut_3	60.982300884955755	0.033612933
0328 L2 IT PPP-APr Glut_3	69.13223140495867	0.065639615
0329 L2 IT PPP-APr Glut_4	60.8021978021978	0.102266274
0330 L2/3 IT PPP Glut_1	32.59605026929982	0.12712021
0331 L2/3 IT PPP Glut_1	36.64833462432223	0.14258379
0332 L2/3 IT PPP Glut_1	38.23031203566122	0.14856917
0333 L2/3 IT PPP Glut_1	43.864583333333336	0.10502378
0334 L2/3 IT PPP Glut_2	67.1765873015873	0.107038096
0335 L2/3 IT PPP Glut_2	65.9906779661017	0.119337335
0336 L2/3 IT PPP Glut_2	56.99487785657998	0.13549428
0337 L2/3 IT PPP Glut_2	53.10649819494585	0.116961576
0338 L2/3 IT PPP Glut_3	37.29122055674518	0.11308053
0339 L2/3 IT PPP Glut_3	47.33729821580289	0.13329685
0340 L2/3 IT PPP Glut_3	48.2180149168101	0.1187195
0341 L2/3 IT PPP Glut_3	41.732824427480914	0.12919801
0342 L2/3 IT PPP Glut_3	48.474550898203596	0.10451347
0343 L2/3 IT RSP Glut_1	52.675609210820475	0.09922171
0344 L2/3 IT RSP Glut_2	94.40999869468737	0.09046291
0345 L2/3 IT RSP Glut_2	148.8987854251012	0.07553972
0346 L2/3 IT RSP Glut_2	88.2782495101241	0.06460532
0347 L2/3 IT RSP Glut_2	141.12849162011173	0.05756443
0348 L4 RSP-ACA Glut	112.41646489104116	0.034757562
0349 L4 RSP-ACA Glut	69.70305052430886	0.06703701
0350 L5 ET CTX Glut_1	20.272727272727273	0.080390245
0351 L5 ET CTX Glut_1	27.268493150684932	0.11917016
0352 L5 ET CTX Glut_1	26.13101701049584	0.099528804
0353 L5 ET CTX Glut_1	30.920099875156055	0.11622828
0354 L5 ET CTX Glut_1	29.00769230769231	0.106154785
0355 L5 ET CTX Glut_1	25.54060066740823	0.08739324
0356 L5 ET CTX Glut_1	25.831207801950487	0.08564866
0357 L5 ET CTX Glut_1	28.278514588859416	0.085121065
0358 L5 ET CTX Glut_1	41.489296636085626	0.07965282
0359 L5 ET CTX Glut_1	26.29976851851852	0.09567009
0360 L5 ET CTX Glut_2	34.48108108108108	0.106288366
0361 L5 ET CTX Glut_2	41.27877385772123	0.08155061
0362 L5 ET CTX Glut_2	130.13953488372093	0.086526744
0363 L5 ET CTX Glut_2	113.0463768115942	0.039922316
0364 L5 ET CTX Glut_2	54.88817891373802	0.104029156
0365 L5 ET CTX Glut_2	40.29024583663759	0.08818611
0366 L5 ET CTX Glut_3	39.27683615819209	0.10249785
0367 L5 ET CTX Glut_3	32.26935380678183	0.09857817
0368 L5 ET CTX Glut_3	33.99354838709677	0.09998065
0369 L5 ET CTX Glut_3	34.82428115015974	0.0885529
0370 L5 ET CTX Glut_3	33.46511627906977	0.12599209
0371 L5 ET CTX Glut_4	28.34502923976608	0.027144613
0372 L5 ET CTX Glut_4	42.830555555555556	0.013004533
0373 L5 ET CTX Glut_4	31.10112359550562	0.060269915
0374 L5 ET CTX Glut_4	33.98067632850242	-0.011703096
0375 L5 ET CTX Glut_4	29.872596153846153	0.010678773
0376 L5 ET CTX Glut_5	22.67550702028081	0.1100122
0377 L5 ET CTX Glut_5	42.50139275766017	0.117300935
0378 L5 ET CTX Glut_5	27.383488681757658	0.09496255
0379 L5 ET CTX Glut_5	73.36997319034853	0.11412746
0380 L5 ET CTX Glut_6	65.3314606741573	0.11613176
0381 L5 ET CTX Glut_6	67.13612565445027	0.11640663
0382 L5 ET CTX Glut_6	44.07683741648107	0.11162273
0383 L5 ET CTX Glut_6	58.604878048780485	0.11975254
0384 SUB-ProS Glut_1	36.29955947136564	0.09346322
0385 SUB-ProS Glut_1	32.20682302771855	0.10148124
0386 SUB-ProS Glut_1	38.32513661202186	0.086975224
0387 SUB-ProS Glut_1	33.03194103194103	0.092686206
0388 SUB-ProS Glut_1	34.702127659574465	0.098947555
0389 SUB-ProS Glut_2	34.899896800825594	0.07578538
0390 SUB-ProS Glut_2	44.01797752808989	0.1007784
0391 SUB-ProS Glut_2	30.694259012016023	0.08065347
0392 SUB-ProS Glut_2	53.05357142857143	0.08584645
0393 SUB-ProS Glut_2	29.83076923076923	0.06701144
0394 SUB-ProS Glut_2	24.5	0.07879918
0395 SUB-ProS Glut_3	27.62331081081081	0.09489367
0396 SUB-ProS Glut_3	27.1005291005291	0.105739616
0397 SUB-ProS Glut_3	31.31578947368421	0.110443845
0398 SUB-ProS Glut_3	30.84090909090909	0.018634751
0399 L5 PPP Glut	46.45093945720251	0.03736297
0400 L6b EPd Glut_1	48.10550458715596	0.08328717
0401 L6b EPd Glut_1	48.54545454545455	0.07690337
0402 L6b EPd Glut_2	48.407766990291265	0.07651683
0403 L6b EPd Glut_2	43.0781990521327	0.06615328
0404 L6b EPd Glut_3	40.52238805970149	0.10858927
0405 L6b EPd Glut_3	32.29960053262317	0.09963797
0406 L6b EPd Glut_3	30.035772357723577	0.062367752
0407 L6b/CT ENT Glut_1	34.47071702244116	0.09264224
0408 L6b/CT ENT Glut_1	36.03370786516854	0.084182106
0409 L6b/CT ENT Glut_1	48.24130663856691	0.10398339
0410 L6b/CT ENT Glut_1	38.91935483870968	0.10493016
0411 L6b/CT ENT Glut_2	38.1731843575419	0.039496608
0412 L6b/CT ENT Glut_2	32.059001512859304	0.052386366
0413 L6b/CT ENT Glut_2	49.9875	0.08595749
0414 L6b/CT ENT Glut_2	42.87179487179487	0.06070906
0415 L6b/CT ENT Glut_3	43.50423728813559	0.07274505
0416 L6b/CT ENT Glut_3	45.34388185654009	0.0661015
0417 L6b/CT ENT Glut_3	43.457564575645755	0.0835653
0418 L6b/CT ENT Glut_4	54.674396814242215	0.106549636
0419 L6b/CT ENT Glut_4	51.453688297282305	0.106665105
0420 L6b/CT ENT Glut_4	49.92987804878049	0.055475295
0421 L6b CTX Glut_1	91.1488736532811	0.09531465
0422 L6b CTX Glut_1	49.3751629726206	0.06894667
0423 L6b CTX Glut_1	48.75530532698138	0.08778501
0424 L6b CTX Glut_2	44.93398533007335	0.10662182
0425 L6b CTX Glut_2	45.693069306930695	0.07995322
0426 L6b CTX Glut_2	45.33469745688395	0.0900608
0427 L6b CTX Glut_2	36.089463220675945	0.10346702
0428 L6b CTX Glut_3	48.85462555066079	0.061239656
0429 L6b CTX Glut_3	47.27608695652174	0.037686266
0430 L6b CTX Glut_3	54.87488500459982	0.07758506
0431 L6b CTX Glut_3	48.45132743362832	0.08051421
0432 L6b CTX Glut_4	45.47680412371134	0.060790244
0433 L6 CT CTX Glut_1	49.469927603489886	0.07856357
0434 L6 CT CTX Glut_1	44.415872601488054	0.09169185
0435 L6 CT CTX Glut_1	43.34649122807018	0.03781081
0436 L6 CT CTX Glut_1	43.57054033048356	0.09185807
0437 L6 CT CTX Glut_1	46.267164179104476	0.041274603
0438 L6 CT CTX Glut_2	43.97841726618705	-0.074582346
0439 L6 CT CTX Glut_2	43.161222020568665	0.09932066
0440 L6 CT CTX Glut_2	42.962636009033055	0.09578791
0441 L6 CT CTX Glut_2	49.54584905660377	0.07192888
0442 L6 CT CTX Glut_3	44.851525982952985	0.100493066
0443 L6 CT CTX Glut_3	58.570996978851966	0.036252473
0444 L6 CT CTX Glut_3	56.63013698630137	0.06356063
0445 L6 CT CTX Glut_3	67.13274336283186	0.05598775
0446 L6 CT CTX Glut_3	68.17888563049853	0.09379257
0447 L6 CT CTX Glut_4	49.6131511528608	0.07495057
0448 L6 CT CTX Glut_5	126.36909871244636	0.043452688
0449 L6 CT CTX Glut_5	96.34047436878348	0.082622424
0450 L6 CT CTX Glut_5	59.21467889908257	0.07931437
0451 L6 CT CTX Glut_5	34.20994832041344	0.08305161
0452 L6 CT CTX Glut_5	56.46915638546182	0.09250178
0453 L6 CT CTX Glut_5	53.18501529051988	0.09762094
0454 L6 CT CTX Glut_6	42.36076817558299	0.045777354
0455 CT SUB Glut_1	49.47486772486773	0.07635591
0456 CT SUB Glut_2	39.05020080321285	0.062222358
0457 CT SUB Glut_2	42.340816326530614	0.07913333
0458 L5 NP CTX Glut_1	44.40677966101695	0.06907213
0459 L5 NP CTX Glut_1	47.22188449848024	0.08825463
0460 L5 NP CTX Glut_1	49.08233532934132	0.082074195
0461 L5 NP CTX Glut_2	45.086087904104616	0.090912476
0462 L5 NP CTX Glut_2	48.29538904899135	0.08503734
0463 L5 NP CTX Glut_2	37.22927241962775	0.08496872
0464 L5 NP CTX Glut_2	81.92857142857143	0.08416424
0465 L5 NP CTX Glut_3	29.23495264283532	0.0949384
0466 L5 NP CTX Glut_3	28.831899024670108	0.08123489
0467 L5 NP CTX Glut_3	27.66228373702422	0.08083462
0468 L5 NP CTX Glut_3	37.241706161137444	0.06337718
0469 L5 NP CTX Glut_4	42.767895878524946	0.034803353
0470 L5 NP CTX Glut_4	40.050666666666665	0.053473566
0471 L5 NP CTX Glut_4	44.17184265010352	0.06334589
0472 L5 NP CTX Glut_5	67.33035714285714	0.05475218
0473 L5 NP CTX Glut_5	54.27972027972028	0.003258246
0474 NP SUB Glut_1	35.35673187571922	0.07955757
0475 NP SUB Glut_1	46.52407407407407	0.05994788
0476 NP SUB Glut_2	41.171052631578945	0.06329368
0477 NP SUB Glut_2	42.49376558603491	0.06984543
0478 NP SUB Glut_2	40.28014616321559	0.08871798
0479 NP SUB Glut_2	35.75590551181102	0.08951642
0480 NP PPP Glut	58.47457627118644	0.037909433
0481 NP PPP Glut	48.94969818913481	0.057719387
0482 NP PPP Glut	49.142105263157895	0.059367135
0483 CA2-FC-IG Glut_2	61.3974358974359	0.07089175
0484 CA2-FC-IG Glut_2	50.89756097560976	0.089433186
0485 DG Glut_1	96.15315315315316	0.0650642
0486 DG Glut_1	82.35107376283847	0.08382019
0487 DG Glut_1	67.25714285714285	-0.05504058
0488 DG Glut_2	94.3563571659657	0.08010762
0489 DG Glut_2	92.38228438228438	0.055917338
0490 DG Glut_2	97.71888412017168	0.100278415
0491 DG Glut_3	83.01381215469613	0.0082079
0492 DG Glut_3	83.22857142857143	-0.003300747
0493 DG Glut_4	90.24102449390449	0.097309075
0494 NLOT Rho Glut	28.709939148073023	0.05265633
0495 Vip Gaba_9	42.432432432432435	0.045117572
0496 Vip Gaba_9	45.010416666666664	0.04009425
0497 Vip Gaba_1	41.82044198895028	0.029679738
0498 Vip Gaba_9	49.79661016949152	0.071513705
0499 Vip Gaba_9	37.74846625766871	0.038006227
0500 Vip Gaba_1	52.70317634173056	-0.0023318182
0501 Vip Gaba_1	37.35820895522388	0.0034140379
0502 Vip Gaba_10	42.0	-0.00841611
0503 Vip Gaba_1	38.932203389830505	-0.05463076
0504 Vip Gaba_10	28.69090909090909	-0.023462664
0505 Vip Gaba_2	49.26304347826087	0.062281918
0506 Vip Gaba_2	38.086556169429095	0.08624455
0507 Vip Gaba_2	47.451219512195124	0.08049305
0508 Vip Gaba_7	47.254901960784316	0.09348448
0509 Vip Gaba_7	45.107142857142854	0.08257247
0510 Vip Gaba_7	51.666666666666664	0.069114596
0511 Vip Gaba_2	37.91153846153846	0.08273383
0512 Vip Gaba_2	39.880886426592795	0.0736294
0513 Vip Gaba_3	37.91063829787234	0.099975586
0514 Vip Gaba_3	42.23698384201077	0.08296869
0515 Vip Gaba_11	52.526666666666664	0.045496214
0516 Vip Gaba_3	38.90343347639485	0.0716186
0517 Vip Gaba_3	37.683397683397686	0.052648954
0518 Vip Gaba_4	37.74820143884892	0.067725286
0519 Vip Gaba_4	40.67605633802817	0.08889033
0520 Vip Gaba_4	41.3757225433526	0.1034923
0521 Vip Gaba_11	51.55187165775401	0.08960108
0522 Vip Gaba_4	45.25253991291727	0.10003527
0523 Vip Gaba_12	52.02054794520548	0.06283689
0524 Vip Gaba_12	49.52596685082873	0.07556667
0525 Sncg Gaba_2	47.26857142857143	-0.025097406
0526 Vip Gaba_5	45.826530612244895	0.07178299
0527 Vip Gaba_5	52.45379310344828	0.04978643
0528 Vip Gaba_5	48.668411867364746	0.029060842
0529 Vip Gaba_5	53.60501567398119	0.065352775
0530 Vip Gaba_5	37.55223880597015	0.085791096
0531 Vip Gaba_8	42.204188481675395	0.077380955
0532 Vip Gaba_8	37.670731707317074	0.07790755
0533 Vip Gaba_6	43.48148148148148	0.09843723
0534 Vip Gaba_6	52.2	0.07568562
0535 Vip Gaba_6	53.328947368421055	0.08813721
0536 Sncg Gaba_3	36.88122605363985	0.054902527
0537 Sncg Gaba_3	43.02980132450331	0.07420262
0538 Vip Gaba_6	39.89032258064516	0.096138544
0539 Sncg Gaba_7	31.49537037037037	0.08554726
0540 Sncg Gaba_1	40.285714285714285	0.113744564
0541 RHP-COA Ndnf Gaba_1	39.044444444444444	0.048316516
0542 Sncg Gaba_1	39.30483271375465	0.10434641
0543 Sncg Gaba_1	43.75739644970414	0.08726249
0544 Sncg Gaba_1	41.9198606271777	0.08939525
0545 Sncg Gaba_1	33.0990099009901	0.073280655
0546 Sncg Gaba_2	38.89237668161435	0.07302174
0547 Sncg Gaba_6	45.01913043478261	0.11367924
0548 Sncg Gaba_2	42.282786885245905	0.020456227
0549 Sncg Gaba_5	37.601851851851855	0.070017606
0550 Sncg Gaba_5	41.825842696629216	0.055862073
0551 Sncg Gaba_3	39.447731755424066	0.0757402
0552 Sncg Gaba_3	43.1588785046729	0.06778521
0553 Sncg Gaba_3	45.21658986175115	0.089630626
0554 Sncg Gaba_8	34.863157894736844	0.09209937
0555 Sncg Gaba_3	36.06341463414634	0.08861709
0556 Sncg Gaba_8	31.443298969072163	0.044286083
0557 RHP-COA Ndnf Gaba_5	46.901408450704224	0.115087375
0558 Sncg Gaba_5	38.37007874015748	0.084108606
0559 RHP-COA Ndnf Gaba_5	24.757575757575758	0.08136913
0560 Sncg Gaba_4	39.73614457831325	0.06950387
0561 RHP-COA Ndnf Gaba_6	33.60212201591512	0.04725836
0562 RHP-COA Ndnf Gaba_5	23.92391304347826	0.08911392
0563 RHP-COA Ndnf Gaba_5	27.473684210526315	0.06860777
0564 RHP-COA Ndnf Gaba_5	38.073170731707314	0.08244971
0565 RHP-COA Ndnf Gaba_6	37.91379310344828	0.045195904
0566 RHP-COA Ndnf Gaba_4	31.92156862745098	0.049839936
0567 RHP-COA Ndnf Gaba_4	46.43939393939394	0.07179947
0568 RHP-COA Ndnf Gaba_1	20.152173913043477	0.09486272
0569 RHP-COA Ndnf Gaba_1	18.98148148148148	0.07518269
0570 RHP-COA Ndnf Gaba_1	32.7746835443038	0.118924014
0571 RHP-COA Ndnf Gaba_3	21.182186234817813	0.10973655
0572 RHP-COA Ndnf Gaba_2	28.992481203007518	0.107285105
0573 RHP-COA Ndnf Gaba_2	27.461928934010153	0.08187035
0574 RHP-COA Ndnf Gaba_2	24.106382978723403	0.11510745
0575 RHP-COA Ndnf Gaba_3	31.693181818181817	0.11809347
0576 RHP-COA Ndnf Gaba_3	22.640883977900554	0.11575099
0577 RHP-COA Ndnf Gaba_3	26.048484848484847	0.10934513
0578 Lamp5 Gaba_1	32.725	0.065669246
0579 Lamp5 Gaba_1	30.322892938496583	0.076914586
0580 Lamp5 Gaba_1	33.31993972877951	0.106959134
0581 Lamp5 Gaba_1	45.87894736842105	0.10162022
0582 Lamp5 Gaba_1	37.29255319148936	0.10488587
0583 Lamp5 Gaba_1	31.143570536828964	0.10666838
0584 Lamp5 Gaba_1	26.76851851851852	0.040502183
0585 Lamp5 Gaba_1	22.975757575757576	0.09986108
0586 Lamp5 Gaba_2	37.654008438818565	-0.15470429
0587 Lamp5 Gaba_2	30.695652173913043	-0.0720773
0588 Lamp5 Gaba_2	31.770967741935483	-0.011845229
0589 Lamp5 Gaba_2	45.28292682926829	-0.055515572
0590 Lamp5 Gaba_2	34.43603133159269	0.06672754
0591 Lamp5 Gaba_3	25.29668674698795	0.021007152
0592 Lamp5 Gaba_3	28.91875	-0.048553772
0593 Lamp5 Gaba_3	26.387453874538746	0.04817714
0594 Lamp5 Gaba_4	29.771484375	-0.05913959
0595 Lamp5 Gaba_4	34.98601398601399	-0.072834685
0596 Lamp5 Lhx6 Gaba	39.109778597785976	0.09673903
0597 Lamp5 Lhx6 Gaba	25.905982905982906	0.051851768
0598 Lamp5 Lhx6 Gaba	30.24390243902439	0.09589553
0599 Lamp5 Lhx6 Gaba	55.330935251798564	-0.039554812
0600 Lamp5 Lhx6 Gaba	53.46969696969697	0.01039589
0601 Lamp5 Lhx6 Gaba	48.33771929824562	0.07756547
0602 Lamp5 Lhx6 Gaba	32.79661016949152	0.06419615
0603 Lamp5 Lhx6 Gaba	46.1280353200883	0.0732412
0604 Pvalb chandelier Gaba	48.96218487394958	0.03989365
0605 Pvalb chandelier Gaba	40.45261984392419	0.064459324
0606 Sst Gaba_14	44.44581280788177	0.00827094
0607 Pvalb Gaba_1	45.380396732788796	0.0031130994
0608 Pvalb Gaba_1	46.42414355628059	-0.041223586
0609 Pvalb Gaba_1	44.067811158798285	0.06904485
0610 Pvalb Gaba_7	43.624844720496895	0.04853391
0611 Pvalb Gaba_9	43.319148936170215	-0.016853943
0612 Pvalb Gaba_6	41.357194504699926	0.052508347
0613 Pvalb Gaba_6	45.301587301587304	0.0010501283
0614 Pvalb Gaba_2	41.50979020979021	0.066932805
0615 Pvalb Gaba_2	33.013171225937185	0.08002403
0616 Pvalb Gaba_2	46.92134831460674	0.058753785
0617 Pvalb Gaba_4	42.63809082483781	0.102710545
0618 Pvalb Gaba_3	51.30205901082573	0.116545625
0619 Pvalb Gaba_3	36.91107382550336	0.072963186
0620 Pvalb Gaba_8	40.121244867084506	0.084615
0621 Pvalb Gaba_3	49.27528654735572	0.09125238
0622 Pvalb Gaba_4	38.1217292377702	0.05807609
0623 Pvalb Gaba_4	39.444270015698585	0.054606773
0624 Pvalb Gaba_4	43.65840707964602	0.06289917
0625 Pvalb Gaba_5	35.5309700038956	0.08414539
0626 Pvalb Gaba_5	35.06754966887417	0.05382086
0627 Pvalb Gaba_5	37.37906137184115	0.06854141
0628 Pvalb Gaba_4	46.04317055909413	0.0818442
0629 Sst Gaba_1	37.43227665706052	0.089846574
0630 Sst Gaba_13	44.838879159369526	0.11397834
0631 Sst Gaba_13	42.623149394347244	0.100608684
0632 Sst Gaba_12	43.04362416107382	0.08193961
0633 Sst Gaba_14	47.24590163934426	0.088410705
0634 Sst Gaba_1	50.661764705882355	0.04531729
0635 Sst Gaba_1	46.74122807017544	0.07020821
0636 Sst Gaba_1	46.62634989200864	0.056731638
0637 Sst Gaba_1	46.308510638297875	0.051187035
0638 Sst Gaba_1	47.76086956521739	0.05840402
0639 Sst Gaba_14	43.26086956521739	0.047764067
0640 Sst Gaba_12	44.44632768361582	0.028989876
0641 Sst Gaba_12	47.45893719806763	0.071725585
0642 Sst Gaba_2	32.088300220750554	0.07057015
0643 Sst Gaba_18	37.14409722222222	0.0745724
0644 Sst Gaba_18	31.831541218637994	0.07104941
0645 Sst Gaba_2	31.100446428571427	0.056445543
0646 Sst Gaba_10	40.23102310231023	0.08347374
0647 Sst Gaba_6	39.31336405529954	0.07837266
0648 Sst Gaba_6	42.64745762711864	0.039204933
0649 Sst Gaba_17	39.57367387033399	0.06311218
0650 Sst Gaba_2	34.01929824561404	0.0862082
0651 Sst Gaba_2	32.871875	0.05610468
0652 Sst Gaba_17	35.34825870646766	0.049324386
0653 Pvalb Gaba_10	34.103092783505154	-0.06736518
0654 Sst Gaba_15	41.59615384615385	0.09639562
0655 Sst Gaba_3	32.61581920903955	0.0735209
0656 Sst Gaba_3	31.100313479623825	0.08813544
0657 Sst Gaba_3	43.010989010989015	0.07556453
0658 Sst Gaba_3	40.70317002881844	0.09945365
0659 Sst Gaba_3	39.53403141361257	0.09753465
0660 Sst Gaba_3	37.715025906735754	0.084541984
0661 Sst Gaba_3	39.09251101321586	0.09974652
0662 Sst Gaba_3	35.28260869565217	0.037928946
0663 Pvalb Gaba_9	38.45112781954887	-0.12806909
0664 Sst Gaba_4	39.407303370786515	0.10501372
0665 Sst Gaba_11	41.18227424749164	0.07020733
0666 Sst Gaba_4	48.40998487140696	0.06368734
0667 Sst Gaba_4	43.256723716381416	0.09636722
0668 Sst Gaba_4	31.644628099173552	0.08704753
0669 Sst Gaba_4	42.733463035019454	0.0937338
0671 Sst Gaba_11	31.499419279907084	0.0307351
0672 Sst Gaba_2	33.087044534412954	0.048073888
0673 Sst Gaba_16	40.6	0.079252
0674 Sst Gaba_16	43.49632352941177	0.06697334
0675 Sst Gaba_5	40.8485342019544	0.03590265
0676 Sst Gaba_5	45.287581699346404	0.104419924
0677 Sst Gaba_5	44.027088036117384	0.06928682
0678 Sst Gaba_16	44.781925343811395	0.09685117
0679 Sst Gaba_16	52.270557029177716	0.07576945
0680 Sst Gaba_5	44.755102040816325	0.10538759
0681 Sst Gaba_19	32.25704225352113	0.0042198487
0682 Sst Gaba_19	37.64545454545455	0.04746382
0683 Sst Gaba_6	34.391975308641975	0.063667625
0684 Sst Gaba_6	41.050632911392405	0.0766177
0685 Sst Gaba_6	53.050980392156866	0.083062656
0686 Sst Gaba_6	42.62916666666667	0.0300187
0687 Sst Gaba_6	41.925233644859816	0.004283995
0688 Sst Gaba_7	50.97985948477752	0.12668702
0689 Sst Gaba_7	47.147887323943664	0.10735672
0690 Sst Gaba_15	39.77259475218659	0.09404409
0691 Sst Gaba_15	40.60204081632653	0.10563195
0692 Sst Gaba_7	58.123664122137406	0.105909765
0693 Sst Gaba_8	50.68896925858951	0.05833051
0694 Sst Gaba_8	51.0	0.06034536
0695 Sst Gaba_10	50.84041548630784	0.119975
0696 Sst Gaba_10	37.226537216828476	0.078070715
0697 Sst Gaba_8	46.87821782178218	0.07028255
0698 Sst Gaba_9	40.60877192982456	0.080663696
0699 Sst Gaba_9	35.95348837209303	0.118429646
0700 Sst Gaba_9	37.37643207855974	0.09386406
0701 Sst Gaba_9	34.22811059907834	0.0960345
0702 STR Prox1 Lhx6 Gaba_1	39.57333333333333	0.01492095
0703 STR Prox1 Lhx6 Gaba_1	44.93333333333333	0.025005588
0704 STR Prox1 Lhx6 Gaba_1	45.5	0.003829077
0705 STR Prox1 Lhx6 Gaba_1	39.74125874125874	0.0596157
0706 STR Prox1 Lhx6 Gaba_2	50.56559139784946	0.086985655
0707 STR Prox1 Lhx6 Gaba_2	49.93900481540931	0.08907396
0708 STR Prox1 Lhx6 Gaba_2	39.03496503496503	0.0514039
0709 STRv Lhx8 Gaba_1	46.688442211055275	0.06577652
0710 STRv Lhx8 Gaba_1	39.06799336650083	0.10815703
0711 STR Prox1 Lhx6 Gaba_2	45.55646397547266	0.12260769
0712 STR Prox1 Lhx6 Gaba_3	37.666666666666664	0.008669409
0713 STR Prox1 Lhx6 Gaba_3	46.99074074074074	0.038452715
0714 STRv Lhx8 Gaba_1	47.53313253012048	0.067649074
0715 STRv Lhx8 Gaba_1	48.10333333333333	0.065693185
0716 STRv Lhx8 Gaba_2	44.535353535353536	0.04617956
0717 STRv Lhx8 Gaba_2	39.94903339191564	0.025654346
0718 Sst Chodl Gaba_1	30.71014492753623	-0.02966038
0719 Sst Chodl Gaba_1	40.472727272727276	0.053830285
0720 Sst Chodl Gaba_3	44.03846153846154	0.06866034
0721 Sst Chodl Gaba_1	33.294117647058826	-0.018448632
0722 Sst Chodl Gaba_1	38.46875	0.054780625
0723 Sst Chodl Gaba_2	41.670483460559794	0.10819979
0724 Sst Chodl Gaba_2	42.484276729559745	0.06503383
0725 Sst Chodl Gaba_2	50.26190476190476	0.13004172
0726 Sst Chodl Gaba_2	41.78955223880597	0.11526284
0727 Sst Chodl Gaba_2	44.39705882352941	0.059815034
0728 Sst Chodl Gaba_2	36.074074074074076	0.07275604
0729 Sst Chodl Gaba_3	45.09090909090909	0.06358888
0730 Sst Chodl Gaba_4	43.55411255411256	0.077593066
0731 Sst Chodl Gaba_4	43.367077464788736	0.13474624
0732 Sst Chodl Gaba_5	39.46511627906977	0.055847347
0733 Sst Chodl Gaba_5	41.645669291338585	-0.06265074
0734 NDB-SI-MA-STRv Lhx8 Gaba_1	40.60550458715596	-0.0208187
0735 NDB-SI-MA-STRv Lhx8 Gaba_1	45.14423076923077	0.088481866
0736 NDB-SI-MA-STRv Lhx8 Gaba_1	42.2695652173913	0.04313532
0737 NDB-SI-MA-STRv Lhx8 Gaba_1	43.58441558441559	0.03442314
0738 NDB-SI-MA-STRv Lhx8 Gaba_1	39.32432432432432	0.053375803
0739 NDB-SI-MA-STRv Lhx8 Gaba_1	38.26	0.03858742
0740 NDB-SI-MA-STRv Lhx8 Gaba_1	42.675	0.0504341
0741 NDB-SI-MA-STRv Lhx8 Gaba_10	41.41955835962145	0.050610956
0742 NDB-SI-MA-STRv Lhx8 Gaba_10	39.71028037383178	0.032699134
0743 NDB-SI-MA-STRv Lhx8 Gaba_10	38.97872340425532	0.03304892
0744 Sst Chodl Gaba_6	34.630434782608695	-0.103926
0745 NDB-SI-MA-STRv Lhx8 Gaba_11	46.5440313111546	0.09116828
0746 NDB-SI-MA-STRv Lhx8 Gaba_2	42.40243902439025	0.07505015
0747 NDB-SI-MA-STRv Lhx8 Gaba_2	44.49010989010989	0.11499094
0748 NDB-SI-MA-STRv Lhx8 Gaba_2	43.488	0.06141421
0749 NDB-SI-MA-STRv Lhx8 Gaba_2	46.59183673469388	0.10393324
0750 NDB-SI-MA-STRv Lhx8 Gaba_2	45.5	0.1277218
0751 NDB-SI-MA-STRv Lhx8 Gaba_2	46.795665634674926	0.1205317
0752 NDB-SI-MA-STRv Lhx8 Gaba_2	39.80367231638418	0.08660326
0753 NDB-SI-MA-STRv Lhx8 Gaba_2	39.91370558375635	0.09016153
0754 NDB-SI-MA-STRv Lhx8 Gaba_2	40.552763819095475	0.048619702
0755 NDB-SI-MA-STRv Lhx8 Gaba_3	48.776	0.09165041
0756 NDB-SI-MA-STRv Lhx8 Gaba_3	48.49122807017544	0.04077058
0757 NDB-SI-MA-STRv Lhx8 Gaba_3	43.74576271186441	0.061987866
0758 NDB-SI-MA-STRv Lhx8 Gaba_3	58.86666666666667	0.084167354
0759 NDB-SI-MA-STRv Lhx8 Gaba_3	44.0125	0.11958903
0760 NDB-SI-MA-STRv Lhx8 Gaba_3	46.390052356020945	0.0860795
0761 NDB-SI-MA-STRv Lhx8 Gaba_3	47.31707317073171	0.07237998
0762 NDB-SI-MA-STRv Lhx8 Gaba_3	43.285714285714285	0.014460426
0763 NDB-SI-MA-STRv Lhx8 Gaba_3	42.857142857142854	0.07299303
0764 NDB-SI-MA-STRv Lhx8 Gaba_3	51.63953488372093	0.09984423
0765 NDB-SI-MA-STRv Lhx8 Gaba_4	31.4	0.04709266
0766 NDB-SI-MA-STRv Lhx8 Gaba_8	40.73351648351648	0.03152762
0767 NDB-SI-MA-STRv Lhx8 Gaba_9	29.577380952380953	0.08031419
0768 NDB-SI-MA-STRv Lhx8 Gaba_4	32.89041095890411	0.08083893
0769 NDB-SI-MA-STRv Lhx8 Gaba_4	43.64578313253012	0.08731346
0770 NDB-SI-MA-STRv Lhx8 Gaba_4	41.926760563380284	0.15406395
0771 NDB-SI-MA-STRv Lhx8 Gaba_8	35.86440677966102	0.038690142
0772 NDB-SI-MA-STRv Lhx8 Gaba_8	40.714285714285715	0.010809158
0773 NDB-SI-MA-STRv Lhx8 Gaba_9	29.846153846153847	-0.0010392953
0774 NDB-SI-MA-STRv Lhx8 Gaba_5	41.41463414634146	0.0505975
0775 NDB-SI-MA-STRv Lhx8 Gaba_5	37.53846153846154	-0.001470108
0776 NDB-SI-MA-STRv Lhx8 Gaba_5	44.91891891891892	0.06424245
0777 NDB-SI-MA-STRv Lhx8 Gaba_5	45.02803738317757	0.09517465
0778 NDB-SI-MA-STRv Lhx8 Gaba_5	45.35443037974684	0.074000806
0779 NDB-SI-MA-STRv Lhx8 Gaba_5	39.44736842105263	0.0037285637
0780 Sst Chodl Gaba_3	35.876288659793815	0.06736303
0781 NDB-SI-MA-STRv Lhx8 Gaba_6	35.21666666666667	0.05866563
0782 NDB-SI-MA-STRv Lhx8 Gaba_6	34.01136363636363	0.075701445
0783 NDB-SI-MA-STRv Lhx8 Gaba_6	35.09756097560975	0.060940526
0784 NDB-SI-MA-STRv Lhx8 Gaba_6	35.945205479452056	0.010310084
0785 NDB-SI-MA-STRv Lhx8 Gaba_6	33.29333333333334	0.01980785
0786 NDB-SI-MA-STRv Lhx8 Gaba_12	36.6578947368421	0.06970223
0787 NDB-SI-MA-STRv Lhx8 Gaba_7	47.077319587628864	0.08986557
0788 NDB-SI-MA-STRv Lhx8 Gaba_7	47.36805555555556	0.094595976
0789 NDB-SI-MA-STRv Lhx8 Gaba_7	46.004784688995215	0.102425136
0790 GPe Sox6 Cyp26b1 Gaba_1	45.96031746031746	0.086480014
0791 GPe Sox6 Cyp26b1 Gaba_2	39.63203463203463	0.041552227
0792 GPe Sox6 Cyp26b1 Gaba_2	36.52272727272727	0.0215806
0793 GPe Sox6 Cyp26b1 Gaba_2	31.644736842105264	0.060601722
0794 GPe Sox6 Cyp26b1 Gaba_2	29.11111111111111	0.018945714
0795 PAL-STR Gaba-Chol_1	40.93939393939394	0.07647796
0796 PAL-STR Gaba-Chol_1	39.67063492063492	0.1151437
0797 PAL-STR Gaba-Chol_1	45.22680412371134	0.110991776
0798 PAL-STR Gaba-Chol_1	40.875	0.01677547
0799 PAL-STR Gaba-Chol_1	36.01627486437613	0.13583271
0800 PAL-STR Gaba-Chol_1	37.474747474747474	0.0551682
0801 PAL-STR Gaba-Chol_2	33.666666666666664	0.07895278
0802 PAL-STR Gaba-Chol_2	60.44444444444444	0.00519349
0803 PAL-STR Gaba-Chol_2	61.95959595959596	0.1349007
0804 PAL-STR Gaba-Chol_2	39.94375	0.107719004
0805 PAL-STR Gaba-Chol_2	44.05064456721915	0.16720568
0806 PAL-STR Gaba-Chol_3	40.901408450704224	-0.09603027
0807 PAL-STR Gaba-Chol_3	44.50819672131148	-0.022403842
0808 PAL-STR Gaba-Chol_3	40.287234042553195	-0.1404247
0809 PAL-STR Gaba-Chol_3	44.35668789808917	-0.098822206
0810 PAL-STR Gaba-Chol_3	38.421487603305785	-0.08814299
0811 OT D3 Folh1 Gaba_2	79.10386473429952	0.07471607
0812 OT D3 Folh1 Gaba_1	88.47200832466181	0.112500206
0813 MSN D1 Gaba_1	50.010015174506826	0.04025135
0814 MSN D1 Gaba_1	72.61187845303867	0.041445885
0815 MSN D1 Gaba_1	42.88739495798319	0.049165294
0816 MSN D1 Gaba_1	59.36283185840708	0.05799255
0817 MSN D1 Gaba_1	42.34767025089606	0.022706943
0818 MSN D1 Gaba_2	51.902234636871505	0.02993977
0819 MSN D1 Gaba_2	64.64759036144578	0.06700968
0820 MSN D1 Gaba_6	46.43500273672687	0.08090005
0821 MSN D1 Gaba_6	40.66763005780347	0.0910107
0822 MSN D1 Gaba_4	44.61661576053757	0.098565936
0823 MSN D1 Gaba_4	50.77728194726166	0.06621438
0824 MSN D1 Gaba_3	42.96239730936759	0.11396983
0825 MSN D1 Gaba_3	42.20603652350355	0.115538016
0826 MSN D1 Gaba_3	45.14727085478888	0.09273456
0827 MSN D1 Gaba_8	48.29036073329391	0.08413467
0828 MSN D1 Gaba_8	61.9943661971831	0.032668494
0829 MSN D1 Gaba_8	77.07878787878788	0.051874153
0830 MSN D1 Gaba_9	59.118901453957996	0.080687806
0831 MSN D1 Gaba_5	39.08843537414966	0.016068242
0832 MSN D1 Gaba_5	39.65182186234818	0.045211047
0833 MSN D1 Gaba_5	44.23068893528184	0.088025644
0834 OT D3 Folh1 Gaba_3	51.67854869509866	0.11951691
0835 OT D3 Folh1 Gaba_3	102.97699562916954	0.13153096
0836 MSN D1 Gaba_7	51.726943942133815	0.051677745
0837 MSN D2 Gaba_1	50.35928143712575	0.032531414
0838 MSN D2 Gaba_1	43.5	0.053462747
0839 MSN D2 Gaba_1	40.04854368932039	0.044418357
0840 MSN D2 Gaba_1	27.17748917748918	0.042682078
0841 MSN D2 Gaba_1	51.0	-0.025061768
0842 MSN D2 Gaba_1	43.20608899297424	0.07573328
0843 MSN D2 Gaba_1	51.94086021505376	0.04005127
0844 MSN D2 Gaba_7	44.15547703180212	-0.035144847
0845 MSN D2 Gaba_2	36.892857142857146	0.075580545
0846 MSN D2 Gaba_2	62.517700957934196	0.07962599
0847 MSN D2 Gaba_2	74.20448877805487	0.05364108
0848 MSN D2 Gaba_2	48.4740391957241	0.07706513
0849 MSN D2 Gaba_2	39.81951530612245	0.09910447
0850 MSN D2 Gaba_2	54.384231536926144	0.08769156
0851 MSN D2 Gaba_3	46.51628664495114	-0.013510883
0852 MSN D2 Gaba_4	44.66901542563321	0.10187044
0853 MSN D2 Gaba_4	54.14222222222222	0.07270129
0854 MSN D2 Gaba_4	45.382639541841186	0.10901599
0855 MSN D2 Gaba_4	43.15225826084751	0.089006454
0856 MSN D2 Gaba_5	42.16571428571429	0.067162
0857 MSN D2 Gaba_5	52.50420168067227	0.049174607
0858 MSN D2 Gaba_5	59.97420634920635	0.050369557
0859 MSN D2 Gaba_6	62.30734632683658	-0.0067532286
0860 MSN D2 Gaba_6	50.61764705882353	0.06812097
0861 MSN D2 Gaba_6	43.099620493358636	-0.0069757844
0862 MSN D1 Sema5a Gaba_1	48.03043022035677	0.087201625
0863 MSN D1 Sema5a Gaba_1	46.26696832579186	0.1112682
0864 MSN D1 Sema5a Gaba_2	65.61003861003861	0.087287046
0865 MSN D1 Sema5a Gaba_2	66.3375	0.016431462
0866 MSN D1 Sema5a Gaba_2	84.21612349914237	0.050839666
0867 MSN D1 Sema5a Gaba_2	52.858374384236456	0.09393533
0868 MSN D1 Sema5a Gaba_2	65.12899786780383	0.07736537
0869 MSN D1 Sema5a Gaba_3	70.4213300892133	0.10665122
0870 MSN D1 Sema5a Gaba_3	48.34121621621622	0.037011754
0871 STR-PAL Chst9 Gaba_1	46.43543046357616	0.026953889
0872 STR-PAL Chst9 Gaba_1	49.341517857142854	0.04596124
0873 STR-PAL Chst9 Gaba_1	53.76099426386233	0.08417027
0874 STR-PAL Chst9 Gaba_2	42.60344827586207	-0.018899364
0875 STR-PAL Chst9 Gaba_2	48.32686084142395	0.06194535
0876 STR-PAL Chst9 Gaba_2	51.62432432432433	0.039170448
0877 STR-PAL Chst9 Gaba_2	45.826274848746756	0.033278745
0878 MSN D1 Sema5a Gaba_4	43.659574468085104	-0.028917713
0879 STR-PAL Chst9 Gaba_3	77.74301675977654	0.017666584
0880 STR-PAL Chst9 Gaba_3	66.52699784017278	0.08781457
0881 MSN D1 Sema5a Gaba_4	64.20057443752992	0.0625595
0882 STR-PAL Chst9 Gaba_3	62.54897874114214	0.067319274
0883 STR-PAL Chst9 Gaba_4	56.14846743295019	0.07796403
0884 STR-PAL Chst9 Gaba_4	54.99311926605505	0.047170874
0885 STR-PAL Chst9 Gaba_5	36.416666666666664	-0.07460335
0886 STR-PAL Chst9 Gaba_5	49.69942196531792	-0.010440177
0887 STR-PAL Chst9 Gaba_5	70.05247813411079	0.07421517
0888 IA Mgp Gaba_1	42.11764705882353	0.019874247
0889 IA Mgp Gaba_1	44.924050632911396	0.066231266
0890 IA Mgp Gaba_3	35.31578947368421	0.07004321
0891 IA Mgp Gaba_2	38.285714285714285	0.038965743
0892 IA Mgp Gaba_1	44.388888888888886	0.07094492
0893 IA Mgp Gaba_2	34.28947368421053	0.07218341
0894 IA Mgp Gaba_5	36.34722222222222	0.02002596
0895 IA Mgp Gaba_5	37.47142857142857	0.025254268
0896 IA Mgp Gaba_5	39.458333333333336	-0.024963474
0897 IA Mgp Gaba_4	66.27906976744185	0.07755414
0898 IA Mgp Gaba_3	41.08474576271186	0.02024122
0899 IA Mgp Gaba_3	43.25	0.046243172
0900 NDB-SI-ant Prdm12 Gaba_4	46.32035928143713	0.070704445
0901 NDB-SI-ant Prdm12 Gaba_1	36.130097087378644	0.0902647
0902 NDB-SI-ant Prdm12 Gaba_1	40.86764705882353	0.048277725
0903 NDB-SI-ant Prdm12 Gaba_1	44.63636363636363	0.044878565
0904 NDB-SI-ant Prdm12 Gaba_1	43.57874519846351	0.05745708
0905 NDB-SI-ant Prdm12 Gaba_1	47.13333333333333	0.044835
0906 NDB-SI-ant Prdm12 Gaba_1	43.255072463768116	0.06265451
0907 NDB-SI-ant Prdm12 Gaba_1	35.567567567567565	0.026477342
0908 NDB-SI-ant Prdm12 Gaba_1	48.89547038327526	0.11868802
0909 NDB-SI-ant Prdm12 Gaba_1	44.91772151898734	0.07778383
0910 NDB-SI-ant Prdm12 Gaba_2	39.65151515151515	0.017198103
0911 NDB-SI-ant Prdm12 Gaba_1	43.128787878787875	0.05542548
0912 NDB-SI-ant Prdm12 Gaba_3	38.38461538461539	0.009121721
0913 NDB-SI-ant Prdm12 Gaba_3	43.07446808510638	0.01597075
0914 LSX Sall3 Pax6 Gaba_1	41.59281437125748	-0.0351483
0915 LSX Sall3 Pax6 Gaba_1	47.98924731182796	0.028458754
0916 LSX Sall3 Pax6 Gaba_2	49.470588235294116	0.06920976
0917 LSX Sall3 Pax6 Gaba_2	46.431654676258994	0.08796769
0918 LSX Sall3 Pax6 Gaba_2	44.2	0.07350571
0919 LSX Sall3 Pax6 Gaba_2	49.65151515151515	0.078480326
0920 LSX Sall3 Pax6 Gaba_2	40.61244019138756	0.054240566
0921 LSX Sall3 Pax6 Gaba_2	38.1437125748503	0.050533473
0922 LSX Sall3 Lmo1 Gaba_6	39.08578431372549	0.073055014
0923 LSX Otx2 Gaba_5	40.82248520710059	0.06671704
0924 LSX Otx2 Gaba_1	48.93814432989691	0.064352594
0925 LSX Otx2 Gaba_5	43.5	0.0594304
0926 LSX Otx2 Gaba_5	43.7	0.07793824
0927 LSX Otx2 Gaba_5	34.39393939393939	0.03182924
0928 LSX Otx2 Gaba_5	36.91379310344828	0.048395313
0929 LSX Otx2 Gaba_1	46.81944444444444	0.04856322
0930 LSX Otx2 Gaba_3	42.973684210526315	-0.0024291696
0931 LSX Otx2 Gaba_3	50.16483516483517	0.04885657
0932 LSX Otx2 Gaba_2	49.277027027027025	0.080102146
0933 LSX Otx2 Gaba_2	49.0	0.06669535
0934 LSX Otx2 Gaba_2	44.02808988764045	0.050548602
0935 LSX Otx2 Gaba_3	49.5	0.055221595
0936 LSX Otx2 Gaba_3	47.12871287128713	0.07792774
0937 LSX Otx2 Gaba_3	49.65853658536585	0.062876366
0938 LSX Otx2 Gaba_3	41.59	0.045965232
0939 LSX Otx2 Gaba_3	48.55244755244755	0.07550134
0940 LSX Otx2 Gaba_3	56.95	0.05607421
0941 LSX Otx2 Gaba_4	44.78787878787879	0.052960448
0942 LSX Otx2 Gaba_4	46.67307692307692	0.09114889
0943 LSX Otx2 Gaba_4	50.21212121212121	0.038895264
0944 LSX Otx2 Gaba_4	41.333333333333336	0.05091329
0945 LSX Nkx2-1 Gaba_9	39.63297872340426	0.07264383
0946 LSX Otx2 Gaba_3	48.84	0.0150884
0947 LSX Nkx2-1 Gaba_2	40.57142857142857	0.1181424
0948 LSX Nkx2-1 Gaba_2	50.03225806451613	0.12737668
0949 LSX Nkx2-1 Gaba_1	48.67142857142857	0.062724836
0950 LSX Nkx2-1 Gaba_10	34.76162790697674	0.04146584
0951 LSX Nkx2-1 Gaba_2	32.34285714285714	0.10331611
0952 LSX Nkx2-1 Gaba_2	39.145161290322584	0.07397073
0953 LSX Nkx2-1 Gaba_11	35.07216494845361	0.15279809
0954 LSX Nkx2-1 Gaba_2	37.6695652173913	0.096053645
0955 LSX Nkx2-1 Gaba_2	36.4	0.068848304
0956 LSX Nkx2-1 Gaba_2	59.075471698113205	0.09248071
0957 LSX Nkx2-1 Gaba_2	65.0	0.117238365
0958 LSX Nkx2-1 Gaba_2	54.04255319148936	0.07697255
0959 LSX Nkx2-1 Gaba_2	54.08064516129032	0.12247852
0960 LSX Nkx2-1 Gaba_2	37.923809523809524	0.07572418
0961 LSX Nkx2-1 Gaba_3	42.16831683168317	0.05142977
0962 LSX Nkx2-1 Gaba_7	54.073170731707314	0.05272822
0963 LSX Nkx2-1 Gaba_3	45.44583333333333	0.0638096
0964 LSX Nkx2-1 Gaba_3	46.32692307692308	-0.0057123946
0965 LSX Nkx2-1 Gaba_3	48.83653846153846	0.07929779
0966 LSX Nkx2-1 Gaba_4	38.55555555555556	0.06804266
0967 LSX Nkx2-1 Gaba_4	38.08641975308642	0.04543774
0968 LSX Nkx2-1 Gaba_4	38.06944444444444	0.05392641
0969 LSX Nkx2-1 Gaba_4	45.76433121019108	0.061846193
0970 LSX Nkx2-1 Gaba_5	38.757009345794394	0.08208575
0971 LSX Nkx2-1 Gaba_5	38.04794520547945	0.08716615
0972 LSX Nkx2-1 Gaba_5	45.342592592592595	0.09591331
0973 LSX Nkx2-1 Gaba_5	43.421052631578945	0.06784853
0974 LSX Nkx2-1 Gaba_6	46.17307692307692	0.053781286
0975 LSX Nkx2-1 Gaba_6	39.2442748091603	0.050540272
0976 LSX Nkx2-1 Gaba_6	47.666666666666664	0.06677051
0977 LSX Nkx2-1 Gaba_1	41.310344827586206	0.07735394
0978 LSX Nkx2-1 Gaba_7	47.908396946564885	0.04625578
0979 LSX Nkx2-1 Gaba_7	57.0	0.061921395
0980 LSX Nkx2-1 Gaba_7	40.41509433962264	0.047394015
0981 LSX Nkx2-1 Gaba_8	41.266666666666666	0.025077226
0982 LSX Nkx2-1 Gaba_3	39.198581560283685	0.042196434
0983 LSX Nkx2-1 Gaba_8	38.827586206896555	0.04976038
0984 LSX Prdm12 ve Gaba_1	37.29752066115702	0.06068243
0985 LSX Prdm12 ve Gaba_1	43.832946635730856	0.10269515
0986 LSX Prdm12 ve Gaba_1	44.92372881355932	0.019137783
0987 LSX Prdm12 ve Gaba_1	39.12820512820513	0.06454307
0988 LSX Prdm12 ve Gaba_1	40.03846153846154	0.06885362
0989 LSX Prdm12 ve Gaba_1	47.49367088607595	0.0591379
0990 LSX Prdm12 ve Gaba_1	40.38285714285714	0.10992691
0991 LSX Prdm12 ve Gaba_1	40.65413533834587	0.12564084
0992 LSX Prdm12 ve Gaba_1	31.853658536585368	0.07698508
0993 LSX Prdm12 ve Gaba_3	42.29	0.124616526
0994 LSX Prdm12 ve Gaba_2	35.6421568627451	0.107206725
0995 LSX Prdm12 ve Gaba_2	36.370370370370374	0.10194649
0996 LSX Prdm12 ve Gaba_2	34.713178294573645	0.0794605
0997 LSX Prdm12 ve Gaba_2	44.361702127659576	0.10359822
0998 LSX Prdm12 ve Gaba_2	37.43333333333333	0.10701614
0999 LSX Prdm12 ve Gaba_2	61.61194029850746	0.10825554
1000 LSX Prdm12 ve Gaba_2	38.95	0.06352197
1001 LSX Prdm12 ve Gaba_3	41.726190476190474	0.08448757
1002 LSX Prdm12 ve Gaba_3	53.542857142857144	0.06719496
1003 LSX Prdm12 ve Gaba_3	43.734693877551024	0.06204956
1004 LSX Prdm12 ve Gaba_3	38.96153846153846	0.0818852
1005 LSX Prdm12 ve Gaba_3	44.55913978494624	0.04173367
1006 LSX Sall3 Lmo1 Gaba_6	39.36206896551724	0.060445115
1007 LSX Sall3 Lmo1 Gaba_6	47.16326530612245	0.079128064
1008 LSX Prdm12 ve Gaba_4	49.5301724137931	0.085218556
1009 LSX Prdm12 ve Gaba_4	49.94776119402985	0.047726966
1010 LSX Prdm12 do Gaba_6	45.05762711864407	0.04416748
1011 LSX Prdm12 ve Gaba_5	49.73390557939914	0.041149855
1012 LSX Prdm12 ve Gaba_5	40.53080568720379	-0.018421344
1013 LSX Prdm12 ve Gaba_5	43.91304347826087	0.047741186
1014 LSX Prdm12 ve Gaba_5	49.2289156626506	0.049883798
1015 LSX Nkx2-1 Gaba_8	37.56565656565657	-0.004624941
1016 LSX Prdm12 ve Gaba_6	62.55102040816327	0.04493216
1017 LSX Prdm12 ve Gaba_6	55.25925925925926	0.023969077
1018 LSX Prdm12 ve Gaba_9	46.836	0.040265016
1019 LSX Prdm12 ve Gaba_10	38.78145695364238	0.069899626
1020 LSX Prdm12 do Gaba_6	37.1937984496124	0.03274129
1021 LSX Prdm12 do Gaba_6	42.329268292682926	0.052250355
1022 LSX Prdm12 do Gaba_6	45.950819672131146	0.0054955375
1023 LSX Prdm12 do Gaba_6	37.333333333333336	-0.015493335
1024 LSX Prdm12 do Gaba_6	38.279411764705884	-0.033380914
1025 LSX Prdm12 do Gaba_1	32.857894736842105	0.0023931873
1026 LSX Prdm12 do Gaba_1	26.13888888888889	0.04679076
1027 LSX Prdm12 do Gaba_1	30.539877300613497	0.066835016
1028 LSX Prdm12 do Gaba_1	26.986842105263158	0.11782428
1029 LSX Prdm12 do Gaba_1	35.94093686354379	0.1123749
1030 LSX Prdm12 do Gaba_1	48.16745283018868	0.08419619
1031 LSX Prdm12 ve Gaba_8	63.57142857142857	0.09083291
1032 LSX Nkx2-1 Gaba_2	34.38505747126437	0.08776087
1033 LSX Nkx2-1 Gaba_11	38.04842615012107	0.14628154
1034 LSX Prdm12 ve Gaba_8	41.904411764705884	0.07113628
1035 LSX Prdm12 do Gaba_5	32.48	0.083808124
1036 LSX Prdm12 do Gaba_3	34.148936170212764	0.026428081
1037 LSX Prdm12 do Gaba_3	31.564102564102566	0.06704806
1038 LSX Prdm12 do Gaba_3	38.37623762376238	0.010157943
1039 LSX Prdm12 do Gaba_3	28.287037037037038	0.09077672
1040 LSX Prdm12 do Gaba_1	41.29585798816568	0.043560084
1041 LSX Prdm12 do Gaba_4	32.705882352941174	0.047505356
1042 LSX Prdm12 do Gaba_4	50.375	0.06487668
1043 LSX Prdm12 do Gaba_4	43.64739884393064	0.02032794
1044 LSX Prdm12 do Gaba_1	27.00581395348837	0.0980236
1045 LSX Prdm12 do Gaba_5	31.978021978021978	0.10296167
1046 LSX Prdm12 do Gaba_1	35.81443298969072	-0.01955443
1047 LSX Prdm12 do Gaba_4	51.5531914893617	0.046362374
1048 LSX Sall3 Lmo1 Gaba_1	47.27058823529412	0.065716475
1049 LSX Sall3 Lmo1 Gaba_1	43.888888888888886	0.041602425
1050 LSX Sall3 Lmo1 Gaba_5	34.725	0.07322867
1051 LSX Sall3 Lmo1 Gaba_5	40.345588235294116	0.057811987
1052 LSX Sall3 Lmo1 Gaba_2	34.5	0.04829763
1053 LSX Sall3 Lmo1 Gaba_2	34.666666666666664	0.030683542
1054 LSX Sall3 Lmo1 Gaba_2	36.64661654135338	0.0764441
1055 LSX Sall3 Lmo1 Gaba_2	35.12903225806452	0.06281918
1056 LSX Otx2 Gaba_4	41.0	0.019907884
1057 LSX Sall3 Lmo1 Gaba_4	28.257142857142856	0.08987432
1058 LSX Sall3 Lmo1 Gaba_3	39.86350574712644	0.13817859
1059 LSX Sall3 Lmo1 Gaba_3	43.93069306930693	0.136297
1060 MH Tac2 Glut_1	81.08870967741936	0.09266398
1061 MH Tac2 Glut_1	74.35510887772195	0.105143696
1062 MH Tac2 Glut_1	76.99526066350711	0.12358777
1063 MH Tac2 Glut_1	92.08510638297872	0.052242443
1064 MH Tac2 Glut_2	91.43542435424354	0.10751794
1065 MH Tac2 Glut_2	86.27966101694915	0.07445112
1066 MH Tac2 Glut_2	71.5079365079365	0.07412197
1067 MH Tac2 Glut_2	84.7465564738292	0.11080308
1068 MH Tac2 Glut_2	95.77777777777777	0.12528668
1069 MH Tac2 Glut_3	84.046783625731	0.101658076
1070 MH Tac2 Glut_3	83.90151515151516	0.13054645
1071 MH Tac2 Glut_3	77.18181818181819	0.11386154
1072 MH Tac2 Glut_3	102.52659574468085	0.09513908
1073 MH Tac2 Glut_3	90.0122699386503	0.064021364
1074 MH Tac2 Glut_3	100.59701492537313	0.041079123
1075 MH Tac2 Glut_3	94.28467153284672	0.10186941
1076 MH Tac2 Glut_4	81.0	-0.13052638
1077 MH Tac2 Glut_4	97.04545454545455	0.015229964
1078 MH Tac2 Glut_5	76.72448979591837	0.019171348
1079 MH Tac2 Glut_5	63.64655172413793	0.049812008
1080 MH Tac2 Glut_5	72.37755102040816	0.047935944
1081 LH Pou4f1 Sox1 Glut_1	39.808411214953274	0.10495634
1082 LH Pou4f1 Sox1 Glut_1	58.26470588235294	0.08275627
1083 LH Pou4f1 Sox1 Glut_2	44.44827586206897	0.06629549
1084 LH Pou4f1 Sox1 Glut_2	47.38709677419355	0.034861874
1085 LH Pou4f1 Sox1 Glut_2	32.15384615384615	0.012339403
1086 LH Pou4f1 Sox1 Glut_2	55.241379310344826	0.026717665
1087 LH Pou4f1 Sox1 Glut_2	41.09090909090909	-0.10025847
1088 LH Pou4f1 Sox1 Glut_3	54.471698113207545	0.010863541
1089 LH Pou4f1 Sox1 Glut_3	61.94	-0.0062000705
1090 LH Pou4f1 Sox1 Glut_3	43.91538461538462	0.082658276
1091 LH Pou4f1 Sox1 Glut_4	62.30769230769231	0.09859309
1092 LH Pou4f1 Sox1 Glut_4	44.4	0.04298221
1093 LH Pou4f1 Sox1 Glut_4	49.72222222222222	0.019621305
1094 LH Pou4f1 Sox1 Glut_4	55.58653846153846	0.056166466
1095 AD Serpinb7 Glut	58.803532008830025	0.0673033
1096 AD Serpinb7 Glut	50.84864864864865	0.059229378
1097 AV Col27a1 Glut	27.038993710691823	0.07787019
1098 AV Col27a1 Glut	28.62390350877193	0.075476915
1099 PVT-PT Ntrk1 Glut_1	33.148148148148145	-0.005764258
1100 PVT-PT Ntrk1 Glut_1	46.42857142857143	0.046599526
1101 PVT-PT Ntrk1 Glut_1	53.00769230769231	0.071726575
1102 PVT-PT Ntrk1 Glut_2	47.08403361344538	0.0680838
1103 PVT-PT Ntrk1 Glut_2	60.50568181818182	0.11051574
1104 PVT-PT Ntrk1 Glut_2	42.776595744680854	0.117616534
1105 PVT-PT Ntrk1 Glut_2	66.9034090909091	0.09095683
1106 PVT-PT Ntrk1 Glut_3	51.684701492537314	0.08141306
1107 PVT-PT Ntrk1 Glut_3	47.58064516129032	0.082677476
1108 PVT-PT Ntrk1 Glut_3	52.03021148036254	0.0728388
1109 PVT-PT Ntrk1 Glut_4	42.8968253968254	0.05049407
1110 PVT-PT Ntrk1 Glut_4	39.51111111111111	0.085318275
1111 PVT-PT Ntrk1 Glut_4	29.655882352941177	0.070295505
1112 PVT-PT Ntrk1 Glut_5	36.919117647058826	0.11388051
1113 PVT-PT Ntrk1 Glut_5	45.270358306188925	0.095891595
1114 PVT-PT Ntrk1 Glut_6	30.963087248322147	0.08720024
1115 CM-IAD-CL-PCN Glut_1	32.355731225296445	0.07601048
1116 CM-IAD-CL-PCN Glut_1	38.65413533834587	0.06508736
1117 CM-IAD-CL-PCN Glut_1	35.745644599303134	0.09977245
1118 CM-IAD-CL-PCN Glut_1	29.843416370106763	0.07568565
1119 CM-IAD-CL-PCN Glut_2	42.99236641221374	0.09248194
1120 CM-IAD-CL-PCN Glut_2	44.399002493765586	0.103832394
1121 CM-IAD-CL-PCN Glut_2	39.76086956521739	0.08150586
1122 CM-IAD-CL-PCN Glut_3	39.41004184100419	0.07981067
1123 CM-IAD-CL-PCN Glut_3	31.47142857142857	0.05957611
1124 CM-IAD-CL-PCN Glut_3	36.55555555555556	0.095620364
1125 CM-IAD-CL-PCN Glut_4	33.13422818791946	0.11093302
1126 CM-IAD-CL-PCN Glut_4	39.44137931034483	0.11855875
1127 CM-IAD-CL-PCN Glut_4	38.88235294117647	0.11698754
1128 CM-IAD-CL-PCN Glut_5	31.282828282828284	0.058152974
1129 CM-IAD-CL-PCN Glut_5	38.88235294117647	0.06166102
1130 TH Prkcd Grin2c Glut_1	25.657833985747263	0.10837337
1131 TH Prkcd Grin2c Glut_1	28.527628716461205	0.1254453
1132 TH Prkcd Grin2c Glut_10	39.54775280898876	0.0745341
1133 TH Prkcd Grin2c Glut_10	30.953299057412167	0.103552155
1134 TH Prkcd Grin2c Glut_11	24.224390243902437	0.07259445
1135 TH Prkcd Grin2c Glut_11	27.72079772079772	0.11256267
1136 TH Prkcd Grin2c Glut_12	33.98148148148148	0.10231881
1137 TH Prkcd Grin2c Glut_12	37.50877192982456	0.092091426
1138 TH Prkcd Grin2c Glut_13	23.252199413489738	0.10127729
1139 TH Prkcd Grin2c Glut_13	19.6875	0.041287195
1140 TH Prkcd Grin2c Glut_13	22.216666666666665	0.010910443
1141 TH Prkcd Grin2c Glut_13	21.788029925187033	0.06498738
1142 TH Prkcd Grin2c Glut_13	20.437411095305833	0.091126345
1143 TH Prkcd Grin2c Glut_14	27.244318181818183	0.06113209
1144 TH Prkcd Grin2c Glut_14	22.99033816425121	0.065215275
1145 TH Prkcd Grin2c Glut_2	31.1808910359635	0.15058458
1146 TH Prkcd Grin2c Glut_3	22.707133917396746	0.10057407
1147 TH Prkcd Grin2c Glut_3	33.41379310344828	0.063134775
1148 TH Prkcd Grin2c Glut_4	17.103703703703705	0.073352545
1149 TH Prkcd Grin2c Glut_4	28.754777070063696	0.066962786
1150 TH Prkcd Grin2c Glut_5	38.86071428571429	0.10614415
1151 TH Prkcd Grin2c Glut_5	27.13664596273292	0.05608632
1152 TH Prkcd Grin2c Glut_5	34.248826291079816	0.09435519
1153 TH Prkcd Grin2c Glut_5	45.31147540983606	0.13546708
1154 TH Prkcd Grin2c Glut_6	37.18666666666667	0.06718729
1155 TH Prkcd Grin2c Glut_6	39.6335260115607	0.09588372
1156 TH Prkcd Grin2c Glut_6	28.836879432624112	0.06870375
1157 TH Prkcd Grin2c Glut_6	26.549	0.094681844
1158 TH Prkcd Grin2c Glut_6	24.827123695976155	0.13156188
1159 TH Prkcd Grin2c Glut_6	32.393044619422575	0.11084358
1160 TH Prkcd Grin2c Glut_7	23.355359765051396	0.08251721
1161 TH Prkcd Grin2c Glut_7	20.68421052631579	0.036723927
1162 TH Prkcd Grin2c Glut_7	30.9748427672956	0.082437925
1163 TH Prkcd Grin2c Glut_8	34.59540229885057	0.040783547
1164 TH Prkcd Grin2c Glut_8	29.690140845070424	0.0030096143
1165 TH Prkcd Grin2c Glut_8	25.903846153846153	0.00916777
1166 TH Prkcd Grin2c Glut_8	17.682539682539684	0.0063034776
1167 TH Prkcd Grin2c Glut_8	32.642857142857146	0.041556362
1168 TH Prkcd Grin2c Glut_8	25.223463687150836	0.04684167
1169 TH Prkcd Grin2c Glut_9	22.215017064846418	0.08820877
1170 TH Prkcd Grin2c Glut_9	23.972477064220183	0.07129387
1171 TH Prkcd Grin2c Glut_9	16.564285714285713	0.073080115
1172 RE-Xi Nox4 Glut_1	32.72784810126582	0.088536516
1173 RE-Xi Nox4 Glut_1	35.50625	0.06967796
1174 RE-Xi Nox4 Glut_1	32.258620689655174	0.07592114
1175 RE-Xi Nox4 Glut_1	42.411764705882355	0.070473425
1176 RE-Xi Nox4 Glut_2	22.37735849056604	0.106730245
1177 RE-Xi Nox4 Glut_2	26.62909090909091	0.104868494
1178 RE-Xi Nox4 Glut_2	27.122538293216632	0.12607777
1179 RE-Xi Nox4 Glut_2	25.63131313131313	0.09378022
1180 RE-Xi Nox4 Glut_3	28.21713615023474	0.12773588
1181 RE-Xi Nox4 Glut_3	33.719251336898395	0.090273865
1182 RE-Xi Nox4 Glut_3	36.57446808510638	0.098960504
1183 RE-Xi Nox4 Glut_3	50.41726618705036	0.07506366
1184 RE-Xi Nox4 Glut_3	44.23076923076923	0.09594711
1185 RE-Xi Nox4 Glut_4	34.3421052631579	-0.0050768624
1186 MG-POL-SGN Glut_1	27.693548387096776	0.051956214
1187 MG-POL-SGN Glut_1	39.72192513368984	0.10343876
1188 MG-POL-SGN Glut_1	26.889204545454547	0.0808132
1189 MG-POL-SGN Glut_2	38.03636363636364	0.05766853
1190 MG-POL-SGN Glut_2	37.72	-0.008329759
1191 MG-POL-SGN Glut_2	44.18867924528302	0.08022362
1192 PF Fzd5 Glut_1	39.490566037735846	0.049362786
1193 PF Fzd5 Glut_1	25.91891891891892	0.05897324
1194 PF Fzd5 Glut_1	28.35483870967742	0.088377275
1195 PF Fzd5 Glut_1	28.515463917525775	0.1065398
1196 PF Fzd5 Glut_1	28.625	0.06545647
1197 PF Fzd5 Glut_1	24.69333333333333	0.050365727
1198 PF Fzd5 Glut_1	34.27272727272727	0.044072703
1199 PF Fzd5 Glut_1	32.63478260869565	0.11398333
1200 PF Fzd5 Glut_1	41.295918367346935	0.048147492
1201 PF Fzd5 Glut_1	30.541871921182267	0.10979678
1202 PF Fzd5 Glut_2	26.213483146067414	0.10865443
1203 PF Fzd5 Glut_2	30.29605263157895	0.09827756
1204 PF Fzd5 Glut_2	30.773333333333333	0.08852039
1205 PF Fzd5 Glut_2	29.75836431226766	0.09140248
1206 PF Fzd5 Glut_2	28.82387190684134	0.12035203
1207 PF Fzd5 Glut_2	38.266666666666666	0.0734776
1208 MM-ant Foxb1 Glut	58.353846153846156	0.047651038
1209 MM-ant Foxb1 Glut	53.148148148148145	0.09057843
1210 MM-ant Foxb1 Glut	47.40723981900452	0.08041136
1211 MM-ant Foxb1 Glut	42.9607250755287	0.07837378
1212 MM-ant Foxb1 Glut	51.689655172413794	0.071292974
1213 MM-ant Foxb1 Glut	50.10752688172043	0.07865956
1214 MM Foxb1 Glut_1	43.03732503888025	0.10002555
1215 MM Foxb1 Glut_1	47.166666666666664	0.10561093
1216 MM Foxb1 Glut_1	45.77619047619048	0.09745489
1217 MM Foxb1 Glut_2	56.330786026200876	0.09397797
1218 MM Foxb1 Glut_2	50.435483870967744	0.0848739
1219 MM Foxb1 Glut_2	43.728155339805824	0.08164321
1220 MM Foxb1 Glut_2	45.33098591549296	0.0902568
1221 PVa-ARH Six3 Dopa-Gaba_1	55.34615384615385	0.03717616
1222 PVa-ARH Six3 Dopa-Gaba_1	51.254901960784316	0.07254076
1223 PVa-ARH Six3 Dopa-Gaba_1	50.871428571428574	0.02166933
1224 PVa-ARH Six3 Dopa-Gaba_2	42.0	-0.024432855
1225 PMv-TMv Tbx3 Hist-Gaba_1	46.8421052631579	-0.061324257
1226 PMv-TMv Tbx3 Hist-Gaba_1	41.8	-0.05201754
1227 PMv-TMv Tbx3 Hist-Gaba_1	54.98076923076923	0.044171914
1228 PMv-TMv Tbx3 Hist-Gaba_1	35.20661157024794	0.0029541072
1229 PMv-TMv Tbx3 Hist-Gaba_1	40.76923076923077	0.004790952
1230 PMv-TMv Tbx3 Hist-Gaba_2	41.83464566929134	-0.050361767
1231 PMv-TMv Tbx3 Hist-Gaba_2	35.794117647058826	-0.11204004
1232 MOB Eomes Ms4a15 Glut_1	57.37020648967552	0.17224206
1233 MOB Eomes Ms4a15 Glut_1	55.52	0.043330282
1234 MOB Eomes Ms4a15 Glut_2	70.22274143302181	0.096885666
1235 MOB Eomes Ms4a15 Glut_2	72.39408099688474	0.07938178
1236 MOB Eomes Ms4a15 Glut_2	66.38144329896907	-0.011518963
1237 MOB Eomes Ms4a15 Glut_2	73.11938663745893	0.07086481
1238 MOB Eomes Ms4a15 Glut_3	59.934707903780065	-0.07487056
1239 MOB Eomes Ms4a15 Glut_3	52.67832167832168	-0.051777475
1240 MOB Eomes Ms4a15 Glut_4	58.18435067595248	0.15034495
1241 MOB Eomes Ms4a15 Glut_5	45.042394014962596	0.17061457
1242 MOB Eomes Ms4a15 Glut_5	45.98522167487685	0.09952693
1243 BST-po Glut	76.24113475177305	0.030468253
1244 TRS Sln Glut_1	64.17339990921471	0.09320534
1245 TRS Sln Glut_1	65.63191489361702	0.050126296
1246 TRS Sln Glut_1	62.411513859275054	0.06330441
1247 TRS Sln Glut_2	65.78021978021978	0.08810701
1248 TRS Sln Glut_2	47.9079754601227	0.03261531
1249 GPi Skor1 Gaba-Glut	33.25	-0.09875549
1250 GPi Skor1 Gaba-Glut	32.41935483870968	0.054763746
1251 GPi Skor1 Gaba-Glut	27.8125	-0.012468234
1252 RT ZI Gnb3 Gaba_1	72.08695652173913	-0.015197393
1253 RT ZI Gnb3 Gaba_1	74.59558823529412	0.032698747
1254 RT ZI Gnb3 Gaba_1	64.49171270718232	0.08112748
1255 RT ZI Gnb3 Gaba_1	59.50515463917526	0.019098276
1256 RT ZI Gnb3 Gaba_1	55.06521739130435	-0.008831596
1257 RT ZI Gnb3 Gaba_1	81.94117647058823	0.068476334
1258 RT ZI Gnb3 Gaba_2	71.75675675675676	0.10800385
1259 RT ZI Gnb3 Gaba_2	65.58666666666667	0.08526709
1260 RT ZI Gnb3 Gaba_2	89.39090909090909	0.120903686
1261 RT ZI Gnb3 Gaba_2	88.61904761904762	0.102140516
1262 RT ZI Gnb3 Gaba_2	101.51470588235294	0.10094895
1263 RT ZI Gnb3 Gaba_3	46.333955223880594	0.09977288
1264 RT ZI Gnb3 Gaba_3	56.21825396825397	0.0852367
1265 RT ZI Gnb3 Gaba_3	58.36853448275862	0.11852373
1266 RT ZI Gnb3 Gaba_3	43.05555555555556	0.015999189
1267 RT ZI Gnb3 Gaba_4	43.916666666666664	-0.003797897
1268 RT ZI Gnb3 Gaba_4	34.372549019607845	-0.024661226
1269 RT ZI Gnb3 Gaba_4	42.69938650306749	0.043678086
1270 RT ZI Gnb3 Gaba_4	38.75728155339806	0.026707705
1271 RT ZI Gnb3 Gaba_4	36.96363636363636	-0.033196393
1272 RT ZI Gnb3 Gaba_5	54.332089552238806	0.088023566
1273 RT ZI Gnb3 Gaba_5	42.827338129496404	0.09477374
1274 RT ZI Gnb3 Gaba_5	57.06106870229008	0.11703061
1275 RT ZI Gnb3 Gaba_5	51.334070796460175	0.08080385
1276 RT ZI Gnb3 Gaba_5	40.17242347655153	0.12137934
1277 SCH Gaba_1	63.46082949308756	0.069170915
1278 SCH Gaba_1	77.93567251461988	0.06472153
1279 SCH Gaba_1	77.6964980544747	0.058793504
1280 SCH Gaba_1	85.27777777777777	0.09386438
1281 SCH Gaba_1	73.41538461538461	0.038561933
1282 SCH Gaba_1	50.81578947368421	-0.014454539
1283 SCH Gaba_2	73.23188405797102	0.056999974
1284 SCH Gaba_2	79.71865443425077	0.08929583
1285 SCH Gaba_2	81.59119496855345	0.038018975
1286 SCH Gaba_2	99.80524344569288	0.08031724
1287 SCH Gaba_3	44.57142857142857	-0.049270164
1288 SCH Gaba_3	92.27380952380952	0.06458727
1289 SCH Gaba_3	84.14792899408285	0.06861534
1290 SCH Gaba_3	36.6	0.018679123
1291 MEA-BST Sox6 Gaba_1	26.727272727272727	0.0060220133
1292 MEA-BST Sox6 Gaba_10	32.77777777777778	-0.028870845
1293 MEA-BST Sox6 Gaba_1	37.21052631578947	0.028830688
1294 MEA-BST Sox6 Gaba_1	40.30769230769231	0.04566558
1295 MEA-BST Sox6 Gaba_1	33.15277777777778	0.024892896
1296 MEA-BST Sox6 Gaba_10	39.21518987341772	0.029196624
1297 MEA-BST Sox6 Gaba_10	35.6986301369863	-0.027718201
1298 MEA-BST Sox6 Gaba_11	44.0	-0.056903776
1299 MEA-BST Sox6 Gaba_11	34.654545454545456	-0.011782282
1300 MEA-BST Sox6 Gaba_11	33.6	-0.07892774
1301 MEA-BST Sox6 Gaba_2	44.160714285714285	0.066761695
1302 MEA-BST Sox6 Gaba_2	30.784	0.058243167
1303 MEA-BST Sox6 Gaba_2	34.94845360824742	0.060061783
1304 MEA-BST Sox6 Gaba_2	36.32258064516129	0.045701854
1305 MEA-BST Sox6 Gaba_2	35.17948717948718	0.07194716
1306 MEA-BST Sox6 Gaba_2	33.696969696969695	0.020988904
1307 MEA-BST Sox6 Gaba_3	40.696969696969695	0.06769704
1308 MEA-BST Sox6 Gaba_3	31.17241379310345	0.034309056
1309 MEA-BST Sox6 Gaba_3	40.3448275862069	0.047517892
1310 MEA-BST Sox6 Gaba_3	35.43478260869565	0.0480881
1311 MEA-BST Sox6 Gaba_3	33.40909090909091	0.04581904
1312 MEA-BST Sox6 Gaba_3	31.829268292682926	0.03517406
1313 MEA-BST Sox6 Gaba_3	33.93589743589744	0.05171159
1314 MEA-BST Sox6 Gaba_4	45.04255319148936	0.11320457
1315 MEA-BST Sox6 Gaba_4	32.1875	0.0644557
1316 MEA-BST Sox6 Gaba_4	40.02272727272727	0.09109769
1317 MEA-BST Sox6 Gaba_4	46.1505376344086	0.11593358
1318 MEA-BST Sox6 Gaba_4	36.39344262295082	0.04968381
1319 MEA-BST Sox6 Gaba_4	36.83870967741935	0.06425411
1320 MEA-BST Sox6 Gaba_4	39.21153846153846	0.06489471
1321 MEA-BST Sox6 Gaba_5	35.91111111111111	0.003655534
1322 MEA-BST Sox6 Gaba_5	33.63265306122449	0.040984523
1323 MEA-BST Sox6 Gaba_5	27.13888888888889	-0.03897424
1324 MEA-BST Sox6 Gaba_5	40.02857142857143	0.047566116
1325 MEA-BST Sox6 Gaba_5	32.06944444444444	0.02075635
1326 MEA-BST Sox6 Gaba_5	36.851063829787236	0.015026165
1327 MEA-BST Sox6 Gaba_5	34.64	0.024819834
1328 MEA-BST Sox6 Gaba_6	38.27272727272727	0.058900796
1329 MEA-BST Sox6 Gaba_6	37.23076923076923	0.08279468
1330 MEA-BST Sox6 Gaba_6	43.391304347826086	0.058167275
1331 MEA-BST Sox6 Gaba_6	40.21590909090909	0.06702561
1332 MEA-BST Sox6 Gaba_6	44.48275862068966	0.08657662
1333 MEA-BST Sox6 Gaba_6	40.0	0.058166157
1334 MEA-BST Sox6 Gaba_6	45.54761904761905	0.08334218
1335 MEA-BST Lhx6 Sp9 Gaba_7	42.0	0.032745793
1336 MEA-BST Lhx6 Sp9 Gaba_7	42.62921348314607	0.006677429
1337 MEA-BST Lhx6 Sp9 Gaba_7	43.26086956521739	-0.00047544422
1338 MEA-BST Lhx6 Sp9 Gaba_7	48.04	0.04963325
1339 MEA-BST Lhx6 Sp9 Gaba_7	40.10989010989011	0.024916345
1340 MEA-BST Lhx6 Sp9 Gaba_7	39.84905660377358	0.052306894
1341 MEA-BST Sox6 Gaba_8	44.81927710843374	0.11761971
1342 MEA-BST Sox6 Gaba_8	44.904347826086955	0.0942225
1343 MEA-BST Sox6 Gaba_8	41.76262626262626	0.10423962
1344 MEA-BST Sox6 Gaba_9	30.433333333333334	0.057896264
1345 MEA-BST Sox6 Gaba_9	48.97727272727273	0.08466393
1346 MEA-BST Sox6 Gaba_9	44.793103448275865	0.07849498
1347 MEA-BST Lhx6 Sp9 Gaba_1	43.72093023255814	0.10544765
1348 MEA-BST Lhx6 Sp9 Gaba_1	41.95104895104895	0.06579585
1349 MEA-BST Lhx6 Sp9 Gaba_1	47.62264150943396	0.0964799
1350 MEA-BST Lhx6 Sp9 Gaba_1	49.1875	0.07170222
1351 MEA-BST Lhx6 Sp9 Gaba_1	44.34131736526946	0.094219096
1352 MEA-BST Lhx6 Sp9 Gaba_1	43.57	0.081530906
1353 MEA-BST Lhx6 Sp9 Gaba_2	46.96498054474708	0.08796017
1354 MEA-BST Lhx6 Sp9 Gaba_2	49.0	0.072924785
1355 MEA-BST Lhx6 Sp9 Gaba_2	45.676767676767675	0.046103198
1356 MEA-BST Lhx6 Sp9 Gaba_2	40.2	0.05825459
1357 MEA-BST Lhx6 Sp9 Gaba_3	37.07058823529412	0.061154407
1358 MEA-BST Lhx6 Sp9 Gaba_3	43.01639344262295	0.060557265
1359 MEA-BST Lhx6 Sp9 Gaba_3	40.41935483870968	0.072183736
1360 MEA-BST Lhx6 Sp9 Gaba_3	37.25773195876289	0.0745654
1361 MEA-BST Lhx6 Sp9 Gaba_3	41.03191489361702	0.053933736
1362 MEA-BST Lhx6 Sp9 Gaba_4	43.49032258064516	0.063522995
1363 MEA-BST Lhx6 Sp9 Gaba_4	42.234375	0.0916613
1364 MEA-BST Lhx6 Sp9 Gaba_4	42.529411764705884	0.06680542
1365 MEA-BST Lhx6 Sp9 Gaba_4	39.475	0.033837415
1366 MEA-BST Lhx6 Sp9 Gaba_5	41.84931506849315	0.03299363
1367 MEA-BST Lhx6 Sp9 Gaba_5	36.411764705882355	-0.010794734
1368 MEA-BST Lhx6 Sp9 Gaba_5	43.093023255813954	-0.0384032
1369 MEA-BST Lhx6 Sp9 Gaba_5	37.719298245614034	0.06062556
1370 MEA-BST Lhx6 Sp9 Gaba_6	42.948113207547166	0.081194974
1371 MEA-BST Lhx6 Sp9 Gaba_6	42.405660377358494	0.03559315
1372 MEA-BST Lhx6 Nr2e1 Gaba_1	42.095238095238095	-0.022669176
1373 MEA-BST Lhx6 Nr2e1 Gaba_1	47.3	0.04239531
1374 MEA-BST Lhx6 Nr2e1 Gaba_1	41.47727272727273	0.082212
1375 MEA-BST Lhx6 Nr2e1 Gaba_1	41.577777777777776	0.06412262
1376 MEA-BST Lhx6 Nr2e1 Gaba_2	36.25	0.08299092
1377 MEA-BST Lhx6 Nr2e1 Gaba_2	32.12903225806452	0.092221156
1378 MEA-BST Lhx6 Nr2e1 Gaba_2	34.84090909090909	0.10664692
1379 MEA-BST Lhx6 Nr2e1 Gaba_2	35.303030303030305	0.05066526
1380 MEA-BST Lhx6 Nr2e1 Gaba_2	29.717391304347824	0.093338415
1381 MEA-BST Lhx6 Nr2e1 Gaba_2	31.236842105263158	0.099304415
1382 MEA-BST Lhx6 Nr2e1 Gaba_2	37.694117647058825	0.08429807
1383 MEA-BST Lhx6 Nr2e1 Gaba_3	37.43307086614173	0.049987573
1384 MEA-BST Lhx6 Nfib Gaba_1	49.34188034188034	0.047707837
1385 MEA-BST Lhx6 Nfib Gaba_1	48.986111111111114	0.054887537
1386 MEA-BST Lhx6 Nfib Gaba_1	46.611111111111114	0.05584057
1387 MEA-BST Lhx6 Nfib Gaba_1	44.24	0.049116217
1388 MEA-BST Lhx6 Nfib Gaba_1	45.65573770491803	0.06446288
1389 MEA-BST Lhx6 Nfib Gaba_1	49.73076923076923	0.050581403
1390 MEA-BST Lhx6 Nfib Gaba_1	46.529411764705884	0.035564963
1391 MEA-BST Lhx6 Nfib Gaba_1	45.58695652173913	0.011712398
1392 MEA-BST Lhx6 Nfib Gaba_2	46.979166666666664	-0.0011182158
1393 MEA-BST Lhx6 Nfib Gaba_2	47.904347826086955	0.08504435
1394 MEA-BST Lhx6 Nfib Gaba_2	46.98285714285714	0.0806106
1395 MEA-BST Lhx6 Nfib Gaba_2	44.23529411764706	0.059079107
1396 MEA-BST Lhx6 Nfib Gaba_2	50.48148148148148	0.087646455
1397 MEA-BST Lhx6 Nfib Gaba_2	45.733333333333334	0.017399978
1398 MEA-BST Lhx6 Nfib Gaba_2	50.75	0.09138107
1399 MEA-BST Lhx6 Nfib Gaba_3	42.721311475409834	0.08648337
1400 MEA-BST Lhx6 Nfib Gaba_3	41.14642857142857	0.08581429
1401 MEA-BST Lhx6 Nfib Gaba_3	39.78947368421053	-0.036776014
1402 MEA-BST Lhx6 Nfib Gaba_3	44.20987654320987	0.055932574
1403 MEA-BST Lhx6 Nfib Gaba_3	37.92857142857143	-0.04536673
1404 MEA-BST Lhx6 Nfib Gaba_4	37.111111111111114	-0.07880173
1405 MEA-BST Lhx6 Nfib Gaba_4	47.1	-0.019524008
1406 MEA-BST Lhx6 Nfib Gaba_4	40.90909090909091	0.011268179
1407 MEA-BST Lhx6 Nfib Gaba_5	43.325	0.071176
1408 MEA-BST Lhx6 Nfib Gaba_5	48.36842105263158	0.031114936
1409 MEA-BST Lhx6 Nfib Gaba_5	49.13157894736842	0.08647212
1410 MEA-BST Lhx6 Nfib Gaba_5	50.148148148148145	0.060628537
1411 MEA-BST Lhx6 Nfib Gaba_5	49.06060606060606	0.03964704
1412 MEA-BST Lhx6 Nfib Gaba_5	46.85849056603774	0.052657686
1413 MEA-BST Lhx6 Nfib Gaba_5	46.56666666666667	0.06466787
1414 MEA-BST Lhx6 Nfib Gaba_6	43.64	0.031937018
1415 MEA-BST Lhx6 Nfib Gaba_6	41.32727272727273	0.0054622637
1416 MEA-BST Lhx6 Nfib Gaba_6	42.91346153846154	0.018755835
1417 MEA-BST Lhx6 Nfib Gaba_6	43.92964824120603	0.06919569
1418 DMH Prdm13 Gaba_1	55.93103448275862	0.040830016
1419 DMH Prdm13 Gaba_1	57.02857142857143	0.0026951083
1420 DMH Prdm13 Gaba_1	59.898305084745765	0.06293434
1421 DMH Prdm13 Gaba_1	56.68468468468468	0.056306057
1422 DMH Prdm13 Gaba_2	68.03333333333333	0.04651697
1423 DMH Prdm13 Gaba_2	70.23076923076923	0.031330712
1424 DMH Nkx2-4 Glut_1	65.42038216560509	0.08857771
1425 DMH Nkx2-4 Glut_2	61.473684210526315	0.043233894
1426 DMH Nkx2-4 Glut_2	64.27777777777777	0.036326088
1427 DMH Nkx2-4 Glut_2	50.63157894736842	0.030068329
1428 DMH Nkx2-4 Glut_2	65.0551724137931	0.07991405
1429 DMH Nkx2-4 Glut_2	58.523809523809526	0.047412973
1430 MEA-BST Gal Avp Gaba	36.983333333333334	0.015557704
1431 MEA-BST Gal Avp Gaba	33.37735849056604	0.03166911
1432 SI-MA-NDB Ebf1 Bnc2 Gaba_3	39.22222222222222	0.014061924
1433 SI-MA-NDB Ebf1 Bnc2 Gaba_3	45.888888888888886	0.051368847
1434 SI-MA-NDB Ebf1 Bnc2 Gaba_3	35.46666666666667	-0.017891275
1435 SI-MA-NDB Ebf1 Bnc2 Gaba_1	42.44303797468354	0.05628369
1436 SI-MA-NDB Ebf1 Bnc2 Gaba_2	45.6	0.07097284
1437 SI-MA-NDB Ebf1 Bnc2 Gaba_1	50.144067796610166	0.07126709
1438 SI-MA-NDB Ebf1 Bnc2 Gaba_2	42.833333333333336	0.031195054
1439 SI-MA-NDB Ebf1 Bnc2 Gaba_2	63.17857142857143	0.06444435
1440 SI-MA-NDB Ebf1 Bnc2 Gaba_1	36.95	-0.009001283
1441 SI-MA-NDB Ebf1 Bnc2 Gaba_2	47.475	0.05110071
1442 CEA-AAA-BST Six3 Cyp26b1 Gaba_1	36.15384615384615	0.050978463
1443 CEA-AAA-BST Six3 Cyp26b1 Gaba_6	35.87820512820513	0.051156256
1444 CEA-AAA-BST Six3 Cyp26b1 Gaba_6	31.976190476190474	0.03995297
1445 CEA-AAA-BST Six3 Cyp26b1 Gaba_1	36.44444444444444	0.065228306
1446 CEA-AAA-BST Six3 Cyp26b1 Gaba_1	41.2112676056338	0.07157506
1447 CEA-AAA-BST Six3 Cyp26b1 Gaba_2	41.08571428571429	0.053477112
1448 CEA-AAA-BST Six3 Cyp26b1 Gaba_2	46.34782608695652	0.06168022
1449 CEA-AAA-BST Six3 Cyp26b1 Gaba_2	42.300925925925924	0.10191893
1450 CEA-AAA-BST Six3 Cyp26b1 Gaba_2	44.41530054644809	0.07684828
1451 CEA-AAA-BST Six3 Cyp26b1 Gaba_2	30.425	0.06311791
1452 CEA-AAA-BST Six3 Cyp26b1 Gaba_3	32.78947368421053	0.015250096
1453 CEA-AAA-BST Six3 Cyp26b1 Gaba_3	33.472972972972975	0.018773803
1454 CEA-AAA-BST Six3 Cyp26b1 Gaba_5	48.383128295254835	0.12822267
1455 CEA-AAA-BST Six3 Cyp26b1 Gaba_3	34.23728813559322	0.036674824
1456 CEA-AAA-BST Six3 Cyp26b1 Gaba_3	35.588235294117645	-0.020480465
1457 CEA-AAA-BST Six3 Cyp26b1 Gaba_4	40.03977272727273	0.073593706
1458 CEA-AAA-BST Six3 Cyp26b1 Gaba_4	39.16304347826087	0.063903034
1459 CEA-AAA-BST Six3 Cyp26b1 Gaba_4	46.52	0.08214386
1460 CEA-AAA-BST Six3 Cyp26b1 Gaba_4	34.34285714285714	0.067273535
1461 CEA-AAA-BST Six3 Cyp26b1 Gaba_5	27.585365853658537	0.06575848
1462 AAA-BST Six3 Meis2 Gaba_1	34.735849056603776	0.033086
1463 AAA-BST Six3 Meis2 Gaba_1	37.62608695652174	0.08879349
1464 AAA-BST Six3 Meis2 Gaba_1	40.064935064935064	0.04547404
1465 AAA-BST Six3 Meis2 Gaba_1	31.26	0.046053063
1466 AAA-BST Six3 Meis2 Gaba_1	36.27272727272727	-0.024200689
1467 AAA-BST Six3 Meis2 Gaba_1	35.45192307692308	0.03879728
1468 AAA-BST Six3 Meis2 Gaba_5	47.397590361445786	0.11055102
1469 AAA-BST Six3 Meis2 Gaba_4	38.09243697478992	0.05183794
1470 AAA-BST Six3 Meis2 Gaba_4	39.2	0.030818088
1471 AAA-BST Six3 Meis2 Gaba_4	45.94047619047619	0.08203004
1472 AAA-BST Six3 Meis2 Gaba_2	47.58536585365854	0.070834406
1473 AAA-BST Six3 Meis2 Gaba_2	34.49009900990099	0.04543816
1474 AAA-BST Six3 Meis2 Gaba_4	32.333333333333336	0.08875453
1475 AAA-BST Six3 Meis2 Gaba_2	38.265625	0.08095802
1476 AAA-BST Six3 Meis2 Gaba_2	37.87179487179487	0.033840436
1477 AAA-BST Six3 Meis2 Gaba_4	36.95522388059702	0.051539876
1478 AAA-BST Six3 Meis2 Gaba_2	30.73913043478261	0.0073417206
1479 AAA-BST Six3 Meis2 Gaba_2	31.0	0.056372087
1480 CEA-AAA-BST Six3 Cyp26b1 Gaba_1	38.714285714285715	0.028292904
1481 AAA-BST Six3 Meis2 Gaba_3	41.11920529801324	0.09609765
1482 AAA-BST Six3 Meis2 Gaba_3	32.025	0.04823278
1483 AAA-BST Six3 Meis2 Gaba_7	42.601351351351354	0.067530766
1484 AAA-BST Six3 Meis2 Gaba_3	40.91428571428571	0.087779194
1485 BST MPN Six3 Gaba_6	36.67391304347826	0.015952338
1486 BST MPN Six3 Gaba_6	40.875	0.041326646
1487 AAA-BST Six3 Meis2 Gaba_6	41.37082066869301	0.025662918
1488 AAA-BST Six3 Meis2 Gaba_8	41.99065420560748	0.025118532
1489 AAA-BST Six3 Meis2 Gaba_8	39.54621848739496	0.023412587
1490 ACB-BST-FS D1 Gaba_1	47.839285714285715	0.027982023
1491 ACB-BST-FS D1 Gaba_1	49.02884615384615	0.07407348
1492 ACB-BST-FS D1 Gaba_1	47.63778162911612	0.063773565
1493 ACB-BST-FS D1 Gaba_2	36.4030612244898	0.0652953
1494 ACB-BST-FS D1 Gaba_3	67.35416666666667	0.09061695
1495 ACB-BST-FS D1 Gaba_2	42.653333333333336	0.01896343
1496 ACB-BST-FS D1 Gaba_2	54.46078431372549	0.05005493
1497 ACB-BST-FS D1 Gaba_2	35.86138613861386	0.04700891
1498 ACB-BST-FS D1 Gaba_3	60.88284518828452	0.0882323
1499 ACB-BST-FS D1 Gaba_3	47.23415977961432	0.030369062
1500 ACB-BST-FS D1 Gaba_3	60.51748251748252	0.09572192
1501 CEA-AAA-BST Ebf1 Gaba_1	36.77173913043478	0.07126862
1502 CEA-AAA-BST Ebf1 Gaba_1	37.146341463414636	0.083583124
1503 CEA-AAA-BST Ebf1 Gaba_6	40.7037037037037	0.056817867
1505 CEA-AAA-BST Ebf1 Gaba_8	36.5531914893617	0.06772964
1506 CEA-AAA-BST Ebf1 Gaba_8	37.776978417266186	0.076534905
1507 CEA-AAA-BST Ebf1 Gaba_1	35.64367816091954	0.051643383
1508 CEA-AAA-BST Ebf1 Gaba_2	38.983333333333334	-0.023638707
1509 CEA-AAA-BST Ebf1 Gaba_2	31.602739726027398	-0.0032661834
1510 CEA-AAA-BST Ebf1 Gaba_2	35.766666666666666	0.0579714
1511 CEA-AAA-BST Ebf1 Gaba_3	43.45454545454545	0.070422955
1512 CEA-AAA-BST Ebf1 Gaba_3	48.014409221902014	0.097687624
1513 CEA-AAA-BST Ebf1 Gaba_3	33.2	0.031796265
1514 CEA-AAA-BST Ebf1 Gaba_3	43.829166666666666	0.110667385
1515 CEA-AAA-BST Ebf1 Gaba_3	48.040983606557376	0.13737923
1516 CEA-AAA-BST Ebf1 Gaba_4	28.644444444444446	0.040958878
1517 CEA-AAA-BST Ebf1 Gaba_4	32.87	0.020829532
1518 CEA-AAA-BST Ebf1 Gaba_4	33.03448275862069	0.017135689
1520 CEA-AAA-BST Ebf1 Gaba_5	35.18181818181818	0.020938633
1521 CEA-AAA-BST Ebf1 Gaba_5	35.853658536585364	0.052604154
1522 CEA-AAA-BST Ebf1 Gaba_5	33.411764705882355	0.10278864
1523 CEA-AAA-BST Ebf1 Gaba_5	37.50877192982456	0.055297878
1524 CEA-AAA-BST Ebf1 Gaba_6	41.57575757575758	-0.008455048
1525 CEA-AAA-BST Ebf1 Gaba_7	35.31578947368421	0.056075353
1526 CEA-BST Crh Gaba_1	36.53191489361702	0.04773551
1527 CEA-BST Crh Gaba_1	36.17171717171717	0.065038905
1528 CEA-BST Crh Gaba_2	43.71111111111111	-0.0024887451
1529 CEA-BST Crh Gaba_2	41.31410256410256	0.040747374
1530 SI-MA-NDB Six3 Meis2 Gaba_2	48.21739130434783	0.009848355
1531 SI-MA-NDB Six3 Meis2 Gaba_2	39.26	0.052507535
1532 SI-MA-NDB Six3 Meis2 Gaba_2	38.14492753623188	0.050030727
1533 SI-MA-NDB Six3 Meis2 Gaba_1	34.67307692307692	0.063022554
1534 SI-MA-NDB Six3 Meis2 Gaba_1	35.03787878787879	0.03685418
1535 SI-MA-NDB Six3 Meis2 Gaba_1	32.48780487804878	0.03593699
1536 SI-MA-NDB Six3 Meis2 Gaba_2	35.285714285714285	0.046572406
1537 PVHd Gsc Gaba	46.78125	0.019103339
1538 MEA-COA-BMA Ccdc42 Glut_1	48.98760330578512	0.04351621
1539 MEA-COA-BMA Ccdc42 Glut_1	42.855670103092784	0.016321328
1540 MEA-COA-BMA Ccdc42 Glut_1	44.501937984496124	0.05807414
1541 MEA-COA-BMA Ccdc42 Glut_1	42.10989010989011	-0.0015129595
1542 MEA-COA-BMA Ccdc42 Glut_1	38.563380281690144	0.0033619048
1543 MEA-COA-BMA Ccdc42 Glut_1	45.97593984962406	0.038261507
1544 MEA-COA-BMA Ccdc42 Glut_2	41.88970588235294	0.0066721714
1545 MEA-COA-BMA Ccdc42 Glut_3	54.76282051282051	0.07137412
1546 MEA-COA-BMA Ccdc42 Glut_3	50.958592132505174	0.07555395
1547 MEA-COA-BMA Ccdc42 Glut_3	48.84146341463415	0.033362597
1548 MEA-COA-BMA Ccdc42 Glut_3	50.169064748201436	0.057004888
1549 MEA-COA-BMA Ccdc42 Glut_3	51.48543689320388	0.0139836995
1550 MEA-COA-BMA Ccdc42 Glut_4	40.391304347826086	0.014892408
1551 MEA-COA-BMA Ccdc42 Glut_4	40.59585492227979	-0.009747364
1552 MEA-COA-BMA Ccdc42 Glut_4	38.51063829787234	-0.030311856
1553 MEA-COA-BMA Ccdc42 Glut_4	46.44285714285714	-0.007281655
1554 COAa-PAA-MEA Barhl2 Glut_1	38.05	0.030506209
1555 COAa-PAA-MEA Barhl2 Glut_1	37.37019230769231	0.04812611
1556 COAa-PAA-MEA Barhl2 Glut_1	39.792	0.045701325
1557 COAa-PAA-MEA Barhl2 Glut_1	34.52346570397112	0.0066465065
1558 COAa-PAA-MEA Barhl2 Glut_1	35.08461538461538	0.047115438
1559 COAa-PAA-MEA Barhl2 Glut_1	39.7171052631579	0.070985936
1560 COAa-PAA-MEA Barhl2 Glut_1	35.61666666666667	0.0474401
1561 COAa-PAA-MEA Barhl2 Glut_1	43.04255319148936	0.043123174
1562 COAa-PAA-MEA Barhl2 Glut_1	36.30232558139535	0.06732323
1563 COAa-PAA-MEA Barhl2 Glut_1	33.51776649746193	0.059910867
1564 COAa-PAA-MEA Barhl2 Glut_2	34.755102040816325	0.0104951095
1565 COAa-PAA-MEA Barhl2 Glut_2	35.754901960784316	0.04452243
1566 COAa-PAA-MEA Barhl2 Glut_2	35.651898734177216	0.04529959
1567 COAa-PAA-MEA Barhl2 Glut_9	39.072625698324025	0.06578156
1568 COAa-PAA-MEA Barhl2 Glut_3	29.156028368794328	0.08831864
1569 COAa-PAA-MEA Barhl2 Glut_3	23.93548387096774	0.12078194
1570 COAa-PAA-MEA Barhl2 Glut_3	33.77092511013216	0.13991298
1571 COAa-PAA-MEA Barhl2 Glut_3	30.894736842105264	0.13847832
1572 COAa-PAA-MEA Barhl2 Glut_3	37.642857142857146	0.11277001
1573 COAa-PAA-MEA Barhl2 Glut_4	35.46882793017456	-0.047840524
1574 COAa-PAA-MEA Barhl2 Glut_4	31.649350649350648	-0.032427374
1575 COAa-PAA-MEA Barhl2 Glut_4	33.801980198019805	0.03972441
1576 COAa-PAA-MEA Barhl2 Glut_5	35.27272727272727	0.050963484
1577 COAa-PAA-MEA Barhl2 Glut_5	35.27777777777778	0.073227786
1578 COAa-PAA-MEA Barhl2 Glut_5	37.64	0.018085232
1579 COAa-PAA-MEA Barhl2 Glut_6	28.899280575539567	0.09757391
1580 COAa-PAA-MEA Barhl2 Glut_6	30.852525252525254	0.16485003
1581 COAa-PAA-MEA Barhl2 Glut_6	32.84393063583815	0.08858152
1582 COAa-PAA-MEA Barhl2 Glut_7	39.77358490566038	0.052696638
1583 COAa-PAA-MEA Barhl2 Glut_7	32.48275862068966	0.06556405
1584 COAa-PAA-MEA Barhl2 Glut_7	32.32727272727273	0.04168115
1585 COAa-PAA-MEA Barhl2 Glut_7	30.37837837837838	0.047596395
1586 COAa-PAA-MEA Barhl2 Glut_7	39.04	0.06430003
1587 COAa-PAA-MEA Barhl2 Glut_7	34.857142857142854	0.025515098
1588 COAa-PAA-MEA Barhl2 Glut_7	36.25714285714286	0.002672121
1589 COAa-PAA-MEA Barhl2 Glut_7	40.659574468085104	0.07081532
1590 COAa-PAA-MEA Barhl2 Glut_8	39.80555555555556	-0.0070343167
1591 COAa-PAA-MEA Barhl2 Glut_8	37.09090909090909	0.046307757
1592 COAa-PAA-MEA Barhl2 Glut_8	33.23809523809524	0.03666764
1593 COAa-PAA-MEA Barhl2 Glut_8	37.54545454545455	-0.0051155
1594 MS-SF Bsx Glut	43.0	0.077071264
1595 MS-SF Bsx Glut	42.1948051948052	0.053888712
1596 MS-SF Bsx Glut	39.889763779527556	0.06072752
1597 MS-SF Bsx Glut	38.08755760368663	0.051147047
1598 MS-SF Bsx Glut	38.660377358490564	0.034650724
1599 MS-SF Bsx Glut	43.186440677966104	0.08986469
1600 MS-SF Bsx Glut	38.7037037037037	0.06476883
1601 MS-SF Bsx Glut	35.30769230769231	0.06082278
1602 MS-SF Bsx Glut	42.733333333333334	0.030941103
1603 MS-SF Bsx Glut	40.741379310344826	0.03087149
1604 MS-SF Bsx Glut	33.7	0.007266869
1605 MS-SF Bsx Glut	49.12820512820513	0.003946266
1606 MS-SF Bsx Glut	44.5	0.009676629
1607 MS-SF Bsx Glut	37.484848484848484	0.0123780025
1608 MS-SF Bsx Glut	36.65384615384615	-0.0055763875
1609 MS-SF Bsx Glut	39.7906976744186	0.009657527
1610 MS-SF Bsx Glut	42.75342465753425	0.0049768854
1611 MS-SF Bsx Glut	46.25	0.034565713
1612 MS-SF Bsx Glut	33.411764705882355	-0.06601282
1613 PVpo-VMPO-SFO Tbr1 Glut_1	33.13513513513514	0.0056547965
1614 PVpo-VMPO-SFO Tbr1 Glut_1	39.03125	-0.008981365
1615 PVpo-VMPO-SFO Tbr1 Glut_1	37.607142857142854	0.0018854438
1616 PVpo-VMPO-SFO Tbr1 Glut_1	46.111111111111114	0.038256876
1617 PVpo-VMPO-SFO Tbr1 Glut_1	37.42857142857143	0.02356361
1618 PVpo-VMPO-SFO Tbr1 Glut_1	48.86666666666667	0.019749563
1619 PVpo-VMPO-SFO Tbr1 Glut_2	49.6986301369863	0.09556824
1620 PVpo-VMPO-SFO Tbr1 Glut_2	36.81818181818182	0.058044974
1621 PVpo-VMPO-SFO Tbr1 Glut_2	51.08571428571429	0.081155464
1622 PVpo-VMPO-SFO Tbr1 Glut_2	51.375	0.081820145
1623 PVpo-VMPO-SFO Tbr1 Glut_2	46.85443037974684	0.084131934
1624 PVpo-VMPO-SFO Tbr1 Glut_3	157.6	0.088015035
1625 PVpo-VMPO-SFO Tbr1 Glut_3	76.58762886597938	0.10256999
1626 PVpo-VMPO-SFO Tbr1 Glut_3	78.875	0.089421004
1627 PVpo-VMPO-SFO Tbr1 Glut_3	72.07142857142857	0.09081304
1628 PVpo-VMPO-SFO Tbr1 Glut_3	69.08333333333333	0.09160154
1629 PVpo-VMPO-SFO Tbr1 Glut_3	99.53658536585365	0.06330244
1630 PVpo-VMPO-SFO Tbr1 Glut_3	51.476190476190474	0.059828337
1631 PVpo-VMPO-SFO Tbr1 Glut_3	54.833333333333336	0.08380017
1632 PVpo-VMPO-SFO Tbr1 Glut_4	42.492753623188406	0.014808697
1633 PVpo-VMPO-SFO Tbr1 Glut_4	49.680851063829785	0.00939535
1634 PVpo-VMPO-SFO Tbr1 Glut_4	54.08955223880597	0.06605664
1635 PVpo-VMPO-SFO Tbr1 Glut_4	39.716981132075475	-0.0110892905
1636 ADP-MPO Trp73 Glut_2	49.45454545454545	-0.013620833
1637 PVpo-VMPO-SFO Tbr1 Glut_5	44.48275862068966	-0.021488281
1638 PVpo-VMPO-SFO Tbr1 Glut_5	38.53846153846154	-0.016170401
1639 PVpo-VMPO-SFO Tbr1 Glut_5	42.096774193548384	-0.0067916275
1640 SI-MPO-LPO Lhx8 Gaba_1	39.75949367088607	0.110257246
1641 SI-MPO-LPO Lhx8 Gaba_1	29.029850746268657	0.11654736
1642 SI-MPO-LPO Lhx8 Gaba_1	40.21666666666667	0.11055216
1643 SI-MPO-LPO Lhx8 Gaba_1	37.98148148148148	0.11105824
1644 SI-MPO-LPO Lhx8 Gaba_1	31.894736842105264	0.032989506
1645 SI-MPO-LPO Lhx8 Gaba_1	40.10526315789474	0.038040116
1646 NDB-SI-MA-STRv Lhx8 Gaba_13	41.74545454545454	-0.040437426
1647 SI-MPO-LPO Lhx8 Gaba_1	33.61764705882353	0.11251733
1648 SI-MPO-LPO Lhx8 Gaba_1	35.14803149606299	0.14873509
1649 SI-MPO-LPO Lhx8 Gaba_1	38.970873786407765	0.10855484
1650 SI-MPO-LPO Lhx8 Gaba_1	38.303030303030305	0.06778092
1651 SI-MPO-LPO Lhx8 Gaba_1	36.294117647058826	-0.011434308
1652 SI-MPO-LPO Lhx8 Gaba_2	38.61267605633803	0.08069904
1653 SI-MPO-LPO Lhx8 Gaba_2	37.322916666666664	0.0229299
1654 SI-MPO-LPO Lhx8 Gaba_2	34.41304347826087	0.10341329
1655 SI-MPO-LPO Lhx8 Gaba_2	32.178378378378376	0.09024003
1656 SI-MPO-LPO Lhx8 Gaba_2	32.28767123287671	0.098341435
1657 SI-MPO-LPO Lhx8 Gaba_2	37.33673469387755	0.05036173
1658 SI-MPO-LPO Lhx8 Gaba_2	31.6	0.043349713
1659 SI-MPO-LPO Lhx8 Gaba_2	32.18181818181818	-0.052866206
1660 SI-MPO-LPO Lhx8 Gaba_2	30.043478260869566	0.06077588
1661 SI-MPO-LPO Lhx8 Gaba_2	29.083333333333332	0.043337144
1662 SI-MPO-LPO Lhx8 Gaba_3	39.83561643835616	0.07118256
1663 SI-MPO-LPO Lhx8 Gaba_3	37.38235294117647	0.06279285
1664 SI-MPO-LPO Lhx8 Gaba_3	43.93877551020408	0.05029899
1665 SI-MPO-LPO Lhx8 Gaba_3	32.0	0.071190864
1666 SI-MPO-LPO Lhx8 Gaba_3	35.08163265306123	0.13466996
1667 SI-MPO-LPO Lhx8 Gaba_3	38.53333333333333	0.12685625
1668 SI-MPO-LPO Lhx8 Gaba_3	36.22222222222222	0.024187896
1669 SI-MPO-LPO Lhx8 Gaba_4	33.458333333333336	0.070442714
1670 SI-MPO-LPO Lhx8 Gaba_4	35.87096774193548	0.10943424
1671 SI-MPO-LPO Lhx8 Gaba_4	34.88775510204081	0.1229709
1672 SI-MPO-LPO Lhx8 Gaba_6	27.6	0.004077172
1673 SI-MPO-LPO Lhx8 Gaba_4	31.46153846153846	0.08160135
1674 SI-MPO-LPO Lhx8 Gaba_4	40.5	0.06679733
1675 SI-MPO-LPO Lhx8 Gaba_5	36.96078431372549	0.007104286
1676 SI-MPO-LPO Lhx8 Gaba_5	30.272727272727273	0.083049655
1677 SI-MPO-LPO Lhx8 Gaba_5	30.085714285714285	0.029583862
1678 SI-MPO-LPO Lhx8 Gaba_5	35.88235294117647	-0.038776487
1679 SI-MPO-LPO Lhx8 Gaba_5	40.88333333333333	-0.007590214
1680 MPO-LPO Lhx8 Gaba_4	37.36	0.097486086
1681 MPO-LPO Lhx8 Gaba_4	40.625	0.09827834
1682 MPO-LPO Lhx8 Gaba_1	34.669724770642205	0.06820278
1683 MPO-LPO Lhx8 Gaba_1	31.821428571428573	0.08065543
1684 MPO-LPO Lhx8 Gaba_1	33.6078431372549	0.036266964
1685 MPO-LPO Lhx8 Gaba_4	29.473684210526315	0.055215567
1686 MPO-LPO Lhx8 Gaba_2	31.05	0.076856956
1687 MPO-LPO Lhx8 Gaba_2	37.0	0.084892966
1688 MPO-LPO Lhx8 Gaba_2	33.65151515151515	0.09362383
1689 MPO-LPO Lhx8 Gaba_2	43.467532467532465	0.083761886
1690 MPO-LPO Lhx8 Gaba_2	35.66233766233766	0.08641356
1691 MPO-LPO Lhx8 Gaba_2	34.71264367816092	0.118232615
1692 MPO-LPO Lhx8 Gaba_3	37.47107438016529	0.07552777
1693 MPO-LPO Lhx8 Gaba_3	43.37931034482759	0.07247699
1694 MPO-LPO Lhx8 Gaba_3	46.18055555555556	0.07134817
1695 MPO-LPO Lhx8 Gaba_3	44.732142857142854	0.048984803
1696 MPO-LPO Lhx8 Gaba_3	31.37007874015748	0.06378448
1697 MPO-LPO Lhx8 Gaba_3	35.074074074074076	0.055208325
1698 MPO-LPO Lhx8 Gaba_4	35.30555555555556	0.10250005
1699 MPO-LPO Lhx8 Gaba_4	36.46875	0.11856747
1700 MPO-LPO Lhx8 Gaba_4	33.17164179104478	0.11904623
1701 MPO-LPO Lhx8 Gaba_4	37.89705882352941	0.06881531
1702 MPO-LPO Lhx8 Gaba_4	37.578947368421055	0.11403314
1703 MPO-LPO Lhx8 Gaba_5	36.52173913043478	0.060482595
1704 MPO-LPO Lhx8 Gaba_5	39.724137931034484	0.049780585
1705 MPO-LPO Lhx8 Gaba_5	37.023148148148145	0.06294327
1706 BST-MPN Lhx6 Zfhx3 Gaba_1	37.6865671641791	0.07500858
1707 BST-MPN Lhx6 Zfhx3 Gaba_1	41.08	0.03574199
1708 BST-MPN Lhx6 Zfhx3 Gaba_1	44.91	0.090113066
1709 BST-MPN Lhx6 Zfhx3 Gaba_1	36.517857142857146	0.048453074
1710 BST-MPN Lhx6 Zfhx3 Gaba_1	35.68235294117647	0.028191311
1711 BST-MPN Lhx6 Zfhx3 Gaba_1	33.01754385964912	0.062070537
1712 BST-MPN Lhx6 Zfhx3 Gaba_2	35.26966292134831	0.06934172
1713 BST-MPN Lhx6 Zfhx3 Gaba_2	32.890625	0.040465295
1714 BST-MPN Lhx6 Zfhx3 Gaba_2	46.77777777777778	0.064721376
1715 BST-MPN Lhx6 Zfhx3 Gaba_2	35.2436974789916	0.05241968
1716 BST Tac2 Gaba_1	33.78151260504202	0.02036442
1717 BST Tac2 Gaba_1	33.02857142857143	0.054062705
1718 BST Tac2 Gaba_1	30.94943820224719	0.06783326
1719 BST Tac2 Gaba_1	33.609375	0.035433896
1720 BST Tac2 Gaba_1	34.23300970873787	0.059722677
1721 BST Tac2 Gaba_1	40.77205882352941	0.054723557
1722 BST Tac2 Gaba_2	32.43939393939394	0.044138305
1723 BST Tac2 Gaba_2	27.59722222222222	0.038500175
1724 BST Tac2 Gaba_2	35.32283464566929	0.05233392
1725 BST Tac2 Gaba_2	28.106666666666666	0.014816416
1726 PVR Six3 Gaba_1	39.2	0.07338247
1727 PVR Six3 Gaba_1	43.354166666666664	0.053818926
1728 PVR Six3 Gaba_1	40.116279069767444	0.060377385
1729 PVR Six3 Gaba_1	41.45945945945946	0.06897295
1730 PVR Six3 Gaba_1	43.925925925925924	0.099256195
1731 BST MPN Six3 Gaba_1	47.04545454545455	0.047926594
1732 BST MPN Six3 Gaba_1	51.62361623616236	0.087106116
1733 BST MPN Six3 Gaba_2	49.41304347826087	0.07509209
1734 PVR Six3 Gaba_5	39.875	0.035968963
1735 PVR Six3 Gaba_5	36.90909090909091	0.02330042
1736 PVR Six3 Gaba_5	35.69230769230769	0.040085476
1737 PVR Six3 Gaba_7	46.041666666666664	0.064595185
1738 PVR Six3 Gaba_7	40.25806451612903	0.084167734
1739 PVR Six3 Gaba_7	43.659574468085104	0.061240256
1740 PVR Six3 Gaba_8	63.42857142857143	0.07127031
1741 PVR Six3 Gaba_9	49.9	0.066057466
1742 PVR Six3 Gaba_8	108.38842975206612	0.07444615
1743 PVR Six3 Gaba_8	77.9090909090909	0.06744273
1744 PVR Six3 Gaba_8	75.75	0.051805567
1745 PVR Six3 Gaba_6	38.65277777777778	0.07062498
1746 BST MPN Six3 Gaba_6	38.92	0.066202134
1747 BST MPN Six3 Gaba_4	37.05769230769231	0.072677344
1748 BST MPN Six3 Gaba_4	38.39333333333333	0.053390726
1749 BST MPN Six3 Gaba_4	45.57142857142857	0.07149998
1750 BST MPN Six3 Gaba_4	47.111111111111114	0.026488287
1751 BST MPN Six3 Gaba_5	39.53488372093023	0.07894279
1752 BST MPN Six3 Gaba_5	36.43689320388349	0.043169264
1753 BST MPN Six3 Gaba_5	41.0	0.02162698
1754 BST MPN Six3 Gaba_5	46.27391304347826	0.07173737
1755 BST MPN Six3 Gaba_5	47.31506849315068	0.07901133
1756 BST MPN Six3 Gaba_5	35.70414201183432	0.06640218
1757 BST MPN Six3 Gaba_5	28.146341463414632	0.062263694
1758 PVR Six3 Gaba_2	45.91025641025641	0.07043151
1759 PVR Six3 Gaba_2	41.53431372549019	0.102981195
1760 PVR Six3 Gaba_2	45.529411764705884	0.08328045
1761 BST MPN Six3 Gaba_3	47.15151515151515	0.026770271
1762 BST MPN Six3 Gaba_3	43.10344827586207	0.024992796
1763 BST MPN Six3 Gaba_3	49.344497607655505	0.08336768
1764 BST MPN Six3 Gaba_3	50.49748743718593	0.05159666
1765 BST MPN Six3 Gaba_3	44.86363636363637	0.05074866
1766 BST MPN Six3 Gaba_3	41.77777777777778	-0.040508576
1767 PVR Six3 Gaba_4	33.01052631578948	-0.0062292377
1768 PVR Six3 Gaba_4	39.6551724137931	0.051047206
1769 PVR Six3 Gaba_4	35.80701754385965	0.043820873
1770 PVR Six3 Gaba_4	45.16393442622951	0.07021854
1771 PVR Six3 Gaba_4	39.698412698412696	0.053073175
1772 BST MPN Six3 Gaba_7	43.23809523809524	-0.071538806
1773 BST MPN Six3 Gaba_7	42.12820512820513	-0.013394535
1774 BST MPN Six3 Gaba_7	38.68852459016394	-0.10227442
1775 BST MPN Six3 Gaba_7	45.484848484848484	0.011357838
1776 PVR Six3 Gaba_3	48.8875	0.073252425
1777 PVR Six3 Gaba_3	44.46875	0.0030575811
1778 PVR Six3 Gaba_3	45.82258064516129	0.0701508
1779 PVR Six3 Gaba_3	52.32786885245902	0.06457704
1780 BST MPN Six3 Gaba_6	49.19512195121951	0.045371007
1781 BST MPN Six3 Gaba_6	49.04347826086956	0.09582521
1782 BST MPN Six3 Gaba_6	39.294117647058826	0.056064293
1783 BST MPN Six3 Gaba_6	41.12676056338028	0.05968002
1784 PVH Six3 Prox1 Gaba_1	50.10909090909091	0.028813006
1785 PVH Six3 Prox1 Gaba_1	45.583333333333336	0.09399084
1786 PVH Six3 Prox1 Gaba_1	49.721311475409834	0.14250785
1787 PVH Six3 Prox1 Gaba_1	41.385416666666664	0.10803764
1788 PVH Six3 Prox1 Gaba_1	42.346666666666664	0.12383528
1789 PVH Six3 Prox1 Gaba_1	40.24324324324324	0.12536576
1790 PVH Six3 Prox1 Gaba_1	36.66153846153846	0.08618312
1791 PVH Six3 Prox1 Gaba_2	36.36842105263158	0.07784926
1792 PVH Six3 Prox1 Gaba_2	43.18181818181818	0.07797078
1793 PVH Six3 Prox1 Gaba_2	42.82828282828283	0.054585014
1794 PVH Six3 Prox1 Gaba_2	47.125	0.043421842
1795 PVH Six3 Prox1 Gaba_2	39.13103448275862	0.06684316
1796 PVH Six3 Prox1 Gaba_3	51.08490566037736	0.08287405
1797 PVH Six3 Prox1 Gaba_3	59.04	0.07234179
1798 PVH Six3 Prox1 Gaba_3	48.4	0.07418298
1799 PVH Six3 Prox1 Gaba_3	51.82539682539682	0.07377533
1800 PVH Six3 Prox1 Gaba_4	53.01298701298701	0.06954959
1801 PVH Six3 Prox1 Gaba_4	53.470588235294116	0.03820124
1802 PVH Six3 Prox1 Gaba_4	53.833333333333336	0.02418617
1803 PVH Six3 Prox1 Gaba_4	51.3	0.03222002
1804 PVH Six3 Prox1 Gaba_4	52.73684210526316	0.012651883
1805 AHN-SBPV Gaba_1	34.60227272727273	0.081731446
1806 AHN-SBPV Gaba_1	32.69230769230769	0.08951381
1807 AHN-SBPV Gaba_1	29.8	0.054594554
1808 AHN-SBPV Gaba_1	32.406976744186046	0.04675487
1809 AHN-SBPV Gaba_2	40.24590163934426	0.11905342
1810 AHN-SBPV Gaba_2	32.589473684210525	0.070009425
1811 AHN-SBPV Gaba_2	34.666666666666664	0.028176717
1812 AHN-SBPV Gaba_2	38.97222222222222	0.06484089
1813 AHN-SBPV Gaba_2	39.567567567567565	0.09195499
1814 AHN-SBPV Gaba_2	34.66153846153846	0.09663557
1815 AHN-SBPV Gaba_3	36.75213675213675	0.07589606
1816 AHN-SBPV Gaba_3	37.976190476190474	0.10297892
1817 AHN-SBPV Gaba_3	38.36607142857143	0.07808023
1818 AHN-SBPV Gaba_3	44.411764705882355	0.060367633
1819 AHN-SBPV Gaba_3	40.785714285714285	0.077915326
1820 AHN-SBPV Gaba_3	39.28846153846154	0.053394493
1821 AHN-SBPV Gaba_4	39.77777777777778	0.078363
1822 AHN-SBPV Gaba_4	49.26851851851852	0.086396396
1823 AHN-SBPV Gaba_4	42.75438596491228	0.06791185
1824 AHN-SBPV Gaba_4	38.07142857142857	0.077803336
1825 AHN-SBPV Gaba_4	41.172413793103445	0.10162115
1826 AHN-SBPV Gaba_5	58.660377358490564	0.09018589
1827 AHN-SBPV Gaba_5	57.326530612244895	0.07360184
1828 AHN-SBPV Gaba_5	46.026315789473685	0.038813874
1829 AHN-SBPV Gaba_5	57.08	0.05131645
1830 AHN-SBPV Gaba_6	28.22222222222222	0.07859379
1831 AHN-SBPV Gaba_6	31.75	0.050010994
1832 AHN-SBPV Gaba_6	40.44444444444444	0.10760219
1833 AHN-SBPV Gaba_6	36.88235294117647	0.07912042
1834 AHN-SBPV Gaba_6	38.666666666666664	0.09695957
1835 AHN-SBPV Gaba_6	39.96923076923077	0.08534608
1836 AHN-SBPV Gaba_7	32.68531468531469	0.0762314
1837 AHN-SBPV Gaba_7	45.5625	0.09118938
1838 AHN-SBPV Gaba_7	45.57692307692308	0.06306611
1839 AHN-SBPV Gaba_7	54.06896551724138	0.0481178
1840 AHN-SBPV Gaba_7	51.33846153846154	0.08972469
1841 SBPV-PVi Six3 Gaba_1	57.641975308641975	0.091361605
1842 SBPV-PVi Six3 Gaba_1	45.19444444444444	0.064378574
1843 SBPV-PVi Six3 Gaba_1	49.11494252873563	0.08143872
1844 SBPV-PVi Six3 Gaba_1	49.270270270270274	0.075000376
1845 SBPV-PVi Six3 Gaba_1	57.390243902439025	0.11952006
1846 SBPV-PVi Six3 Gaba_2	39.55769230769231	0.033550285
1847 SBPV-PVi Six3 Gaba_2	40.7	0.046732955
1848 SBPV-PVi Six3 Gaba_2	38.022222222222226	-0.006118595
1849 SBPV-PVi Six3 Gaba_2	43.211009174311926	0.036449604
1850 SBPV-PVi Six3 Gaba_2	45.55263157894737	0.0376147
1851 SBPV-PVi Six3 Gaba_2	42.89473684210526	0.029552639
1852 SBPV-PVi Six3 Gaba_3	41.234042553191486	0.038689964
1853 SBPV-PVi Six3 Gaba_3	40.666666666666664	0.005793365
1854 SBPV-PVi Six3 Gaba_3	45.666666666666664	0.00059703254
1855 SBPV-PVi Six3 Gaba_3	47.11864406779661	0.07861774
1856 AHN Onecut3 Gaba_1	34.205128205128204	0.02878668
1857 AHN Onecut3 Gaba_1	37.888888888888886	-0.004158767
1858 AHN Onecut3 Gaba_1	42.51282051282051	0.0007383424
1859 AHN Onecut3 Gaba_1	36.0	0.044119634
1860 AHN Onecut3 Gaba_1	31.13953488372093	0.059549708
1861 AHN Onecut3 Gaba_1	40.014652014652015	0.048022207
1862 AHN Onecut3 Gaba_1	35.15094339622642	0.06947535
1863 AHN Onecut3 Gaba_2	38.575	0.050662063
1864 AHN Onecut3 Gaba_2	42.81132075471698	0.07442184
1865 AHN Onecut3 Gaba_2	34.25806451612903	0.06218613
1866 AHN Onecut3 Gaba_2	40.054794520547944	0.07146834
1867 AHN Onecut3 Gaba_2	35.05555555555556	0.07079165
1868 AHN Onecut3 Gaba_3	32.745	0.0483832
1869 AHN Onecut3 Gaba_3	31.589285714285715	0.045567714
1870 AHN Onecut3 Gaba_3	35.234939759036145	0.0441969
1871 AHN Onecut3 Gaba_3	29.41304347826087	0.019695822
1872 ZI Pax6 Gaba_1	41.2967032967033	0.09995429
1873 ZI Pax6 Gaba_1	40.76948051948052	0.14330666
1874 ZI Pax6 Gaba_1	41.567796610169495	0.047440525
1875 ZI Pax6 Gaba_1	39.18055555555556	0.084105775
1876 ZI Pax6 Gaba_1	37.86577181208054	0.12919894
1877 ZI Pax6 Gaba_1	39.74233128834356	0.052505452
1878 ZI Pax6 Gaba_1	49.02777777777778	0.10189573
1879 ZI Pax6 Gaba_1	42.285714285714285	0.08435084
1880 ZI Pax6 Gaba_1	35.8	0.10889842
1881 ZI Pax6 Gaba_1	41.01538461538462	0.04179263
1882 ZI Pax6 Gaba_1	36.785714285714285	0.015677566
1883 ZI Pax6 Gaba_10	40.15909090909091	0.055107366
1884 ZI Pax6 Gaba_10	48.833333333333336	-0.04219379
1885 ZI Pax6 Gaba_10	38.3	0.07616104
1886 ZI Pax6 Gaba_11	66.77777777777777	0.06823459
1887 ZI Pax6 Gaba_11	101.77272727272727	0.09035042
1888 ZI Pax6 Gaba_11	74.6470588235294	0.061560538
1889 ZI Pax6 Gaba_11	47.54545454545455	0.09610918
1890 ZI Pax6 Gaba_11	75.33333333333333	0.12721145
1891 LGv Otx2 Gaba_4	56.40625	0.033090454
1892 LGv Otx2 Gaba_4	89.46153846153847	0.07128006
1893 LGv Otx2 Gaba_4	73.22222222222223	0.028323982
1894 LGv Otx2 Gaba_4	58.06666666666667	0.0921969
1895 LGv Otx2 Gaba_5	61.636	0.05428712
1896 LGv Otx2 Gaba_5	69.38095238095238	0.059972383
1897 LGv Otx2 Gaba_5	56.11678832116788	0.06884728
1898 LGv Otx2 Gaba_5	65.5909090909091	0.051271807
1899 LGv Otx2 Gaba_5	80.18181818181819	0.069877304
1900 ZI Pax6 Gaba_2	42.95238095238095	0.12859996
1901 ZI Pax6 Gaba_2	42.69230769230769	0.10641117
1902 ZI Pax6 Gaba_2	46.26315789473684	0.099246286
1903 ZI Pax6 Gaba_2	52.72222222222222	0.13871278
1904 ZI Pax6 Gaba_2	58.010416666666664	0.10465449
1905 ZI Pax6 Gaba_3	32.05263157894737	0.09340177
1906 ZI Pax6 Gaba_3	28.72222222222222	0.14965138
1907 ZI Pax6 Gaba_3	49.451388888888886	0.13953744
1908 ZI Pax6 Gaba_3	56.457142857142856	0.12392642
1909 ZI Pax6 Gaba_3	50.9375	0.10964541
1910 ZI Pax6 Gaba_3	63.34285714285714	0.08517713
1911 ZI Pax6 Gaba_3	51.354838709677416	0.08495534
1912 ZI Pax6 Gaba_3	47.0	0.08465972
1913 ZI Pax6 Gaba_3	34.77777777777778	0.08392111
1914 ZI Pax6 Gaba_4	52.80268456375839	0.2181256
1915 ZI Pax6 Gaba_4	40.19964664310954	0.18901332
1916 ZI Pax6 Gaba_4	50.21875	0.13130064
1917 ZI Pax6 Gaba_4	47.83870967741935	0.16488911
1918 ZI Pax6 Gaba_4	66.28985507246377	0.15954524
1919 ZI Pax6 Gaba_4	39.94444444444444	0.0883861
1920 ZI Pax6 Gaba_4	56.911764705882355	0.15645644
1921 ZI Pax6 Gaba_4	54.65853658536585	0.10505141
1922 ZI Pax6 Gaba_4	29.90909090909091	0.097697645
1923 ZI Pax6 Gaba_4	33.333333333333336	0.13943174
1924 ZI Pax6 Gaba_5	52.01960784313726	0.0745143
1925 ZI Pax6 Gaba_5	60.75	0.11212949
1926 ZI Pax6 Gaba_5	54.40350877192982	0.11857
1927 ZI Pax6 Gaba_6	31.962962962962962	0.13404784
1928 ZI Pax6 Gaba_6	35.016	0.09752388
1929 ZI Pax6 Gaba_6	46.940298507462686	0.086854964
1930 ZI Pax6 Gaba_6	38.0	0.08739314
1931 ZI Pax6 Gaba_6	53.138888888888886	0.081768446
1932 ZI Pax6 Gaba_6	51.583333333333336	0.07894977
1933 ZI Pax6 Gaba_7	72.04225352112677	0.18965946
1934 ZI Pax6 Gaba_7	67.47058823529412	0.14632487
1935 ZI Pax6 Gaba_7	60.14159292035398	0.08890538
1936 ZI Pax6 Gaba_7	67.42857142857143	0.16263054
1937 ZI Pax6 Gaba_7	45.14473684210526	0.07963598
1938 ZI Pax6 Gaba_7	58.5	0.118201286
1939 ZI Pax6 Gaba_7	71.47297297297297	0.13985913
1940 ZI Pax6 Gaba_7	45.44444444444444	0.055462703
1941 ZI Pax6 Gaba_8	48.679245283018865	0.059074845
1942 ZI Pax6 Gaba_8	46.34722222222222	0.052385014
1943 ZI Pax6 Gaba_8	39.26315789473684	0.055250235
1944 ZI Pax6 Gaba_8	38.08130081300813	0.05675655
1945 ZI Pax6 Gaba_8	44.85245901639344	0.078036934
1946 ZI Pax6 Gaba_8	41.743589743589745	0.039106853
1947 ZI Pax6 Gaba_8	53.7752808988764	0.09653174
1948 ZI Pax6 Gaba_8	44.74074074074074	0.045583837
1949 ZI Pax6 Gaba_8	46.594339622641506	0.08660485
1950 ZI Pax6 Gaba_9	49.64912280701754	0.06338952
1951 ZI Pax6 Gaba_9	36.705882352941174	0.07096449
1952 ZI Pax6 Gaba_9	62.649253731343286	0.080038674
1953 ZI Pax6 Gaba_9	58.0	0.07869459
1954 DMH-LHA Gsx1 Gaba_4	45.625	0.022171494
1955 DMH-LHA Gsx1 Gaba_1	49.06349206349206	0.04947188
1956 DMH-LHA Gsx1 Gaba_1	64.16	0.086207464
1957 DMH-LHA Gsx1 Gaba_1	53.12264150943396	0.08571169
1958 DMH-LHA Gsx1 Gaba_4	44.0	0.0029607092
1959 DMH-LHA Gsx1 Gaba_4	43.751773049645394	0.02694287
1960 DMH-LHA Gsx1 Gaba_1	52.21333333333333	0.043964706
1961 DMH-LHA Gsx1 Gaba_3	57.32089552238806	0.08473505
1962 DMH-LHA Gsx1 Gaba_1	46.59322033898305	0.06793329
1963 DMH-LHA Gsx1 Gaba_1	32.07142857142857	-0.047246866
1964 DMH-LHA Gsx1 Gaba_1	36.76923076923077	0.04969345
1965 DMH-LHA Gsx1 Gaba_1	38.875	0.027735084
1966 DMH-LHA Gsx1 Gaba_2	33.36363636363637	0.06381376
1967 DMH-LHA Gsx1 Gaba_2	36.03333333333333	0.06717319
1968 DMH-LHA Gsx1 Gaba_2	33.77142857142857	0.093814746
1969 DMH-LHA Gsx1 Gaba_2	32.91428571428571	0.07754835
1970 DMH-LHA Gsx1 Gaba_2	38.44444444444444	0.04408179
1971 DMH-LHA Gsx1 Gaba_2	39.17857142857143	0.062033314
1972 DMH-LHA Gsx1 Gaba_2	32.4	0.09747976
1973 DMH-LHA Gsx1 Gaba_2	41.5722891566265	0.103321366
1974 DMH-LHA Gsx1 Gaba_2	37.5578231292517	0.101894975
1975 DMH-LHA Gsx1 Gaba_2	38.75460122699386	0.10174983
1976 DMH-LHA Gsx1 Gaba_2	32.66233766233766	0.08725826
1977 DMH-LHA Gsx1 Gaba_2	41.316770186335404	0.10110359
1978 DMH-LHA Gsx1 Gaba_2	29.821428571428573	0.038707346
1979 DMH-LHA Gsx1 Gaba_2	35.10843373493976	0.06942213
1980 DMH-LHA Gsx1 Gaba_2	33.65	0.09391228
1981 PVHd-DMH Lhx6 Gaba_1	42.90243902439025	0.0656785
1982 PVHd-DMH Lhx6 Gaba_1	40.16417910447761	0.054494947
1983 PVHd-DMH Lhx6 Gaba_1	44.13333333333333	0.020165144
1984 PVHd-DMH Lhx6 Gaba_1	39.375	0.0738035
1985 PVHd-DMH Lhx6 Gaba_1	42.244897959183675	0.032150958
1986 PVHd-DMH Lhx6 Gaba_1	36.23809523809524	0.024172733
1987 PVHd-DMH Lhx6 Gaba_1	43.958333333333336	0.09309742
1988 PVHd-DMH Lhx6 Gaba_2	38.8125	-0.01846956
1989 PVHd-DMH Lhx6 Gaba_2	40.18181818181818	-0.011000127
1990 PVHd-DMH Lhx6 Gaba_2	44.357142857142854	0.01776814
1991 PVHd-DMH Lhx6 Gaba_2	39.82608695652174	0.03849306
1992 PVHd-DMH Lhx6 Gaba_2	34.5	0.04160513
1993 PVHd-DMH Lhx6 Gaba_2	43.30769230769231	-0.010196464
1994 PVHd-DMH Lhx6 Gaba_2	45.91891891891892	0.024947554
1995 PVHd-DMH Lhx6 Gaba_2	41.44117647058823	-0.017271318
1996 PVHd-DMH Lhx6 Gaba_2	66.55555555555556	0.049295563
1997 PVHd-DMH Lhx6 Gaba_3	54.258620689655174	0.057320077
1998 PVHd-DMH Lhx6 Gaba_3	56.57746478873239	0.082262464
1999 PVHd-DMH Lhx6 Gaba_3	49.69047619047619	0.039039683
2000 PVHd-DMH Lhx6 Gaba_3	55.9622641509434	0.074459925
2001 PVHd-DMH Lhx6 Gaba_4	39.15384615384615	0.030957345
2002 PVHd-DMH Lhx6 Gaba_4	37.02439024390244	0.020460822
2003 PVHd-DMH Lhx6 Gaba_4	37.666666666666664	0.024250403
[truncated: 3,148 more rows]
