# Supplementary material for: Data-driven fine-grained region discovery in the mouse brain with transformers
Source: Nat Commun. 2025 Oct 7;16:8536. doi: 10.1038/s41467-025-64259-4 (PMC12504640; doi:10.1038/s41467-025-64259-4)
Supplement: Supplementary file 4 — Source Data [file 41467_2025_64259_MOESM4_ESM.zip › source data/suppl_20c.csv]

subclass	corr	neighbors	NT
001 Car3 Glut	0.09781062834304077	43.027287901879674	Glut
002 IT EP-CLA Glut	0.10260642227337985	43.27260083449235	Glut
003 L5/6 IT TPE-ENT Glut	0.10175047446581817	35.31382807469414	Glut
004 L6 IT CTX Glut	0.09957331693194554	46.69675691327639	Glut
005 L5 IT CTX Glut	0.09964405656886066	37.56708107937111	Glut
006 L4/5 IT CTX Glut	0.11680327589894533	57.976680904506175	Glut
007 L2/3 IT CTX Glut	0.08841560579352938	48.60724191434796	Glut
008 L2/3 IT ENT Glut	0.10756071598865634	33.87063785532702	Glut
009 L2/3 IT ENTl-PIR Glut	0.13468382086522004	47.26428222197149	Glut
010 IT AON-TT-DP Glut	0.12863417769928306	46.22103822103822	Glut
011 L2 IT ENT-po Glut	0.10344360549276188	35.85964190162585	Glut
012 MEA Slc17a7 Glut	0.12105432332359993	44.92008568133136	Glut
013 COAp Grxcr2 Glut	0.09306939074904796	35.63021420518602	Glut
014 LA-BLA-BMA-PA Glut	0.1290360686132493	37.789542083938535	Glut
015 COAp-TR-ENTmv Glut	0.09184995094247399	49.45907602764642	Glut
016 CA1-ProS Glut	0.10542216044301193	47.31219840202515	Glut
017 CA3 Glut	0.11895775001331035	50.39246665865674	Glut
018 L2 IT PPP-APr Glut	0.08725781253082696	58.678688524590164	Glut
019 L2/3 IT PPP Glut	0.1278409358092386	50.382763665381034	Glut
020 L2/3 IT RSP Glut	0.08873125197213187	84.60730811105063	Glut
021 L4 RSP-ACA Glut	0.06172780756044843	76.72839506172839	Glut
022 L5 ET CTX Glut	0.09202149475114803	38.66809227232632	Glut
023 SUB-ProS Glut	0.09065437258210199	34.07888932139613	Glut
024 L5 PPP Glut	0.037362970347390397	46.45093945720251	Glut
025 L6b EPd Glut	0.08328327251807055	39.53904130238167	Glut
026 L6b/CT ENT Glut	0.09474870581728734	46.50809689507495	Glut
027 L6b CTX Glut	0.0812893037959376	49.63427156317951	Glut
028 L6 CT CTX Glut	0.08704964563785929	47.25817810712907	Glut
029 CT SUB Glut	0.074084881880008	46.0	Glut
030 L5 NP CTX Glut	0.07983364369811394	39.40041661844694	Glut
031 NP SUB Glut	0.0780853396043109	39.45109992048768	Glut
032 NP PPP Glut	0.0565723138830161	49.75201072386059	Glut
033 CA2-FC-IG Glut	0.0954118514062965	47.89639381797367	Glut
034 DG Glut	0.08461412911211301	92.92345521869937	Glut
035 NLOT Rho Glut	0.05265632743640973	28.709939148073023	Glut
036 Vip Gaba	0.0658302398336452	45.64626257786296	Gaba
037 Sncg Gaba	0.07596488281609183	40.344368657461324	Gaba
038 RHP-COA Ndnf Gaba	0.08803489933098746	30.4731520223152	Gaba
039 Lamp5 Gaba	0.07385539360420497	35.97835086149026	Gaba
040 Lamp5 Lhx6 Gaba	0.0810626923509557	39.203798613204704	Gaba
041 Pvalb chandelier Gaba	0.061582043702608266	41.449311023622045	Gaba
042 Pvalb Gaba	0.08525504301407501	44.024586869138005	Gaba
043 Sst Gaba	0.07999682266044343	42.844245976884366	Gaba
044 STR Prox1 Lhx6 Gaba	0.09638419478321465	46.03246579017977	Gaba
045 STRv Lhx8 Gaba	0.06552318841906589	42.985006815084056	Gaba
046 Sst Chodl Gaba	0.09228359760995322	42.507643166780746	Gaba
047 NDB-SI-MA-STRv Lhx8 Gaba	0.08500173244432356	42.268202764976955	Gaba
048 GPe Sox6 Cyp26b1 Gaba	0.06854897016385178	41.6971637694419	Gaba
049 PAL-STR Gaba-Chol	0.09841774542045915	43.102392065344226	GabaChol
050 OT D3 Folh1 Gaba	0.11951393551126455	84.03147623544224	Gaba
051 MSN D1 Gaba	0.09071853130148325	46.282247046532184	Gaba
052 MSN D2 Gaba	0.08817121051070363	45.793155771695695	Gaba
053 MSN D1 Sema5a Gaba	0.08429734166536126	60.389851706271216	Gaba
054 STR-PAL Chst9 Gaba	0.06347446732120747	56.54735628397299	Gaba
055 IA Mgp Gaba	0.04970221801932063	45.273830155979205	Gaba
056 NDB-SI-ant Prdm12 Gaba	0.06274214782027847	42.50890969495621	Gaba
057 LSX Sall3 Pax6 Gaba	0.044880981971997976	43.46348884381339	Gaba
058 LSX Otx2 Gaba	0.058509055881937735	45.86351842241827	Gaba
059 LSX Nkx2-1 Gaba	0.07686597252435011	41.977037037037036	Gaba
060 LSX Prdm12 ve Gaba	0.07215288603790801	44.113603622144474	Gaba
061 LSX Prdm12 do Gaba	0.07012098728205253	35.68708388814913	Gaba
062 LSX Sall3 Lmo1 Gaba	0.0952398692192591	39.73821284238886	Gaba
063 MH Tac2 Glut	0.09895472914157753	84.67980400511291	Glut
064 LH Pou4f1 Sox1 Glut	0.06102354739126253	47.76481312670921	Glut
065 AD Serpinb7 Glut	0.06229516434194467	53.86923721709975	Glut
066 AV Col27a1 Glut	0.07659153436067957	27.885764499121265	Glut
067 PVT-PT Ntrk1 Glut	0.08743750678221815	47.269748104671066	Glut
068 CM-IAD-CL-PCN Glut	0.09325084723870074	37.017549261083744	Glut
069 TH Prkcd Grin2c Glut	0.10653162063915204	28.244825250269713	Glut
070 RE-Xi Nox4 Glut	0.10197947424177779	31.25793650793651	Glut
071 MG-POL-SGN Glut	0.07938730395879288	33.45489199491741	Glut
072 PF Fzd5 Glut	0.09544766099953904	30.500722891566266	Glut
073 MM-ant Foxb1 Glut	0.07575114890453218	48.84405458089669	Glut
074 MM Foxb1 Glut	0.09574972633211842	49.044213763936945	Glut
075 PVa-ARH Six3 Dopa-Gaba	0.024440353487285	49.2	DopaGaba
076 PMv-TMv Tbx3 Hist-Gaba	-0.02342336953766067	41.174807197943444	HistGaba
077 MOB Eomes Ms4a15 Glut	0.10690057521026271	61.121204388874716	Glut
078 BST-po Glut	0.030468254073008863	76.24113475177305	Glut
079 TRS Sln Glut	0.08066713958222596	63.571817934041974	Glut
080 GPi Skor1 Gaba-Glut	0.017189069493617024	31.77659574468085	GabaGlut
081 RT ZI Gnb3 Gaba	0.09947499613986184	48.86556879233824	Gaba
082 SCH Gaba	0.06528175210254529	79.69366197183099	Gaba
083 MEA-BST Sox6 Gaba	0.058776209643066867	39.00058394160584	Gaba
084 MEA-BST Lhx6 Sp9 Gaba	0.060420613192692464	42.97886866059818	Gaba
085 MEA-BST Lhx6 Nr2e1 Gaba	0.068022933769351	37.12847682119205	Gaba
086 MEA-BST Lhx6 Nfib Gaba	0.0577890986051233	45.86242224661544	Gaba
087 DMH Prdm13 Gaba	0.046397233274590624	60.475	Gaba
088 DMH Nkx2-4 Glut	0.07383048412742	63.6225	Glut
089 MEA-BST Gal Avp Gaba	0.025845711004457834	34.68072289156626	Gaba
090 SI-MA-NDB Ebf1 Bnc2 Gaba	0.04844862831758427	46.68352059925093	Gaba
091 CEA-AAA-BST Six3 Cyp26b1 Gaba	0.07719519847790979	41.47209480122324	Gaba
092 AAA-BST Six3 Meis2 Gaba	0.05309002262971052	38.83783783783784	Gaba
093 ACB-BST-FS D1 Gaba	0.05687185523072854	49.95519505600618	Gaba
094 CEA-AAA-BST Ebf1 Gaba	0.07250334374647384	39.67961538461538	Gaba
095 CEA-BST Crh Gaba	0.03971638055833745	39.32304526748971	Gaba
096 SI-MA-NDB Six3 Meis2 Gaba	0.0423782768104158	36.972972972972975	Gaba
097 PVHd Gsc Gaba	0.0191033389375	46.78125	Gaba
098 MEA-COA-BMA Ccdc42 Glut	0.046448698221042826	46.78383604021655	Glut
099 COAa-PAA-MEA Barhl2 Glut	0.0697364341087581	34.184154997122576	Glut
100 MS-SF Bsx Glut	0.03851898514932521	40.09653233364573	Glut
101 PVpo-VMPO-SFO Tbr1 Glut	0.05009653532143768	55.85434782608696	Glut
102 SI-MPO-LPO Lhx8 Gaba	0.08968670180760786	35.837548348705745	Gaba
103 MPO-LPO Lhx8 Gaba	0.08209121429913378	36.795525727069354	Gaba
104 BST-MPN Lhx6 Zfhx3 Gaba	0.061673366667167696	38.262111801242234	Gaba
105 BST Tac2 Gaba	0.04666044046495491	33.4463480613165	Gaba
106 PVR Six3 Gaba	0.06046841661273573	45.6747483989021	Gaba
106a BST MPN Six3 Gaba	0.059775597667892436	44.385210084033616	Gaba
107 PVH Six3 Prox1 Gaba	0.08104209992183932	45.402396053558846	Gaba
108 AHN-SBPV Gaba	0.07791341517954513	39.92870036101083	Gaba
109 SBPV-PVi Six3 Gaba	0.05891440603063832	46.457485029940116	Gaba
110 AHN Onecut3 Gaba	0.049697124413115266	36.34657320872274	Gaba
111 ZI Pax6 Gaba	0.12066446449124732	47.89452603471295	Gaba
112 DMH-LHA Gsx1 Gaba	0.07293110921965977	44.04551724137931	Gaba
113 PVHd-DMH Lhx6 Gaba	0.042896553411149764	44.68019323671498	Gaba
114 TU-ARH Otp Six6 Gaba	0.10065304622120856	48.48621010226216	Gaba
115 TMd Foxd2 Gaba	0.04435630959196429	52.97767857142857	Gaba
116 PVpo-VMPO-MPN Hmx2 Gaba	0.044610173294549	41.85794392523364	Gaba
117 DMH Hmx2 Gaba	0.06141400284092242	43.46821008984105	Gaba
118 MPO-MPN Glut	0.035513652608586556	42.560398505603985	Glut
119 DMH Hmx2 Glut	0.050541311957316724	45.631964809384165	Glut
120 ARH-PVp Tbx3 Gaba	0.0464815228392289	59.70779220779221	Gaba
121 ARH-PVp Tbx3 Glut	0.04455336610069555	55.05185185185185	Glut
122 DMH-LHA Vgll2 Glut	0.04551403043218954	37.10457516339869	Glut
123 VMH Fezf1 Glut	0.03884380467263477	38.899012908124526	Glut
124 VMH Nr5a1 Glut	0.062084623458310624	45.005879470847624	Glut
125 LHA Pmch Glut	0.026535808595221786	36.198019801980195	Glut
126 LGv Otx2 Gaba	0.07671334446171223	52.937410071942445	Gaba
127 PVH-LHA Barhl2 Glut	0.03616898110067581	37.246882793017456	Glut
128 ADP-MPO Trp73 Glut	0.060863849003409985	34.57534246575342	Glut
129 SI-MA-LPO Skor1 Glut	0.04661574128799277	35.72040520984081	Glut
130 PRC-PAG Pax6 Glut	0.057195414462477716	31.15686274509804	Glut
131 MEA Otp Glut	0.03143950593449999	45.61	Glut
132 MEA-BST Otp Glut	0.029517460361502677	43.62611806797853	Glut
133 LHA-MEA Otp Glut	0.03390645268351906	40.806451612903224	Glut
134 PVa-AHN-LHA Otp Glut	0.04308182527834131	39.8874251497006	Glut
135 AHN-RCH-TU-SBPV Otp Glut	0.0639784588242307	36.43964858670741	Glut
136 PVH-PVHd-SO Otp Glut	0.0503283936505325	52.17782026768642	Glut
137 PH-ant Otp Glut	0.03433326092656392	41.506701030927836	Glut
138 STN-PSTN Pitx2 Glut	0.10099613287815183	42.68941605839416	Glut
139 PM Pitx2 Glut	0.04518368550488447	42.28386454183267	Glut
140 PH Pitx2 Glut	0.040285053748073056	45.066353887399465	Glut
141 PB Lmx1a Glut	0.07005283019432956	35.29309596178897	Glut
142 PH-LHA Foxb1 Glut	0.041388711866122224	33.24444444444445	Glut
143 PM-LHA Foxb1 Glut	0.034419844835551675	41.375698324022345	Glut
144 PAG Dmrta2 Glut	0.03080367429879348	30.744565217391305	Glut
145 MRN-PAG Nkx6-1 Glut	0.025809443875641023	28.55128205128205	Glut
146 MB-MY Glut-Sero	0.08704463164923357	30.991705374917053	GlutSero
147 PH-an Pitx2 Glut	0.021934676013345453	39.47636363636364	Glut
148 PH-SUM Foxa1 Glut	0.03988307491380087	41.50489662676823	Glut
149 IPN-IF-RL Foxa1 Glut	0.04471040474354271	29.9535175879397	Glut
150 PAG-SC Neurod2 Meis2 Glut	0.04307554017814468	31.767659574468084	Glut
151 PAG Pou4f3 Glut	0.06447061432354673	31.796712802768166	Glut
152 CUN Evx2 Lhx2 Glut	0.03265497584109649	34.00529801324503	Glut
153 PB Pax5 Glut	0.04235836790174709	32.31281198003328	Glut
154 LDT-PCG Vsx2 Lhx4 Glut	0.04490515087949687	33.09778283115406	Glut
155 APN C1ql2 Glut	0.06328701843698388	54.76362240982348	Glut
156 APN C1ql4 Glut	0.06445131275781764	49.804117647058824	Glut
157 PAG-MRN Pou3f1 Glut	0.042784130945418934	25.992383025027202	Glut
158 PRC-PAG Tcf7l2 Glut	0.06825418713338667	39.376666666666665	Glut
159 SPA-SPFm-SPFp-POL-PIL-PoT Glut	0.07687924759276166	43.25539004312034	Glut
160 PAG-SC Pou4f1 Glut	0.06956408383870075	33.15631095012538	Glut
161 PAG Tfap2b Glut	0.04685386532556504	31.609756097560975	Glut
162 PAG Pou4f1 Glut	0.037459109154424616	30.075825156110614	Glut
163 PAG Pou4f1 Ebf2 Glut	0.06028618734395822	31.189556135770236	Glut
164 PAG Pou4f2 Glut	0.043550860926848005	34.116494845360826	Glut
165 PAG-SC Pou4f2 Mesi2 Glut	0.07046388584582912	40.1240086517664	Glut
166 SCig Foxb1 Glut	0.051097634342348465	35.12808616404308	Glut
167 SCdg Tfap2b Glut	0.03187784522639374	33.718120805369125	Glut
168 SCig-ve Pitx2 Glut	0.03136003279274749	31.865836128413992	Glut
169 IC Tfap2d Maf Glut	0.09191246133953715	47.974453482460596	Glut
170 CUN-PPN Evx2 Meis2 Glut	0.08821974960205657	33.084245742092456	Glut
171 PB-an-do Evx2 Glut	0.08503950330724414	34.404516866781016	Glut
172 PCG-PRN-GRN Vsx2 Nkx6-1 Glut	0.030821252402501942	28.94250194250194	Glut
173 RPO-NI Vsx2 Nr4a2 Glut	0.016454551235477583	30.703703703703702	Glut
174 IRN Vip Glut	0.011267801536402876	22.165467625899282	Glut
175 RPO-CS-NI Meis2 Gaba	0.048027573314151244	34.25744167337088	Gaba
176 PRP-NI-PRNc-GRN Otp Glut	0.03587242620267241	30.50287356321839	Glut
177 PRP-HB Otp Gly-Gaba	0.08342337375881743	28.38105658018131	GlyGaba
178 NTS Phox2b Glut	0.05020956329449701	34.14878340646191	Glut
179 PGRN-PARN-MDRN Hoxb5 Glut	0.0349949657512834	23.435114503816795	Glut
180 MB/HB Lhx1 Glut	0.0766393714778908	26.53449590242043	Glut
181 MY Lhx1 Gly-Gaba	0.08118052159672252	24.573469747750927	GlyGaba
182 ECU-CU Slc6a2 Glut	0.0307343052411465	37.78343949044586	Glut
183 SPVI-SPVC Tlx3 Ebf3 Glut	0.04606056887691091	28.238031914893618	Glut
184 CU-ECU-SPVI Foxb1 Glut	0.05235470595251936	29.002074688796682	Glut
185 PSV Glut	0.06301802680083014	37.25134099616858	Glut
186 PB-NTS Phox2b Ebf3 Lmx1b Glut	0.012507760478350127	31.429471032745592	Glut
187 MV-SPIV Phox2b Ebf3 Lbx1 Glut	0.008137458577837013	29.533106960950764	Glut
188 MV-SPIV Glut	0.017859072669791844	38.689425478767696	Glut
189 CBN Glut	0.0626983613247552	31.986143187066975	Glut
190 MV-SPIV-PRP Dmbx1 Gly-Gaba	0.07012449494552658	33.856569709127385	GlyGaba
191 MY Prox1 Gly-Gaba	0.07953402939151306	27.10041265474553	GlyGaba
192 MV Nkx6-1 Gly-Gaba	0.05156299443369983	38.58115183246073	GlyGaba
193 PAS-MV Ebf2 Gly-Gaba	0.10903965424781524	42.93391773432232	GlyGaba
194 PRNr Otp Nfib Glut	0.012733069693653253	25.712074303405572	Glut
195 GRN Prox1 Brs3 Gly-Gaba	0.02561365534719101	27.0	GlyGaba
196 MV Pax6 Gly-Gaba	0.039012956008235296	34.54010695187166	GlyGaba
197 PAG-MRN Rln3 Gaba	0.023457314837023808	26.13095238095238	Gaba
198 IPN-LDT Vsx2 Nkx6-1 Glut	0.09236003719713198	32.64467005076142	Glut
199 LDT Vsx2 Nkx6-1 Nfib Glut	0.024978965067045455	38.32386363636363	Glut
200 PCG-RPO-CS-PRNr Tox Gaba	0.06388838135847669	31.276683937823833	Gaba
201 PPN-CUN-PCG Otp En1 Gaba	0.05822059488287753	29.561911170928667	Gaba
202 MRN-LDT-DTN Pax8 Gaba	0.04781977422900844	26.727848101265824	Gaba
203 MRN-VTN-DTN Pax5 Cdh23 Gaba	0.058449866954491426	25.722285714285714	Gaba
204 SNr-VTA-PPN Pax5 Npas1 Gaba	0.10924375160277058	26.289176090468498	Gaba
205 PPN-CUN-PAG Pax5 Sox21 Gaba	0.07026177854874899	27.49636803874092	Gaba
206 SNr Six3 Gaba	0.0699586982901515	25.068181818181817	Gaba
207 IC Six3 En2 Gaba	0.09912987935836064	37.164167143674874	Gaba
208 RN-MRN-PAG Foxa2 Gaba	0.08354513873687246	26.606011372867588	Gaba
209 ND-PCG Gata3 Lhx1 Gaba	0.1241490589156089	28.889185185185184	Gaba
210 RN-MRN-CLI En1 Sox2 Gaba	0.06452984401608415	26.083631165117943	Gaba
211 PAG Nkx2-2 Nr2f2 Gaba	0.06213624360975511	26.04421768707483	Gaba
212 RN-PAG Nkx2-2 Otx1 Gaba	0.1024492468905328	28.187324733595066	Gaba
213 PRT Tcf7l2 Gaba	0.10733747205236985	40.972688477951635	Gaba
214 LGv-SPFp-SPFm Gata3 Gaba	0.10202024068403782	41.64113475177305	Gaba
215 SC Otx2 Gcnt4 Gaba	0.07356823884962026	51.265822784810126	Gaba
216 SC-PAG Lef1 Emx2 Gaba	0.07698521185249015	33.8811295971979	Gaba
217 SCm-PAG Cdh23 Gaba	0.09251193221389613	34.2683299389002	Gaba
218 SCs Dmbx1 Gaba	0.07201962075241848	44.9408547701033	Gaba
219 SC Lef1 Otx2 Gaba	0.06940998774417093	46.958934517203105	Gaba
220 CBN Dmbx1 Gaba	0.060281543076252934	38.112412177985945	Gaba
221 SCs Pax7 Nfia Gaba	0.058851600546226235	46.12149532710281	Gaba
222 MPT-NOT-PPT Mecom Gaba	0.09489530317732228	37.588862559241704	Gaba
223 LDT Fgf7 Gaba	0.053787403449549555	36.24324324324324	Gaba
224 LDT-PCG Gata3 Irx5 Gaba	0.09037997565320531	33.71455666192508	Gaba
225 CS-PDTg Pax6 Gaba	0.10488594682792848	39.68680641183724	Gaba
226 RPA Pax6 Hoxb5 Gly-Gaba	0.051073558208513115	32.521865889212826	GlyGaba
227 SCig Tfap2b Chrnb3 Glut	0.030032735460719644	41.72161895360316	Glut
228 SCop Pou4f2 Neurod2 Glut	0.036366378676693116	40.317460317460316	Glut
229 SCsg Pde5a Glut	0.036635362390488514	50.94005602240896	Glut
230 SCop Sln Glut	0.0307983326173937	42.50787401574803	Glut
231 SC Tnnt1 Gli3 Gaba	0.07571901198865255	43.82891748675246	Gaba
232 SCs Lef1 Gli3 Gaba	0.06854187160181313	39.412121212121214	Gaba
233 SCsg Gabrr2 Gaba	0.046134296361351024	49.71982226610714	Gaba
234 PDTg Otp Shroom3 Gaba	0.012928895584313723	38.254901960784316	Gaba
235 PDTg Otp Olig3 Gaba	0.035476713351437913	49.86274509803921	Gaba
236 DTN-LDT-PCG St18 Gaba	0.03242187197831134	35.477572559366756	Gaba
237 DTN-PCG-IPN Otp Pax3 Gaba	0.1370002541645022	40.532123589995095	Gaba
238 IPN Otp Crisp1 Gaba	0.062442865417436814	39.12635379061372	Gaba
239 NLL Gata3 Gly-Gaba	0.12263116037086567	29.761467889908257	GlyGaba
240 POR Gata3 Gly-Gaba	0.05231311700287253	28.4524236983842	GlyGaba
241 PRP Gata3 Slc6a5 Gly-Gaba	0.05397121407524887	40.90045248868778	GlyGaba
242 MARN-PPY Ngfr Gly-Gaba	0.05601480763781671	26.18598382749326	GlyGaba
243 PARN-MDRNd Gbx2 Gly-Gaba	0.08317044646439561	29.764652014652015	GlyGaba
244 IRN Dmbx1 Pax2 Gly-Gaba	0.06479531902540925	22.07473309608541	GlyGaba
245 NTS-DMX-PARN Neurod2 Gly-Gaba	0.10605732745784553	38.609756097560975	GlyGaba
246 SPVI-SPVC Sall3 Gly-Gaba	0.08351544300268542	29.275953645581843	GlyGaba
247 NTS Dbh Glut	0.08761246841103966	35.52411575562701	Glut
248 DMX Tbx20 Chol	0.06390377577899244	30.20403022670025	Chol
249 PAG Ucn Glut	0.017836608393636363	20.40909090909091	Glut
250 SNc-VTA-RAmb Foxa1 Dopa	0.09891778657090645	27.023086269744837	Dopa
251 MA3 Foxd2 Glut	0.02231043886207824	25.3520782396088	Glut
252 IO Glut	0.06352816831997597	36.01548318206086	Glut
253 POR Spp1 Gly-Gaba	0.12737256243042178	28.135910954891624	GlyGaba
254 VCO-SOCl Mafa Meis2 Glut	0.13807131140668988	35.76142451938229	Glut
255 SPVO Mafa Meis2 Glut	0.03159372730178891	29.227191413237925	Glut
256 SPVI-SPVC Mafa Glut	0.05315572909672898	33.98598130841121	Glut
257 SPVC Ccdc172 Glut	-0.03098207726086957	35.95652173913044	Glut
258 SPVC Nmu Glut	-0.037489888750000006	39.583333333333336	Glut
259 MDRNd Bves Glut	0.0010571769038235281	25.61764705882353	Glut
260 NTS Crp Glut	-0.04937275772222223	21.22222222222222	Glut
261 RO-RPA Pkd2l1 Gaba	-0.0051144768315789435	32.78947368421053	Gaba
262 PB-CUN Ppp1r1c Glut	0.028985405214012737	30.961783439490446	Glut
263 PG-TRN-LRN Fat2 Glut	0.08001750182683186	38.60186997173299	Glut
264 DCO Il22 Gly-Gaba	0.11786153141027983	44.44807821982468	GlyGaba
265 CB PLI Gly-Gaba	0.08156455684353826	50.74076755973932	GlyGaba
266 CBX Golgi Gly-Gaba	0.06250568313442935	66.13315217391305	GlyGaba
267 CBX MLI Megf11 Gaba	0.062494828880680704	34.001552430401546	Gaba
268 CBX MLI Cdh22 Gaba	0.057804385859600994	29.315001998743647	Gaba
269 CB Granule Glut	0.08289898349236492	68.11927243330639	Glut
270 DCO UBC Glut	0.056544007446489755	56.78132118451025	Glut
271 HY Gnrh1 Glut	0.018838280925423726	41.40677966101695	Glut
272 MOB Meis2 Gaba	0.07466926903161174	63.707734162456276	Gaba
273 MOB Trdn Gaba	0.06750483778091865	87.01420959147424	Gaba
274 MOB-in Frmd7 Gaba	0.07075007127826469	86.13646783397552	Gaba
275 MOB-out Frmd7 Gaba	0.06239773977323329	71.26812585499316	Gaba
276 MOB-mi Frmd7 Gaba	0.04430146850680122	39.29510703363914	Gaba
277 MOB Dopa-Gaba	0.06759086958203521	70.22770361772103	DopaGaba
278 MOB-STR-CTX Inh IMN	0.09911425393413267	71.39787249759917	IMN
279 DG-PIR Ex IMN	0.10806503260548744	83.76701410177805	IMN
280 HPF CR Glut	0.07311086791285856	24.913239719157474	Glut
281 CBX Purkinje Gaba	0.08231814159473506	54.50517066576546	Gaba
282 MY Calcb Chol	0.13578743264419646	24.284392090870845	Chol
283 Pineal Crx Glut	-0.10235884025904761	34.333333333333336	Glut
284 Bergmann NN	0.05539231164171431	52.43268893913819	NN
285 Astro-CB NN	0.11616297033015174	57.34581497797357	NN
286 Astro-NT NN	0.15594907049995033	36.48755668944615	NN
287 Astro-TE NN	0.1293456180911478	38.86222224227874	NN
288 Astro-OLF NN	0.11636480194322822	61.557296582971496	NN
289 Astroependymal NN	0.14722480165044097	61.336731804021525	NN
290 Tanycyte NN	0.14290667556457778	67.58835978835978	NN
291 Ependymal NN	0.08893616157037913	61.77864657378448	NN
292 Hypendymal NN	0.033753334918784315	72.92941176470588	NN
293 CHOR NN	0.08147785475903252	74.21532446653025	NN
294 OPC NN	0.10966018297088642	36.47291618791241	NN
295 Oligo NN	0.10103079944226756	36.56308083157557	NN
296 OEG NN	0.08236884898449565	54.87721179624665	NN
297 ABC NN	0.07775197171676995	25.508831485705194	NN
298 VLMC NN	0.11484983994896934	34.81983802884682	NN
299 Peri NN	0.09272110876848846	38.2942820618378	NN
300 SMC NN	0.09649875185842327	39.44176529145006	NN
301 Endo NN	0.11681793622471451	37.98791572634489	NN
302 Microglia NN	0.13469881107421577	36.63811301325782	NN
303 BAM NN	0.07415089134962796	41.242332830568124	NN
304 Monocytes NN	0.03744698144864864	36.91891891891892	NN
305 DC NN	0.005362951498400001	35.552	NN
306 Lymphoid NN	0.05293916792141231	36.35990888382688	NN
