# Supplementary material for: Data-driven fine-grained region discovery in the mouse brain with transformers
Source: Nat Commun. 2025 Oct 7;16:8536. doi: 10.1038/s41467-025-64259-4 (PMC12504640; doi:10.1038/s41467-025-64259-4)
Supplement: Supplementary file 4 — Source Data [file 41467_2025_64259_MOESM4_ESM.zip › source data/figure_3e.csv]

	ENSMUSG00000044167	ENSMUSG00000063626	ENSMUSG00000036357	ENSMUSG00000030500	ENSMUSG00000047907	ENSMUSG00000048988	ENSMUSG00000026841	ENSMUSG00000026235	ENSMUSG00000026872	ENSMUSG00000063415	ENSMUSG00000047907	ENSMUSG00000046480	ENSMUSG00000001985	ENSMUSG00000003974	ENSMUSG00000022306	ENSMUSG00000040856	ENSMUSG00000019929	ENSMUSG00000026344	ENSMUSG00000043557	ENSMUSG00000028222	ENSMUSG00000040536	ENSMUSG00000027971	ENSMUSG00000003746	ENSMUSG00000039358	celltransformer_region	cell_barcode
0	1.2616730087027115	0.764573893527906	0.0	1.2616730087027115	1.6306871178224585	1.6306871178224585	0.0	0.0	0.764573893527906	0.0	1.6306871178224585	0.0	0.764573893527906	1.6306871178224585	0.0	0.0	0.764573893527906	1.2616730087027115	0.0	0.0	0.0	0.764573893527906	0.0	0.0	296	1019171912100540506
1	0.71771621454727	0.0	0.71771621454727	2.07822829152101	1.5527360165127353	1.1948140288677234	0.0	0.71771621454727	1.1948140288677234	0.0	1.5527360165127353	0.0	0.71771621454727	1.8392769410216399	0.0	0.0	0.0	1.5527360165127353	1.1948140288677234	0.0	0.0	2.283169020645797	0.71771621454727	0.0	296	1019171912100550616
2	1.427504722638524	0.0	0.0	0.6445672350698358	1.932194021064082	0.0	0.0	0.0	1.7018068020388006	0.0	1.932194021064082	0.0	0.0	0.6445672350698358	0.0	0.0	0.0	0.6445672350698358	0.6445672350698358	0.0	0.0	0.6445672350698358	0.6445672350698358	0.0	296	1019171912100550533
3	0.744837482949461	0.0	0.744837482949461	0.0	2.1305775382568486	0.744837482949461	0.0	0.0	0.744837482949461	0.0	2.1305775382568486	0.0	0.0	1.888749847617301	0.0	0.0	0.0	0.744837482949461	0.0	0.0	0.0	1.5980585539553094	0.0	0.0	296	1019171912100560672
4	1.4863957842383382	0.0	0.0	1.4863957842383382	1.8886251180544416	0.0	0.0	0.0	0.0	0.0	1.8886251180544416	0.0	1.4863957842383382	0.0	0.0	0.0	0.0	1.8886251180544416	0.0	0.0	0.9267134500105598	0.9267134500105598	0.9267134500105598	0.0	296	1019171912100550594
5	1.0736022968177228	0.0	0.0	0.0	1.0736022968177228	0.0	0.0	0.0	1.0736022968177228	0.0	1.0736022968177228	0.0	0.0	1.0736022968177228	1.0736022968177228	0.0	1.6822874611649987	0.0	0.0	0.0	0.0	0.0	0.0	0.0	438	1019171912100550287
6	1.035022241826911	0.0	0.0	1.6314724076362785	0.0	1.6314724076362785	0.0	0.0	1.035022241826911	0.0	0.0	1.035022241826911	0.0	0.0	1.035022241826911	0.0	0.0	0.0	1.035022241826911	0.0	0.0	1.6314724076362785	0.0	0.0	296	1019171912100720145
7	1.1229736124537335	0.0	0.0	1.1229736124537335	0.6680983305427878	0.0	0.0	0.0	1.1229736124537335	0.0	0.6680983305427878	0.0	0.6680983305427878	0.6680983305427878	0.0	0.0	0.0	0.6680983305427878	0.0	0.0	0.0	0.0	0.6680983305427878	0.0	438	1019171912100570496
8	0.8903198123756919	0.0	0.8903198123756919	0.0	2.1422003358195414	0.8903198123756919	0.0	0.8903198123756919	0.0	0.8903198123756919	2.1422003358195414	0.0	1.8321855753014358	0.8903198123756919	0.0	0.0	0.8903198123756919	1.4367875921758668	0.0	0.8903198123756919	0.8903198123756919	1.4367875921758668	0.0	0.0	296	1019171912100720240
9	1.7880085482559793	0.8621878425504755	0.0	2.0946318596228877	2.3473721254864444	1.3981236575616531	0.0	0.8621878425504755	0.0	0.0	2.3473721254864444	0.0	0.8621878425504755	0.8621878425504755	0.0	0.0	0.0	1.3981236575616531	0.0	0.0	0.0	1.3981236575616531	0.0	0.0	432	1019171912100720474
10	1.147735773288282	0.0	0.0	0.0	1.4974786518586258	1.4974786518586258	0.0	0.0	1.147735773288282	0.0	1.4974786518586258	0.0	1.147735773288282	0.0	0.0	0.0	0.6851143655448676	1.147735773288282	0.0	0.0	0.0	1.7787627214928707	0.0	0.0	296	1019171912100550472
11	1.3866861521536322	0.0	0.0	1.3866861521536322	1.3866861521536322	1.7749075148045115	0.0	0.8539053751878176	1.7749075148045115	0.0	1.3866861521536322	0.0	0.8539053751878176	0.0	0.0	0.0	0.0	1.7749075148045115	0.0	1.3866861521536322	0.0	0.8539053751878176	0.8539053751878176	0.0	296	1019171912100550608
12	2.3453338385045335	0.0	0.0	2.0219539569433524	2.0219539569433524	1.6044935619580194	0.0	0.0	0.0	0.0	2.0219539569433524	0.0	1.014673028346227	1.6044935619580194	0.0	0.0	0.0	2.0219539569433524	0.0	0.0	0.0	0.0	1.014673028346227	0.0	296	1019171912100710207
13	0.0	1.168424122074481	0.0	0.0	0.0	0.0	0.0	0.0	0.0	0.0	0.0	0.0	1.168424122074481	2.2457942174441383	0.0	0.0	0.0	0.0	0.0	0.0	0.0	0.0	0.0	0.0	438	1019171912100690171
14	0.0	0.0	1.3790534806151151	1.3790534806151151	1.3790534806151151	0.0	0.0	0.0	1.3790534806151151	0.0	1.3790534806151151	0.0	0.0	2.071060168919326	1.3790534806151151	0.0	0.0	2.071060168919326	0.0	0.0	0.0	0.0	0.0	0.0	296	1019171912100730179
15	1.1787078010261722	1.1787078010261722	0.0	0.0	0.0	0.0	0.0	1.1787078010261722	0.0	1.1787078010261722	0.0	0.0	0.0	2.5981167307495965	0.0	0.0	0.0	0.0	1.1787078010261722	0.0	0.0	0.0	1.1787078010261722	0.0	296	1019171912100550659
16	0.9164169213263854	0.9164169213263854	0.0	0.9164169213263854	0.9164169213263854	0.9164169213263854	0.0	0.9164169213263854	0.0	0.0	0.9164169213263854	0.0	0.0	3.30366659172216	0.9164169213263854	0.0	0.0	0.9164169213263854	0.9164169213263854	1.4724065259034786	0.0	0.0	0.0	0.0	296	1019171912100550266
17	2.087714763762248	0.7225958082285616	0.0	1.2018200690063463	1.5609327205796284	1.848234834525766	0.0	1.2018200690063463	0.0	0.0	1.5609327205796284	0.7225958082285616	1.2018200690063463	3.3365802028394804	1.2018200690063463	0.0	1.2018200690063463	1.848234834525766	0.7225958082285616	0.7225958082285616	0.7225958082285616	2.087714763762248	0.7225958082285616	0.0	296	1019171912100550261
18	1.6139828762412185	0.0	0.0	1.0218198250827655	2.621147666839342	1.6139828762412185	0.0	1.0218198250827655	0.0	0.0	2.621147666839342	0.0	1.0218198250827655	2.356683146632627	1.0218198250827655	0.0	0.0	1.6139828762412185	0.0	0.0	1.0218198250827655	0.0	0.0	0.0	432	1019171912100720521
19	1.0996677906703105	0.0	0.0	1.7163793582755291	2.1470331672789538	1.0996677906703105	0.0	0.0	1.0996677906703105	0.0	2.1470331672789538	0.0	0.0	3.4966515885531035	1.0996677906703105	0.0	1.0996677906703105	1.7163793582755291	0.0	0.0	0.0	0.0	0.0	0.0	296	1019171912100540304
20	0.0	0.0	0.0	0.0	2.523499805320816	1.3691876980855078	0.0	1.3691876980855078	0.0	0.0	2.523499805320816	0.0	0.0	2.058836510474798	1.3691876980855078	0.0	0.0	0.0	0.0	0.0	0.0	0.0	0.0	0.0	296	1019171912100720184
21	0.0	0.0	0.0	0.0	0.0	0.0	0.0	0.0	0.0	0.0	0.0	0.0	0.0	2.889724424123768	1.38007674942122	0.0	1.38007674942122	0.0	0.0	0.0	0.0	0.0	0.0	0.0	438	1019171912100540315
22	1.0233336432594689	0.6005601194754786	0.0	0.6005601194754786	2.4974198285240776	0.6005601194754786	0.0	0.6005601194754786	0.6005601194754786	0.6005601194754786	2.4974198285240776	0.0	2.2060605442828796	2.739709151398245	1.6159909074989904	0.0	0.0	2.6236448478370624	1.0233336432594689	0.0	0.6005601194754786	1.3498835193997978	0.0	1.3498835193997978	296	1019171912100550215
23	2.3881822914618764	0.6825699211875157	0.0	0.0	0.0	0.6825699211875157	0.0	1.493129147447879	0.0	0.0	0.0	0.0	0.0	2.936394591154584	1.493129147447879	0.6825699211875157	2.0089820518692396	0.6825699211875157	0.6825699211875157	1.1440414657798113	0.6825699211875157	0.0	0.6825699211875157	0.0	482	1019171912100680240
24	1.4409797130435504	0.0	0.0	0.0	1.4409797130435504	1.4409797130435504	0.0	1.4409797130435504	0.0	0.0	1.4409797130435504	0.0	0.0	1.4409797130435504	0.0	0.0	0.0	2.619449480751358	0.0	0.0	2.1473404247856984	0.0	1.4409797130435504	0.0	296	1019171912100730184
25	0.975380629574057	0.0	0.0	0.975380629574057	2.2823328846531448	0.0	0.975380629574057	1.9629115835502111	0.0	1.5520424187001625	2.2823328846531448	0.0	0.0	3.2773061918779907	0.975380629574057	0.0	0.0	1.5520424187001625	0.0	0.0	0.975380629574057	0.0	0.0	0.0	432	1019171912100720638
26	0.0	0.8207754416480489	0.0	0.0	0.8207754416480489	1.7220573930188887	0.0	0.8207754416480489	0.0	0.0	0.8207754416480489	0.0	1.7220573930188887	2.670044009047939	0.8207754416480489	0.0	0.0	0.8207754416480489	0.8207754416480489	0.0	0.0	0.0	0.0	0.0	296	1019171912100560430
27	1.8091804154211593	0.0	0.7014229631209872	1.8091804154211593	0.0	0.7014229631209872	0.0	0.7014229631209872	0.0	0.0	0.0	0.0	1.5252288025311058	3.3773484034029315	1.5252288025311058	0.0	4.351157903253105	0.7014229631209872	0.0	1.1713450291848684	0.0	2.7300901217604023	0.0	0.0	296	1019171912100550329
28	2.2852569226306945	0.0	0.0	0.0	0.0	0.0	1.1962941860758622	1.1962941860758622	1.1962941860758622	0.0	0.0	0.0	0.0	2.898694992226418	0.0	1.8411704742952153	1.8411704742952153	1.8411704742952153	0.0	0.0	0.0	0.0	0.0	0.0	482	1019171912100680254
29	2.108389782997744	0.0	0.8702852981055289	0.8702852981055289	0.8702852981055289	2.108389782997744	0.0	1.8007748892512978	0.8702852981055289	0.0	0.8702852981055289	0.0	0.0	3.079330194187456	0.0	0.0	0.0	2.108389782997744	0.0	0.0	0.0	2.108389782997744	0.0	0.8702852981055289	296	1019171912100720199
30	1.5178269696456692	0.9499435043698695	0.9499435043698695	0.0	1.924248527968902	1.5178269696456692	0.0	0.9499435043698695	0.9499435043698695	0.0	1.924248527968902	1.924248527968902	1.5178269696456692	2.911227362629753	0.0	0.0	0.0	2.240982251027443	0.0	0.0	0.0	1.924248527968902	0.9499435043698695	0.0	296	1019171912100720056
31	1.6174000399779285	0.0	0.0	1.6174000399779285	2.8489279317656053	1.024396272113888	0.0	1.024396272113888	0.0	1.024396272113888	2.8489279317656053	0.0	1.024396272113888	3.852338874169205	1.6174000399779285	0.0	0.0	2.036441427444241	1.024396272113888	0.0	0.0	2.036441427444241	1.024396272113888	0.0	432	1019171912100720511
32	1.2715937008644875	0.0	0.0	1.2715937008644875	1.6422032986291277	0.7715818687689844	0.7715818687689844	0.7715818687689844	0.0	0.0	1.6422032986291277	0.0	0.0	3.779105301228063	1.2715937008644875	0.0	0.7715818687689844	1.9368027449903844	0.7715818687689844	0.0	0.0	0.7715818687689844	0.0	0.0	296	1019171912100720049
33	3.201064131785158	0.0	0.0	0.0	1.7406337292045142	0.0	0.0	0.0	0.0	0.0	1.7406337292045142	0.0	1.7406337292045142	4.2144080939666795	1.118299687170196	0.0	0.0	1.7406337292045142	0.0	1.118299687170196	0.0	0.0	0.0	0.0	296	1019171912100540484
34	0.8316502486094824	0.0	0.0	0.8316502486094824	2.5054640901723806	1.7394851693171531	0.8316502486094824	0.0	0.0	0.0	2.5054640901723806	0.0	0.8316502486094824	3.477205778772967	0.8316502486094824	0.0	0.0	1.3558281389643776	0.8316502486094824	0.0	0.0	0.0	0.0	0.0	296	1019171912100710274
35	1.4336727764463177	0.0	0.0	0.0	1.4336727764463177	0.8880458722151241	0.0	0.8880458722151241	0.0	0.0	1.4336727764463177	0.0	0.0	2.7979828683826256	0.8880458722151241	0.0	0.0	1.4336727764463177	0.0	0.0	0.0	0.8880458722151241	0.0	0.0	296	1019171912100720158
36	1.8874727678005636	0.7441321016451802	0.0	1.5968869786046735	1.2326194248477862	1.8874727678005636	0.7441321016451802	1.2326194248477862	0.0	0.0	1.2326194248477862	0.7441321016451802	0.0	3.560649103023468	1.2326194248477862	0.0	1.2326194248477862	1.2326194248477862	0.0	1.2326194248477862	0.0	0.0	0.0	0.0	296	1019171912100560639
37	0.0	0.0	0.8927280293864568	0.8927280293864568	1.8359446731261222	0.8927280293864568	0.0	0.8927280293864568	0.8927280293864568	0.0	1.8359446731261222	0.8927280293864568	0.0	3.2580419540093617	0.0	0.0	0.0	1.8359446731261222	0.8927280293864568	0.0	0.8927280293864568	2.4014716326084575	0.0	0.8927280293864568	296	1019171912100730059
38	0.9026916990560111	0.0	0.0	0.9026916990560111	2.4189331475056632	0.0	0.0	0.0	0.0	0.0	2.4189331475056632	0.0	0.9026916990560111	2.4189331475056632	0.0	0.0	0.0	2.4189331475056632	0.0	0.0	0.0	0.0	0.0	0.0	296	1019171912100550567
39	1.7951094548852327	0.9914390988491063	0.0	1.3116489005715408	2.3082061624108734	1.3116489005715408	0.5792608814569696	0.5792608814569696	0.0	0.0	2.3082061624108734	0.0	0.0	2.3082061624108734	0.5792608814569696	0.0	0.0	1.9871395225721036	0.5792608814569696	0.0	0.5792608814569696	1.9871395225721036	0.0	0.0	296	1019171912100550700
40	1.0152902852374657	0.0	0.0	0.0	0.0	1.0152902852374657	1.6053137467721388	2.833468467148851	1.6053137467721388	0.0	0.0	0.0	1.6053137467721388	4.028537628990715	1.0152902852374657	0.0	0.0	0.0	0.0	2.346315365587493	1.0152902852374657	1.0152902852374657	1.0152902852374657	0.0	296	1019171912100560356
41	1.7999500040637624	0.8697612969509745	0.8697612969509745	0.8697612969509745	2.107501112973634	2.107501112973634	0.0	0.0	0.8697612969509745	0.0	2.107501112973634	0.8697612969509745	0.8697612969509745	3.21313031993973	0.0	0.0	0.8697612969509745	0.8697612969509745	0.0	1.40856027722209	0.0	0.8697612969509745	0.8697612969509745	0.0	296	1019171912200560579
42	1.4912253396131152	0.0	0.0	0.0	1.4912253396131152	0.0	0.0	0.0	0.0	0.0	1.4912253396131152	0.0	0.0	2.2086898418078538	0.0	2.6856776836262344	3.043538019731034	2.2086898418078538	0.0	1.4912253396131152	1.4912253396131152	0.0	1.4912253396131152	0.0	482	1019171912100680187
43	1.5939380712520932	0.0	0.0	0.5894572660425399	1.8169694730682524	0.5894572660425399	0.0	0.5894572660425399	0.5894572660425399	0.0	1.8169694730682524	0.0	1.5939380712520932	3.181880062551964	1.0067369075182682	0.0	0.0	1.0067369075182682	0.5894572660425399	0.0	0.0	0.0	0.5894572660425399	0.0	438	1019171912100560421
44	1.9629337714649284	0.0	0.0	0.0	0.7862909701229557	0.7862909701229557	0.0	0.0	0.0	0.0	0.7862909701229557	0.0	0.7862909701229557	2.9110614502042633	1.9629337714649284	0.0	0.0	0.7862909701229557	0.0	0.0	0.7862909701229557	1.2923516891785318	0.0	0.0	296	1019171912100540440
45	0.0	0.0	0.0	0.0	1.2391635675118589	1.2391635675118589	0.0	1.2391635675118589	1.2391635675118589	0.0	1.2391635675118589	0.0	1.2391635675118589	2.3453534881468303	0.0	0.0	0.0	0.0	0.0	0.0	0.0	0.0	0.0	0.0	296	1019171912100710290
46	1.9478860282737023	0.0	0.0	2.2662720013401656	2.2662720013401656	0.0	0.0	0.965467350124409	0.0	0.0	2.2662720013401656	0.0	0.965467350124409	3.107950248813151	0.0	0.0	0.0	0.0	0.0	0.0	0.0	0.965467350124409	0.965467350124409	0.0	296	1019171912100560577
47	2.5509244206244786	0.0	0.0	0.9796736704267701	2.2892670691291226	0.9796736704267701	0.0	0.0	0.0	0.0	2.2892670691291226	0.0	1.9694020943811428	2.5509244206244786	1.9694020943811428	0.0	0.0	0.0	0.9796736704267701	0.0	0.0	0.9796736704267701	1.5577965858322282	0.0	296	1019171912100560582
48	1.7376600849330393	0.0	0.0	0.0	1.7376600849330393	0.0	0.0	0.0	0.0	0.0	1.7376600849330393	0.0	1.7376600849330393	0.0	2.5033173537935127	0.0	0.0	1.7376600849330393	0.0	0.0	0.0	0.0	0.0	0.0	296	1019171912100710069
49	0.8389555542825463	0.0	0.0	0.47962103772654024	1.7511483622306976	1.7511483622306976	0.0	0.0	0.47962103772654024	0.0	1.7511483622306976	0.0	0.47962103772654024	2.7898669879494475	0.0	0.0	0.0	1.3659776843027274	0.47962103772654024	0.0	0.0	0.0	0.0	0.0	296	1019171912100710143
50	1.8084746101273852	0.0	0.0	0.0	0.0	0.0	0.0	0.0	0.0	0.0	0.0	0.0	0.0	2.5862687190122977	0.0	0.0	0.0	0.0	0.0	0.0	0.0	0.0	0.0	0.0	296	1019171912100570648
51	0.0	0.0	0.0	0.9870770813154853	1.5677060900865705	0.9870770813154853	0.0	0.0	0.0	0.9870770813154853	1.5677060900865705	0.0	0.0	3.146870278678208	0.9870770813154853	0.0	0.0	1.5677060900865705	0.0	0.0	0.0	0.0	0.0	0.9870770813154853	296	1019171912100540472
52	1.6115449081855764	0.0	0.7529737410818959	0.0	0.0	2.353768709840614	0.0	1.2452071981213308	0.7529737410818959	0.0	0.0	0.0	0.0	2.353768709840614	1.9034439957378784	0.0	0.0	0.7529737410818959	0.7529737410818959	1.6115449081855764	0.0	1.6115449081855764	0.0	0.0	296	1019171912100550404
53	1.6911951672154366	0.0	0.0	1.0803988141325844	3.4635681893658643	0.0	0.0	1.6911951672154366	0.0	0.0	3.4635681893658643	1.0803988141325844	0.0	1.6911951672154366	1.0803988141325844	0.0	0.0	2.716574547661564	0.0	0.0	1.0803988141325844	0.0	0.0	0.0	432	1019171912100730378
54	0.5859458617752283	0.5859458617752283	1.8094613041865752	1.0014747903430448	2.3242870363304515	2.1722184687900254	0.5859458617752283	0.5859458617752283	1.0014747903430448	0.5859458617752283	2.3242870363304515	1.0014747903430448	1.3236976624733219	2.002211620549708	0.5859458617752283	0.0	0.0	1.0014747903430448	0.5859458617752283	0.0	0.0	1.586928553013226	0.0	0.0	296	1019171912100720300
55	2.26337960387385	0.0	0.0	0.0	1.821342494670185	0.0	0.0	0.0	1.1808159234203248	1.1808159234203248	1.821342494670185	0.0	1.821342494670185	3.477210564151743	1.1808159234203248	0.0	0.0	0.0	0.0	0.0	0.0	1.1808159234203248	0.0	0.0	438	1019171912200570535
56	1.1272299268982198	1.1272299268982198	0.0	1.1272299268982198	1.1272299268982198	0.0	0.0	0.0	1.1272299268982198	0.0	1.1272299268982198	1.1272299268982198	1.7522255276135097	3.8102663464092483	2.186870562238241	0.0	0.0	1.7522255276135097	0.0	0.0	1.7522255276135097	1.1272299268982198	0.0	0.0	438	1019171912100540254
57	1.2315455705488534	0.0	1.2315455705488534	0.0	1.2315455705488534	1.8861085347807858	0.0	0.0	0.0	0.0	1.2315455705488534	0.0	1.2315455705488534	2.6764336784300524	1.2315455705488534	0.0	0.0	0.0	0.0	0.0	0.0	1.2315455705488534	0.0	0.0	296	1019171912100720364
58	1.852294589447649	0.0	0.0	0.0	1.852294589447649	0.0	0.0	1.2049983536194566	0.0	0.0	1.852294589447649	0.0	0.0	3.5163884467361464	1.2049983536194566	0.0	0.0	0.0	0.0	0.0	0.0	0.0	0.0	0.0	296	1019171912100730071
59	2.2437120177714354	0.0	0.0	0.0	0.0	0.0	0.0	0.0	0.0	0.0	0.0	0.0	0.0	3.0827505941341413	0.0	0.0	2.2437120177714354	2.2437120177714354	0.0	0.0	0.0	2.2437120177714354	0.0	0.0	296	1019171912200730151
60	2.3599470946492573	0.0	0.0	0.0	1.4078455132852483	0.8692421409823003	0.0	0.0	0.8692421409823003	0.0	1.4078455132852483	0.0	0.8692421409823003	3.0772989967010416	0.0	0.0	0.0	1.4078455132852483	0.0	0.0	0.8692421409823003	0.0	0.0	0.0	296	1019171912100550305
61	2.6804325340785344	0.0	0.0	1.0580366801707104	2.0862023578455946	0.0	0.0	0.0	0.0	0.0	2.0862023578455946	0.0	1.0580366801707104	4.013403821949172	2.413698199083215	0.0	0.0	1.661837263654334	0.0	0.0	1.0580366801707104	0.0	1.0580366801707104	0.0	438	1019171912100570494
62	0.0	0.0	0.0	0.0	2.1522688209846925	0.0	1.103276758573903	1.7210847872426713	0.0	0.0	2.1522688209846925	0.0	1.103276758573903	3.502812956083797	0.0	0.0	1.103276758573903	0.0	1.103276758573903	1.7210847872426713	0.0	1.7210847872426713	1.103276758573903	0.0	296	1019171912100550431
63	1.5707777361839723	0.0	0.0	0.0	0.0	1.5707777361839723	1.5707777361839723	0.0	0.0	0.0	0.0	0.0	0.0	2.7890916187745787	1.5707777361839723	2.304889564349106	3.886992642901946	2.7890916187745787	0.0	0.0	0.0	0.0	0.0	0.0	482	1019171912100680182
64	2.420751594084729	0.0	0.0	1.6677783852854278	0.0	1.6677783852854278	0.0	2.420751594084729	0.0	0.0	0.0	1.6677783852854278	0.0	4.021546042179575	0.0	0.0	0.0	0.0	1.6677783852854278	0.0	0.0	2.420751594084729	0.0	0.0	296	1019171912200730019
65	2.1531856789525725	0.0	0.0	0.0	2.6257692932549554	0.0	0.0	0.0	0.0	0.0	2.6257692932549554	0.0	0.0	1.4457502912574776	0.0	0.0	0.0	0.0	0.0	0.0	0.0	1.4457502912574776	0.0	0.0	296	1019171912200730155
66	2.1446825630149173	0.0	1.4388116872252306	0.8917981929767267	1.8344936653704174	1.8344936653704174	0.0	0.0	0.0	0.0	1.8344936653704174	0.0	1.4388116872252306	3.379948226135287	1.4388116872252306	0.0	0.0	1.4388116872252306	0.0	0.8917981929767267	0.8917981929767267	0.8917981929767267	0.0	0.0	296	1019171912100720396
67	0.0	0.0	0.0	1.5609747722976968	0.0	0.0	0.0	0.0	0.0	0.0	0.0	0.982046698872172	1.5609747722976968	2.2930945853480926	0.982046698872172	0.0	0.0	0.982046698872172	0.0	0.0	0.0	0.0	0.0	0.0	296	1019171912100540572
68	0.0	0.0	0.0	1.362090390616162	1.362090390616162	1.362090390616162	0.0	0.0	0.0	0.0	1.362090390616162	0.0	0.0	2.0500305734576982	0.0	0.0	0.0	0.0	0.0	0.0	0.0	1.362090390616162	0.0	0.0	438	1019171912100540186
69	2.506352010894735	0.0	2.506352010894735	1.7402401691157061	0.0	1.7402401691157061	0.0	0.0	0.0	0.0	0.0	0.0	0.0	4.3021188590490285	0.0	0.0	0.0	0.0	1.7402401691157061	0.0	1.7402401691157061	0.0	0.0	0.0	296	1019171912200730120
70	0.6661398568207104	0.0	0.6661398568207104	2.176619275169488	2.509587429398309	1.46491105982573	0.0	0.0	0.0	0.0	2.509587429398309	0.6661398568207104	0.6661398568207104	3.602837938192167	1.120115021047292	0.0	0.6661398568207104	1.46491105982573	0.6661398568207104	1.120115021047292	0.6661398568207104	1.46491105982573	1.120115021047292	0.0	296	1019171912100720112
71	1.3876475503848722	0.0	0.0	0.0	1.3876475503848722	0.8546008739218229	0.0	0.8546008739218229	1.3876475503848722	0.0	1.3876475503848722	0.0	1.776009325962041	3.8817031071517065	0.8546008739218229	0.0	0.0	1.3876475503848722	0.0	0.0	0.0	0.0	0.0	0.0	296	1019171912100550210
72	0.0	0.0	0.0	0.0	1.0030542240070819	1.0030542240070819	0.0	1.0030542240070819	0.0	0.0	1.0030542240070819	0.0	0.0	3.1753502708227153	0.0	0.0	1.0030542240070819	1.5890333642243517	0.0	1.0030542240070819	0.0	1.0030542240070819	0.0	0.0	296	1019171912100550578
73	1.5647831191486283	0.0	0.0	0.0	0.9848919868301733	0.0	0.0	0.0	0.0	0.0	0.9848919868301733	0.0	0.0	3.142955944896826	0.9848919868301733	0.0	0.0	0.0	0.0	0.0	0.0	0.9848919868301733	0.0	0.0	296	1019171912100720082
74	0.0	0.9686748726945009	0.0	0.0	1.95275350094014	1.543042672333672	0.0	0.0	0.0	0.0	1.95275350094014	0.0	1.543042672333672	1.543042672333672	0.0	0.0	0.0	0.0	0.0	0.0	0.0	0.0	0.0	0.0	296	1019171912100720465
75	3.170746780235216	0.0	0.0	1.585578878695707	1.585578878695707	0.0	0.0	1.585578878695707	0.0	0.0	1.585578878695707	1.585578878695707	0.0	2.322667716862115	0.0	0.0	0.0	1.585578878695707	0.0	0.0	0.0	0.0	0.0	0.0	432	1019171912100720572
76	0.7483495288077595	0.0	1.2386278204953047	0.7483495288077595	2.686827556728368	1.2386278204953047	0.7483495288077595	0.7483495288077595	0.7483495288077595	0.0	2.686827556728368	0.0	0.0	1.6038861251526861	0.7483495288077595	0.0	0.0	1.2386278204953047	0.7483495288077595	0.0	0.0	1.2386278204953047	0.0	0.0	296	1019171912100720159
77	2.547250475743189	0.0	0.0	1.775091060355492	1.775091060355492	1.1448934999040525	0.0	0.0	1.1448934999040525	0.0	1.775091060355492	0.0	1.1448934999040525	2.547250475743189	0.0	0.0	1.1448934999040525	2.2122251009957266	0.0	0.0	1.1448934999040525	0.0	0.0	0.0	296	1019171912100550354
78	1.8338970946578337	0.0	0.0	1.8338970946578337	0.5134886719334202	1.9972872176510479	0.0	1.1906109695493279	0.0	0.0	0.5134886719334202	0.0	0.5134886719334202	2.27723540244546	0.8914159953169917	0.0	0.8914159953169917	0.0	1.1906109695493279	0.5134886719334202	0.0	0.5134886719334202	0.0	0.0	296	1019171912100710389
79	1.93005537556107	0.0	0.0	0.6435234325899087	1.699799732341465	0.6435234325899087	0.0	0.0	0.0	0.0	1.699799732341465	0.0	1.0869734658879622	2.5991408652424024	0.0	0.0	0.6435234325899087	0.6435234325899087	1.699799732341465	0.0	0.0	0.0	0.0	0.0	482	1019171912100690526
80	0.8982673559804395	0.0	0.0	1.844577949756922	1.844577949756922	0.8982673559804395	0.0	1.844577949756922	0.0	0.0	1.844577949756922	0.0	0.0	1.844577949756922	1.844577949756922	0.0	0.0	1.447659832219624	0.0	0.0	0.0	0.8982673559804395	0.0	0.0	432	1019171912100720482
81	0.9230684109662557	0.0	0.0	0.9230684109662557	2.1967881137713006	0.0	0.0	0.0	0.0	0.0	2.1967881137713006	0.0	0.0	3.555046278433272	1.883007451915786	0.0	0.0	0.0	0.0	0.9230684109662557	0.0	1.481447586376486	1.481447586376486	0.0	296	1019171912100710206
82	0.0	0.0	0.0	0.0	1.6737434804143168	1.6737434804143168	0.0	2.099504086069209	1.0670926590142114	0.0	1.6737434804143168	0.0	0.0	3.579188377129128	1.6737434804143168	0.0	0.0	0.0	0.0	0.0	0.0	1.0670926590142114	0.0	0.0	296	1019171912100550592
83	2.1386215514140323	0.0	0.0	1.7088232314016751	2.9647354258788017	1.0938781414744405	0.0	1.0938781414744405	1.0938781414744405	1.7088232314016751	2.9647354258788017	1.0938781414744405	1.0938781414744405	3.332817191728626	2.1386215514140323	0.0	0.0	2.1386215514140323	1.0938781414744405	1.0938781414744405	1.7088232314016751	1.7088232314016751	0.0	0.0	432	1019171912100730364
84	1.247109944912337	0.0	1.247109944912337	1.9058549305313068	1.247109944912337	1.247109944912337	0.0	0.0	0.0	0.0	1.247109944912337	0.0	0.0	3.408111477074224	0.0	0.0	1.247109944912337	0.0	0.0	0.0	0.0	1.247109944912337	0.0	0.0	296	1019171912100560428
85	0.0	0.0	1.2291881841496866	1.2291881841496866	1.2291881841496866	1.2291881841496866	0.0	0.0	1.2291881841496866	0.0	1.2291881841496866	0.0	0.0	1.883112728375395	1.883112728375395	0.0	0.0	1.2291881841496866	0.0	0.0	0.0	1.2291881841496866	0.0	0.0	296	1019171912100720103
86	2.1930694667143253	0.0	0.0	0.0	1.4783955224249943	1.4783955224249943	0.0	1.4783955224249943	0.0	1.4783955224249943	1.4783955224249943	0.0	0.0	2.1930694667143253	2.1930694667143253	0.0	0.0	2.1930694667143253	0.0	0.0	0.0	2.1930694667143253	1.4783955224249943	0.0	296	1019171912100720339
87	1.7019613754889238	1.0886266059374727	0.0	1.0886266059374727	1.0886266059374727	0.0	0.0	0.0	1.0886266059374727	1.0886266059374727	1.0886266059374727	0.0	1.7019613754889238	3.860026989993943	1.7019613754889238	0.0	0.0	2.956110393109091	0.0	0.0	0.0	0.0	0.0	1.0886266059374727	438	1019171912100690210
88	0.0	0.0	0.0	1.181705949699141	2.264640223771115	1.181705949699141	0.0	0.0	0.0	0.0	2.264640223771115	0.0	0.0	1.181705949699141	1.181705949699141	0.0	0.0	1.181705949699141	0.0	0.0	0.0	1.181705949699141	0.0	0.0	296	1019171912100710248
89	1.2345371636139426	0.0	0.0	0.0	2.3389022519658287	1.889908395891909	0.0	0.7454776364311855	0.7454776364311855	0.0	2.3389022519658287	1.2345371636139426	2.131802201847415	2.3389022519658287	0.7454776364311855	0.0	0.0	1.2345371636139426	1.2345371636139426	0.7454776364311855	0.7454776364311855	0.0	0.7454776364311855	0.0	296	1019171912100570746
90	1.2550359247449647	0.5481837133403109	0.0	0.5481837133403109	0.5481837133403109	0.5481837133403109	0.5481837133403109	0.5481837133403109	0.9444741344289378	0.0	0.5481837133403109	0.0	0.9444741344289378	2.6051813994453776	0.5481837133403109	0.0	0.5481837133403109	1.2550359247449647	0.5481837133403109	0.0	0.5481837133403109	1.2550359247449647	0.0	0.9444741344289378	296	1019171912100550322
91	1.054674651380475	0.0	0.0	0.0	1.054674651380475	0.0	0.0	0.0	0.0	1.054674651380475	1.054674651380475	0.0	1.054674651380475	2.899851995961961	0.0	0.0	0.0	1.054674651380475	0.0	0.0	1.054674651380475	0.0	0.0	0.0	438	1019171912100560384
92	0.0	0.0	0.0	0.0	0.0	0.0	1.5000912173251724	0.0	0.0	0.0	0.0	0.0	1.5000912173251724	4.829295986922528	1.5000912173251724	0.0	0.0	1.5000912173251724	1.5000912173251724	0.0	1.5000912173251724	0.0	0.0	0.0	482	1019171912100690388
93	2.0214935880759217	0.0	0.0	2.0214935880759217	2.0214935880759217	2.0214935880759217	0.0	0.0	0.0	0.0	2.0214935880759217	1.339148506333663	1.339148506333663	2.8318930485691567	1.339148506333663	0.0	0.0	0.0	0.0	0.0	0.0	2.0214935880759217	0.0	0.0	296	1019171912100550339
94	0.6664116892125136	0.0	0.0	0.0	1.9765845590604318	0.0	0.0	0.0	0.6664116892125136	0.0	1.9765845590604318	0.0	0.0	2.6517026306451563	0.6664116892125136	0.0	0.0	1.4653798070720463	0.0	0.0	0.0	1.1205118946732648	1.1205118946732648	0.0	296	1019171912100710250
95	1.0602996749227704	0.6254410054754791	0.0	0.0	0.0	0.6254410054754791	0.0	0.6254410054754791	0.6254410054754791	0.6254410054754791	0.0	0.0	0.0	3.103926024358541	0.0	0.0	0.0	0.0	0.6254410054754791	0.0	0.0	0.6254410054754791	0.0	0.0	438	1019171912100560244
96	2.016747987722397	0.0	0.816948994537492	1.335342002910502	1.335342002910502	2.016747987722397	0.0	0.0	0.816948994537492	0.0	1.335342002910502	0.0	0.816948994537492	3.543925225536609	1.335342002910502	0.0	0.0	2.4776925537369565	1.335342002910502	0.0	0.0	1.7159062791996913	0.0	0.0	296	1019171912100720104
97	3.008533960754714	0.0	0.0	0.9114483225721082	1.4656431374263317	0.0	0.0	0.0	0.0	0.0	1.4656431374263317	0.0	1.8650471801755393	3.8292399188543276	1.8650471801755393	0.0	0.9114483225721082	0.9114483225721082	1.8650471801755393	0.0	0.9114483225721082	0.0	0.0	0.0	438	1019171912100570533
98	3.0166437905849	0.0	0.0	1.4715552028639194	1.4715552028639194	1.4715552028639194	0.0	0.0	0.0	0.0	1.4715552028639194	0.0	0.0	4.083967389539559	1.4715552028639194	0.0	0.0	2.1847289357528763	0.0	1.4715552028639194	0.0	1.4715552028639194	0.0	0.0	432	1019171912100730322
99	2.461284136693184	0.0	0.0	0.8083255853228056	0.0	0.8083255853228056	0.0	0.0	0.8083255853228056	0.0	0.0	0.8083255853228056	1.7020073882037123	3.2114726604578077	1.3232868406716056	0.0	0.0	1.3232868406716056	0.0	0.8083255853228056	0.0	1.3232868406716056	0.0	0.0	296	1019171912100550347
100	2.153559512179599	0.0	0.0	0.8970935962025935	1.446055514430584	0.8970935962025935	0.8970935962025935	1.446055514430584	0.0	0.0	1.446055514430584	0.0	0.0	2.4091335430227554	2.153559512179599	1.8427501398320365	1.446055514430584	0.8970935962025935	0.0	0.0	0.0	1.446055514430584	0.0	0.0	296	1019171912100560621
101	2.4511296647097054	0.0	0.0	1.6934181015367071	1.6934181015367071	0.0	0.0	1.6934181015367071	0.0	0.0	1.6934181015367071	0.0	2.4511296647097054	3.312793311970228	1.6934181015367071	0.0	0.0	0.0	0.0	0.0	0.0	2.4511296647097054	0.0	0.0	296	1019171912100560624
102	0.0	0.9040763437849484	0.0	0.0	0.0	1.4555926398925545	0.0	0.0	0.0	0.0	0.0	0.0	0.0	2.1652315272489604	0.0	0.0	0.0	0.9040763437849484	1.4555926398925545	0.0	0.0	0.9040763437849484	0.0	0.0	296	1019171912100720345
103	1.9018487518856848	0.0	0.0	0.0	0.0	0.0	0.0	1.4980525702357455	0.0	0.0	0.0	0.0	0.0	2.216989770788417	0.9353132955739553	0.0	0.0	1.4980525702357455	0.0	0.0	0.0	1.4980525702357455	0.0	0.0	296	1019171912200720149
104	2.6614210012669117	0.0	2.4765428960353932	1.334496172385276	2.0156930637107493	1.714931665003916	0.0	2.4765428960353932	0.0	0.8163432785092408	2.0156930637107493	0.0	1.714931665003916	3.44522092044001	1.334496172385276	0.0	0.0	2.4765428960353932	1.334496172385276	0.0	0.8163432785092408	2.264441818151512	0.0	0.0	296	1019171912200720336
105	3.0008140094473172	1.0004652044933484	0.0	1.0004652044933484	1.5855827400499023	0.0	0.0	1.0004652044933484	1.5855827400499023	0.0	1.5855827400499023	0.0	0.0	3.8082187539005545	2.000697750499263	1.0004652044933484	0.0	0.0	1.0004652044933484	0.0	0.0	1.0004652044933484	0.0	0.0	296	1019171912100710107
106	2.236294438056634	0.0	1.5139587742099812	0.9470774951433005	1.91986996733368	1.5139587742099812	0.0	0.9470774951433005	1.5139587742099812	0.0	1.91986996733368	0.9470774951433005	0.0	3.2252238003800833	1.5139587742099812	0.0	0.0	0.9470774951433005	1.5139587742099812	0.0	0.9470774951433005	1.5139587742099812	0.0	0.0	296	1019171912100720391
107	3.2994740607277544	0.0	0.0	0.0	1.306997636054957	0.0	0.0	1.981312657877402	0.0	0.0	1.306997636054957	0.0	1.306997636054957	3.500779918222796	1.981312657877402	0.0	0.0	0.0	1.306997636054957	0.0	1.981312657877402	0.0	0.0	0.0	296	1019171912100570764
108	2.9888184369122968	0.0	0.0	0.0	1.7280272874327671	0.0	0.0	0.0	0.0	0.0	1.7280272874327671	0.0	0.0	3.651192538824145	2.4919789208811953	0.0	0.0	1.7280272874327671	0.0	0.0	1.7280272874327671	1.7280272874327671	0.0	0.0	296	1019171912200570659
109	2.157211395265523	1.1066874365031176	0.0	0.0	0.0	0.0	0.0	1.7255284021523167	0.0	0.0	0.0	0.0	1.1066874365031176	3.5086258057823487	2.4890353746261265	1.1066874365031176	4.518322158778098	3.1818249859433987	1.1066874365031176	1.7255284021523167	0.0	0.0	0.0	0.0	482	1019171912100690527
110	0.9460389270533418	0.0	0.0	0.0	0.0	0.0	0.0	0.9460389270533418	0.9460389270533418	0.0	0.0	0.0	0.9460389270533418	3.8044729194205353	1.512556375654797	0.0	0.0	0.0	0.0	0.0	0.0	0.9460389270533418	0.0	0.0	296	1019171912100550315
111	2.6932102879208117	0.0	0.0	0.0	1.065918239698109	0.0	0.0	0.0	0.0	1.065918239698109	1.065918239698109	0.0	0.0	3.8198748678289154	1.065918239698109	0.0	0.0	0.0	0.0	1.672200755426309	0.0	0.0	0.0	0.0	296	1019171912100710117
112	0.9883870981842681	0.9883870981842681	0.9883870981842681	0.9883870981842681	0.9883870981842681	1.5694577655541677	0.0	0.9883870981842681	0.0	0.0	0.9883870981842681	0.0	0.0	0.9883870981842681	0.9883870981842681	0.0	0.0	0.0	0.0	1.5694577655541677	0.0	1.5694577655541677	0.0	0.0	296	1019171912100560719
113	2.6606408125125167	0.0	0.0	0.0	0.0	0.0	0.0	0.0	0.0	0.0	0.0	0.0	1.8724620746660494	3.3667407716705307	0.0	1.8724620746660494	0.0	1.2208156938986303	1.2208156938986303	0.0	0.0	0.0	0.0	0.0	296	1019171912100560481
114	2.2592395949889927	0.0	0.0	0.0	1.5329130796691999	0.0	0.0	0.0	0.9611400372710017	0.0	1.5329130796691999	0.0	0.0	2.7400826892352934	0.9611400372710017	0.0	0.0	0.9611400372710017	0.0	0.9611400372710017	0.0	0.0	0.9611400372710017	0.0	296	1019171912100570617
115	1.3971819747732743	1.3971819747732743	0.0	0.0	0.8615052392223846	0.0	0.8615052392223846	2.093469613887565	0.0	0.0	0.8615052392223846	0.0	0.8615052392223846	3.9731331527222573	1.3971819747732743	0.0	2.748145858738176	0.8615052392223846	1.786930472271717	1.3971819747732743	0.0	0.0	0.0	0.0	482	1019171912100680203
116	2.1339233076001967	0.7465869898030622	0.0	0.0	1.2361177104995558	1.2361177104995558	0.0	0.0	0.7465869898030622	0.0	1.2361177104995558	0.0	0.7465869898030622	2.683146458789574	1.60096269651157	0.0	0.0	0.0	1.2361177104995558	0.0	0.0	0.7465869898030622	0.0	0.0	296	1019171912100710403
117	0.92617062902564	0.0	0.0	0.0	0.92617062902564	0.0	0.0	1.8877890189516358	1.4856591793121494	0.0	0.92617062902564	0.0	0.0	3.8583174929799737	0.92617062902564	0.0	1.4856591793121494	0.92617062902564	0.92617062902564	0.92617062902564	1.8877890189516358	0.0	0.0	0.0	482	1019171912100680205
118	1.6430689454270064	0.0	0.0	0.7721095279677895	0.7721095279677895	0.7721095279677895	0.0	0.7721095279677895	0.0	0.7721095279677895	0.7721095279677895	0.0	1.2723398610291967	3.5381005876177856	1.2723398610291967	0.0	0.0	1.2723398610291967	0.0	0.7721095279677895	0.0	0.7721095279677895	0.7721095279677895	0.0	438	1019171912100550145
119	2.2786837938075237	0.0	0.0	0.0	1.191636467697756	0.0	0.0	0.0	0.0	0.0	1.191636467697756	0.0	0.0	4.14514912513529	2.617408388911509	0.0	1.191636467697756	1.8352101201978541	0.0	0.0	0.0	0.0	0.0	0.0	438	1019171912100540179
120	2.6098120381828878	0.0	0.0	0.8880764428318091	0.0	0.0	0.0	0.0	1.828680623486701	0.0	0.0	0.0	1.4337146637521148	3.950656676347955	1.4337146637521148	0.0	0.0	0.0	0.0	0.0	0.0	0.0	0.8880764428318091	0.0	438	1019171912100550107
121	1.2897585712998147	0.0	0.0	1.2897585712998147	1.9596747506944028	0.0	1.2897585712998147	0.0	0.0	0.0	1.9596747506944028	0.0	0.0	3.039902874650513	0.0	0.0	1.2897585712998147	1.9596747506944028	1.2897585712998147	0.0	0.0	0.0	0.0	0.0	296	1019171912100550372
122	1.3845249265746862	0.0	0.0	0.6200732632112305	2.077830683408894	1.052350824152624	0.0	0.0	1.8815730613720376	0.0	2.077830683408894	0.0	0.0	2.9964596101424332	0.0	0.0	0.6200732632112305	0.6200732632112305	0.6200732632112305	0.6200732632112305	1.052350824152624	0.6200732632112305	0.0	0.0	438	1019171912100570608
123	1.6937613711062451	0.53306298082138	0.0	0.0	1.6937613711062451	0.9214333649163019	0.0	0.0	1.2271213350926728	0.0	1.6937613711062451	0.0	0.9214333649163019	3.4958173289990744	1.2271213350926728	0.0	0.0	0.0	1.880485049774086	0.53306298082138	0.0	0.0	0.53306298082138	0.0	438	1019171912100540135
124	1.6223865474087618	0.0	0.0	2.0420345243756057	2.0420345243756057	0.0	0.0	0.0	1.0281586528240605	0.0	2.0420345243756057	1.6223865474087618	1.6223865474087618	3.372224530665734	1.6223865474087618	0.0	0.0	2.8552956356925128	1.0281586528240605	0.0	0.0	1.6223865474087618	0.0	1.0281586528240605	296	1019171912100730110
125	1.6477670484145288	0.0	0.0	0.0	1.047357864115193	0.0	0.0	0.0	0.0	0.0	1.047357864115193	0.0	0.0	2.8876126550497174	0.0	0.0	0.0	0.0	0.0	0.0	0.0	0.0	0.0	0.0	438	1019171912100690110
126	1.7621654573402519	0.0	0.8458764200136711	1.3755747343524172	1.7621654573402519	0.8458764200136711	0.0	1.3755747343524172	0.8458764200136711	0.0	1.7621654573402519	0.0	0.0	3.0314316478705328	0.8458764200136711	0.0	0.0	1.7621654573402519	0.8458764200136711	0.0	0.8458764200136711	1.3755747343524172	0.0	0.0	296	1019171912100550623
127	2.752346904107117	0.0	0.0	0.0	2.1514932894801935	0.0	0.0	0.0	0.0	2.1514932894801935	2.1514932894801935	0.0	1.7203876862363292	3.6411121504647572	2.482977041840558	0.0	0.0	1.1027419233024134	0.0	0.0	1.1027419233024134	0.0	0.0	0.0	432	1019171912100730788
128	2.266862976355328	0.627307326575481	0.0	0.0	1.8966192216246744	0.0	0.0	1.3972760755442508	1.0630601017920878	0.0	1.8966192216246744	0.0	0.0	3.5721118162074545	0.0	0.627307326575481	1.3972760755442508	1.0630601017920878	0.0	0.0	0.0	0.0	0.0	0.0	482	1019171912100690631
129	1.8246694283567633	0.0	0.0	1.1834097577862042	2.2670525695543207	0.0	0.0	0.0	0.0	0.0	2.2670525695543207	0.0	1.8246694283567633	4.022682949544409	2.2670525695543207	0.0	0.0	3.307123071495265	0.0	0.0	1.1834097577862042	0.0	0.0	0.0	438	1019171912100550253
130	0.850338697126766	0.850338697126766	0.0	0.850338697126766	2.3261405848916787	1.381753091319174	0.0	0.850338697126766	1.381753091319174	0.0	2.3261405848916787	0.850338697126766	1.7692522872385152	2.7269334220158274	1.381753091319174	0.0	0.0	1.7692522872385152	0.850338697126766	0.850338697126766	0.0	0.0	0.0	0.0	438	1019171912100540232
131	2.141676646080634	0.0	0.0	1.4363606393381347	0.0	1.8316986598738028	0.0	1.8316986598738028	0.0	0.0	0.0	0.8900080413395572	0.8900080413395572	2.3966889644443516	0.0	0.0	0.0	1.8316986598738028	0.8900080413395572	0.0	0.0	0.0	0.0	0.0	296	1019171912100720299
132	1.6599258296871084	0.0	0.0	0.0	0.0	1.056584494053909	0.0	1.6599258296871084	0.0	0.0	0.0	0.0	0.0	3.5607166567029314	1.056584494053909	0.0	0.0	0.0	0.0	0.0	0.0	0.0	0.0	0.0	296	1019171912100720372
133	1.0838419101190915	0.0	0.0	1.0838419101190915	1.0838419101190915	0.0	1.0838419101190915	1.0838419101190915	1.0838419101190915	0.0	1.0838419101190915	0.0	1.0838419101190915	3.315767093752845	3.143673075962111	0.0	0.0	0.0	0.0	0.0	1.695702823534645	0.0	1.0838419101190915	0.0	438	1019171912100540404
134	0.8217852525080973	0.0	0.8217852525080973	0.8217852525080973	1.3420903842098455	1.3420903842098455	0.0	0.8217852525080973	0.8217852525080973	0.0	1.3420903842098455	1.3420903842098455	0.0	2.27439874227245	1.3420903842098455	0.0	0.8217852525080973	2.27439874227245	0.0	0.0	1.723679039878354	0.8217852525080973	0.0	0.0	296	1019171912100730065
135	1.9318082743761378	0.6443789062547437	0.0	0.0	1.7014447741009455	1.9318082743761378	1.0882314764386167	0.0	0.6443789062547437	0.0	1.7014447741009455	0.0	1.4271763466155216	2.955460622006823	1.0882314764386167	0.0	0.0	0.6443789062547437	0.0	1.4271763466155216	0.0	1.4271763466155216	0.0	0.0	296	1019171912100550548
136	0.8702846568560719	0.0	0.0	0.0	0.8702846568560719	0.8702846568560719	0.0	0.0	0.8702846568560719	0.0	0.8702846568560719	0.0	0.0	0.8702846568560719	0.0	0.0	0.0	0.8702846568560719	0.0	0.0	0.0	0.0	0.0	0.0	296	1019171912100550619
137	2.4445870767012887	0.0	0.0	0.0	0.9174238368515416	0.0	0.0	1.8742929277316196	0.0	0.0	0.9174238368515416	0.0	0.9174238368515416	2.6627610010680227	1.8742929277316196	0.0	0.0	0.9174238368515416	0.0	0.0	0.0	0.9174238368515416	0.0	0.0	438	1019171912100560145
138	1.8618590043834544	0.9093909510994096	0.0	0.9093909510994096	0.0	0.9093909510994096	1.8618590043834544	0.0	0.0	0.0	0.0	0.0	0.9093909510994096	3.528449907857316	1.4628401209805266	1.4628401209805266	4.281201235578954	2.1740898563888105	0.9093909510994096	0.0	1.4628401209805266	0.0	0.0	0.0	482	1019171912100690626
139	1.9741671223160888	0.982829579244601	0.0	0.982829579244601	0.982829579244601	0.0	0.0	0.0	0.982829579244601	0.0	0.982829579244601	0.0	0.0	2.9698163107693287	1.56202289169531	0.0	0.0	0.0	1.56202289169531	0.0	0.982829579244601	0.982829579244601	0.0	0.0	432	1019171912100720507
140	1.4542682207848985	0.0	0.0	0.0	2.637036594030525	1.4542682207848985	1.4542682207848985	0.0	0.0	2.637036594030525	2.637036594030525	2.637036594030525	0.0	2.9928955536688306	2.163611667914439	0.0	0.0	3.5161478257188943	0.0	0.0	2.163611667914439	0.0	0.0	0.0	432	1019171912100730356
141	2.0422519699545023	0.0	0.0	0.0	0.0	0.0	0.0	0.0	0.0	0.0	0.0	0.0	0.6038940831652451	2.366953347789994	1.3558280854257931	0.6038940831652451	3.7522688873004553	1.028305021139631	1.028305021139631	0.6038940831652451	0.0	0.6038940831652451	0.0	0.0	296	1019171912200690380
142	1.268084366084866	0.0	0.0	1.268084366084866	1.268084366084866	0.0	0.0	0.0	0.0	0.0	1.268084366084866	0.0	1.268084366084866	3.0075683270428253	0.0	0.0	0.0	0.0	1.268084366084866	0.0	1.268084366084866	0.0	0.0	0.0	438	1019171912100540180
143	0.0	1.831169418167023	0.0	1.1884812554435702	1.831169418167023	1.1884812554435702	0.0	0.0	0.0	1.1884812554435702	1.831169418167023	0.0	0.0	3.4896733279564613	1.1884812554435702	0.0	0.0	1.1884812554435702	1.831169418167023	0.0	0.0	0.0	1.1884812554435702	0.0	432	1019171912100730678
144	1.1067332735193087	0.0	0.0	1.1067332735193087	2.9857640563915653	1.725588099433906	0.0	0.0	0.0	2.7587024549885877	2.9857640563915653	1.725588099433906	1.725588099433906	1.725588099433906	0.0	0.0	0.0	0.0	0.0	0.0	0.0	0.0	0.0	0.0	432	1019171912100730890
145	1.6401085662155737	1.0415559049425527	0.0	1.0415559049425527	2.387854861094337	2.061893438167728	0.0	0.0	0.0	1.0415559049425527	2.387854861094337	0.0	2.6535719014697463	3.3958878461780753	1.6401085662155737	0.0	0.0	3.3958878461780753	0.0	0.0	0.0	1.0415559049425527	0.0	0.0	296	1019171912100540348
146	2.2035203936179997	1.8892844124624717	0.0	0.0	0.9271415618134642	0.0	0.9271415618134642	0.0	0.0	0.0	0.9271415618134642	0.0	0.9271415618134642	2.8699766785965513	1.8892844124624717	1.4869766597015561	0.0	0.0	0.0	0.0	0.0	0.0	0.0	0.0	482	1019171912100690340
147	1.8703991881876585	0.0	0.0	0.0	1.8703991881876585	2.6582514116534384	0.0	1.4703502568288547	0.9149056672666468	0.0	1.8703991881876585	0.0	0.0	2.8476202531033055	0.9149056672666468	0.0	0.0	1.4703502568288547	0.0	0.9149056672666468	0.0	1.4703502568288547	0.0	0.0	296	1019171912100550613
148	0.0	0.0	0.0	0.0	1.0047491873495027	2.007117931192925	0.0	1.0047491873495027	1.0047491873495027	0.0	1.0047491873495027	0.0	0.0	2.329519308500829	1.5912912826887806	0.0	0.0	0.0	0.0	0.0	0.0	0.0	0.0	0.0	296	1019171912100560334
149	2.1514880753131216	0.0	0.0	2.752341174051874	1.102738327721523	1.102738327721523	0.0	1.102738327721523	0.0	1.7203829995129403	1.102738327721523	0.0	1.7203829995129403	3.1752588154193244	2.4829715167783326	0.0	0.0	1.7203829995129403	0.0	0.0	0.0	1.102738327721523	0.0	0.0	432	1019171912100730800
150	1.455016981103497	0.0	0.0	2.420615710486357	1.8529563805499287	0.903654516235716	0.0	1.455016981103497	0.0	0.903654516235716	1.8529563805499287	0.903654516235716	0.903654516235716	2.63802601039903	0.903654516235716	0.0	0.0	1.8529563805499287	1.455016981103497	0.0	0.903654516235716	0.903654516235716	1.8529563805499287	0.0	432	1019171912100730521
151	1.054334524757695	1.656963113881489	0.0	0.0	1.054334524757695	1.054334524757695	0.0	0.0	0.0	0.0	1.054334524757695	0.0	0.0	2.0807531922803157	0.0	0.0	0.0	1.054334524757695	0.0	1.054334524757695	1.054334524757695	0.0	0.0	0.0	296	1019171912100540511
152	2.07017338532453	0.0	0.0	1.1888747119482432	1.1888747119482432	0.713585214151874	0.0	0.713585214151874	0.0	0.0	1.1888747119482432	0.0	0.713585214151874	3.1174442676293577	1.5457820096226245	0.0	0.0	1.5457820096226245	0.0	0.0	0.0	0.0	0.0	0.0	296	1019171912100540558
153	0.0	0.0	0.0	0.0	2.3466776858440572	1.0155181784192902	0.0	1.0155181784192902	0.0	0.0	2.3466776858440572	0.0	0.0	2.3466776858440572	0.0	1.0155181784192902	0.0	1.605616532426428	1.0155181784192902	0.0	2.0232151184042584	1.0155181784192902	0.0	2.0232151184042584	296	1019171912100560407
154	2.1152207099429208	0.0	0.0	1.6878260235795075	1.6878260235795075	0.0	0.0	0.0	0.0	0.0	1.6878260235795075	0.0	1.6878260235795075	2.1152207099429208	1.077827011812532	0.0	0.0	1.6878260235795075	0.0	0.0	0.0	1.077827011812532	0.0	0.0	296	1019171912100720163
155	1.9271241354855273	0.0	0.0	1.2639248790326496	2.1711121769435726	1.2639248790326496	0.7661633727295711	1.2639248790326496	0.0	0.7661633727295711	2.1711121769435726	0.0	0.0	2.5619825811006325	1.633302261948058	0.0	0.0	0.7661633727295711	0.0	0.0	0.0	0.0	0.0	0.0	296	1019171912100720422
156	2.15208151305121	0.0	0.0	0.0	0.7561156911221859	0.0	0.0	0.0	0.7561156911221859	0.0	0.7561156911221859	0.0	0.7561156911221859	3.5025925984468977	1.2496725219548068	0.0	0.0	0.0	0.0	0.7561156911221859	0.0	0.0	0.0	0.7561156911221859	438	1019171912100570531
157	0.0	0.0	0.0	1.1226857238417438	2.1803257635124087	2.513510583317556	1.1226857238417438	0.0	0.0	0.0	2.1803257635124087	0.0	3.3813051140316825	3.919362542454996	1.1226857238417438	0.0	0.0	0.0	0.0	0.0	0.0	0.0	0.0	0.0	296	1019171912100730090
158	2.424260873981206	1.670735979598919	0.0	0.0	0.0	0.0	0.0	0.0	0.0	0.0	0.0	0.0	0.0	3.575172953826389	1.0648034377388451	1.0648034377388451	2.424260873981206	1.0648034377388451	0.0	0.0	0.0	1.0648034377388451	0.0	0.0	482	1019171912100690414
159	1.3732743811759247	0.0	0.8442163620492766	0.0	1.3732743811759247	0.0	0.0	0.0	0.0	0.0	1.3732743811759247	0.8442163620492766	0.8442163620492766	3.3982781057517517	1.3732743811759247	0.0	0.0	0.8442163620492766	0.0	0.0	0.8442163620492766	0.0	0.0	0.8442163620492766	432	1019171912100720730
160	0.0	0.0	0.0	1.8756197828882555	2.4460763423486984	1.4749438219551554	0.0	0.0	0.0	0.9182824925176697	2.4460763423486984	0.0	0.0	1.4749438219551554	0.9182824925176697	0.0	0.0	1.8756197828882555	0.0	0.0	1.4749438219551554	0.9182824925176697	1.4749438219551554	0.0	432	1019171912100730699
161	2.3281063238827424	1.1036574312346235	0.0	0.6548882628004288	0.6548882628004288	0.0	0.0	0.6548882628004288	1.1036574312346235	0.6548882628004288	0.6548882628004288	0.0	0.0	2.7538056168066722	1.7215809058979297	0.0	0.0	0.6548882628004288	1.1036574312346235	0.0	0.0	0.0	0.0	0.0	438	1019171912100530728
162	1.7444418783125841	0.0	0.0	0.0	1.7444418783125841	0.0	0.0	0.0	0.0	0.0	1.7444418783125841	0.0	1.7444418783125841	3.378873390863356	1.7444418783125841	0.0	0.0	0.0	0.0	0.0	0.0	0.0	0.0	0.0	438	1019171912100530744
163	2.270268860895989	0.0	0.0	2.88235945537553	1.8275833659239145	0.0	0.0	1.1856826830378695	1.1856826830378695	0.0	1.8275833659239145	1.1856826830378695	0.0	3.781055492346415	0.0	0.0	0.0	1.8275833659239145	0.0	0.0	1.1856826830378695	2.270268860895989	1.1856826830378695	0.0	296	1019171912100550358
164	1.6169173543677056	0.0	0.0	0.0	0.8693785900873746	1.4080333831733542	0.0	0.0	0.4992085212970984	0.0	0.8693785900873746	0.0	1.1637008017926858	3.275334352498973	1.1637008017926858	0.0	0.0	0.4992085212970984	0.0	0.4992085212970984	0.0	1.1637008017926858	0.0	0.0	296	1019171912100550481
165	1.8252733369316885	0.8858974657726166	0.0	0.0	0.0	0.0	0.0	0.0	0.0	0.8858974657726166	0.0	0.0	0.0	3.2447558813947217	0.8858974657726166	0.0	0.0	0.0	0.8858974657726166	0.8858974657726166	0.0	0.0	0.0	0.0	438	1019171912100530577
166	1.7264866913583252	0.0	0.0	1.1074232873219705	1.7264866913583252	0.0	0.0	1.1074232873219705	0.0	0.0	1.7264866913583252	0.0	1.1074232873219705	2.759800130919546	1.1074232873219705	0.0	0.0	1.7264866913583252	0.0	0.0	0.0	0.0	0.0	0.0	296	1019171912100720402
167	0.0	0.0	0.0	1.1643560076098212	1.800190830692358	1.1643560076098212	0.0	1.1643560076098212	0.0	0.0	1.800190830692358	0.0	0.0	2.2400072335707852	2.2400072335707852	0.0	0.0	0.0	0.0	0.0	0.0	1.1643560076098212	0.0	0.0	296	1019171912100720445
168	1.6774153657884467	0.0	0.0	0.631929393801905	1.9061902763710448	1.4053977707890064	0.0	1.6774153657884467	1.4053977707890064	0.631929393801905	1.9061902763710448	0.0	2.572095162681329	3.881752754432819	2.572095162681329	0.0	0.0	1.6774153657884467	0.631929393801905	0.0	0.631929393801905	1.0698891345560138	0.0	0.0	438	1019171912200730127
169	2.0707891683674506	0.0	0.0	1.648055565591286	0.0	0.0	0.0	0.0	0.0	0.0	0.0	0.0	0.0	3.253450472448367	0.0	0.0	0.0	0.0	0.0	0.0	0.0	0.0	0.0	0.0	296	1019171912100710076
170	2.1421404983704506	0.0	0.0	1.0962989247858141	2.1421404983704506	1.0962989247858141	0.0	1.0962989247858141	0.0	1.0962989247858141	2.1421404983704506	1.0962989247858141	1.4367388065582962	2.742065447596443	1.4367388065582962	0.0	0.0	2.742065447596443	0.0	0.0	2.3170702444906577	1.0962989247858141	0.6498706103295028	0.0	432	1019171912100730446
171	1.6694712421474116	0.0	0.0	0.0	1.6694712421474116	0.0	0.0	0.0	1.0638410972808312	0.0	1.6694712421474116	0.0	0.0	2.915126875468852	0.0	0.0	0.0	1.6694712421474116	0.0	1.0638410972808312	0.0	0.0	0.0	0.0	296	1019171912200690358
172	1.6235834631509702	0.0	0.0	0.0	2.368150715822163	0.0	0.0	1.0290622152510862	1.0290622152510862	1.0290622152510862	2.368150715822163	0.0	1.0290622152510862	3.6378038742089913	2.368150715822163	0.0	0.0	2.6330792943447348	1.0290622152510862	0.0	0.0	0.0	0.0	0.0	296	1019171912100550289
173	1.7638285056972707	0.84692284218731	0.84692284218731	0.0	0.0	1.7638285056972707	0.0	0.84692284218731	0.0	0.0	0.0	0.0	2.068547584828484	3.167776072486767	0.0	0.0	0.0	1.7638285056972707	0.84692284218731	0.0	0.84692284218731	0.0	0.0	0.84692284218731	438	1019171912100550207
174	1.7107948568673192	0.0	0.0	0.0	1.7107948568673192	0.0	0.0	0.0	0.0	0.0	1.7107948568673192	0.0	1.7107948568673192	2.9672117212807523	1.7107948568673192	0.0	0.0	0.0	0.0	0.0	0.0	0.0	0.0	0.0	296	1019171912100550353
175	0.9061087479016993	0.0	0.0	0.9061087479016993	0.0	0.0	0.9061087479016993	0.0	0.9061087479016993	0.0	0.0	0.9061087479016993	0.9061087479016993	2.424900791729452	0.0	0.0	0.0	0.0	1.8567676017252395	0.0	0.0	0.0	0.0	0.0	438	1019171912100540372
176	0.7385835237240177	0.0	0.0	0.0	1.8774094597600126	0.7385835237240177	0.0	0.0	0.7385835237240177	0.0	1.8774094597600126	0.0	0.0	2.5058293965874676	0.7385835237240177	0.0	0.0	2.118587011669841	0.0	0.0	0.0	0.0	0.0	0.0	296	1019171912100710214
177	1.064608387508288	0.0	0.0	1.064608387508288	1.064608387508288	1.064608387508288	0.0	0.0	1.064608387508288	0.0	1.064608387508288	0.0	0.0	3.111234065562288	1.67047965999994	0.0	1.064608387508288	2.4239567956990813	0.0	1.064608387508288	1.064608387508288	0.0	0.0	0.0	438	1019171912100540517
178	1.6053643415686478	1.0153283648483284	1.0153283648483284	1.0153283648483284	0.0	1.0153283648483284	0.0	0.0	0.0	0.0	0.0	0.0	0.0	3.197063841901253	2.0229319038506706	0.0	0.0	1.0153283648483284	1.0153283648483284	1.0153283648483284	0.0	0.0	1.0153283648483284	0.0	296	1019171912100550729
179	0.0	0.0	0.9494935138095411	0.0	0.9494935138095411	0.9494935138095411	0.0	0.0	0.0	0.0	0.9494935138095411	0.0	1.5172198041297063	0.9494935138095411	1.5172198041297063	0.0	0.0	0.9494935138095411	0.0	0.9494935138095411	0.0	0.0	0.9494935138095411	0.0	296	1019171912100560496
180	1.0838988480843903	0.0	0.0	1.695777338037006	1.0838988480843903	0.0	0.0	0.0	0.0	0.0	1.0838988480843903	0.0	0.0	3.1437686683253467	1.0838988480843903	0.0	0.0	1.0838988480843903	0.0	0.0	0.0	1.695777338037006	0.0	0.0	296	1019171912100710078
181	2.2579360859620112	0.0	0.0	1.531834887418068	3.0986443410563798	1.531834887418068	0.0	0.0	1.531834887418068	0.0	3.0986443410563798	0.0	0.0	3.8319517541756882	0.0	0.0	0.0	2.7386815806460403	0.0	2.7386815806460403	0.0	0.0	0.0	0.0	296	1019171912100550514
182	2.2100017486422563	0.0	0.0	0.0	1.7730843953035977	1.7730843953035977	0.0	0.6820875747107447	0.0	0.0	1.7730843953035977	0.0	0.0	3.14697715530374	1.143340809230436	0.0	0.0	2.0080201927986945	0.0	0.0	0.0	0.0	0.0	0.0	296	1019171912100550674
183	0.0	0.0	0.0	0.0	0.0	0.0	0.0	1.4944966532011914	0.0	0.0	0.0	0.0	0.0	2.212667866020497	0.0	0.0	0.0	1.4944966532011914	0.0	0.0	0.0	0.0	0.0	1.4944966532011914	296	1019171912100560317
184	0.9176399184113405	0.5305814612182932	0.0	0.5305814612182932	1.6882055891747825	0.0	0.5305814612182932	0.0	0.0	0.0	1.6882055891747825	0.0	0.0	2.444961913198857	0.5305814612182932	0.0	0.0	0.5305814612182932	0.0	0.0	0.0	0.0	0.0	0.0	296	1019171912100550701
185	0.9841038771612727	0.9841038771612727	0.0	0.0	0.0	1.563728508543173	0.0	0.9841038771612727	0.9841038771612727	0.0	0.0	0.0	0.9841038771612727	2.972065777624885	0.0	0.0	0.0	0.0	0.0	0.0	0.0	2.2964095416723365	0.0	0.0	296	1019171912100560498
186	1.841198981861134	0.0	0.0	0.0	1.4446942165159677	1.4446942165159677	0.0	0.8960979107435493	0.0	0.0	1.4446942165159677	0.0	0.0	3.1291561387311986	0.8960979107435493	0.0	0.0	0.8960979107435493	0.8960979107435493	1.4446942165159677	0.8960979107435493	0.0	0.0	0.0	296	1019171912100560711
187	0.0	0.0	0.0	2.348775025928661	1.2416196434935347	1.2416196434935347	0.0	0.0	1.8988959586537124	0.0	1.2416196434935347	0.0	0.0	1.8988959586537124	0.0	0.0	0.0	1.2416196434935347	0.0	0.0	0.0	0.0	0.0	1.2416196434935347	296	1019171912100560707
188	0.0	2.0223303144617506	0.0	0.0	0.0	1.6048286690716786	1.0149252136681806	1.6048286690716786	0.0	0.0	0.0	0.0	0.0	1.6048286690716786	0.0	1.6048286690716786	2.6097527596687478	1.0149252136681806	1.6048286690716786	0.0	1.0149252136681806	0.0	0.0	0.0	482	1019171912100680061
189	1.862688641216639	0.0	0.0	1.4635694584345629	1.4635694584345629	1.4635694584345629	0.0	0.0	0.9099261713560087	0.0	1.4635694584345629	0.0	0.0	3.005686475146346	0.9099261713560087	0.0	0.0	0.0	0.9099261713560087	1.4635694584345629	0.0	0.9099261713560087	0.0	0.0	296	1019171912100560483
190	0.8204445069156898	0.0	0.0	2.484318638614745	2.0228294205605883	0.0	0.0	0.8204445069156898	0.8204445069156898	0.0	2.0228294205605883	0.0	0.8204445069156898	3.34928036675933	1.3402204403871536	0.0	0.0	1.3402204403871536	0.0	0.0	0.0	2.484318638614745	0.0	0.0	296	1019171912100560752
191	2.0063655569926575	0.0	0.0	0.0	0.0	1.0042468238571074	0.0	0.0	0.0	0.0	0.0	0.0	0.0	2.592033611198568	0.0	0.0	0.0	0.0	0.0	0.0	0.0	2.0063655569926575	0.0	0.0	296	1019171912100560739
192	1.1419213559041084	1.1419213559041084	0.0	0.0	1.77124937048882	0.0	0.0	0.0	1.1419213559041084	0.0	1.77124937048882	0.0	1.1419213559041084	4.255591955516037	1.77124937048882	0.0	0.0	1.77124937048882	0.0	0.0	0.0	0.0	0.0	0.0	296	1019171912100570783
193	2.7989395254195015	0.0	2.7989395254195015	2.1939521899549774	1.1321539539435912	2.5279285083334275	0.0	1.7586079911511452	0.0	0.0	1.1321539539435912	0.0	0.0	3.2238861669988874	1.1321539539435912	0.0	0.0	2.7989395254195015	0.0	0.0	0.0	1.7586079911511452	0.0	0.0	296	1019171912100710142
194	1.8466100754446848	0.8995729452158429	0.0	0.0	1.44944377503696	0.8995729452158429	0.0	0.0	0.8995729452158429	0.0	1.44944377503696	0.0	0.8995729452158429	2.4134772205065107	0.0	0.0	0.0	0.0	0.8995729452158429	0.0	0.0	0.8995729452158429	0.8995729452158429	0.0	296	1019171912100710184
195	0.8865350227602804	1.4316022282269931	1.4316022282269931	0.0	0.0	0.8865350227602804	0.0	0.0	0.0	0.0	0.0	0.0	0.0	1.826270590974032	0.0	0.0	0.0	0.0	1.4316022282269931	0.0	0.0	1.4316022282269931	0.0	0.0	296	1019171912100720275
196	2.105046528212816	0.8683146479266847	0.0	1.4065683173718284	0.8683146479266847	0.0	0.0	1.4065683173718284	0.8683146479266847	0.0	0.8683146479266847	0.8683146479266847	0.8683146479266847	2.761009376613014	2.105046528212816	0.0	0.0	2.761009376613014	0.0	0.0	0.8683146479266847	0.8683146479266847	0.0	0.0	296	1019171912100720334
197	1.8108550926365647	0.0	0.0	0.8766974815084135	1.4181006126535611	0.8766974815084135	0.0	0.0	0.0	0.0	1.4181006126535611	0.0	0.0	2.7767716455708564	1.8108550926365647	0.0	0.8766974815084135	0.0	1.8108550926365647	0.0	0.0	1.4181006126535611	0.0	0.0	296	1019171912100720220
198	2.033898271090119	1.0226871139366702	0.0	1.0226871139366702	1.615133391241213	1.0226871139366702	0.0	0.0	1.0226871139366702	0.0	1.615133391241213	0.0	2.033898271090119	3.3625114787512844	1.615133391241213	0.0	0.0	1.615133391241213	0.0	1.0226871139366702	0.0	0.0	0.0	0.0	296	1019171912100720228
199	1.7891910723398716	0.0	0.0	1.7891910723398716	2.3487094913068156	1.3991566765109196	0.0	0.8629367942477261	1.7891910723398716	0.0	2.3487094913068156	0.0	1.3991566765109196	3.4362740432167334	1.7891910723398716	0.0	0.0	1.7891910723398716	0.0	1.3991566765109196	0.0	2.3487094913068156	0.0	0.0	296	1019171912100720272
200	2.4064146090388676	0.0	0.0	2.079348609028137	1.6557070625180292	1.053380979832312	0.0	1.6557070625180292	1.053380979832312	0.0	1.6557070625180292	0.0	1.6557070625180292	3.0921592256237975	1.6557070625180292	0.0	0.0	0.0	1.053380979832312	0.0	0.0	1.6557070625180292	0.0	0.0	296	1019171912100720211
201	2.906930860907586	0.9475549498551976	0.0	1.5146033719094143	0.9475549498551976	1.5146033719094143	0.0	0.0	0.9475549498551976	0.0	0.9475549498551976	0.0	0.0	2.716246423977837	2.237075802164621	0.0	1.5146033719094143	0.0	1.5146033719094143	0.0	0.0	0.0	0.9475549498551976	0.0	296	1019171912100550439
202	2.0152814034385824	0.0	0.0	0.0	0.5917742266192417	1.0102055660279916	0.0	1.3341661393809723	0.5917742266192417	0.0	0.5917742266192417	0.0	0.0	2.601931889187227	1.0102055660279916	0.0	0.0	0.0	0.5917742266192417	0.0	0.0	0.0	0.0	0.5917742266192417	438	1019171912100550093
203	1.135527236646013	0.0	0.0	0.0	0.6767134985944526	0.0	0.6767134985944526	0.6767134985944526	0.6767134985944526	0.0	0.6767134985944526	0.0	0.6767134985944526	2.8042481113545326	0.0	0.0	0.0	1.7629766827549938	0.0	0.0	0.6767134985944526	0.0	0.6767134985944526	0.0	296	1019171912100550410
204	1.637970410669832	0.0	0.7690034719540474	0.0	1.637970410669832	1.637970410669832	0.7690034719540474	0.7690034719540474	0.7690034719540474	0.0	1.637970410669832	0.0	1.2679459759113958	4.271007237623609	1.2679459759113958	0.0	0.0	1.2679459759113958	0.7690034719540474	0.0	0.0	0.0	0.7690034719540474	0.0	296	1019171912100560458
205	1.585820719455198	0.0	0.0	0.0	1.585820719455198	1.0006437119079927	0.0	1.585820719455198	0.0	0.0	1.585820719455198	0.0	0.0	3.0011263074235783	1.0006437119079927	0.0	0.0	1.0006437119079927	0.0	0.0	0.0	0.0	0.0	1.0006437119079927	296	1019171912100560448
206	1.9513744129487287	0.0	0.0	0.0	0.0	1.5418214008501112	0.0	0.0	0.0	0.0	0.0	0.0	0.9677657192584598	3.400277394689293	0.9677657192584598	0.0	1.5418214008501112	0.9677657192584598	0.9677657192584598	0.9677657192584598	1.5418214008501112	0.0	0.0	0.0	296	1019171912100550478
207	1.7534604736506545	0.0	0.0	0.8404063777306794	0.8404063777306794	0.0	0.0	0.8404063777306794	0.8404063777306794	0.0	0.8404063777306794	0.0	1.7534604736506545	3.851941424758314	0.0	0.0	0.0	0.0	0.0	0.0	0.0	0.0	0.0	0.0	438	1019171912100550212
208	0.9867593403715174	0.0	0.0	0.0	2.300684314928938	2.300684314928938	0.0	0.0	0.0	0.0	2.300684314928938	0.0	0.9867593403715174	1.5672811452425213	1.5672811452425213	0.0	0.0	0.9867593403715174	0.9867593403715174	0.0	0.0	0.0	0.0	0.0	296	1019171912100720141
209	0.0	0.0	1.8964024859333157	2.346036570674653	1.2396537720214669	2.964785404901793	0.0	2.964785404901793	0.0	0.0	1.2396537720214669	0.0	3.3964239155224845	0.0	2.964785404901793	0.0	0.0	3.1966874965458394	1.2396537720214669	0.0	0.0	1.2396537720214669	0.0	1.2396537720214669	296	1019171912100730101
210	1.080636215227373	0.0	0.0	2.1193248562632863	1.6915060764525416	1.6915060764525416	0.0	1.080636215227373	1.6915060764525416	0.0	1.6915060764525416	0.0	0.0	2.942948204437944	0.0	0.0	0.0	1.6915060764525416	0.0	0.0	0.0	1.6915060764525416	0.0	0.0	296	1019171912100730092
211	0.8406154029814694	0.0	0.8406154029814694	0.0	2.0577121027763448	2.0577121027763448	0.0	2.308614074896418	1.3682809930449105	0.0	2.0577121027763448	0.0	1.3682809930449105	1.3682809930449105	2.5222775773981696	0.0	0.0	2.0577121027763448	0.8406154029814694	0.0	0.8406154029814694	0.8406154029814694	0.8406154029814694	0.0	432	1019171912100720501
212	1.015260343074582	0.0	0.0	1.015260343074582	1.015260343074582	2.6103074601745946	0.0	1.6052739635563555	1.015260343074582	0.0	1.015260343074582	0.0	2.346267758967911	1.015260343074582	0.0	0.0	0.0	1.6052739635563555	2.022830406347969	0.0	0.0	1.015260343074582	0.0	0.0	296	1019171912100720306
213	0.0	0.0	0.0	1.4744605461828963	2.1882725355366524	0.0	0.0	0.0	0.0	0.0	2.1882725355366524	0.0	1.4744605461828963	0.0	2.1882725355366524	0.0	0.0	0.0	1.4744605461828963	0.0	0.0	1.4744605461828963	0.0	0.0	296	1019171912200710096
214	0.6950921319148822	0.0	0.0	0.6950921319148822	1.5144825845122825	2.236929392548388	0.0	1.7974078609339132	0.6950921319148822	0.0	1.5144825845122825	0.0	2.8459673307974223	0.6950921319148822	1.7974078609339132	0.0	0.6950921319148822	0.0	0.6950921319148822	0.6950921319148822	1.7974078609339132	0.6950921319148822	0.0	0.0	438	1019171912100540262
215	0.8939922017468115	0.8939922017468115	0.0	0.8939922017468115	1.8379165713690957	3.1251223471442056	1.4418141605838435	1.8379165713690957	2.1483631640484098	0.0	1.8379165713690957	0.8939922017468115	3.1251223471442056	1.4418141605838435	2.403692155428352	0.0	0.0	1.8379165713690957	1.4418141605838435	2.403692155428352	0.0	0.8939922017468115	0.0	0.0	296	1019171912100550426
216	0.0	0.0	0.0	2.2281187369710556	2.2281187369710556	2.706605579600547	0.0	1.5072177800335766	2.2281187369710556	0.0	2.2281187369710556	0.0	2.706605579600547	0.0	1.5072177800335766	0.0	1.5072177800335766	0.0	0.0	0.0	0.0	2.706605579600547	1.5072177800335766	0.0	296	1019171912100720171
217	1.3193084171067868	0.0	0.0	1.996724658838058	0.0	3.0836087260141833	2.4558581501313146	1.996724658838058	1.996724658838058	1.3193084171067868	0.0	0.0	3.0836087260141833	1.3193084171067868	1.3193084171067868	0.0	0.0	1.996724658838058	1.996724658838058	0.0	0.0	1.3193084171067868	0.0	1.3193084171067868	296	1019171912100720336
218	1.607935843731643	0.0	0.7507934520103884	1.8995129197380116	2.836825440883721	3.490669028072726	0.7507934520103884	0.0	1.8995129197380116	0.7507934520103884	2.836825440883721	0.7507934520103884	2.691923659088647	1.607935843731643	2.141952675154044	0.0	0.0	2.3494525314252974	1.8995129197380116	2.5308264230134947	0.7507934520103884	1.8995129197380116	0.0	0.7507934520103884	296	1019171912200560582
219	0.0	1.042226390144178	1.042226390144178	0.0	2.062884977440445	2.3889095271987117	0.0	1.042226390144178	1.042226390144178	1.6409940987398426	2.062884977440445	0.0	3.3970677062263297	2.062884977440445	0.0	0.0	0.0	2.062884977440445	0.0	0.0	1.042226390144178	0.0	0.0	0.0	432	1019171912100730592
220	1.4545064757578845	0.0	0.9032804690419732	2.1639030952673877	2.4199621471933623	2.637351443482492	0.0	0.9032804690419732	1.4545064757578845	0.0	2.4199621471933623	0.0	3.4023747711723584	2.4199621471933623	0.9032804690419732	0.9032804690419732	0.9032804690419732	2.9932235851108215	1.852375200772503	0.9032804690419732	0.0	1.4545064757578845	0.9032804690419732	0.0	296	1019171912100550265
221	1.6623494922813302	0.0	0.0	0.0	1.0584259174700903	0.0	0.0	2.0867748893716818	2.414306539513498	1.0584259174700903	1.0584259174700903	1.0584259174700903	1.0584259174700903	2.0867748893716818	1.0584259174700903	0.0	0.0	2.0867748893716818	0.0	1.0584259174700903	0.0	1.6623494922813302	0.0	0.0	296	1019171912100550602
222	0.0	0.0	0.0	2.120943317203946	1.8124312722117375	2.3749638735825136	0.0	1.8124312722117375	1.4194802816295709	0.0	1.8124312722117375	1.8124312722117375	1.8124312722117375	0.0	1.4194802816295709	0.0	0.0	0.0	0.8777015885684044	0.0	0.0	0.0	0.0	0.8777015885684044	296	1019171912100570666
223	0.0	1.26253899122865	0.0	0.0	1.9253736034063336	1.9253736034063336	0.0	3.432188688807058	2.377825619261481	1.26253899122865	1.9253736034063336	0.0	3.432188688807058	1.26253899122865	1.9253736034063336	0.0	0.0	0.0	0.0	0.0	1.26253899122865	0.0	0.0	0.0	438	1019171912100540358
224	0.0	0.8206100056094597	0.8206100056094597	1.7217916550742507	1.340451299265428	2.0231170823969102	0.0	1.7217916550742507	0.0	0.0	1.340451299265428	0.0	2.2722510837978693	1.7217916550742507	0.0	0.0	0.0	0.8206100056094597	0.8206100056094597	0.0	0.0	1.340451299265428	0.0	1.340451299265428	296	1019171912100690336
225	0.0	0.0	0.0	0.0	2.399168775985144	2.399168775985144	0.0	1.277983066670868	1.944856328651335	1.277983066670868	2.399168775985144	0.0	3.4561464352234292	1.277983066670868	0.0	0.0	0.0	1.944856328651335	0.0	1.277983066670868	0.0	1.277983066670868	0.0	0.0	296	1019171912100550297
226	0.0	0.0	0.0	1.8707418839397647	1.8707418839397647	1.8707418839397647	0.0	0.0	2.934141852267348	0.0	1.8707418839397647	0.0	3.836533140772559	2.6586483868708033	1.8707418839397647	0.0	1.2194646913913372	1.2194646913913372	0.0	0.0	0.0	0.0	0.0	0.0	438	1019171912100690269
227	0.0	0.0	0.0	1.9160085828981908	3.420645983262801	1.9160085828981908	0.0	1.9160085828981908	1.9160085828981908	2.3675564740887345	3.420645983262801	0.0	2.3675564740887345	0.0	2.7109553719698254	0.0	0.0	1.2551307075397642	0.0	0.0	0.0	0.0	1.2551307075397642	0.0	432	1019171912100730648
228	0.7362583388416792	0.0	0.0	0.7362583388416792	0.7362583388416792	2.8058389501513896	0.0	0.0	0.7362583388416792	0.0	0.7362583388416792	0.0	2.114116803144466	1.2213819504163674	1.5837835491516827	0.0	0.0	1.8731829411427945	0.7362583388416792	0.0	0.0	1.2213819504163674	0.0	0.0	438	1019171912100560299
229	0.0	0.0	0.0	0.6362019844623855	2.286770238650857	2.286770238650857	0.6362019844623855	0.0	1.6856838663547262	0.0	2.286770238650857	0.0	2.4419765941834473	1.412887924647235	0.0	0.0	0.0	1.412887924647235	0.0	1.0761925568916832	0.0	1.9150085957820586	0.0	0.0	296	1019171912100560443
230	1.1664834072596295	0.0	0.0	0.0	1.8029285053998898	1.8029285053998898	0.0	0.0	0.0	0.0	1.8029285053998898	0.0	0.0	2.5797970257812692	0.0	0.0	0.0	1.1664834072596295	1.8029285053998898	0.0	0.0	1.8029285053998898	0.0	1.1664834072596295	296	1019171912100560733
231	0.0	0.0	0.0	0.0	1.5111577259023352	2.232898220970786	0.0	0.0	0.0	0.0	1.5111577259023352	0.0	1.5111577259023352	0.0	0.0	0.0	0.0	2.7117504962616663	0.0	0.0	0.0	2.232898220970786	0.0	1.5111577259023352	296	1019171912100710220
232	0.8681637837812648	0.0	0.8681637837812648	0.0	1.4063605419853915	3.2099807328134315	0.0	1.4063605419853915	0.0	0.8681637837812648	1.4063605419853915	0.8681637837812648	0.8681637837812648	0.0	0.8681637837812648	0.0	0.0	2.104790452452217	0.8681637837812648	0.0	0.8681637837812648	0.8681637837812648	0.0	0.8681637837812648	296	1019171912200710102
233	0.6223879016030206	0.0	0.0	0.6223879016030206	0.6223879016030206	2.0828818724883456	0.0	0.6223879016030206	0.0	0.0	0.6223879016030206	0.0	0.6223879016030206	0.0	0.6223879016030206	0.0	0.0	0.6223879016030206	0.0	0.0	0.0	0.0	0.0	0.0	296	1019171912100710344
234	0.0	0.0	0.0	0.0	1.154684689824305	1.154684689824305	1.154684689824305	1.154684689824305	1.154684689824305	0.0	1.154684689824305	0.0	2.56204123177107	0.0	1.154684689824305	0.0	1.154684689824305	1.154684689824305	0.0	1.154684689824305	0.0	1.154684689824305	0.0	0.0	296	1019171912100560524
235	1.2015476358301496	1.8478867288176535	0.0	0.0	0.0	2.2926603283911784	0.0	0.0	0.0	0.0	0.0	0.0	1.2015476358301496	1.2015476358301496	0.0	1.2015476358301496	4.529674994989263	2.906758381314022	0.0	0.0	0.0	0.0	0.0	1.2015476358301496	482	1019171912100690430
236	0.0	0.0	0.0	1.440492921437009	0.8930265761689681	2.973894700922358	1.8364104436241948	0.8930265761689681	0.0	0.0	0.8930265761689681	0.0	2.1467437277829093	1.440492921437009	1.440492921437009	0.0	0.0	0.8930265761689681	0.0	0.0	0.0	0.8930265761689681	0.8930265761689681	0.0	296	1019171912100710065
237	0.0	0.0	0.0	1.503988830620531	1.503988830620531	2.4830148111112806	0.0	0.0	0.0	0.0	1.503988830620531	0.0	2.224199673885594	0.0	1.9085774350623086	0.0	0.9396997916978833	0.9396997916978833	0.9396997916978833	0.9396997916978833	0.0	0.0	0.0	0.0	296	1019171912100560628
238	1.1236109944861778	0.0	0.0	1.7475305889570119	4.129681374013419	3.209830192694789	1.1236109944861778	1.1236109944861778	0.0	2.5149217412795575	4.129681374013419	1.1236109944861778	3.5373270874261094	1.1236109944861778	2.5149217412795575	0.0	0.0	1.7475305889570119	1.1236109944861778	0.0	1.1236109944861778	0.0	0.0	0.0	432	1019171912100890089
239	0.0	2.2888516867737545	0.0	1.5574517582585885	2.2888516867737545	2.2888516867737545	0.0	0.0	0.0	0.0	2.2888516867737545	0.0	3.133126185118586	1.5574517582585885	2.2888516867737545	0.0	0.0	1.5574517582585885	0.0	0.0	2.7718866400622773	0.0	0.0	0.0	438	1019171912100540451
240	1.3543871272708683	0.0	0.0	0.8306142245778264	2.040460952306512	2.689097076615948	0.8306142245778264	0.0	0.0	0.0	2.040460952306512	0.0	2.503515186900652	1.3543871272708683	0.8306142245778264	0.8306142245778264	0.0	1.3543871272708683	0.0	0.8306142245778264	0.0	1.3543871272708683	0.0	0.0	296	1019171912100550476
241	1.4628653286787685	0.6649539460789313	0.0	0.0	0.6649539460789313	2.7771938310489572	0.6649539460789313	1.1183831960211328	0.6649539460789313	0.0	0.6649539460789313	0.0	2.648386963249192	0.6649539460789313	1.1183831960211328	1.1183831960211328	1.9736437092301657	1.9736437092301657	0.6649539460789313	1.1183831960211328	1.1183831960211328	0.0	0.0	0.0	482	1019171912100680153
242	1.1685170916733756	1.1685170916733756	0.0	2.5828501204961114	0.0	2.855795719011155	0.0	1.1685170916733756	0.0	1.1685170916733756	0.0	0.0	1.1685170916733756	2.5828501204961114	1.1685170916733756	0.0	0.0	1.1685170916733756	0.0	0.0	0.0	1.805544499865029	0.0	0.0	296	1019171912100710279
243	0.0	0.0	0.0	0.0	1.3623597551997413	2.0503649763840865	0.0	0.0	0.0	1.3623597551997413	1.3623597551997413	0.0	1.3623597551997413	0.0	0.0	0.0	0.0	1.3623597551997413	0.0	0.0	0.0	2.0503649763840865	0.0	0.0	296	1019171912200710240
244	0.9901446944891424	0.0	1.571807075639786	0.9901446944891424	1.571807075639786	3.1523576412380456	0.0	1.571807075639786	0.0	0.0	1.571807075639786	0.0	1.9851916799646636	0.0	0.9901446944891424	0.0	0.0	0.0	0.9901446944891424	0.0	1.571807075639786	1.571807075639786	0.0	0.0	296	1019171912200720369
245	0.0	0.0	0.0	1.036981647493723	1.6340636607505945	3.0641087669373595	0.0	0.0	0.0	0.0	1.6340636607505945	0.0	1.6340636607505945	0.0	1.036981647493723	0.0	0.0	0.0	0.0	0.0	0.0	1.6340636607505945	0.0	0.0	296	1019171912100560435
246	0.0	0.0	0.958439116386353	0.958439116386353	0.0	1.9372008981524027	0.0	1.9372008981524027	0.958439116386353	0.0	0.0	0.0	0.958439116386353	0.958439116386353	2.254843571706818	0.0	0.0	1.9372008981524027	0.0	0.0	0.958439116386353	0.958439116386353	0.0	0.958439116386353	296	1019171912100560679
247	0.5908228535320718	0.5908228535320718	0.0	0.5908228535320718	0.0	0.0	0.0	1.3324596502714734	0.5908228535320718	0.5908228535320718	0.0	0.0	2.0131524755018737	2.0131524755018737	0.5908228535320718	0.0	0.0	1.8198838006943985	0.5908228535320718	0.0	0.5908228535320718	0.0	0.0	0.5908228535320718	296	1019171912100540529
248	2.0150752623191575	1.3340008805766799	0.0	0.0	0.0	2.263791863736905	1.3340008805766799	2.6607299433001566	1.714360921120679	0.0	0.0	0.0	2.971688381510441	0.8159886370181929	0.8159886370181929	2.263791863736905	4.826708626165689	3.1051821684138465	1.3340008805766799	2.0150752623191575	1.3340008805766799	0.0	0.0	0.0	482	1019171912100690555
249	1.0057260345904453	1.815528031418233	0.5887823811716271	0.0	0.5887823811716271	1.815528031418233	1.3287966142531862	0.5887823811716271	0.5887823811716271	0.0	0.5887823811716271	0.0	1.815528031418233	1.0057260345904453	0.0	1.0057260345904453	2.1788223735972125	2.331078873145386	1.3287966142531862	1.0057260345904453	0.5887823811716271	0.0	0.0	0.0	482	1019171912102590558
250	1.7801862530557993	0.0	0.0	1.148838184154265	1.7801862530557993	2.2178689940470133	1.148838184154265	1.148838184154265	0.0	0.0	1.7801862530557993	0.0	2.2178689940470133	1.148838184154265	2.5532155581639233	0.0	0.0	1.148838184154265	1.148838184154265	0.0	0.0	2.5532155581639233	0.0	0.0	296	1019171912200720253
251	0.0	0.0	0.0	1.0764745696720053	1.0764745696720053	3.303197931037288	1.0764745696720053	1.0764745696720053	1.0764745696720053	0.0	1.0764745696720053	0.0	3.9462998326093386	1.0764745696720053	1.686053533135858	0.0	0.0	2.113243524775433	0.0	1.0764745696720053	0.0	1.0764745696720053	0.0	0.0	296	1019171912100560539
252	0.0	2.2130545351332023	0.0	0.0	1.1454729247468785	2.8198585788489936	0.0	1.1454729247468785	0.0	0.0	1.1454729247468785	0.0	3.419200540407121	2.8198585788489936	2.5481271955888776	0.0	1.7758397352357085	2.8198585788489936	0.0	0.0	0.0	0.0	1.1454729247468785	0.0	438	1019171912100540439
253	1.2127946844061723	0.0	0.0	0.0	1.8622426968023968	2.9239687410718305	0.0	1.2127946844061723	0.0	0.0	1.8622426968023968	0.0	2.308473313441966	0.0	0.0	0.0	0.0	2.308473313441966	1.2127946844061723	0.0	0.0	1.8622426968023968	0.0	0.0	296	1019171912100550321
254	0.6415372582609469	0.0	0.6415372582609469	0.0	1.0840513567610421	1.4222176844287588	0.6415372582609469	1.0840513567610421	1.0840513567610421	0.0	1.0840513567610421	0.0	1.0840513567610421	1.4222176844287588	1.0840513567610421	0.0	0.0	1.0840513567610421	0.0	0.0	0.0	0.0	0.0	0.0	296	1019171912100550703
255	0.0	1.5503575847177065	0.0	0.0	1.1927821746471308	0.716302406999228	0.0	0.716302406999228	0.0	0.0	1.1927821746471308	0.0	1.5503575847177065	1.5503575847177065	0.0	0.0	0.0	1.5503575847177065	0.0	0.0	0.0	0.716302406999228	0.0	0.0	296	1019171912100690304
256	2.0978664560714138	1.06597630255192	0.0	1.06597630255192	1.672277036431658	2.6933042600915176	0.0	0.0	0.0	1.672277036431658	1.672277036431658	0.0	2.918675707885767	1.06597630255192	1.06597630255192	0.0	1.672277036431658	1.06597630255192	0.0	0.0	0.0	0.0	0.0	1.06597630255192	296	1019171912100560671
257	0.8866271493674249	0.8866271493674249	0.0	0.8866271493674249	2.135992726173257	2.3907346429820606	0.0	0.8866271493674249	0.0	0.0	2.135992726173257	0.0	1.431728506418628	0.0	1.431728506418628	0.0	0.8866271493674249	1.431728506418628	0.8866271493674249	0.0	0.0	0.0	0.0	0.0	438	1019171912100550149
258	0.0	0.0	1.3848676809856397	0.8525901997810724	1.3848676809856397	3.302047049854209	0.8525901997810724	2.330185522198202	1.3848676809856397	0.0	1.3848676809856397	0.0	3.302047049854209	2.078254614237888	2.078254614237888	0.0	2.5445942251738747	0.8525901997810724	0.0	0.0	0.0	0.8525901997810724	0.8525901997810724	0.8525901997810724	296	1019171912100550493
259	0.0	1.6243441922392805	1.0296365919414971	1.0296365919414971	1.6243441922392805	1.6243441922392805	0.0	3.374843275378144	2.857793858408969	2.0442296671713476	1.6243441922392805	1.0296365919414971	1.6243441922392805	1.6243441922392805	1.0296365919414971	0.0	0.0	1.0296365919414971	0.0	1.0296365919414971	0.0	2.0442296671713476	0.0	0.0	432	1019171912100720475
260	0.0	1.0832920508722972	0.0	1.0832920508722972	1.6949831780680782	1.0832920508722972	0.0	1.6949831780680782	1.6949831780680782	1.0832920508722972	1.6949831780680782	0.0	2.4529807592835033	0.0	2.4529807592835033	0.0	1.0832920508722972	1.6949831780680782	0.0	1.0832920508722972	0.0	0.0	0.0	0.0	296	1019171912100710165
261	1.0710644189460898	0.0	0.0	0.0	0.0	2.1053256391061437	0.0	1.6789578973540769	2.1053256391061437	0.0	0.0	0.0	2.7015300928838593	0.0	1.6789578973540769	0.0	1.6789578973540769	1.6789578973540769	0.0	1.0710644189460898	1.6789578973540769	1.0710644189460898	0.0	0.0	296	1019171912100550402
262	1.0843995234297057	0.0	1.6964325309086563	0.0	1.0843995234297057	0.0	1.0843995234297057	4.32541347771024	2.7230044322571585	0.0	1.0843995234297057	0.0	1.0843995234297057	0.0	0.0	0.0	0.0	1.0843995234297057	0.0	1.0843995234297057	0.0	2.1248171559491307	2.4546946545850776	0.0	296	1019171912100560647
263	2.0158244392369538	1.1490293920399992	0.0	1.4990012314228438	2.0158244392369538	1.1490293920399992	0.0	0.0	0.6860058212448233	0.0	2.0158244392369538	0.6860058212448233	0.6860058212448233	2.21814239771827	1.780433125552936	0.0	1.1490293920399992	0.0	0.6860058212448233	0.0	0.0	0.6860058212448233	0.0	0.0	296	1019171912100550662
264	0.0	0.8154937143020278	0.0	0.8154937143020278	0.0	0.0	0.0	0.0	0.0	0.0	0.0	0.0	0.0	2.6597652624444135	0.8154937143020278	0.8154937143020278	2.4749296801184304	1.333309591468957	0.8154937143020278	0.0	0.8154937143020278	0.0	0.0	0.0	482	1019171912100690571
265	1.444948028413935	0.0	1.8414882083579787	0.0	2.152202993434188	1.8414882083579787	0.0	0.8962835356244522	0.0	0.0	2.152202993434188	0.8962835356244522	0.0	3.7989811896602843	0.0	0.8962835356244522	0.0	1.444948028413935	0.0	0.0	0.0	1.444948028413935	0.0	0.0	296	1019171912100720214
266	1.5052128255459176	0.6896466895770204	0.6896466895770204	0.6896466895770204	1.7872460220643007	1.5052128255459176	0.6896466895770204	0.6896466895770204	1.1543090306841666	0.0	1.7872460220643007	0.0	1.5052128255459176	2.2256854902309247	0.6896466895770204	0.0	0.0	1.7872460220643007	0.0	0.6896466895770204	0.0	1.7872460220643007	0.0	0.0	296	1019171912100560758
267	1.8813156499237542	0.0	1.4799578499771067	0.0	2.1949732275662317	1.8813156499237542	0.0	2.4524674970832923	1.4799578499771067	0.0	2.1949732275662317	0.9219716571017262	0.9219716571017262	3.178288582672228	0.9219716571017262	0.0	0.0	0.0	0.0	0.0	0.0	0.9219716571017262	1.4799578499771067	0.0	296	1019171912100720326
268	2.35738630312509	0.0	0.0	0.0	1.6145711972271863	1.022263295841443	0.0	2.35738630312509	2.0332674197652523	1.022263295841443	1.6145711972271863	0.0	3.499658212692379	3.7412765054790187	2.0332674197652523	0.0	0.0	1.022263295841443	0.0	1.022263295841443	1.022263295841443	0.0	0.0	0.0	438	1019171912100730055
269	1.4702185646473092	0.0	0.0	0.6692199131651707	2.1830981329369807	1.4702185646473092	0.0	0.0	0.6692199131651707	0.0	2.1830981329369807	0.0	1.4702185646473092	3.8057756906323505	0.6692199131651707	0.0	0.6692199131651707	1.124609873849031	0.0	0.0	0.0	1.7488268120750239	0.0	0.0	296	1019171912100560412
270	1.8007603692019378	0.0	0.8702760734253386	2.1083741405148704	1.409268915897033	0.8702760734253386	0.8702760734253386	0.8702760734253386	2.1083741405148704	0.0	1.409268915897033	0.8702760734253386	1.409268915897033	3.451033307472759	0.0	0.0	0.0	2.361786146859164	0.0	0.0	1.409268915897033	1.8007603692019378	0.0	0.0	296	1019171912100720309
271	0.9731059278224073	0.0	0.0	0.9731059278224073	1.289594518953936	1.5489911615572016	0.0	0.0	1.289594518953936	0.0	1.289594518953936	0.0	1.5489911615572016	3.1994413676952966	0.5670889393540902	0.0	0.0	2.127870265376913	0.0	0.0	0.0	0.5670889393540902	0.5670889393540902	0.0	438	1019171912100550152
272	0.8199958335385318	0.0	0.0	1.3395945203912394	2.0220494355970993	0.0	0.0	0.0	2.4834689380939112	0.0	2.0220494355970993	0.0	0.0	4.093680067073151	0.8199958335385318	0.0	0.0	0.8199958335385318	0.0	0.0	0.0	0.8199958335385318	0.0	0.0	296	1019171912100710059
273	1.1344746276066424	0.0	0.0	1.7616137868608877	2.197286067605497	2.197286067605497	0.0	1.1344746276066424	1.1344746276066424	1.1344746276066424	2.197286067605497	0.0	2.197286067605497	3.9396621524763926	0.0	0.0	0.0	1.1344746276066424	0.0	1.1344746276066424	1.7616137868608877	0.0	0.0	0.0	296	1019171912100710211
274	1.7993689195599647	0.0	0.0	0.0	1.1637174903812404	0.0	0.0	0.0	1.7993689195599647	0.0	1.1637174903812404	0.0	1.1637174903812404	3.7445267621308926	0.0	0.0	0.0	1.1637174903812404	0.0	2.2390983017903814	0.0	2.2390983017903814	0.0	0.0	296	1019171912100730030
275	0.0	0.0	0.0	1.3380714441741217	1.3380714441741217	1.3380714441741217	0.0	0.8189042889289915	0.0	2.020151118757338	1.3380714441741217	0.0	0.0	3.4505981625763384	0.8189042889289915	0.0	0.0	0.0	0.0	0.0	0.0	0.8189042889289915	0.8189042889289915	0.0	432	1019171912100720643
276	1.7152328849310745	0.0	0.0	1.0987888847730958	0.0	0.0	1.0987888847730958	0.0	1.7152328849310745	0.0	0.0	0.0	0.0	3.341129793687675	0.0	0.0	0.0	0.0	0.0	0.0	1.0987888847730958	0.0	0.0	0.0	438	1019171912100540321
277	1.8020603285554642	0.8711020800829957	0.0	1.4104057935617527	0.0	0.0	0.0	1.8020603285554642	1.8020603285554642	0.0	0.0	0.0	0.0	4.066272832039813	0.0	0.0	0.0	1.8020603285554642	0.0	0.8711020800829957	0.8711020800829957	1.8020603285554642	0.8711020800829957	0.0	296	1019171912100540379
278	1.6564280115852097	0.0	0.0	0.0	0.0	0.0	0.0	0.6211377264082585	2.2529646800703107	0.0	0.0	0.0	0.6211377264082585	3.4884720113521377	0.0	0.0	0.0	0.6211377264082585	0.0	0.6211377264082585	0.0	0.0	0.0	0.0	438	1019171912100550097
279	0.9313168076993646	0.0	0.0	0.0	2.2104085838745635	1.4926385442156993	0.0	1.8957087850269867	1.4926385442156993	0.9313168076993646	2.2104085838745635	0.0	1.4926385442156993	3.9553363365539194	0.0	0.0	1.4926385442156993	0.9313168076993646	0.0	0.9313168076993646	0.9313168076993646	0.9313168076993646	0.0	0.0	438	1019171912100550158
280	0.0	1.0398062913027286	0.0	1.0398062913027286	1.637797170077814	0.0	0.0	2.0593050021699777	0.0	0.0	1.637797170077814	1.0398062913027286	2.0593050021699777	4.244215543232755	1.0398062913027286	0.0	0.0	1.0398062913027286	0.0	0.0	0.0	0.0	0.0	0.0	438	1019171912100550214
281	2.0424031815033876	0.0	0.0	2.0424031815033876	0.0	0.0	0.0	0.0	2.0424031815033876	0.0	0.0	0.0	0.0	4.182391377582631	0.0	0.0	0.0	2.0424031815033876	0.0	0.0	0.0	0.0	0.0	0.0	296	1019171912100550507
282	2.814076865155958	0.0	0.0	1.003924938677559	1.5901933829763542	2.328202881520517	1.003924938677559	1.5901933829763542	2.005883411003388	0.0	1.5901933829763542	0.0	2.005883411003388	4.399784318803554	0.0	0.0	0.0	1.003924938677559	0.0	1.003924938677559	0.0	1.003924938677559	1.003924938677559	0.0	296	1019171912100550646
283	0.5479841619959344	0.0	0.5479841619959344	0.5479841619959344	1.5100330266988429	0.9441708815321697	0.0	1.5100330266988429	1.7269214326061755	0.0	1.5100330266988429	0.0	0.0	3.53940105832263	0.5479841619959344	0.0	0.0	0.9441708815321697	0.0	0.0	0.0	0.9441708815321697	0.5479841619959344	0.0	296	1019171912100550708
284	1.9036902409538627	0.0	0.0	0.9365130729237079	1.4996768668762512	1.9036902409538627	0.0	0.0	1.9036902409538627	0.0	1.4996768668762512	0.0	1.4996768668762512	3.6871344981775267	0.9365130729237079	0.0	0.0	0.9365130729237079	0.0	0.0	0.9365130729237079	0.0	0.0	0.0	438	1019171912100570557
285	0.9013745634295494	0.0	0.0	0.0	0.0	0.9013745634295494	0.0	0.0	0.9013745634295494	0.0	0.0	0.0	0.9013745634295494	2.1607198627915385	0.0	0.0	0.0	0.0	1.451904516083571	0.0	0.0	0.9013745634295494	0.0	0.0	296	1019171912100710421
286	2.251316329652846	0.0	0.7020916742689146	0.0	2.0476461679034443	1.8104213366031778	0.0	1.1723105535603295	2.42975852334946	0.7020916742689146	2.0476461679034443	0.0	0.7020916742689146	4.004023334012552	0.7020916742689146	0.0	0.0	1.1723105535603295	0.0	0.0	1.1723105535603295	1.1723105535603295	0.7020916742689146	0.0	432	1019171912200730727
287	2.032525478157299	0.0	0.0	0.826030601408134	2.680235904003608	1.3480068758141583	0.826030601408134	0.826030601408134	1.3480068758141583	2.032525478157299	2.680235904003608	0.0	2.282144713844479	3.89824880010245	0.826030601408134	0.0	0.0	1.7304891053173175	0.0	0.0	0.826030601408134	1.3480068758141583	0.0	0.0	296	1019171912100730147
288	0.0	0.0	0.0	0.0	2.9157604030466615	1.6699720186724725	0.0	1.6699720186724725	1.6699720186724725	2.4233545385165987	2.9157604030466615	2.9157604030466615	2.4233545385165987	2.9157604030466615	0.0	0.0	0.0	1.6699720186724725	0.0	0.0	0.0	0.0	0.0	0.0	432	1019171912200730313
289	1.3500596242821303	0.0	0.0	0.0	1.7328508983882702	0.8275046892747299	0.0	0.0	0.8275046892747299	0.0	1.7328508983882702	0.0	0.8275046892747299	2.9948547939900814	0.8275046892747299	0.0	0.8275046892747299	1.3500596242821303	0.0	0.8275046892747299	0.0	0.8275046892747299	0.8275046892747299	0.0	296	1019171912100550377
290	1.908108722825728	0.0	0.0	0.0	1.2488892782838512	0.0	0.0	0.0	1.2488892782838512	0.0	1.2488892782838512	0.0	0.0	3.884191338961022	0.0	0.0	0.0	0.0	0.0	0.0	0.0	1.2488892782838512	0.0	0.0	438	1019171912100540287
291	0.8747845193197018	0.5027044316636595	0.0	1.1703104826836723	0.8747845193197018	1.1703104826836723	0.0	1.1703104826836723	0.8747845193197018	0.5027044316636595	0.8747845193197018	0.0	1.1703104826836723	2.858579111592934	0.0	0.0	1.1703104826836723	1.1703104826836723	0.0	0.5027044316636595	0.0	0.8747845193197018	0.0	0.0	296	1019171912100550411
292	0.7579261961910067	0.7579261961910067	0.0	0.0	1.252243745294031	0.0	0.0	2.1555194439067025	1.6197295422540452	0.0	1.252243745294031	0.0	0.7579261961910067	3.5917905839378577	0.7579261961910067	0.0	0.0	0.0	0.0	0.0	0.0	1.6197295422540452	0.0	0.0	438	1019171912100570476
293	1.108011151358416	0.0	0.0	2.1591282410887604	0.0	1.108011151358416	1.108011151358416	0.0	2.1591282410887604	1.108011151358416	0.0	0.0	2.4910659533248345	2.9878479455743707	1.108011151358416	0.0	0.0	1.7272521531206413	0.0	0.0	0.0	2.1591282410887604	0.0	0.0	438	1019171912100570594
294	1.13928177804351	0.0	0.0	0.0	0.6792946903571027	0.0	0.0	1.13928177804351	2.2041845863666087	0.0	0.6792946903571027	0.0	1.13928177804351	3.8308482566760307	1.13928177804351	0.0	0.6792946903571027	0.0	0.0	0.6792946903571027	0.0	0.6792946903571027	0.0	0.0	438	1019171912100550095
295	0.0	1.6868252932439969	0.0	0.0	1.6868252932439969	0.0	0.0	0.0	1.3101363668763788	0.0	1.6868252932439969	0.0	0.0	2.9370475298700236	0.7989421052088183	0.0	0.0	1.6868252932439969	0.7989421052088183	0.0	0.0	0.0	1.3101363668763788	0.0	296	1019171912100720234
296	0.9500317426017231	0.0	0.0	0.0	1.5179460204126711	0.0	0.0	1.5179460204126711	1.9243832616006413	0.9500317426017231	1.5179460204126711	0.0	0.0	3.606795392583613	0.9500317426017231	0.0	0.0	1.5179460204126711	0.0	0.0	1.9243832616006413	0.0	0.0	0.0	438	1019171912100730340
297	0.0	0.0	0.0	0.0	0.0	0.0	0.0	0.0	1.8187467455640876	0.0	0.0	0.0	1.8187467455640876	3.473914754809991	0.0	0.0	0.0	1.178793070895363	0.0	0.0	1.178793070895363	0.0	0.0	0.0	438	1019171912100540183
298	0.0	0.0	0.0	1.0605647020514073	2.684535744939853	0.0	0.0	0.0	0.0	1.0605647020514073	2.684535744939853	0.0	1.0605647020514073	2.089919544096765	1.0605647020514073	0.0	0.0	1.665163312183789	0.0	0.0	1.0605647020514073	0.0	1.0605647020514073	0.0	432	1019171912100720696
299	0.0	0.0	0.0	2.489889833157222	0.0	1.1072443708192083	0.0	1.1072443708192083	2.489889833157222	0.0	0.0	0.0	0.0	3.3553970604576344	0.0	0.0	0.0	0.0	0.0	0.0	0.0	0.0	0.0	0.0	296	1019171912100720365
300	2.119513832839378	0.0	0.0	0.8768557555517443	0.8768557555517443	0.8768557555517443	0.0	1.418318109115479	0.8768557555517443	0.0	0.8768557555517443	0.0	0.0	3.5695874833922203	0.8768557555517443	0.0	0.0	0.0	0.0	0.0	0.0	0.0	0.0	0.0	296	1019171912100720409
301	0.0	0.0	1.1428438714919678	0.0	0.0	1.1428438714919678	0.0	0.0	0.0	0.0	0.0	0.0	0.0	2.544147759437922	0.0	0.0	0.0	1.1428438714919678	1.1428438714919678	0.0	0.0	1.7724420298841004	0.0	0.0	296	1019171912100720108
302	1.1887663538623434	0.0	0.0	2.6131330512725177	2.6131330512725177	0.0	0.0	1.8315346295714714	2.274629037479988	2.274629037479988	2.6131330512725177	1.8315346295714714	1.1887663538623434	4.140329204170436	1.1887663538623434	0.0	0.0	0.0	0.0	0.0	1.1887663538623434	0.0	0.0	0.0	432	1019171912100730783
303	2.02252518135151	0.0	0.0	0.0	0.0	0.0	0.0	1.6050021814757762	2.6099689079685335	0.0	0.0	0.0	1.6050021814757762	3.348916414933183	1.015055796363295	0.0	0.0	1.015055796363295	0.0	0.0	0.0	1.015055796363295	1.015055796363295	0.0	438	1019171912100530672
304	0.0	0.0	0.0	1.194843878124434	1.194843878124434	0.0	0.0	1.194843878124434	0.0	0.0	1.194843878124434	0.0	0.0	2.2832111345428614	0.0	0.0	0.0	1.5527709529616984	0.0	0.0	0.0	0.7177369888111711	0.0	0.0	296	1019171912100540659
305	0.6157985162259243	0.0	0.0	0.0	0.6157985162259243	0.0	0.0	0.0	1.8726434773375054	0.0	0.6157985162259243	0.0	1.0460103369209297	3.167693349030531	0.6157985162259243	0.0	0.0	0.6157985162259243	0.0	0.0	1.3769670008706167	1.0460103369209297	0.0	0.0	438	1019171912100550115
306	1.541489147255723	0.0	0.0	0.0	1.541489147255723	1.9509991983982908	0.0	0.9675184131257418	1.9509991983982908	0.0	1.541489147255723	0.0	1.9509991983982908	2.9426681143764455	1.541489147255723	0.0	0.0	1.9509991983982908	0.0	0.0	0.0	1.541489147255723	0.9675184131257418	0.0	438	1019171912100550239
307	2.3629312674644525	0.0	0.0	0.0	1.2517988315279645	1.2517988315279645	0.0	1.2517988315279645	2.3629312674644525	0.0	1.2517988315279645	0.0	0.0	4.13558242858271	2.3629312674644525	0.0	0.0	1.2517988315279645	0.0	1.2517988315279645	0.0	0.0	1.2517988315279645	0.0	296	1019171912100720131
308	0.0	0.0	0.0	1.6487277030242051	1.0480861693390717	1.0480861693390717	0.0	1.6487277030242051	1.6487277030242051	0.0	1.0480861693390717	0.0	0.0	3.08312736825637	1.0480861693390717	0.0	0.0	1.0480861693390717	0.0	0.0	0.0	1.6487277030242051	0.0	0.0	296	1019171912100720136
309	0.9193899497140294	0.9193899497140294	0.0	1.476449476169158	0.9193899497140294	0.0	0.0	0.0	1.877330468309439	0.0	0.9193899497140294	0.9193899497140294	0.0	3.1734214375318586	0.9193899497140294	0.0	0.0	2.447996172827584	0.0	0.0	0.0	0.9193899497140294	0.9193899497140294	0.0	296	1019171912100540613
310	1.1737471199122638	0.0	2.2533559205174947	2.5906918879069964	2.8639075421390205	1.8122672170939256	0.0	1.1737471199122638	2.2533559205174947	1.1737471199122638	2.8639075421390205	1.8122672170939256	2.5906918879069964	4.006443963395585	1.1737471199122638	0.0	0.0	1.1737471199122638	0.0	0.0	1.1737471199122638	1.8122672170939256	1.1737471199122638	0.0	296	1019171912100730218
311	0.0	0.0	0.0	0.9987279412913229	2.5828417793320764	0.9987279412913229	0.0	0.0	0.9987279412913229	0.9987279412913229	2.5828417793320764	1.5832661730753077	3.582629535635238	4.085067445604868	0.9987279412913229	0.0	0.0	2.9977731606655595	0.0	0.0	0.9987279412913229	0.9987279412913229	0.9987279412913229	0.0	432	1019171912100730346
312	0.0	0.0	0.0	0.0	0.0	0.0	0.0	0.0	1.882457976360922	0.0	0.0	0.0	0.922712149798818	2.861901711022917	0.0	0.0	0.0	0.0	0.0	0.0	0.0	0.0	0.0	0.0	438	1019171912100550103
313	0.0	0.8441599067680039	0.0	0.0	1.7594359116635794	0.8441599067680039	0.8441599067680039	2.063805352586614	1.7594359116635794	0.0	1.7594359116635794	0.0	1.3731961327665307	2.7151319653781796	0.0	0.0	0.8441599067680039	1.7594359116635794	0.0	0.0	0.0	0.0	0.0	0.0	296	1019171912100550379
314	0.0	0.0	0.0	0.0	0.0	0.0	0.0	0.0	0.6801099879099274	0.0	0.0	0.0	0.0	2.205883990615346	0.0	0.0	0.0	0.0	0.0	0.6801099879099274	0.0	0.0	0.6801099879099274	0.0	296	1019171912100560560
315	1.7109676631348962	0.0	1.7109676631348962	0.0	0.8138812750172181	0.0	0.0	2.0114018156852067	2.0114018156852067	0.0	0.8138812750172181	0.0	0.8138812750172181	2.6566201876671056	0.0	0.0	0.0	0.0	0.0	0.0	0.0	1.3310567448509836	0.0	0.0	296	1019171912100720174
316	0.9635270490193877	0.0	1.536124074849886	1.536124074849886	0.0	1.536124074849886	0.9635270490193877	1.536124074849886	0.0	0.0	0.0	0.0	0.9635270490193877	3.7388683332614896	0.0	0.0	0.0	1.536124074849886	0.9635270490193877	0.0	0.0	0.0	0.0	0.0	296	1019171912100720378
317	1.1254650883804558	0.0	0.0	0.0	3.016195358095391	1.749936392419413	0.0	1.1254650883804558	2.51774804659325	3.2128853556355357	3.016195358095391	1.749936392419413	1.1254650883804558	3.2128853556355357	0.0	0.0	0.0	2.18432982725394	0.0	0.0	1.1254650883804558	0.0	0.0	0.0	432	1019171912100730762
318	1.9358307490256947	0.0	0.0	0.7710369815447609	1.2708230599936838	0.0	0.0	0.7710369815447609	1.2708230599936838	0.0	1.2708230599936838	0.0	0.0	3.621047885303998	0.7710369815447609	0.0	0.0	1.6413091756106317	0.0	0.0	0.0	0.0	0.7710369815447609	0.0	296	1019171912100560477
319	0.0	0.0	0.0	0.0	1.5828332275508412	0.8465777403423825	0.0	0.0	0.484514666306126	0.0	1.5828332275508412	0.0	0.0	2.319372589711846	0.484514666306126	0.0	0.484514666306126	0.0	0.0	0.0	0.484514666306126	0.484514666306126	0.0	0.0	438	1019171912100560123
320	0.8238966205292011	0.8238966205292011	0.0	1.7270674489543345	1.3450337295597092	1.3450337295597092	0.0	2.840250802670451	2.028824682403116	0.0	1.3450337295597092	0.0	0.8238966205292011	3.121314983525816	0.0	1.3450337295597092	0.0	1.7270674489543345	0.0	0.8238966205292011	0.0	2.490848392464377	0.0	0.0	296	1019171912100560431
321	1.77583983098992	0.8544938704813588	0.0	0.8544938704813588	1.387499649472099	2.081509132255769	0.0	1.387499649472099	2.5481273077148403	0.0	1.387499649472099	0.8544938704813588	0.0	3.3058782453051903	0.0	0.0	0.0	0.0	0.0	0.0	0.0	0.0	1.387499649472099	0.0	296	1019171912100560544
322	0.0	0.0	0.0	1.2504546788072652	1.2504546788072652	0.0	0.0	0.0	1.910090924762348	1.2504546788072652	1.2504546788072652	0.0	0.0	3.2133447253963388	0.0	1.910090924762348	0.0	1.2504546788072652	1.2504546788072652	1.2504546788072652	0.0	1.910090924762348	0.0	0.0	296	1019171912100560571
323	0.0	0.0	0.0	0.8743101226485598	1.8071050644835807	1.4148188762681326	0.0	0.8743101226485598	2.5846709960107708	0.0	1.8071050644835807	0.0	0.8743101226485598	3.222080092607028	0.8743101226485598	0.0	0.0	2.938295275171421	0.0	0.0	0.0	1.4148188762681326	0.0	0.0	296	1019171912100720081
324	1.683431922776314	0.0	0.0	0.0	1.0744749559573537	0.0	0.0	1.683431922776314	1.0744749559573537	0.6350371627846808	1.0744749559573537	0.0	2.5793732134014347	4.224602798494144	1.0744749559573537	0.0	0.0	0.0	0.0	0.0	0.0	0.0	0.6350371627846808	0.0	438	1019171912100730067
325	1.2873920102298735	0.0	0.0	0.0	2.595270808756512	1.9566991511174017	0.0	1.2873920102298735	0.0	0.7827709394943038	2.595270808756512	0.7827709394943038	1.2873920102298735	3.5615071469438258	0.7827709394943038	0.0	0.7827709394943038	1.6605162369354705	0.0	0.0	1.6605162369354705	0.0	1.2873920102298735	0.0	438	1019171912100730217
326	0.6314627357274146	0.0	0.0	0.6314627357274146	1.0692001282034733	0.6314627357274146	0.0	0.0	1.6765108794054495	0.6314627357274146	1.0692001282034733	0.6314627357274146	0.0	3.0248077779325233	0.6314627357274146	0.0	0.0	1.0692001282034733	0.0	0.0	0.6314627357274146	0.6314627357274146	1.0692001282034733	0.0	438	1019171912100730268
327	1.8700605313069287	0.0	0.0	0.0	0.7345425388301561	0.0	0.0	0.0	1.8700605313069287	0.0	0.7345425388301561	0.0	0.0	3.7669688850076652	0.7345425388301561	0.0	0.0	0.0	0.0	0.0	0.0	0.0	0.0	0.0	438	1019171912100560382
328	1.8236377099372085	0.0	0.0	0.0	2.6039413089224457	0.8848521331720344	1.4292949604686076	1.4292949604686076	0.8848521331720344	0.0	2.6039413089224457	0.0	1.8236377099372085	1.8236377099372085	1.4292949604686076	0.0	0.0	2.1330049484442988	0.0	0.0	0.0	0.8848521331720344	0.0	0.0	432	1019171912100730339
329	1.8280790265119864	0.0	0.0	0.0	0.5946708079332456	0.0	0.5946708079332456	1.3393562829137136	2.1924769222254596	0.0	0.5946708079332456	0.0	1.6043142216156028	3.195670039108961	0.0	0.0	0.0	0.0	0.0	0.5946708079332456	0.0	0.0	0.0	0.0	438	1019171912100540143
330	0.0	0.0	1.9008635314934152	0.0	0.0	2.9701019869200427	1.2431713990495685	1.2431713990495685	1.2431713990495685	0.0	0.0	0.0	1.2431713990495685	3.874977177894908	0.0	0.0	1.9008635314934152	1.2431713990495685	0.0	1.9008635314934152	0.0	1.2431713990495685	0.0	0.0	296	1019171912100550385
331	0.9387452558251395	0.0	0.9387452558251395	0.0	2.481376935249043	0.9387452558251395	0.0	1.502697596496895	1.907114150334287	0.9387452558251395	2.481376935249043	0.0	0.0	1.907114150334287	0.9387452558251395	0.0	0.0	1.502697596496895	0.0	0.0	0.9387452558251395	0.0	0.0	0.0	438	1019171912100730132
332	0.8706080020642605	1.4097257966887242	0.0	1.4097257966887242	0.0	0.0	0.0	0.0	0.0	0.0	0.0	0.0	0.0	2.108936955052821	0.8706080020642605	0.0	0.0	0.8706080020642605	2.108936955052821	0.0	0.0	0.8706080020642605	0.0	0.0	482	1019171912100690323
333	0.0	0.0	0.0	1.6146623810660554	2.8454293805081865	1.6146623810660554	0.0	1.6146623810660554	0.0	0.0	2.8454293805081865	1.0223320333362775	2.0333697413676544	3.2093905088231076	1.0223320333362775	0.0	0.0	1.0223320333362775	0.0	0.0	0.0	0.0	0.0	1.0223320333362775	432	1019171912100730839
334	0.0	1.1357577408777948	0.0	0.6768719063558777	0.0	0.0	0.6768719063558777	0.6768719063558777	1.4833690749326724	0.0	0.0	0.0	2.5334032966050137	3.4030925420599476	2.804610599662769	0.6768719063558777	0.6768719063558777	1.1357577408777948	1.1357577408777948	0.6768719063558777	0.0	0.0	1.1357577408777948	0.0	438	1019171912100530789
335	1.0796305581500676	1.6901889222041797	0.0	0.0	2.1178560502806425	0.0	1.0796305581500676	2.4473091910150524	1.6901889222041797	0.0	2.1178560502806425	0.0	2.1178560502806425	4.793057015619425	1.0796305581500676	0.0	1.0796305581500676	1.6901889222041797	0.0	0.0	2.1178560502806425	1.0796305581500676	0.0	1.0796305581500676	438	1019171912100540294
336	0.8791191375081031	0.0	0.0	0.8791191375081031	1.8146553819852538	0.0	0.0	1.421427419452414	2.123337724000006	0.0	1.8146553819852538	0.0	1.8146553819852538	3.0964757009396737	0.0	0.0	0.0	0.8791191375081031	0.0	0.0	0.0	0.8791191375081031	1.421427419452414	0.0	438	1019171912100550151
337	1.558704956325144	0.0	0.0	1.558704956325144	2.2903612030795575	0.0	0.0	0.0	0.0	0.0	2.2903612030795575	0.0	0.0	3.548733847374199	0.0	0.0	0.0	1.558704956325144	0.9803517802290426	0.0	0.0	0.9803517802290426	0.9803517802290426	0.0	296	1019171912100550437
338	1.6828650693685336	0.0	0.0	0.0	1.6828650693685336	1.6828650693685336	0.0	1.6828650693685336	1.6828650693685336	0.0	1.6828650693685336	0.0	1.0740427061378683	3.1271829708918464	0.0	1.0740427061378683	2.109686136651231	1.6828650693685336	0.0	0.0	0.0	1.6828650693685336	1.0740427061378683	0.0	296	1019171912100550530
339	0.9003373642314488	0.0	0.0	0.0	2.414815308065082	0.9003373642314488	0.0	2.414815308065082	0.0	2.158986353227658	2.414815308065082	0.0	1.847799404943769	4.126274593093599	0.9003373642314488	0.0	0.0	2.414815308065082	0.0	0.0	0.0	1.45048799440835	0.0	0.0	438	1019171912100570644
340	2.2337235611027055	0.0	0.0	1.7945097681381756	0.0	1.159944226109729	0.0	1.159944226109729	1.7945097681381756	0.0	0.0	0.0	2.5699653245556595	3.071578604390541	1.159944226109729	0.0	0.0	1.159944226109729	0.0	0.0	0.0	1.159944226109729	1.159944226109729	0.0	438	1019171912100570695
341	2.035352679130986	2.035352679130986	0.0	1.3502792029740718	0.0	0.0	0.0	1.3502792029740718	2.035352679130986	0.0	0.0	0.0	1.3502792029740718	3.566486695251363	0.0	0.0	1.3502792029740718	0.0	0.0	0.0	2.497955631764009	0.0	1.3502792029740718	0.0	482	1019171912100690606
342	0.0	0.0	0.0	0.0	0.8278513571131358	1.350542258792278	0.8278513571131358	1.350542258792278	0.0	0.8278513571131358	0.8278513571131358	0.0	0.0	3.566882955921805	1.350542258792278	0.0	0.0	1.350542258792278	1.350542258792278	0.0	0.0	0.0	0.0	0.0	296	1019171912100710452
343	0.0	0.0	0.0	1.4595491350928518	2.6440113094744464	0.0	0.9069767752785524	0.0	1.4595491350928518	0.9069767752785524	2.6440113094744464	1.4595491350928518	1.8581147199982098	3.907062949800934	1.4595491350928518	0.0	0.0	2.1700686313658575	0.0	0.9069767752785524	0.9069767752785524	0.9069767752785524	0.0	0.0	438	1019171912100730153
344	1.6271101648830122	0.0	0.0	1.0317256217153619	2.6374574580642065	2.047330587335832	0.0	3.0550702263253853	2.861322024521328	1.6271101648830122	2.6374574580642065	1.0317256217153619	2.047330587335832	3.0550702263253853	1.0317256217153619	0.0	0.0	2.047330587335832	0.0	1.0317256217153619	0.0	0.0	0.0	0.0	432	1019171912100730570
345	0.0	1.2227844572248368	0.0	0.0	2.6635427126450053	1.8749680541968707	0.0	0.0	0.0	2.6635427126450053	2.6635427126450053	1.2227844572248368	2.322476915307213	3.3698534304184427	0.0	0.0	0.0	1.2227844572248368	1.2227844572248368	0.0	0.0	0.0	0.0	0.0	432	1019171912100730727
346	1.3316645629882067	0.0	0.0	1.711668289316133	1.711668289316133	2.0121603525459224	0.0	2.0121603525459224	0.0	0.0	1.711668289316133	0.0	0.8143162407134413	3.336508266318721	1.3316645629882067	0.0	0.0	2.260725054043849	0.0	0.0	1.3316645629882067	0.8143162407134413	0.0	0.0	296	1019171912100730066
347	0.0	0.0	0.0	1.01104749424502	1.01104749424502	0.0	0.0	0.0	1.01104749424502	0.0	1.01104749424502	0.0	0.0	2.3395637059934264	0.0	0.0	0.0	1.5996737734384023	0.0	0.0	0.0	1.01104749424502	1.01104749424502	0.0	296	1019171912100540651
348	0.0	0.0	0.0	0.0	2.0752958109541497	0.0	0.0	0.0	2.0752958109541497	0.0	2.0752958109541497	0.0	0.0	3.175647611829284	0.0	0.0	0.8508610491679217	0.8508610491679217	0.0	0.0	0.0	0.8508610491679217	0.0	0.0	438	1019171912100550101
349	0.0	0.0	1.533798714422368	1.533798714422368	1.533798714422368	0.9617982703771608	0.0	1.533798714422368	1.942311250003128	0.0	1.533798714422368	0.0	0.0	3.51413461780344	0.0	0.0	0.9617982703771608	2.520719142052271	0.0	0.0	0.0	2.2603101543200905	0.0	0.0	296	1019171912100550396
350	0.0	0.0	0.0	1.1553312126567687	2.2271445304312554	0.0	0.0	3.5905051084015134	2.2271445304312554	1.1553312126567687	2.2271445304312554	0.0	2.2271445304312554	4.083690690610545	1.1553312126567687	0.0	0.0	2.5630160820083274	0.0	1.1553312126567687	1.1553312126567687	1.7885642200158223	0.0	0.0	438	1019171912100560203
351	1.102020464510714	0.0	0.0	0.0	2.1504469416904204	0.0	0.0	2.1504469416904204	1.102020464510714	0.0	2.1504469416904204	0.0	0.0	3.3465893515959895	0.0	0.0	0.0	1.102020464510714	0.0	0.0	0.0	0.0	0.0	0.0	296	1019171912100560664
352	1.9252130016208475	0.0	0.9505752092637769	1.5186792080160691	1.5186792080160691	0.0	0.0	0.9505752092637769	2.2420147093258422	0.0	1.5186792080160691	0.9505752092637769	1.5186792080160691	3.7141751404787864	0.9505752092637769	0.0	0.0	1.9252130016208475	0.0	0.0	0.9505752092637769	0.0	0.0	0.0	296	1019171912100570762
353	0.0	0.9089870849768794	0.0	0.0	1.462289713060137	0.9089870849768794	0.0	1.462289713060137	2.647627679868106	0.0	1.462289713060137	0.0	1.462289713060137	3.4134578128266764	1.462289713060137	0.0	0.9089870849768794	2.1734174597628453	0.0	0.0	0.9089870849768794	1.462289713060137	0.9089870849768794	0.0	438	1019171912100570804
354	1.4034265225415183	0.0	0.0	0.8660340499093461	1.4034265225415183	0.0	0.0	2.101173461779217	1.7940775796801127	0.8660340499093461	1.4034265225415183	0.0	0.0	3.3289945890795125	0.0	0.0	0.0	2.101173461779217	0.0	0.0	0.0	0.0	0.8660340499093461	0.0	296	1019171912100710186
355	1.4082228819723936	0.0	0.0	1.4082228819723936	0.0	0.0	0.0	1.4082228819723936	3.2126473710601258	0.0	0.0	0.0	3.2126473710601258	3.8311478324438233	2.107085414348688	0.0	0.0	2.107085414348688	0.0	1.4082228819723936	0.0	0.0	1.4082228819723936	0.0	438	1019171912200540258
356	1.023945189087517	1.023945189087517	0.0	0.0	0.0	1.023945189087517	0.0	0.0	1.023945189087517	1.023945189087517	0.0	2.0357703774179847	1.6168019084552556	3.6285628300794954	1.023945189087517	0.0	0.0	1.6168019084552556	0.0	1.023945189087517	2.360051923148309	0.0	1.023945189087517	0.0	438	1019171912100730333
357	1.6325729322984466	0.0	0.6089641067965402	1.3648475677603524	1.3648475677603524	0.0	0.6089641067965402	0.6089641067965402	0.0	0.6089641067965402	1.3648475677603524	0.0	1.0358543112934433	3.709154442398184	2.053452761781965	0.0	0.0	1.6325729322984466	0.0	1.3648475677603524	0.0	0.6089641067965402	0.0	0.0	296	1019171912100540346
358	1.2332837427943795	0.0	0.0	0.0	1.2332837427943795	0.7445981437678382	0.0	0.0	0.7445981437678382	0.0	1.2332837427943795	0.0	1.2332837427943795	3.386411596975713	0.7445981437678382	0.0	0.0	1.8883165851724284	0.7445981437678382	0.7445981437678382	0.0	0.0	0.0	0.0	438	1019171912100550195
359	0.9256307617090582	0.9256307617090582	0.0	0.9256307617090582	1.4849264843299517	0.9256307617090582	0.0	0.9256307617090582	1.4849264843299517	0.0	1.4849264843299517	0.0	0.9256307617090582	2.2010247251812234	1.8869573006929674	0.0	0.0	1.4849264843299517	0.0	0.9256307617090582	0.0	0.9256307617090582	0.0	0.0	296	1019171912100550381
360	1.521838273855162	0.0	0.0	0.0	0.0	1.521838273855162	0.0	0.0	1.521838273855162	0.0	0.0	0.0	2.2458406882134905	2.2458406882134905	0.0	0.0	0.0	0.0	0.0	0.0	0.0	0.0	0.0	0.0	296	1019171912100550452
361	2.520976977271372	0.0	0.0	0.0	1.5340031247924564	0.0	0.0	0.9619502096759938	0.0	0.0	1.5340031247924564	0.0	0.0	3.5144195312775444	1.5340031247924564	0.0	0.0	0.0	0.0	0.0	0.0	0.0	0.0	0.0	296	1019171912100560488
362	2.3669574924059784	0.0	0.0	0.8731865444437852	0.0	0.8731865444437852	0.0	0.0	0.8731865444437852	0.0	0.0	0.0	0.0	1.80533893719583	1.413273666637971	0.0	0.0	0.8731865444437852	0.0	0.8731865444437852	0.0	0.0	0.0	1.413273666637971	438	1019171912100570514
363	2.1720903611650626	0.0	0.0	0.0	2.504792973198252	2.1720903611650626	0.0	1.1169766587015888	1.1169766587015888	0.0	2.504792973198252	0.0	0.0	2.774965944326309	1.1169766587015888	0.0	0.0	2.1720903611650626	0.0	0.0	1.7389145641089019	1.1169766587015888	0.0	0.0	296	1019171912100720413
364	0.6968833948763374	0.0	0.0	0.6968833948763374	2.0373808478466686	1.5175264881692545	0.0	0.0	0.0	0.0	2.0373808478466686	0.0	2.7200579857650107	2.577246023284212	2.0373808478466686	0.0	0.0	2.240618197002276	0.6968833948763374	0.0	1.5175264881692545	0.6968833948763374	0.6968833948763374	0.0	438	1019171912100730077
365	2.205493998606787	0.0	0.0	0.0	1.349444004106545	0.0	0.0	1.8400529739579856	0.0	0.0	1.349444004106545	0.0	0.6003138602724725	3.1277480352456886	1.0229662144628464	0.0	0.0	0.6003138602724725	1.349444004106545	0.0	0.0	1.0229662144628464	0.6003138602724725	0.0	438	1019171912200550098
366	0.0	1.3526746960650138	1.7358589414616266	0.0	1.7358589414616266	0.8293834401022332	2.038331945668789	0.8293834401022332	1.3526746960650138	0.0	1.7358589414616266	0.0	0.0	3.254924115677537	0.0	1.7358589414616266	1.7358589414616266	0.8293834401022332	1.7358589414616266	0.0	0.8293834401022332	0.0	0.0	0.0	482	1019171912202590608
367	1.2414398994901166	0.0	0.0	0.0	1.2414398994901166	1.898668012759129	0.0	1.2414398994901166	0.0	2.348524703762678	1.2414398994901166	1.2414398994901166	1.2414398994901166	2.6909479526366824	1.2414398994901166	0.0	0.0	0.0	0.0	0.0	0.0	1.2414398994901166	0.0	0.0	296	1019171912100560617
368	1.3997511620818126	0.8633678705890714	0.0	1.3997511620818126	0.8633678705890714	0.8633678705890714	0.0	0.0	0.0	0.0	0.8633678705890714	0.8633678705890714	1.3997511620818126	2.096640143090274	0.8633678705890714	0.8633678705890714	0.0	1.3997511620818126	0.0	0.0	0.8633678705890714	0.0	0.0	0.0	296	1019171912100550600
369	0.0	0.9502310570156518	0.0	0.0	0.9502310570156518	0.9502310570156518	0.0	0.9502310570156518	0.9502310570156518	0.0	0.9502310570156518	0.0	0.0	2.2414522625520874	0.9502310570156518	0.0	0.0	0.0	0.0	0.9502310570156518	0.0	0.9502310570156518	0.0	0.0	438	1019171912100560222
370	2.8148149279700654	0.0	0.0	0.8971065150229526	2.409156190614133	0.8971065150229526	0.0	0.0	0.0	0.0	2.409156190614133	1.4460731747330486	0.0	2.6261967874412333	1.4460731747330486	0.0	0.0	1.4460731747330486	0.0	0.0	0.0	0.0	1.4460731747330486	0.0	296	1019171912100570694
371	3.1202652646834954	2.0279293545420662	0.0	0.0	1.344314666194149	0.0	0.0	1.344314666194149	0.0	0.0	1.344314666194149	0.0	0.0	2.489873397545055	0.0	1.344314666194149	4.679509838126216	2.489873397545055	2.0279293545420662	2.8392304100351233	0.0	0.0	1.344314666194149	0.0	482	1019171912100680246
372	1.898073667483483	0.0	0.0	0.932855400211953	0.932855400211953	0.0	0.0	0.932855400211953	0.0	0.0	0.932855400211953	0.0	1.898073667483483	2.880363206271869	2.471253383895044	0.0	0.932855400211953	2.690261544157681	0.0	0.0	1.898073667483483	0.932855400211953	0.0	0.0	438	1019171912100530646
373	2.3929523098165797	0.0	0.0	0.7729147248441427	0.7729147248441427	0.0	0.0	2.183833417424408	0.0	0.7729147248441427	0.7729147248441427	0.0	1.9391791458951146	1.6443895136599536	1.9391791458951146	0.0	0.7729147248441427	1.2734782680968504	0.7729147248441427	0.0	0.0	0.0	0.0	0.0	438	1019171912100540554
374	1.600380179266924	0.0	0.0	1.8912802677379277	1.600380179266924	1.600380179266924	0.0	1.8912802677379277	0.0	0.0	1.600380179266924	0.0	0.0	3.565423055523541	0.0	0.0	0.7462359588551007	2.5215218879582153	0.7462359588551007	1.600380179266924	0.7462359588551007	2.6824127385449366	0.0	0.0	296	1019171912100550405
375	2.13383036143871	0.0	0.0	0.8853423556286006	1.8244048420383703	0.8853423556286006	0.0	1.4299671661559878	1.4299671661559878	0.0	1.8244048420383703	0.0	0.0	2.3884691144890478	1.8244048420383703	0.0	0.0	0.0	0.0	0.0	0.8853423556286006	0.0	0.0	0.0	296	1019171912100550510
376	0.0	0.9274798701609622	0.0	0.0	0.0	0.0	0.0	0.9274798701609622	0.0	0.0	0.0	0.0	0.0	3.038366960616247	0.0	2.461987808912707	2.6807079034012804	2.461987808912707	0.0	0.0	0.9274798701609622	0.0	0.9274798701609622	0.0	482	1019171912100680139
377	2.757445182075907	0.0	0.0	1.7946940268556795	1.403965305665937	1.7946940268556795	0.0	0.8664250505663564	0.0	1.403965305665937	1.403965305665937	0.8664250505663564	0.0	2.1018377894227367	1.7946940268556795	0.0	0.0	0.8664250505663564	0.0	0.0	0.0	0.8664250505663564	0.0	0.0	432	1019171912100730428
378	2.3865312816052175	0.0	0.0	0.0	0.0	0.0	0.0	0.0	0.0	0.0	0.0	0.0	1.0407147155099816	2.8764637861718256	0.0	0.0	4.468904619207658	0.0	0.0	0.0	0.0	0.0	0.0	1.0407147155099816	296	1019171912200690431
379	3.000487460222309	0.0	0.0	1.1157772124324337	2.773065076804906	2.1703583075505106	0.0	2.502959131179592	0.0	1.1157772124324337	2.773065076804906	0.0	2.773065076804906	3.663478124184046	1.7373555755194732	0.0	0.0	1.7373555755194732	0.0	0.0	1.1157772124324337	0.0	1.1157772124324337	0.0	438	1019171912200730214
380	0.0	0.0	0.0	0.0	2.2724440178528367	1.187220689780951	0.0	1.187220689780951	1.187220689780951	2.6108288938639967	2.2724440178528367	1.187220689780951	1.187220689780951	2.8847311137816667	1.8295543888996624	0.0	0.0	1.187220689780951	0.0	0.0	0.0	0.0	0.0	0.0	432	1019171912100730712
381	2.365297549333844	0.0	0.0	0.0	0.0	0.0	0.7588132836498998	0.0	0.7588132836498998	0.0	0.0	0.0	0.7588132836498998	2.547125838168925	1.6211936470900263	1.9139493288923946	1.9139493288923946	1.253503064978886	0.0	1.253503064978886	0.7588132836498998	0.7588132836498998	0.0	0.0	482	1019171912100690598
382	2.214767045338001	0.0	0.0	0.0	0.9339627238604755	0.0	0.0	0.0	0.0	0.0	0.9339627238604755	0.0	0.0	3.2007944352344846	0.9339627238604755	0.0	0.0	0.0	0.0	0.0	0.0	0.0	0.0	0.0	438	1019171912100550080
383	0.0	0.0	0.0	0.0	1.2497914694551975	1.2497914694551975	0.0	0.0	0.0	0.0	1.2497914694551975	0.0	0.0	2.9800897293464637	1.9092512001027886	0.0	0.0	1.2497914694551975	0.0	0.0	0.0	0.0	0.0	0.0	438	1019171912100550142
384	0.0	0.0	0.0	0.0	1.8696086835902674	0.9143947232934039	0.0	0.0	0.0	0.0	1.8696086835902674	0.0	0.9143947232934039	3.014038372484128	0.0	0.0	0.0	0.0	0.0	0.9143947232934039	0.0	1.469654871452526	0.0	0.0	438	1019171912100550316
385	1.8892734943702614	0.0	0.0	1.234037195320682	2.3382045877396154	1.8892734943702614	0.0	1.234037195320682	1.234037195320682	0.0	2.3382045877396154	0.0	1.234037195320682	2.6800930974202686	0.0	1.234037195320682	0.0	1.234037195320682	0.0	1.234037195320682	0.0	2.3382045877396154	1.234037195320682	0.0	296	1019171912100550496
386	0.0	0.0	0.0	0.9087239066440957	0.9087239066440957	0.9087239066440957	0.0	0.0	1.4619310110449628	0.0	0.9087239066440957	1.4619310110449628	2.1729792268416968	1.8608247917510088	1.4619310110449628	0.0	0.0	0.9087239066440957	1.8608247917510088	0.0	0.0	0.0	0.0	0.0	296	1019171912100550575
387	2.0996198626589897	0.0	0.0	1.4021667053871316	0.0	2.0996198626589897	0.0	0.0	0.0	0.0	0.0	0.0	0.0	3.327170267431342	0.8651199435136266	0.0	0.0	1.4021667053871316	0.0	0.0	0.0	0.8651199435136266	0.0	0.0	296	1019171912100550678
388	1.3808347532269785	0.0	0.0	0.0	0.8496750977986767	0.0	0.0	0.8496750977986767	0.0	0.0	0.8496750977986767	0.0	1.7681991978015714	3.173279434069366	1.7681991978015714	0.0	0.0	0.0	0.0	0.0	0.0	0.0	0.0	0.0	438	1019171912100560254
389	1.2482442705966998	0.0	0.0	1.2482442705966998	2.9777575465449053	1.907291809591401	0.7551104125955139	1.6150783101183213	0.7551104125955139	0.7551104125955139	2.9777575465449053	0.0	2.539611786510629	3.8831530479074257	2.7009026474499604	0.0	0.7551104125955139	2.8459610298837412	0.7551104125955139	0.0	0.0	1.2482442705966998	0.7551104125955139	1.6150783101183213	438	1019171912100560374
390	2.034188445913206	0.0	0.0	1.022882079403834	0.0	0.0	0.0	0.0	0.0	0.0	0.0	0.0	1.022882079403834	3.9493144222421654	2.034188445913206	0.0	0.0	0.0	1.022882079403834	0.0	1.022882079403834	0.0	0.0	0.0	438	1019171912100570730
391	2.5050118842641074	1.8766873301468474	0.0	0.0	0.738186032934013	2.1178232994338164	1.5869959921432464	1.8766873301468474	0.738186032934013	0.0	0.738186032934013	0.0	1.5869959921432464	3.9724810792473346	2.1178232994338164	1.8766873301468474	5.1594682461796575	2.5050118842641074	2.1178232994338164	1.5869959921432464	1.5869959921432464	0.0	0.0	0.0	482	1019171912100680180
392	0.0	0.0	0.0	0.0	2.182661280205467	2.182661280205467	0.0	0.0	0.0	0.0	2.182661280205467	0.0	2.182661280205467	3.9221606930163544	3.9221606930163544	3.014320436843893	0.0	0.0	0.0	0.0	0.0	0.0	0.0	0.0	482	1019171912100690502
393	2.1296914538654423	0.0	1.597289577753546	0.7443744725656821	1.232964922935878	1.597289577753546	0.0	0.7443744725656821	0.0	0.0	1.232964922935878	0.0	0.7443744725656821	2.1296914538654423	0.7443744725656821	0.0	0.0	1.597289577753546	0.0	0.7443744725656821	0.0	1.232964922935878	0.0	0.0	296	1019171912100710088
394	0.0	0.0	0.6928349740205743	1.158927461027087	2.2322742314166724	0.0	0.0	1.158927461027087	1.158927461027087	0.0	2.2322742314166724	0.0	0.0	1.793199767560605	0.0	0.0	1.5106432128635712	1.5106432128635712	0.0	0.0	0.0	0.0	0.6928349740205743	0.0	296	1019171912100710099
395	1.7053509618719047	0.0	0.0	0.0	1.7053509618719047	1.0912200014422917	0.0	1.0912200014422917	0.0	0.0	1.7053509618719047	0.0	0.0	2.960372262517377	0.0	0.0	0.0	0.0	0.0	0.0	0.0	0.0	1.0912200014422917	0.0	296	1019171912100710138
396	2.118366889025486	0.5630913901225532	0.0	0.0	0.9670677278080302	2.118366889025486	0.5630913901225532	1.2823181885959332	0.9670677278080302	0.0	0.9670677278080302	0.5630913901225532	1.9503153299872735	3.2620978110586094	1.5408836052083477	0.0	0.0	0.9670677278080302	1.9503153299872735	0.9670677278080302	0.0	1.5408836052083477	0.9670677278080302	0.0	296	1019171912200550188
397	1.831269140915449	0.0	1.831269140915449	1.831269140915449	1.1885591013807502	2.2743361123375188	0.0	0.0	0.0	0.0	1.1885591013807502	0.0	0.0	4.335479557235218	1.1885591013807502	0.0	0.0	0.0	0.0	0.0	0.0	1.1885591013807502	0.0	0.0	432	1019171912200720504
398	1.1797678195908166	0.0	0.0	2.59970165963229	1.8199976836937353	1.1797678195908166	0.0	0.0	0.0	0.0	1.8199976836937353	0.0	0.0	3.47550326419568	1.1797678195908166	0.0	0.0	1.1797678195908166	0.0	1.8199976836937353	1.1797678195908166	0.0	0.0	0.0	296	1019171912100560276
399	1.6491604984847246	0.0	0.0	1.048414324750322	1.3798333298209076	0.6174185607635091	0.0	0.0	0.6174185607635091	0.0	1.3798333298209076	0.0	0.0	2.6647733587443856	1.87603100472953	0.0	0.0	0.0	0.0	0.0	0.6174185607635091	0.0	1.048414324750322	0.0	438	1019171912100570563
400	1.6797912986295245	0.0	0.0	0.0	0.0	0.0	0.0	0.0	0.0	0.0	0.0	0.0	0.0	2.4349969822485744	0.0	0.0	0.0	0.0	0.0	0.0	0.0	0.0	0.0	0.0	296	1019171912100710209
401	2.389675168503654	0.6832657244655203	0.0	1.1450520029954825	2.389675168503654	1.1450520029954825	0.0	0.0	1.4943191028895162	0.0	2.389675168503654	1.1450520029954825	1.1450520029954825	2.8191991514874055	0.0	0.0	0.6832657244655203	0.6832657244655203	0.6832657244655203	0.6832657244655203	0.6832657244655203	1.1450520029954825	0.6832657244655203	0.6832657244655203	296	1019171912100560584
402	0.8386328574003182	0.0	0.0	0.0	0.0	0.0	1.365529770813496	0.8386328574003182	0.8386328574003182	0.0	0.0	0.0	0.0	3.766984585122048	1.365529770813496	0.8386328574003182	1.7506339071172925	1.365529770813496	1.365529770813496	0.0	0.0	0.8386328574003182	1.365529770813496	0.0	482	1019171912100680219
403	0.0	0.0	0.7898888950757569	0.0	1.6721193108170063	0.0	0.0	0.7898888950757569	0.0	0.0	1.6721193108170063	0.0	0.0	0.7898888950757569	0.0	0.0	0.7898888950757569	1.2974160170405244	0.0	0.0	0.0	1.2974160170405244	0.0	0.0	296	1019171912100540644
404	1.7038886961911883	0.0	0.0	0.0	2.003736021049788	1.3249176853140767	0.0	0.809490975757613	0.0	0.0	2.003736021049788	0.0	1.3249176853140767	3.4307815107444415	1.7038886961911883	0.0	0.0	2.2518598994344043	0.0	0.0	0.0	0.0	0.0	0.0	438	1019171912100540519
405	1.5879880561282864	0.0	0.0	0.0	0.0	0.0	0.0	0.0	1.5879880561282864	0.0	0.0	0.0	1.5879880561282864	1.5879880561282864	0.0	2.3255580007132957	2.3255580007132957	0.0	1.5879880561282864	0.0	0.0	0.0	1.5879880561282864	0.0	482	1019171912100690619
406	1.7042447636714526	0.0	0.0	0.0	1.3252263804770652	0.0	0.0	0.0	0.0	0.0	1.3252263804770652	0.0	0.0	3.214353500190805	0.8097116095266089	0.0	0.0	1.3252263804770652	0.0	0.0	0.0	0.0	0.0	0.0	438	1019171912100560301
407	0.0	1.7980456159558247	0.0	0.0	0.868551968388072	0.0	0.0	1.4068951468398139	0.868551968388072	0.0	0.868551968388072	0.0	0.868551968388072	3.9877691734224214	1.7980456159558247	1.4068951468398139	3.0759543525409367	1.7980456159558247	1.4068951468398139	1.4068951468398139	0.0	0.868551968388072	0.0	0.0	482	1019171912100690534
408	2.435681324391067	1.072139721169307	0.0	1.6803688610479424	0.0	0.0	0.0	0.0	0.0	0.0	0.0	0.0	0.0	3.2957811244591095	1.6803688610479424	0.0	0.0	1.072139721169307	1.6803688610479424	0.0	0.0	0.0	0.0	0.0	438	1019171912100540539
409	1.6580255532734824	0.0	0.0	2.0819411555213487	3.2665426542727847	0.0	0.0	0.0	0.0	1.0551412431240732	3.2665426542727847	1.0551412431240732	1.6580255532734824	3.9081385820979033	2.0819411555213487	0.0	0.0	2.6757274588420477	1.0551412431240732	0.0	0.0	0.0	0.0	0.0	438	1019171912100560310
410	2.7468910311469057	0.0	0.0	0.9650380524399975	2.7468910311469057	0.9650380524399975	0.0	0.0	0.0	0.0	2.7468910311469057	0.0	2.2655749293693086	3.1071723029273497	1.538155721527509	0.0	0.0	2.2655749293693086	0.0	0.0	0.9650380524399975	0.0	0.0	0.0	296	1019171912100540449
411	1.4714303662817931	0.0	0.9156994220565041	0.9156994220565041	0.9156994220565041	0.0	0.9156994220565041	0.0	0.0	0.0	0.9156994220565041	0.0	0.0	1.8716269385552036	0.9156994220565041	0.0	0.0	0.9156994220565041	0.0	0.0	0.0	0.0	0.0	0.0	296	1019171912100550730
412	1.4089522538692512	0.0	0.0	0.0	0.8700460320430414	0.0	0.0	0.0	0.8700460320430414	0.0	0.8700460320430414	0.0	1.4089522538692512	3.913728195548885	0.8700460320430414	0.0	0.0	0.0	0.0	0.0	0.0	0.8700460320430414	0.8700460320430414	0.0	438	1019171912100540467
413	0.8130584338558116	0.8130584338558116	0.0	0.0	0.0	0.0	0.8130584338558116	0.8130584338558116	0.0	0.0	0.0	0.0	0.0	2.6550139409266116	0.8130584338558116	0.0	0.0	0.8130584338558116	0.8130584338558116	0.8130584338558116	0.0	0.0	0.0	0.0	438	1019171912100540603
414	3.0169098276335298	0.0	0.0	0.9159338286814795	0.9159338286814795	0.0	0.0	0.0	1.4717492963541174	0.0	0.9159338286814795	0.0	0.9159338286814795	2.849504879829182	0.0	0.0	0.0	0.0	0.0	0.0	1.4717492963541174	0.0	0.0	0.0	438	1019171912100570792
415	0.7043886160704868	0.0	0.0	0.0	2.052161956798254	0.7043886160704868	0.0	1.1756255015972052	2.052161956798254	0.0	2.052161956798254	0.0	2.736623471152213	3.3842998868273138	2.052161956798254	0.7043886160704868	1.1756255015972052	0.7043886160704868	0.0	0.0	0.0	0.0	0.7043886160704868	0.0	438	1019171912100540447
416	0.0	0.0	0.0	0.0	1.3399851229296764	0.0	0.0	1.721254799786653	1.721254799786653	0.0	1.3399851229296764	0.0	0.0	3.8091715948076104	1.3399851229296764	0.0	0.0	1.3399851229296764	0.0	0.0	0.0	0.0	1.3399851229296764	0.0	438	1019171912100550105
417	0.0	0.9384745064555338	0.9384745064555338	0.9384745064555338	1.502331289460217	0.9384745064555338	0.0	3.209220344124627	2.8905448912056384	0.0	1.502331289460217	0.0	1.502331289460217	1.9066990029002737	0.9384745064555338	0.0	0.0	0.9384745064555338	0.0	0.0	0.0	0.0	0.9384745064555338	0.0	296	1019171912100560495
418	1.5498377488757877	0.0	0.0	0.0	0.0	0.0	0.0	0.0	1.5498377488757877	0.0	0.0	0.0	0.9737369330301845	2.2796745939322114	0.0	0.0	0.0	0.0	0.9737369330301845	0.0	0.0	0.0	0.9737369330301845	0.0	438	1019171912100550123
419	2.327225075451095	0.0	0.0	0.0	1.226177962363599	2.327225075451095	0.0	2.9443561251159838	3.3752128571392928	0.0	1.226177962363599	0.0	0.0	3.1758093366815032	1.226177962363599	0.0	1.226177962363599	2.6685402437300354	0.0	1.226177962363599	0.0	0.0	3.1758093366815032	0.0	296	1019171912100710029
420	0.0	0.0	0.0	0.9199703563679157	1.4772384077893657	0.0	0.0	2.449001904295071	0.9199703563679157	0.0	1.4772384077893657	0.0	0.9199703563679157	1.4772384077893657	0.9199703563679157	0.0	0.0	1.8782267350105983	0.0	0.0	0.0	1.4772384077893657	0.9199703563679157	0.0	296	1019171912100550661
421	0.6061132385226556	0.0	1.3597789626089287	1.3597789626089287	1.031610951127123	2.04716042866349	0.0	3.22565215676188	2.6372690672631576	0.0	1.031610951127123	0.0	2.861128448406187	2.6372690672631576	1.3597789626089287	0.0	0.0	2.510803888068444	0.0	0.6061132385226556	1.6269583693409542	1.031610951127123	2.6372690672631576	0.6061132385226556	296	1019171912100550230
422	1.7024977184147174	0.6449267162892885	0.0	0.0	0.6449267162892885	1.4281314368856086	0.0	1.9329301861640744	2.8480486854485907	0.0	0.6449267162892885	0.0	1.7024977184147174	1.9329301861640744	1.0890368702132174	0.0	0.0	0.6449267162892885	0.0	0.0	0.6449267162892885	1.9329301861640744	2.730444009849002	0.0	438	1019171912100570542
423	0.0	0.0	0.0	2.3097841159058823	0.0	0.9924220007369396	0.0	4.233535293099887	1.9886180218754956	0.0	0.0	0.0	0.9924220007369396	2.3097841159058823	0.9924220007369396	0.0	0.0	1.9886180218754956	0.0	1.5748496303230355	0.0	0.9924220007369396	2.5723102974805445	0.0	296	1019171912100550470
424	2.0863887052508105	0.0	0.0	0.0	0.0	2.553423262910257	0.0	1.3914479457792237	1.3914479457792237	0.0	0.0	0.0	2.553423262910257	3.806050509974622	0.0	0.0	0.0	1.3914479457792237	0.0	0.0	0.0	1.3914479457792237	1.3914479457792237	0.0	296	1019171912200560520
425	0.0	0.909980141547673	0.0	0.0	0.0	0.0	0.0	2.175070575067111	2.175070575067111	0.0	0.0	0.0	0.0	3.4153822584776745	1.862772290199752	0.0	0.0	0.0	0.0	0.0	0.0	0.909980141547673	2.175070575067111	0.0	438	1019171912100570526
426	2.461496714412528	0.0	0.9271953605829318	0.9271953605829318	1.8893672553765408	0.0	1.8893672553765408	1.487049651202117	0.9271953605829318	0.9271953605829318	1.8893672553765408	0.0	0.0	3.9472183141059816	0.0	0.0	0.0	1.487049651202117	0.0	0.9271953605829318	0.0	2.680201487523966	0.9271953605829318	0.0	296	1019171912100550474
427	1.549306658616992	0.0	0.0	1.549306658616992	0.0	0.0	0.0	1.549306658616992	0.0	0.0	0.0	0.9733410730368204	0.9733410730368204	3.122185324963686	1.549306658616992	0.0	0.0	0.9733410730368204	0.0	0.0	0.0	1.549306658616992	0.0	0.0	296	1019171912100560657
428	1.4475624505535742	0.0	0.0	0.0	0.8981960990865613	0.0	0.0	0.8981960990865613	2.4110657580432715	0.8981960990865613	0.8981960990865613	0.0	0.0	3.889448886753829	2.15540492680367	0.0	0.0	0.0	0.0	0.0	0.0	0.0	0.0	0.0	438	1019171912100550185
429	0.0	0.8768746825412163	0.0	1.8111332962964977	0.8768746825412163	1.418344117540905	0.0	0.0	0.8768746825412163	0.0	0.8768746825412163	0.0	4.338925986970123	3.759783496973751	3.2271138449936574	0.0	1.8111332962964977	0.0	0.0	0.8768746825412163	1.418344117540905	0.8768746825412163	0.0	1.418344117540905	438	1019171912100540380
430	0.0	0.0	0.0	1.485809280720306	0.0	0.9262812362645841	0.0	1.8879593994284725	1.485809280720306	0.0	0.0	0.0	4.555158426407078	4.248491093820464	4.248491093820464	0.0	0.9262812362645841	0.9262812362645841	2.2020994433814494	1.485809280720306	0.0	0.0	0.0	0.0	438	1019171912100530487
431	0.7623395539200631	0.0	0.0	1.25850579182058	0.7623395539200631	0.7623395539200631	0.0	0.0	0.7623395539200631	0.0	0.7623395539200631	0.0	4.742051878801902	3.8307160428208724	3.601675811028891	0.0	0.0	2.3722374424604893	0.0	0.7623395539200631	0.0	1.6270078467288713	0.0	1.9202766975801835	438	1019171912100560134
432	0.0	0.0	2.0213423538830426	1.720151515042162	2.0213423538830426	3.1125389358920814	1.3390271613477707	3.1125389358920814	0.0	0.0	2.0213423538830426	0.8195891855874303	0.8195891855874303	2.4826986214683338	2.0213423538830426	0.0	0.0	0.0	1.3390271613477707	0.8195891855874303	0.8195891855874303	2.9789516026194924	0.0	0.0	296	1019171912100720424
433	0.0	0.0	0.605109288074415	2.5083895503907994	1.624978602191261	2.958698247558561	1.0301156500573834	3.2230368963063154	0.0	0.605109288074415	1.624978602191261	0.0	0.0	1.624978602191261	1.3579921650344187	0.605109288074415	0.0	0.605109288074415	1.624978602191261	0.0	0.605109288074415	3.2230368963063154	0.0	0.0	296	1019171912100720381
434	0.0	0.0	0.0	0.0	1.5133450236779993	2.235550397199169	0.0	0.0	0.0	0.0	1.5133450236779993	0.0	0.0	0.0	1.5133450236779993	0.0	0.0	0.0	0.0	0.0	0.0	2.235550397199169	0.0	0.0	296	1019171912100720370
435	0.0	1.3165454454139747	2.4520866522329388	1.3165454454139747	3.5153629751570943	3.8496199889146294	0.0	3.3138465709618434	0.0	0.0	3.5153629751570943	1.9932685444043174	1.3165454454139747	1.3165454454139747	2.799659260875048	0.0	0.0	2.4520866522329388	1.9932685444043174	0.0	1.9932685444043174	2.799659260875048	0.0	0.0	296	1019171912100720486
436	1.1077603972915602	0.0	1.1077603972915602	1.4503072948387874	1.4503072948387874	2.33424766380617	0.0	2.4906813729328316	0.6576895453143453	0.0	1.4503072948387874	0.0	0.0	1.9589431873171748	2.33424766380617	0.0	0.0	0.6576895453143453	1.7269256560681048	0.0	0.0	0.0	0.0	0.0	296	1019171912100710245
437	0.0	0.0	1.4396182619784166	2.145671477788957	0.0	3.257380927651307	0.0	2.9726859151427285	0.0	0.0	0.0	0.0	1.4396182619784166	1.4396182619784166	2.145671477788957	0.0	0.0	2.145671477788957	0.0	0.0	1.4396182619784166	0.0	1.4396182619784166	0.0	296	1019171912100710133
438	0.5523200685760419	0.0	2.2423087437758227	2.377950672781748	2.6160900815890606	2.0925776754746446	0.0	2.8204336212875787	0.0	0.5523200685760419	2.6160900815890606	0.0	0.950755145000542	2.5019283888477895	2.377950672781748	0.0	0.0	3.1585818164771164	0.0	0.5523200685760419	0.0	2.9126860396690155	0.0	0.0	296	1019171912100710148
439	0.7326416439143526	0.7326416439143526	1.2162113749925776	2.107150393189363	1.8665977254590538	2.107150393189363	0.0	2.313267195957879	0.0	0.0	1.8665977254590538	0.0	1.2162113749925776	0.0	1.2162113749925776	0.0	0.0	0.7326416439143526	0.0	0.0	0.7326416439143526	1.8665977254590538	0.0	0.0	296	1019171912100720258
440	1.2052302873675758	0.0	0.7249735709936476	2.477701285293906	2.477701285293906	2.7815345493949635	0.7249735709936476	2.637601634602275	0.7249735709936476	0.0	2.477701285293906	0.0	1.564920056870409	1.2052302873675758	2.9124014562264455	0.0	1.564920056870409	2.637601634602275	1.2052302873675758	1.2052302873675758	0.7249735709936476	3.596791588914231	1.2052302873675758	0.0	296	1019171912100710149
441	0.0	0.0	0.0	0.0	2.2983663210422463	0.0	0.0	1.8530652955743705	0.0	0.0	2.2983663210422463	0.0	0.0	2.2983663210422463	0.0	0.0	0.0	0.0	0.0	0.0	0.0	1.2056019401711167	0.0	0.0	296	1019171912100720441
442	0.0	1.6605327305651247	2.2023301529589157	3.0364050921674677	0.0	2.412148707345656	0.0	2.2023301529589157	0.0	0.0	0.0	1.2874062514402838	0.7827810418721793	1.2874062514402838	0.0	0.7827810418721793	0.0	1.6605327305651247	1.956717061085852	0.7827810418721793	0.7827810418721793	2.2023301529589157	0.0	0.0	296	1019171912100720284
443	0.0	1.1218925821980197	0.0	3.0104105291406182	1.7453000186207155	2.1791825079510625	0.0	2.5123005607157705	0.0	0.0	1.7453000186207155	0.0	1.7453000186207155	2.5123005607157705	1.7453000186207155	0.0	0.0	1.7453000186207155	0.0	0.0	0.0	2.78274700943658	0.0	0.0	296	1019171912100710288
444	0.0	0.0	1.947763151703463	1.947763151703463	1.5386240292175706	2.9388701225803815	0.0	3.259013014483442	0.0	0.0	1.5386240292175706	0.0	0.9653864258149731	0.9653864258149731	1.5386240292175706	0.9653864258149731	0.0	1.947763151703463	1.5386240292175706	0.0	0.0	2.9388701225803815	0.9653864258149731	0.0	296	1019171912100720279
445	0.9658170916437641	0.9658170916437641	0.0	2.8471152297850377	0.9658170916437641	2.1163956836172555	0.5622641220438168	1.7582705686763165	0.0	0.0	0.9658170916437641	0.0	0.0	0.5622641220438168	0.5622641220438168	0.0	0.0	0.9658170916437641	0.9658170916437641	0.0	0.0	1.5392029063410002	0.0	0.5622641220438168	296	1019171912100720412
446	0.0	0.0	0.0	1.9802175488301221	1.9802175488301221	0.7960839011931459	0.0	2.437837238913173	0.0	0.0	1.9802175488301221	0.0	0.0	0.7960839011931459	1.3061238942728832	0.7960839011931459	0.7960839011931459	0.0	0.0	0.0	0.0	0.0	0.0	0.0	296	1019171912100720389
447	0.5276478117890453	0.9131508521321039	0.0	2.4371662399202396	1.8676835932522413	2.032467076394046	0.5276478117890453	2.4371662399202396	0.0	0.5276478117890453	1.8676835932522413	0.0	0.5276478117890453	1.4679616137393694	1.4679616137393694	0.0	0.0	1.6816222282270905	1.4679616137393694	0.0	0.5276478117890453	2.5502471298388083	0.5276478117890453	0.0	296	1019171912100710287
448	0.0	1.1682080190454318	0.0	2.245486979315876	2.8553158366582787	2.974580890071376	0.0	2.8553158366582787	0.6992512556954951	0.0	2.8553158366582787	0.6992512556954951	0.0	1.521546159323465	2.8553158366582787	0.0	0.6992512556954951	1.805146997705884	0.6992512556954951	1.521546159323465	1.1682080190454318	3.1870716951128935	0.0	0.0	296	1019171912100710313
449	0.0	1.383738896612185	2.076858403529649	2.543078299080589	2.8948663251828464	3.177469441792568	1.383738896612185	3.413678769421973	0.0	0.0	2.8948663251828464	0.0	0.0	0.0	0.0	0.0	0.0	1.383738896612185	0.0	0.0	0.0	2.8948663251828464	0.0	0.0	296	1019171912100710235
450	0.0	0.8363875154316591	0.8363875154316591	2.05042994284052	1.7470524057520924	2.05042994284052	0.0	3.012597533593032	0.0	0.0	1.7470524057520924	0.0	0.0	0.8363875154316591	1.362412087677039	0.0	0.0	2.300963455145708	0.8363875154316591	0.8363875154316591	0.0	2.5143598799365745	0.8363875154316591	0.8363875154316591	296	1019171912100720289
451	0.9270683347391926	0.0	0.9270683347391926	2.6799753613535984	0.9270683347391926	3.037604689147754	0.0	2.4612774312689134	0.0	0.536753314091455	0.9270683347391926	0.0	0.0	1.4868773072807815	1.7020017132648437	0.0	0.0	1.4868773072807815	0.0	0.0	0.536753314091455	2.2033994701653916	0.0	0.0	296	1019171912100710302
452	0.4405490063872312	0.0	0.0	1.4779898454923543	2.747157653337567	2.0752197697217456	0.4405490063872312	1.6520155891973745	0.7775702355708064	0.4405490063872312	2.747157653337567	0.0	1.05057971598243	2.0752197697217456	1.4779898454923543	0.0	0.0	1.8072909047353756	0.0	0.0	0.0	1.6520155891973745	0.0	0.0	296	1019171912100710068
453	1.0540422223303891	0.0	1.0540422223303891	2.407449895982239	2.0803226739253136	2.0803226739253136	0.0	1.6565781082441755	0.0	0.0	2.0803226739253136	0.0	0.0	0.0	0.0	0.0	0.0	0.0	1.0540422223303891	0.0	0.0	1.0540422223303891	0.0	0.0	296	1019171912100710233
454	0.0	0.0	2.1866616458877424	2.661923415498617	2.661923415498617	2.851377168623775	0.0	3.4288656763239422	0.0	0.0	2.661923415498617	0.0	0.9169558634743225	1.873569600966876	1.873569600966876	0.0	0.0	2.1866616458877424	0.9169558634743225	0.9169558634743225	0.9169558634743225	3.1688255156504184	0.0	0.0	296	1019171912100720202
455	0.0	0.9082008781632713	0.9082008781632713	1.860013683116012	2.646213842230526	3.152237482874224	0.0	2.4285493595081085	0.0	0.0	2.646213842230526	0.0	0.0	1.4612180726827595	0.9082008781632713	0.0	0.0	2.172108145042974	0.9082008781632713	0.0	0.0	1.860013683116012	0.0	0.0	296	1019171912100720302
456	0.0	0.0	0.0	1.109990589790905	0.0	1.7298289011352128	1.7298289011352128	2.16199315888222	1.109990589790905	0.0	0.0	0.0	0.0	2.16199315888222	1.109990589790905	0.0	0.0	1.109990589790905	1.7298289011352128	0.0	0.0	1.7298289011352128	0.0	0.0	296	1019171912100720393
457	0.9411350485642256	0.0	0.9411350485642256	1.9107766852543973	2.7049227397367943	0.9411350485642256	0.0	3.063555742082266	0.9411350485642256	0.0	2.7049227397367943	0.0	0.0	1.5059297860909908	1.9107766852543973	0.0	0.0	2.2265556886752624	1.5059297860909908	0.0	0.0	2.7049227397367943	0.9411350485642256	0.0	296	1019171912100710249
458	0.0	0.0	0.0	2.488163598307556	0.0	2.488163598307556	0.0	1.7247884668804077	0.0	0.0	0.0	0.0	0.0	2.488163598307556	1.7247884668804077	0.0	0.0	1.7247884668804077	1.7247884668804077	0.0	0.0	0.0	0.0	0.0	296	1019171912100550667
459	0.0	0.7035441026077547	1.5288219792608944	3.4667585180562677	1.5288219792608944	2.254292470447293	0.7035441026077547	2.8649298281718836	0.7035441026077547	0.0	1.5288219792608944	0.7035441026077547	0.0	2.432826626545876	1.5288219792608944	0.0	0.0	2.9843167808446065	2.254292470447293	0.0	1.1744069710420857	2.8649298281718836	0.7035441026077547	0.0	432	1019171912100720508
460	0.0	0.0	0.7154842793925297	2.8914859111196516	2.457919991286458	2.8914859111196516	0.0	2.457919991286458	0.0	0.0	2.457919991286458	0.0	0.7154842793925297	1.8351711192980351	2.617363032317128	0.0	0.0	1.1916060043014605	0.0	0.0	0.0	2.278640774084197	0.0	0.0	296	1019171912100710247
461	0.8715071252828829	0.0	2.9329277133110017	0.8715071252828829	2.363974477633729	3.2165684505986576	1.410963189703911	2.767021713714529	0.8715071252828829	0.0	2.363974477633729	0.0	0.8715071252828829	2.363974477633729	1.410963189703911	0.0	0.0	1.410963189703911	2.5795275269939384	0.0	0.0	2.5795275269939384	0.0	0.0	296	1019171912100720423
462	0.0	0.7147218139747604	1.1905095930490552	3.318509800150241	2.27709219740757	3.1200202237356405	0.7147218139747604	2.7592625038485052	0.0	0.0	2.27709219740757	0.0	0.0	1.1905095930490552	1.8337672801739853	0.0	0.0	2.615730286585635	0.7147218139747604	0.7147218139747604	0.7147218139747604	2.7592625038485052	0.0	0.0	296	1019171912100710314
463	0.0	0.0	1.3833078268984889	2.542499277036435	1.7710349311689977	3.0424624281112638	0.0	3.1768477437387643	0.0	0.0	1.7710349311689977	0.0	0.0	1.3833078268984889	2.076325138474098	0.0	0.8514624300286472	1.3833078268984889	2.076325138474098	0.0	0.0	2.328160055881305	0.0	0.0	296	1019171912100720415
464	0.8355309577383601	0.0	1.3612222503241236	2.698573157812907	2.698573157812907	2.0489527172175515	0.0	3.267483427851498	0.0	0.0	2.698573157812907	0.0	0.0	2.5127533059541363	2.299411246754237	0.8355309577383601	0.0	2.5127533059541363	2.0489527172175515	0.0	0.0	2.5127533059541363	0.0	0.0	432	1019171912100720517
465	0.0	0.9423926782381039	0.0	2.2286188886507485	2.2286188886507485	0.0	0.0	1.9127028000952093	0.0	0.9423926782381039	2.2286188886507485	0.0	0.0	0.9423926782381039	0.0	0.0	0.0	0.0	1.9127028000952093	0.0	0.0	1.5076299703532736	0.0	0.0	296	1019171912100720509
466	1.6765381318405637	1.301236358718538	0.792605455043796	2.2206394044259485	1.9740886247157678	1.9740886247157678	0.0	2.777703637187367	0.792605455043796	0.0	1.9740886247157678	0.0	0.792605455043796	2.4311414228885124	1.301236358718538	1.301236358718538	0.0	0.792605455043796	0.792605455043796	0.0	0.0	2.4311414228885124	0.0	0.0	296	1019171912100710089
467	0.0	0.0	1.846538142748097	2.4708317642323596	2.7743788672781085	2.0859182218558647	0.0	2.291174049002801	0.0	0.0	2.7743788672781085	0.0	2.0859182218558647	0.7216705179801648	1.5593798719389067	0.0	0.0	2.6305740290076423	0.0	0.7216705179801648	0.0	3.4244325817106174	0.7216705179801648	0.0	296	1019171912100710095
468	0.0	0.0	0.0	1.385557527570748	1.385557527570748	1.773613916859587	0.0	0.0	0.0	0.0	1.385557527570748	0.0	0.8530890644633065	1.385557527570748	0.0	0.0	0.0	0.0	0.0	0.0	0.0	0.8530890644633065	0.0	0.0	296	1019171912100720331
469	0.0	0.0	0.0	0.0	0.0	2.280869651954854	0.0	3.1242315345047116	1.5508287918557786	0.0	0.0	0.0	0.0	0.0	0.0	0.0	0.0	0.0	2.280869651954854	0.0	0.0	1.5508287918557786	0.0	0.0	296	1019171912100710280
470	0.0	0.0	1.5352253985686088	2.4408069165060144	1.5352253985686088	1.8201242665813204	0.0	1.8201242665813204	0.7073295599497275	0.0	1.5352253985686088	0.0	0.7073295599497275	1.8201242665813204	1.5352253985686088	0.0	0.0	0.7073295599497275	2.59984912416081	0.0	0.0	2.4408069165060144	0.0	0.0	296	1019171912100720421
471	0.0	0.0	1.9330077905377405	2.1773217309684347	3.441585246463101	1.9330077905377405	0.7694553855112413	3.3448484046684954	0.0	0.7694553855112413	3.441585246463101	0.7694553855112413	1.2685855052390824	2.1773217309684347	1.2685855052390824	0.0	0.0	1.6387126565721677	1.9330077905377405	0.0	0.7694553855112413	2.1773217309684347	0.0	0.0	432	1019171912100720702
472	0.0	0.0	1.455158375516948	2.164700427393996	3.1437851675245994	0.9037581221585036	0.0	3.623180087370005	0.9037581221585036	0.0	3.1437851675245994	0.0	1.455158375516948	1.8531173445916607	2.164700427393996	0.0	0.0	2.164700427393996	3.623180087370005	0.0	0.0	2.164700427393996	0.9037581221585036	0.0	432	1019171912100880029
473	1.275033418751599	0.0	0.0	0.0	0.0	1.275033418751599	0.0	3.451581667274236	0.0	1.275033418751599	0.0	1.275033418751599	0.0	2.3950991977347313	0.0	0.0	0.0	2.3950991977347313	1.941139549632521	1.275033418751599	0.0	1.275033418751599	1.275033418751599	0.0	296	1019171912100720434
474	0.0	0.0	0.7624492124460212	2.164091219712897	2.3724529935195573	2.8614219271064285	0.0	3.114375105207457	0.0	0.7624492124460212	2.3724529935195573	0.0	0.0	1.920473266793754	0.7624492124460212	0.0	0.7624492124460212	1.6271885066761176	1.2586612825784824	0.7624492124460212	0.0	2.8614219271064285	0.7624492124460212	0.0	296	1019171912100710278
475	0.0	0.0	2.3548674172753215	1.6124638981075605	1.0206750397562372	2.8426185237235124	1.0206750397562372	2.0309025017577027	0.0	0.0	1.0206750397562372	0.0	0.0	0.0	2.0309025017577027	0.0	0.0	0.0	1.6124638981075605	0.0	0.0	3.2064782531814124	0.0	0.0	296	1019171912100720229
476	0.0	0.8762534099462101	1.4174903322971184	2.7759386739295704	2.1184954970932424	3.5683760829147735	0.0	3.2258951932423936	0.0	0.0	2.1184954970932424	0.0	1.8101578196126125	1.4174903322971184	2.5882320188992223	0.8762534099462101	0.8762534099462101	1.8101578196126125	1.4174903322971184	0.0	1.4174903322971184	2.5882320188992223	0.0	0.0	296	1019171912100710275
477	0.0	0.6563602322159208	1.4480042979864645	2.487694744895693	2.3313351413715115	1.1058138482994038	0.0	2.487694744895693	0.0	0.0	2.3313351413715115	0.0	1.4480042979864645	1.1058138482994038	1.7243905473810779	0.0	0.0	0.0	1.1058138482994038	0.6563602322159208	0.0	2.6287529268933674	0.0	0.0	296	1019171912100710157
478	0.0	0.0	0.0	1.692566954464962	1.081446361330583	1.692566954464962	0.0	1.692566954464962	1.081446361330583	0.0	1.081446361330583	0.0	0.0	1.692566954464962	1.692566954464962	0.0	0.0	1.081446361330583	0.0	0.0	0.0	0.0	0.0	0.0	296	1019171912100720146
479	0.0	1.577688663459832	3.797213441905193	2.9904455470624094	2.313195078973807	3.6903584569021968	0.9945480630848854	3.3120997256406173	0.9945480630848854	0.0	2.313195078973807	1.577688663459832	0.0	2.797996091790466	0.0	0.9945480630848854	0.0	2.5758644594262123	1.9918143490468447	1.577688663459832	0.0	3.896696923697783	1.577688663459832	0.0	296	1019171912100720155
480	0.0	0.4373349284013141	2.2913402883954412	3.192874924681492	1.64367318447642	2.574684875345527	0.0	1.0442554811126905	0.7724779180623712	0.0	1.64367318447642	0.0	1.0442554811126905	1.0442554811126905	1.0442554811126905	0.0	0.0	2.392099556696254	0.7724779180623712	1.0442554811126905	0.4373349284013141	3.0147145055780538	0.7724779180623712	0.0	296	1019171912100540491
481	0.0	0.0	1.6231114697831104	1.0287058812850414	1.0287058812850414	1.6231114697831104	0.0	2.0428474351688606	0.0	0.0	1.0287058812850414	0.0	2.367587282436155	1.0287058812850414	1.0287058812850414	1.0287058812850414	0.0	3.0498665677657466	0.0	1.0287058812850414	0.0	1.6231114697831104	0.0	0.0	296	1019171912100560559
482	0.0	0.0	2.882856464988975	1.2731632279895364	2.3925172891459017	2.7371754531249093	0.7726918779342626	1.9387819431180362	0.0	0.7726918779342626	2.3925172891459017	0.0	0.0	0.7726918779342626	1.2731632279895364	0.0	0.0	2.1834143563667157	1.2731632279895364	0.0	0.7726918779342626	0.7726918779342626	0.0	0.0	296	1019171912100720153
483	1.1020557561552757	0.0	2.751253248278937	2.9781262740536025	1.719493225330724	2.481922525832921	0.0	3.174122696850514	1.1020557561552757	0.0	1.719493225330724	0.0	2.150498131432402	2.150498131432402	1.1020557561552757	0.0	0.0	2.751253248278937	0.0	1.1020557561552757	0.0	3.6399307997000356	1.719493225330724	0.0	296	1019171912100550562
484	1.1872405003163016	0.0	1.1872405003163016	1.1872405003163016	1.1872405003163016	2.610858433556306	0.0	1.829579773110012	0.0	0.0	1.1872405003163016	0.0	2.2724720290363325	0.0	0.0	0.0	0.0	2.610858433556306	1.829579773110012	0.0	1.1872405003163016	1.1872405003163016	0.0	0.0	296	1019171912100540512
485	0.0	0.0	3.8879873972170214	2.7407776356362366	0.8576176838067386	2.339199566049045	0.0	2.339199566049045	0.0	0.0	0.8576176838067386	0.0	0.0	0.8576176838067386	0.8576176838067386	0.0	0.0	2.339199566049045	0.0	0.0	0.0	2.906188111155551	0.0	0.0	296	1019171912100560567
486	0.0	0.0	0.8783375823950084	2.592046780648526	2.122017786069569	2.3760901065847646	0.0	2.7798461373058876	0.0	0.0	2.122017786069569	0.0	2.122017786069569	2.3760901065847646	1.8134292893222925	0.0	0.0	3.467158202369062	0.0	0.0	0.0	3.5725654686083663	0.8783375823950084	0.0	296	1019171912100720149
487	0.0	0.0	1.9454705095010403	2.5242449668614046	2.2636889643096234	2.5242449668614046	0.9638769643347246	3.2562409448420007	0.0	0.0	2.2636889643096234	0.9638769643347246	0.9638769643347246	1.5365946249917117	0.9638769643347246	0.0	0.0	2.9361784626986966	0.9638769643347246	0.9638769643347246	0.0	0.9638769643347246	0.0	0.0	296	1019171912100720143
488	0.0	0.7605608450936029	0.7605608450936029	1.624076221121796	2.550665200289287	2.550665200289287	0.0	1.624076221121796	0.0	0.0	2.550665200289287	0.0	1.2559829739009596	1.624076221121796	1.9170866040834593	0.0	0.0	3.1103031078905987	2.1605154124247203	0.7605608450936029	0.0	3.5976962918100055	0.7605608450936029	0.0	296	1019171912100720144
489	0.0	0.0	2.519104738001688	0.8389198736727914	2.8698089714779167	2.8698089714779167	0.0	2.305548090861485	0.0	0.0	2.8698089714779167	0.0	2.519104738001688	1.7510914822662806	1.3659281603982447	0.8389198736727914	0.0	3.1517134637428392	1.3659281603982447	0.8389198736727914	0.8389198736727914	3.767587779385569	0.0	0.0	296	1019171912100560563
490	0.9305391225419773	0.0	2.4672639761561155	3.7744005603458914	2.8761567654377767	3.194385432651578	2.4672639761561155	3.194385432651578	0.9305391225419773	0.0	2.8761567654377767	0.0	0.9305391225419773	2.2091265641395506	1.8945129339877627	0.0	0.0	3.454948272698021	0.0	0.9305391225419773	0.0	3.194385432651578	0.0	0.0	296	1019171912100720151
491	0.0	0.0	0.8939593657013504	3.3841823371994275	1.8378653648423786	2.1483081072569066	0.8939593657013504	2.1483081072569066	0.0	0.0	1.8378653648423786	0.0	0.8939593657013504	2.975658076790279	1.441769237266264	0.0	0.0	2.975658076790279	0.8939593657013504	0.0	0.0	3.4981523144503286	0.8939593657013504	0.8939593657013504	296	1019171912100550572
492	0.0	0.0	0.744632411763978	2.518240800048001	2.130185116098888	0.744632411763978	0.0	1.8883786221975072	0.0	0.744632411763978	2.130185116098888	0.744632411763978	0.0	0.0	0.0	0.0	0.0	1.597717988060194	0.0	0.0	0.0	0.744632411763978	0.744632411763978	0.0	296	1019171912100710199
493	1.0040184000117163	0.0	2.5916536293913555	1.0040184000117163	2.814236770581361	2.0060234105636674	0.0	1.5903178839972714	0.0	1.5903178839972714	2.814236770581361	1.5903178839972714	1.5903178839972714	2.814236770581361	2.5916536293913555	0.0	0.0	3.1770611038909147	0.0	0.0	1.0040184000117163	1.5903178839972714	1.5903178839972714	0.0	432	1019171912100730391
494	0.0	0.0	0.5876640631290272	1.5903605760981825	2.5917069449349905	1.8131378024738876	0.0	2.328403365833007	0.0	0.0	2.5917069449349905	0.0	1.3267872707197947	2.006071416854695	1.0040504488922863	0.0	0.5876640631290272	2.5917069449349905	0.5876640631290272	1.0040504488922863	0.5876640631290272	3.3292107350200366	1.3267872707197947	0.0	296	1019171912100550553
495	1.5577152384246673	0.0	0.0	2.289169079150876	0.9796129488618555	1.5577152384246673	0.0	0.0	1.5577152384246673	0.0	0.9796129488618555	0.0	0.0	2.9641313440944534	0.9796129488618555	0.0	0.0	1.5577152384246673	0.0	0.0	0.0	1.5577152384246673	0.9796129488618555	0.0	296	1019171912100720154
496	0.905107479891233	0.0	3.985102182321201	3.985102182321201	2.8296036160574207	3.4059275782521636	1.4569995504033058	3.6258423152036223	1.4569995504033058	0.0	2.8296036160574207	2.1669519163671995	1.4569995504033058	2.1669519163671995	2.6406449930008735	0.905107479891233	0.905107479891233	2.6406449930008735	1.4569995504033058	0.0	0.0	3.724385722322538	0.0	0.0	432	1019171912100730536
497	1.210673802261071	0.7287725662746354	4.417790727064787	2.4855813267961424	1.5712814906404486	2.9207287768985837	1.210673802261071	3.2545896515571235	0.0	0.7287725662746354	1.5712814906404486	1.210673802261071	0.0	1.8595379223274577	0.7287725662746354	0.0	0.0	3.040807212649566	0.7287725662746354	0.0	0.7287725662746354	3.440743353167958	0.0	0.7287725662746354	296	1019171912100720371
498	0.0	0.0	0.9998025856512389	1.5846992755859903	0.9998025856512389	0.9998025856512389	0.5848308941568751	0.5848308941568751	0.9998025856512389	0.0	0.9998025856512389	0.0	0.0	1.5846992755859903	0.0	0.0	0.0	1.807072893289196	0.0	0.5848308941568751	0.0	1.5846992755859903	0.0	0.0	296	1019171912100550564
499	0.0	0.0	1.2317664158617696	1.2317664158617696	1.2317664158617696	1.5958929231047085	0.0	2.821393171817147	0.0	0.7435337801351024	1.2317664158617696	0.0	0.7435337801351024	0.0	1.5958929231047085	0.0	0.0	1.886389120849189	0.7435337801351024	0.0	0.0	2.128081917168875	0.0	0.0	296	1019171912100720346
500	0.0	1.1486250942118468	1.1486250942118468	1.1486250942118468	2.824793393162418	1.7799111169539488	0.0	1.1486250942118468	0.0	0.0	2.824793393162418	0.0	0.0	1.1486250942118468	0.0	0.0	0.0	2.5528935405532365	0.0	0.0	0.0	1.7799111169539488	1.1486250942118468	0.0	296	1019171912100720360
501	0.0	0.8144521952662456	3.4412435422703833	3.336792252537805	1.7118872532730722	3.4412435422703833	0.8144521952662456	3.538640414411813	0.0	0.0	1.7118872532730722	0.8144521952662456	1.3318545300293194	2.0123974088568186	2.0123974088568186	0.0	0.0	2.2609744757480876	1.3318545300293194	0.8144521952662456	2.0123974088568186	3.9461670396957302	0.8144521952662456	0.0	296	1019171912100720405
502	0.0	0.0	2.851206242041797	2.721248198738968	2.57841408603977	2.419868966804448	0.6974210659050266	2.57841408603977	0.6974210659050266	0.0	2.57841408603977	0.0	0.0	1.1655626959132874	1.5184396403984337	0.0	0.0	1.1655626959132874	1.5184396403984337	0.0	0.6974210659050266	2.419868966804448	0.0	0.6974210659050266	296	1019171912100720403
503	0.0	0.0	2.9990984568440027	2.9990984568440027	2.673730765762428	3.264421379404975	0.6211278270861988	2.8985808780240276	1.0539136042358568	0.0	2.673730765762428	1.0539136042358568	2.080133225376978	1.8837715357455138	1.6564086913044662	0.6211278270861988	0.0	3.5560053208426767	2.080133225376978	1.6564086913044662	0.6211278270861988	3.488446235809512	0.6211278270861988	0.0	296	1019171912100560770
504	0.655138635309952	0.655138635309952	2.1533525621479392	2.872324466482828	2.1533525621479392	2.484947097928546	1.1040242961011224	2.7543900021082126	0.655138635309952	0.655138635309952	2.1533525621479392	0.655138635309952	0.655138635309952	2.1533525621479392	0.655138635309952	0.0	0.655138635309952	3.2662631917927927	1.1040242961011224	1.1040242961011224	0.0	3.9419684595068096	0.0	0.0	296	1019171912100560761
505	0.0	0.0	2.864664132292982	3.520142020543026	2.3754867096811165	2.3754867096811165	0.0	1.6297316204002108	0.0	0.0	2.3754867096811165	0.0	0.0	1.6297316204002108	0.0	0.0	0.0	1.6297316204002108	0.0	0.0	0.0	1.6297316204002108	0.0	0.0	296	1019171912100550558
506	0.0	0.0	2.7501629973141264	3.110570691505782	1.950082289148405	2.941592132416745	0.0	3.2618161837739867	0.0	0.0	1.950082289148405	0.0	1.950082289148405	0.9669141650727388	0.9669141650727388	0.0	0.0	2.7501629973141264	0.9669141650727388	0.0	0.0	2.2686203146587567	0.0	0.0	296	1019171912100560688
507	0.0	0.0	0.0	2.763373226818923	1.7294125979163284	1.1096707332904348	1.7294125979163284	1.1096707332904348	1.1096707332904348	1.1096707332904348	1.7294125979163284	0.0	0.0	2.763373226818923	2.493610348118964	0.0	0.0	1.7294125979163284	0.0	1.1096707332904348	0.0	1.7294125979163284	0.0	0.0	296	1019171912100720350
508	0.7082910939081511	0.0	2.6019201353026755	2.8755198354737668	2.2639975928169402	3.5577469783874336	1.1812522090825803	2.442830281055773	0.7082910939081511	0.0	2.2639975928169402	0.0	2.059818360901476	3.477921018194621	0.0	0.0	0.0	4.0190633923935515	1.1812522090825803	0.0	0.0	4.074393290763109	0.0	0.0	296	1019171912100560532
509	0.0	0.0	4.331800065260648	3.401720827941525	2.3507391227829633	3.805915754662182	0.0	3.2019020252620205	0.7514430274656138	0.0	2.3507391227829633	2.143190702892229	1.243030269697863	2.3507391227829633	1.9006846077520108	0.7514430274656138	0.0	3.8747494701011695	2.5321501025486834	0.0	1.243030269697863	4.121298975268624	1.6090114693993554	0.0	296	1019171912100720189
510	0.943483361963962	0.0	2.899593800227502	3.4795962302085615	1.5091040390898987	3.067867338811575	2.2304072740758043	3.3549684484996756	1.5091040390898987	0.0	1.5091040390898987	0.943483361963962	1.914372507873421	1.5091040390898987	0.0	0.0	0.0	2.7090692576634834	0.0	0.0	0.943483361963962	4.212581452909451	0.0	0.0	438	1019171912100730169
511	0.0	0.9940611192733967	3.8957848351283544	3.574055808935512	0.9940611192733967	3.988844468053992	2.575050740592318	3.6894564647235892	0.0	0.0	0.9940611192733967	0.0	0.9940611192733967	1.9910824858620289	2.3124141153818525	0.0	0.0	3.448615403542265	1.577038547852527	0.0	1.577038547852527	4.380984121579438	1.577038547852527	0.0	296	1019171912100720347
512	0.0	0.0	2.017852043769371	4.176235132681939	2.5557391616406697	2.6981400018389783	1.500742063837102	2.397727794708758	1.150508694904877	0.0	2.5557391616406697	0.6870255396791858	0.6870255396791858	2.397727794708758	1.500742063837102	0.0	0.0	3.4275220236298476	2.017852043769371	1.150508694904877	0.0	3.787555361102868	0.6870255396791858	0.0	296	1019171912100560737
513	0.0	0.7853828285613336	2.2071894661504925	3.041855566261519	1.96132640836576	2.6004713211689103	0.0	2.7630709203840746	0.0	0.0	1.96132640836576	0.0	2.4171902913553014	1.96132640836576	0.0	0.0	0.0	3.1633450759474577	1.2910726026727768	1.2910726026727768	1.2910726026727768	4.080494925153889	0.0	0.0	296	1019171912100560536
514	0.0	0.0	1.875404382193738	3.545496179062626	2.664047894898384	2.3229568522543587	2.3229568522543587	2.3229568522543587	1.2231273228753068	0.0	2.664047894898384	0.0	1.875404382193738	2.664047894898384	1.2231273228753068	0.0	0.0	1.2231273228753068	2.3229568522543587	0.0	0.0	4.1976129381749505	0.0	1.2231273228753068	296	1019171912100560245
515	1.0558499653577504	0.6224349986134041	3.00236539107765	3.49184735675397	1.8864942110334912	3.0963628314991967	0.6224349986134041	3.00236539107765	1.0558499653577504	0.0	1.8864942110334912	0.0	2.0829845519848744	1.3886932134205434	2.0829845519848744	0.0	0.6224349986134041	2.793726247131711	1.6589587774852952	0.6224349986134041	0.0	3.9603009500653856	0.6224349986134041	0.0	296	1019171912100720271
516	0.0	0.0	3.6199447926801196	2.8400912084271654	2.61679940488893	2.61679940488893	0.0	2.61679940488893	0.0	0.0	2.61679940488893	1.0191863248876558	1.6104879813673911	2.0286846437631447	3.0334104552665644	1.0191863248876558	0.0	3.2038595925780777	2.3525049212880136	0.0	1.0191863248876558	3.6199447926801196	1.6104879813673911	1.0191863248876558	296	1019171912100560705
517	0.0	1.4070832067784245	1.4070832067784245	2.5743470016768106	1.4070832067784245	2.9275206362507955	0.0	1.4070832067784245	0.0	0.0	1.4070832067784245	0.0	0.0	2.5743470016768106	0.0	0.0	0.0	2.5743470016768106	1.4070832067784245	1.4070832067784245	0.0	2.1056810741214846	0.0	0.0	296	1019171912100720119
518	0.7788918298437063	0.4413838303889664	1.4800225946243926	2.824646785706982	2.0776380916756656	2.498960716591819	0.4413838303889664	2.303625365485282	0.0	0.0	2.0776380916756656	0.0	1.6541776036877642	2.0776380916756656	1.9498149035475718	0.0	0.0	2.4045964756650178	1.2819206475800327	0.7788918298437063	0.7788918298437063	3.2614930395374797	0.0	0.0	296	1019171912100710074
519	0.0	1.2232255075376104	3.5456532233313687	3.4607567570219064	1.5859343878641343	2.9398670043105977	1.2232255075376104	2.3230942809169517	0.7375488050151395	0.0	1.5859343878641343	0.7375488050151395	0.0	2.503700811881378	0.7375488050151395	0.0	0.0	2.808604371028736	0.0	0.0	0.0	3.1712207055268697	0.0	0.0	296	1019171912100710063
520	0.0	0.0	2.1782919610724965	3.009409425934213	1.9339272195513177	1.2693141703268118	0.0	1.2693141703268118	0.0	0.7699703571010311	1.9339272195513177	0.7699703571010311	2.1782919610724965	1.6395582901883516	1.2693141703268118	0.0	0.0	1.2693141703268118	0.0	0.0	0.7699703571010311	2.1782919610724965	1.2693141703268118	0.0	438	1019171912100730129
521	0.0	0.0	4.543023963474976	4.148468836154686	2.835095920949171	3.1390323906170283	1.081079599920346	2.294154683478484	0.0	0.0	2.835095920949171	0.0	2.1199722892145947	2.4495546684853893	1.418690811245049	1.081079599920346	1.692086707000464	2.589831530404398	0.6395186601186138	1.692086707000464	1.081079599920346	3.7896890368169065	0.6395186601186138	0.0	296	1019171912100550307
522	0.0	0.0	2.2118136411392393	1.897019485848156	0.9321694407912822	1.4937940494254711	0.0	0.9321694407912822	0.0	0.0	0.9321694407912822	0.0	1.897019485848156	0.9321694407912822	0.0	0.0	0.9321694407912822	2.6890439635582983	0.0	0.9321694407912822	0.0	2.2118136411392393	0.0	0.9321694407912822	296	1019171912100720182
523	0.0	0.0	2.7543419884971856	2.2725106089952436	1.5438997095822435	3.004440063733385	0.0	2.067992036760311	0.7124684316705874	0.0	1.5438997095822435	0.0	0.7124684316705874	0.0	1.1872677856612395	0.0	0.0	2.067992036760311	1.1872677856612395	0.7124684316705874	0.7124684316705874	2.2725106089952436	0.7124684316705874	0.0	296	1019171912100720363
524	0.0	0.7387838398070371	2.1189718121552015	3.17396243981652	2.1189718121552015	2.666790235795862	1.2249892141590426	2.325562297496654	0.7387838398070371	0.0	2.1189718121552015	0.7387838398070371	0.7387838398070371	2.1189718121552015	0.7387838398070371	0.0	0.0	2.1189718121552015	0.0	0.0	0.0	3.062890808922636	1.2249892141590426	0.0	296	1019171912100720276
525	0.0	1.2739553934342536	2.3936110757422826	3.3531168634632826	1.6449429362007875	2.3936110757422826	1.9397806627754373	2.7383238993376997	0.0	0.0	1.6449429362007875	0.0	1.2739553934342536	0.7732522515480387	0.7732522515480387	0.0	0.0	3.3531168634632826	1.9397806627754373	0.0	0.0	2.884024365637045	0.0	0.0	296	1019171912100720273
526	0.0	0.0	1.7374568853797268	2.503078312827733	1.7374568853797268	3.000614087880274	0.0	2.773188617133521	0.0	0.0	1.7374568853797268	0.0	1.1158551485864905	1.7374568853797268	1.7374568853797268	0.0	1.1158551485864905	1.7374568853797268	1.7374568853797268	1.1158551485864905	0.0	3.524202737481838	0.0	0.0	296	1019171912100560593
527	0.0	0.0	1.9040079545102224	0.0	2.3543878216196794	1.2456522229928888	0.0	0.0	1.2456522229928888	0.0	2.3543878216196794	0.0	0.0	1.2456522229928888	0.0	0.0	0.0	1.2456522229928888	0.0	0.0	0.0	0.0	0.0	0.0	296	1019171912100720165
528	0.0	0.7880166706111349	2.4222853287019017	2.212100922863914	1.2947813741974472	2.4222853287019017	1.2947813741974472	1.9659860271712584	0.0	0.0	1.2947813741974472	0.0	0.7880166706111349	2.4222853287019017	1.6690708659783149	0.0	0.7880166706111349	2.7684156784910954	0.7880166706111349	0.0	0.0	3.6584611599270245	0.0	0.0	296	1019171912100720285
529	0.0	0.7025351789188675	4.397500630781597	4.3089475829597506	3.194671069184886	2.9820319080441884	0.7025351789188675	2.5894988251915385	0.7025351789188675	0.0	3.194671069184886	0.0	2.2522254392671237	2.4306957450931743	1.172950802062742	0.0	0.0	2.5894988251915385	0.7025351789188675	0.7025351789188675	0.0	3.759926983334448	0.0	0.0	296	1019171912100560723
530	0.0	0.0	2.5057230205660646	2.5057230205660646	2.7759299504679564	2.5057230205660646	0.0	2.1729688324317133	0.0	0.0	2.7759299504679564	0.0	1.1175851688369585	0.0	0.0	0.0	1.7397053308816166	2.7759299504679564	0.0	0.0	1.1175851688369585	2.7759299504679564	1.1175851688369585	0.0	296	1019171912100710201
531	0.0	0.0	1.9139103355734985	1.9139103355734985	1.9139103355734985	0.0	0.0	0.0	0.0	0.0	1.9139103355734985	0.0	1.9139103355734985	0.0	0.0	0.0	0.0	1.9139103355734985	0.0	0.0	0.0	0.0	0.0	0.0	296	1019171912100720179
532	0.0	1.420254188717173	0.8782649435768141	2.3759614953929344	2.1218950841802373	2.945852334256635	1.420254188717173	2.945852334256635	0.8782649435768141	0.8782649435768141	2.1218950841802373	0.0	1.420254188717173	0.8782649435768141	1.420254188717173	0.0	0.0	2.7797100350731436	0.8782649435768141	0.0	0.0	3.0948221085746415	1.420254188717173	0.0	296	1019171912100720344
533	0.0	0.0	1.9714464261653135	0.0	1.4609870982955364	1.1167935016473534	0.0	0.6638657579743995	0.0	0.0	1.4609870982955364	0.0	0.0	0.6638657579743995	0.6638657579743995	0.0	0.0	1.7386765295905593	0.6638657579743995	0.6638657579743995	0.0	1.9714464261653135	0.0	0.0	296	1019171912100720079
534	0.0	0.8413788398694386	2.523705135065722	1.7550094703637953	1.3693400406131473	2.059025414264482	0.0	2.7098050748663924	0.0	0.0	1.3693400406131473	0.0	0.0	1.3693400406131473	0.0	0.0	0.0	1.3693400406131473	0.0	0.8413788398694386	0.0	2.3099936290864913	0.0	0.0	296	1019171912100720188
535	0.0	0.0	1.8854159243427617	2.1993715436775303	2.6756326945722764	1.8854159243427617	0.0	2.1993715436775303	0.0	0.0	2.6756326945722764	0.0	0.0	0.0	0.0	0.0	0.0	1.4835687552182621	0.0	0.0	0.0	0.0	0.0	0.0	296	1019171912100720192
536	0.6152977497748082	0.0	3.890322857327301	3.6668963819451124	1.871595529783488	2.8841073863498266	0.0	1.6450082595651325	0.6152977497748082	0.6152977497748082	1.871595529783488	0.6152977497748082	0.0	0.6152977497748082	0.6152977497748082	0.0	0.6152977497748082	2.2397398348432733	0.0	0.6152977497748082	0.0	3.6668963819451124	0.0	0.0	296	1019171912100720181
537	0.0	0.0	0.8166154571923714	1.7153696390238216	2.4770595487035436	2.4770595487035436	0.0	0.0	0.0	0.0	2.4770595487035436	0.0	0.0	0.8166154571923714	0.0	0.0	0.0	1.3348762640078815	0.0	0.0	0.0	0.8166154571923714	0.8166154571923714	0.0	296	1019171912100720362
538	0.7988624120662576	0.0	2.6271635668791813	3.4082328073049113	1.6866960909611848	3.682085632287703	1.3100245336177652	3.4082328073049113	0.7988624120662576	0.0	1.6866960909611848	0.7988624120662576	0.7988624120662576	2.443175022493178	2.6271635668791813	0.0	0.0	2.6271635668791813	0.7988624120662576	0.7988624120662576	0.0	3.7629216646205985	0.7988624120662576	0.0	296	1019171912100720356
539	0.9692180639014802	0.0	3.1147390756781217	3.8488891743997002	2.2723567296710296	3.1147390756781217	0.0	3.64308851450639	0.0	0.0	2.2723567296710296	2.945692790932402	0.9692180639014802	2.7541767057404876	0.9692180639014802	0.0	0.0	2.945692790932402	0.0	0.0	0.0	4.333107676613873	0.9692180639014802	0.0	296	1019171912100730128
540	0.0	0.0	2.9744931769466296	2.4785064672895403	1.7165963401415343	2.663436264667842	1.3359409261549966	2.266337321053608	0.0	0.0	1.7165963401415343	0.8173779563199431	0.8173779563199431	0.8173779563199431	0.8173779563199431	0.0	0.0	2.017494875325438	0.8173779563199431	0.0	0.8173779563199431	2.017494875325438	0.8173779563199431	0.0	296	1019171912100720419
541	0.0	0.0	2.792386499442147	2.984718077846914	1.573333841200199	0.0	0.0	1.573333841200199	0.991287304470133	0.0	1.573333841200199	0.991287304470133	1.9869111453548673	2.3079624132451877	0.0	0.0	0.991287304470133	0.0	0.0	0.991287304470133	0.0	3.7911320923410856	0.0	0.991287304470133	438	1019171912100550308
542	1.1030028563685725	0.0	2.151871668523724	2.151871668523724	1.1030028563685725	1.7207277945863308	0.0	1.1030028563685725	1.1030028563685725	0.0	1.1030028563685725	0.0	2.752762714394141	1.1030028563685725	0.0	0.0	1.1030028563685725	1.7207277945863308	0.0	2.151871668523724	1.1030028563685725	3.5023457217318223	0.0	0.0	296	1019171912100550434
543	0.0	0.0	2.5572732706498127	2.7788667092437263	2.295356697798922	3.1403707895260986	0.9834503144593092	1.5628537944201852	0.9834503144593092	0.9834503144593092	2.295356697798922	0.0	0.9834503144593092	0.9834503144593092	2.295356697798922	0.9834503144593092	0.0	2.5572732706498127	1.9751037300821233	0.9834503144593092	0.0	2.5572732706498127	0.0	0.0	296	1019171912100720295
544	0.0	0.0	2.6699318957065388	3.3972532624219873	3.1289511818632127	3.8188484223665418	1.4792290851280399	3.2240382189132917	0.0	0.674459792056205	3.1289511818632127	1.9927667074411846	0.0	1.7587279469817017	1.4792290851280399	1.1322465466847023	0.674459792056205	3.027152032216649	2.1940852534682476	0.674459792056205	0.0	3.3132437817135494	0.0	0.0	296	1019171912100720315
545	0.5207534460070925	0.5207534460070925	2.9919107517939327	3.5151199704273135	2.5315056243611185	2.8249430741857138	1.6660846740536752	2.296410103039044	0.9025819749882937	0.0	2.5315056243611185	0.5207534460070925	1.2042114570595133	1.2042114570595133	1.2042114570595133	0.0	0.0	2.6360913838453865	0.5207534460070925	0.5207534460070925	0.0	2.9108410285771735	0.5207534460070925	0.0	296	1019171912100720318
546	0.0	1.2439065525149962	1.9017954830129091	2.694559142486984	1.9017954830129091	2.5334049519721327	0.0	2.351958843107093	0.0	0.0	1.9017954830129091	0.0	0.0	1.9017954830129091	0.7520591058529394	0.7520591058529394	0.0	1.6100313342454267	0.7520591058529394	0.0	0.0	2.144364422173999	1.2439065525149962	0.0	296	1019171912100720290
547	0.0	0.0	2.8754088338144985	2.8754088338144985	1.040087187950506	0.0	0.0	2.05972067135739	1.040087187950506	0.0	1.040087187950506	1.040087187950506	0.0	1.040087187950506	0.0	0.0	0.0	2.3855436025523926	0.0	0.0	0.0	1.040087187950506	0.0	0.0	296	1019171912100720150
548	0.0	0.7819421906877377	1.2862235930009909	1.2862235930009909	1.2862235930009909	2.4105214123573813	0.0	2.5936187403255584	0.0	0.0	1.2862235930009909	0.0	1.6591629326684707	1.6591629326684707	1.6591629326684707	0.0	0.0	2.200761821528441	0.0	0.7819421906877377	0.0	2.7560737814235385	0.0	0.0	296	1019171912100710054
549	0.0	0.7562845579896219	1.6170185332326807	2.9802719597471183	2.5419965714542294	2.8484405013989487	0.0	3.1010590260644575	1.2499123988084597	0.0	2.5419965714542294	1.2499123988084597	0.7562845579896219	1.6170185332326807	2.360310739210862	0.0	0.0	3.4124954926375213	0.0	0.7562845579896219	0.0	4.13251414824004	0.7562845579896219	0.0	296	1019171912100560766
550	0.0	0.0	3.3335939440986837	2.211783416856913	2.5836765163656077	1.8969912903716506	0.0	1.7094218087950592	0.9321510963070391	0.0	2.5836765163656077	0.5400862715509694	0.9321510963070391	1.240117924746925	0.5400862715509694	0.0	0.0	1.240117924746925	0.5400862715509694	0.0	0.5400862715509694	2.5836765163656077	0.0	0.0	296	1019171912100560762
551	0.0	0.0	1.9225345951935293	2.4986273432764	1.733674209743378	2.4986273432764	0.0	2.0895090673476595	0.5510458700046714	0.0	1.733674209743378	0.0	1.733674209743378	0.5510458700046714	1.5163126499687916	0.5510458700046714	0.0	2.0895090673476595	1.2602921072048687	0.0	0.0	2.7184755012026764	0.0	1.2602921072048687	296	1019171912100720307
552	0.8446378216674678	0.8446378216674678	1.760196069554964	1.3738584972373482	1.760196069554964	3.02898011426732	0.0	2.315876099515613	0.0	0.0	1.760196069554964	0.0	0.0	2.5297917618832684	1.760196069554964	0.0	0.0	2.0646260991882293	0.8446378216674678	0.0	0.0	3.1631989923186845	0.0	0.0	296	1019171912100720335
553	1.1564729439048067	0.0	2.0968177082874067	2.8370530673379992	2.751867224435907	1.951566101393885	0.0	2.751867224435907	0.0	0.0	2.751867224435907	0.49539429036110294	1.1564729439048067	2.2287736906867313	1.1564729439048067	0.0	0.0	2.4612052385417256	1.1564729439048067	0.49539429036110294	0.0	2.2287736906867313	0.0	0.0	296	1019171912100720115
554	2.0018571060268253	0.0	0.0	2.809477133905609	2.809477133905609	2.0018571060268253	0.0	3.3241563354251027	0.0	0.0	2.809477133905609	0.0	0.0	0.0	2.0018571060268253	0.0	0.0	2.809477133905609	0.0	2.0018571060268253	0.0	2.0018571060268253	0.0	0.0	296	1019171912100720138
555	0.0	1.0554983424069597	2.793146389516619	4.008818907859303	2.2553575410995848	2.9012272370204197	0.622197587560524	1.885999911884193	1.0554983424069597	0.0	2.2553575410995848	0.0	2.082466915195253	2.2553575410995848	1.388274436461496	0.0	1.388274436461496	1.885999911884193	1.0554983424069597	1.885999911884193	0.0	4.008818907859303	1.6584957890660503	0.0	296	1019171912100550365
556	0.0	0.0	2.287990953001975	1.5567372781315558	1.5567372781315558	3.132167310858914	0.9788830208556185	3.2836921235381573	0.0	0.0	1.5567372781315558	0.0	1.9682074788760604	2.549593838466786	1.9682074788760604	0.0	0.9788830208556185	3.4208042086906003	0.0	0.0	0.0	3.132167310858914	1.5567372781315558	0.0	296	1019171912100720083
557	0.0	0.0	3.292504032481233	3.6702532448906107	2.2541768210910473	2.591558199677533	0.0	2.3756172141376437	0.504831679027168	0.0	2.2541768210910473	0.0	1.9755218114045197	1.6298410395086458	0.8780705094892427	0.0	0.0	2.4876241667699195	0.0	0.8780705094892427	0.8780705094892427	3.5720289678674892	0.504831679027168	0.504831679027168	296	1019171912100560505
558	0.0	0.0	2.3424243009425703	2.829304060492012	1.8931140185252304	2.3424243009425703	0.7472500952992553	2.6845319423737743	0.0	0.0	1.8931140185252304	0.0	0.7472500952992553	1.8931140185252304	0.7472500952992553	0.0	0.0	2.9608642551047724	0.0	0.0	0.0	3.295968803308572	0.7472500952992553	0.0	296	1019171912100720102
559	0.0	0.0	1.8632628775830031	2.7664363527369833	2.230699276448455	2.6499813817788556	0.0	1.6372099142743506	1.6372099142743506	0.0	2.230699276448455	0.0	2.7664363527369833	3.0681941602486655	1.6372099142743506	0.0	0.6113227130466313	2.5232941178107833	0.6113227130466313	1.8632628775830031	0.0	3.772288999047939	0.6113227130466313	0.6113227130466313	296	1019171912100550450
560	0.7654535776586867	0.7654535776586867	3.5233819671137843	3.6891173111245767	2.1697716789446786	3.1208409292542174	0.7654535776586867	3.232484597632842	0.0	0.0	2.1697716789446786	1.2629194154881913	0.7654535776586867	2.3783524034115384	0.0	0.0	0.0	3.1208409292542174	2.867726338038797	0.0	0.7654535776586867	3.6086282701244663	1.2629194154881913	0.0	296	1019171912100720287
561	0.8629900875409952	0.0	1.7892752038821034	2.750955463749284	0.8629900875409952	0.8629900875409952	0.0	1.7892752038821034	1.399230175479383	0.0	0.8629900875409952	2.0959973215801635	0.8629900875409952	0.8629900875409952	0.0	0.0	0.0	1.399230175479383	0.8629900875409952	0.0	0.8629900875409952	1.399230175479383	0.0	0.8629900875409952	296	1019171912100560729
562	0.5870210475642956	0.5870210475642956	2.0046276066952498	2.812642405367353	2.174723716243507	3.3978980877305887	0.0	3.529193603039193	0.5870210475642956	0.0	2.174723716243507	1.3256313669673434	1.0030867198273588	2.812642405367353	1.5890766613011542	0.0	0.0	3.465038933511545	0.0	1.0030867198273588	0.5870210475642956	3.6495306602701634	0.0	0.0	296	1019171912100560727
563	0.8123194267127241	0.8123194267127241	2.9642676087290245	3.3323338953370483	2.8172669064183657	3.2197657543763265	1.708450833037065	3.097665326133388	0.0	0.8123194267127241	2.8172669064183657	0.0	0.0	2.4688945325574045	0.8123194267127241	0.0	0.0	1.3288736278751565	1.708450833037065	0.0	0.0	3.4367509278221595	0.0	0.0	296	1019171912100720319
564	0.0	0.0	4.237184431411656	2.7976384442872417	2.3128614221782993	3.1598473943537617	0.0	1.5774109025929104	0.0	0.0	2.3128614221782993	0.0	0.0	0.0	2.3128614221782993	0.0	0.0	3.1598473943537617	0.0	0.0	0.0	4.076790235803384	0.0	0.0	296	1019171912100720168
565	0.0	0.0	0.0	3.4818787853656215	2.2964562227629575	3.007642728434843	1.3589579183254836	2.2964562227629575	0.0	0.0	2.2964562227629575	0.0	1.7430830124927514	2.2964562227629575	0.8339014237225002	0.0	1.3589579183254836	3.2641597387192816	0.8339014237225002	1.3589579183254836	0.8339014237225002	3.377122404901145	1.3589579183254836	0.0	296	1019171912100550361
566	0.0	0.0	3.9091463622889115	2.809426676671505	2.809426676671505	3.371416864705258	1.5865741224601988	1.8762271614891655	0.0	0.0	2.809426676671505	0.0	0.7379327832329222	1.5865741224601988	0.7379327832329222	0.7379327832329222	0.0	2.809426676671505	1.5865741224601988	0.7379327832329222	0.7379327832329222	3.9718889686967933	0.0	0.0	296	1019171912100560746
567	0.0	0.0	0.9231526717877034	2.8627057122158446	1.4815620222691621	1.8831373999222563	1.8831373999222563	0.0	0.0	0.0	1.4815620222691621	0.0	0.0	1.8831373999222563	0.9231526717877034	0.0	0.0	1.4815620222691621	0.9231526717877034	0.0	0.0	1.8831373999222563	0.0	0.0	296	1019171912100720137
568	0.0	0.697370449127804	2.038342340531542	3.5318544650489865	2.851092492396723	3.4521664317698404	1.8016496438747462	2.851092492396723	0.697370449127804	0.0	2.851092492396723	1.165489514092735	1.165489514092735	2.038342340531542	2.2416203650897915	0.0	0.0	2.9703037358903135	2.2416203650897915	0.697370449127804	0.0	3.607370333794683	2.038342340531542	0.0	296	1019171912100720133
569	0.6017332738157237	0.0	2.5002534120165527	3.0436142048686077	1.61831133124516	1.843056571806788	0.6017332738157237	2.208757786548333	1.0250836140554882	0.0	1.61831133124516	0.0	2.208757786548333	3.0436142048686077	1.0250836140554882	0.6017332738157237	0.0	1.843056571806788	1.351976518829325	1.0250836140554882	0.0	3.7464125185048416	1.0250836140554882	0.0	296	1019171912100550249
570	0.0	0.0	1.6958180912454905	3.315917087962008	2.1241322601797865	2.7222503628342003	0.0	1.6958180912454905	0.0	0.0	2.1241322601797865	1.6958180912454905	2.453968102978416	2.9483795983389918	1.6958180912454905	0.0	0.0	1.0839299886887328	1.6958180912454905	0.0	0.0	3.8517622647381735	0.0	1.6958180912454905	296	1019171912100560479
571	1.103720655147819	0.0	0.0	2.328201023633186	1.721663299783125	1.4455271682796822	0.0	1.103720655147819	0.0	0.0	1.721663299783125	0.0	0.0	0.6549314094800324	0.6549314094800324	0.0	0.0	1.103720655147819	1.103720655147819	0.0	0.6549314094800324	0.6549314094800324	0.6549314094800324	0.0	296	1019171912100720261
572	0.6129729575251868	0.0	2.2344563370649175	3.321917904514743	2.3882614298338294	3.5990272976882345	0.6129729575251868	2.770508490594618	0.0	0.0	2.3882614298338294	0.0	1.0418143526333727	2.06227566667656	1.6404499224722624	0.0	0.6129729575251868	3.072398518940211	2.6539946214402796	0.6129729575251868	0.6129729575251868	3.831389868778585	0.6129729575251868	0.0	296	1019171912100720088
573	0.7245219183291564	0.0	2.6366417641253594	2.0914510214040103	2.9114097010941697	2.476762962544736	0.7245219183291564	1.8517638101414617	0.0	0.0	2.9114097010941697	0.7245219183291564	1.2045827089249892	1.2045827089249892	1.56416301010612	0.0	0.0	3.6715598920564263	0.7245219183291564	0.0	0.0	3.4309937070200647	1.2045827089249892	0.0	296	1019171912100720183
574	0.0	0.6499494136574833	2.742250253227796	4.175795651689709	1.943195907855685	3.7570755184300344	0.0	3.1647194282453452	0.6499494136574833	0.0	1.943195907855685	1.943195907855685	1.0964145841214774	1.943195907855685	0.0	0.6499494136574833	0.0	3.337113172014789	1.436875827239121	0.0	1.0964145841214774	3.8736868555427892	0.6499494136574833	0.0	296	1019171912100720194
575	0.0	0.0	0.0	2.4201763250777577	2.4201763250777577	2.6035393262029056	0.0	2.21006783350511	0.7869258916996312	0.0	2.4201763250777577	0.0	0.0	1.964057087043534	1.2932457593716855	0.0	0.7869258916996312	3.382684230092309	0.0	0.0	0.0	2.6035393262029056	0.0	0.0	296	1019171912100720157
576	0.0	0.0	1.8911559235646116	1.8911559235646116	1.8911559235646116	2.682269022999864	0.0	1.8911559235646116	0.0	0.0	1.8911559235646116	0.0	1.8911559235646116	0.0	2.682269022999864	0.0	0.0	4.109021023161307	0.0	0.0	0.0	3.5652671997204135	0.0	0.0	296	1019171912100720172
577	0.0	0.0	1.718078046363532	2.2680242292075805	2.480253875204044	3.4493288189713676	1.718078046363532	2.480253875204044	0.8182992899253538	0.0	2.480253875204044	0.0	0.8182992899253538	2.019098501006057	2.2680242292075805	0.0	0.0	3.232136827804989	2.2680242292075805	0.0	0.8182992899253538	3.5467790602530265	1.3372270683400143	0.8182992899253538	296	1019171912100720323
578	0.6996435670868963	0.0	0.6996435670868963	2.2462928337264754	1.8058760059480172	2.856195907002654	0.0	0.6996435670868963	0.0	0.6996435670868963	1.8058760059480172	0.0	0.0	1.5222117015485737	0.0	0.0	0.0	1.8058760059480172	1.168774864398319	0.0	0.0	2.424579357623036	0.6996435670868963	0.0	296	1019171912100720348
579	0.0	0.0	2.345488473719816	3.4861751707115305	1.8959034726695376	2.832583553250618	0.0	2.964190494961579	0.7487938780572491	0.0	1.8959034726695376	0.0	0.0	2.345488473719816	1.8959034726695376	0.0	0.0	3.2993965215432572	0.7487938780572491	2.13813850685473	0.0	3.7998499819097593	1.2392604328021695	0.0	296	1019171912100720140
580	0.0	0.0	0.8822476389860257	3.237632147875258	1.4257221872149644	3.102524209496859	0.0	2.599191238593775	0.0	0.8822476389860257	1.4257221872149644	0.0	1.819559554719074	2.12861640537692	2.12861640537692	0.8822476389860257	0.8822476389860257	2.599191238593775	0.8822476389860257	1.4257221872149644	0.0	2.953443661982585	0.0	0.0	296	1019171912100720127
581	0.0	1.375688983803134	1.044938713450972	2.39317312122126	1.044938713450972	1.044938713450972	0.0	1.8711326774374195	1.6445750105682657	0.0	1.044938713450972	1.6445750105682657	2.6591010597955025	1.6445750105682657	1.375688983803134	0.6150766341681694	0.0	2.39317312122126	0.0	1.375688983803134	0.0	3.2488732558891518	0.6150766341681694	0.6150766341681694	296	1019171912100560520
582	0.0	0.0	2.488662823170482	3.2874564163019078	1.5084438690896784	2.080249187329082	0.0	2.080249187329082	0.0	0.547210431296569	1.5084438690896784	1.2532465592399544	1.2532465592399544	2.080249187329082	1.9136247478191322	0.0	0.0	2.080249187329082	1.5084438690896784	0.0	0.547210431296569	2.7082071094884044	0.0	0.0	296	1019171912100730136
583	0.0	0.0	2.4371121112126217	3.2973575271472537	1.910628566636653	3.0312707292369194	1.0730602950913597	2.9304249080849534	1.0730602950913597	0.634078120550477	1.910628566636653	1.910628566636653	2.704751902994113	2.8219965154937903	1.4091667288969136	0.0	0.0	2.282030572715023	0.0	0.634078120550477	1.0730602950913597	3.8873930403302404	0.634078120550477	0.0	296	1019171912100730121
584	0.0	0.0	1.5771982366147999	1.8659969352070032	1.8659969352070032	1.215739899395104	0.7323120517613868	2.6531505571875758	0.0	0.0	1.8659969352070032	0.0	0.0	0.7323120517613868	0.0	0.0	0.0	2.3126059510715447	0.0	0.0	0.0	2.3126059510715447	0.0	0.0	296	1019171912100720255
585	1.6397994919422567	0.0	1.6397994919422567	2.8774842610807463	1.6397994919422567	1.0413219114036212	0.0	1.0413219114036212	1.6397994919422567	0.0	1.6397994919422567	0.0	0.0	3.242587379636321	1.0413219114036212	0.0	0.0	1.0413219114036212	1.0413219114036212	1.6397994919422567	0.0	2.387486725612537	2.061547347579513	0.0	296	1019171912200550623
586	0.7450817115490181	0.0	1.2339729461381992	2.3381149264088887	1.8891919010827314	2.82469103591588	0.0	2.3381149264088887	0.0	0.0	1.8891919010827314	0.0	1.2339729461381992	1.2339729461381992	1.8891919010827314	0.0	0.0	3.2911466836776624	0.7450817115490181	0.0	0.0	3.18789921010415	0.0	0.0	296	1019171912100720097
587	0.9065571669102831	0.0	1.4589769240312698	1.4589769240312698	1.8574635727762672	1.8574635727762672	0.9065571669102831	0.0	0.9065571669102831	0.0	1.8574635727762672	1.4589769240312698	0.0	1.8574635727762672	0.9065571669102831	0.0	0.9065571669102831	2.8322757436226107	0.0	0.9065571669102831	0.0	3.149113069307195	0.0	0.0	296	1019171912100720093
588	0.0	0.0	3.304872908412935	4.1803463462789106	2.6030511077675333	3.2091438519165276	0.0	2.4439352620681105	1.182009237165059	0.0	2.6030511077675333	0.0	1.5377375043244137	2.265069721646617	1.182009237165059	0.0	1.182009237165059	3.706507591074343	2.265069721646617	0.0	0.0	4.369350980029724	0.7088164966595049	0.0	296	1019171912100560710
589	0.688259094578829	0.0	2.020302949017256	4.025334354239023	1.7846512808714565	2.830535108033236	1.5028467895465953	3.2568191199324903	0.0	0.0	1.7846512808714565	0.0	1.5028467895465953	2.4003645667060103	2.020302949017256	0.0	0.688259094578829	2.020302949017256	1.5028467895465953	0.0	0.688259094578829	3.9127238715157424	1.1522975804133182	0.688259094578829	296	1019171912100720215
590	0.0	0.0	2.165137620508374	1.455515853054302	2.421254317788287	1.455515853054302	1.455515853054302	2.165137620508374	0.9040200738192917	0.0	2.421254317788287	0.0	0.9040200738192917	1.8535242889049368	0.0	0.0	0.0	2.638685131198478	0.9040200738192917	0.0	0.0	1.8535242889049368	0.0	0.0	296	1019171912100560725
591	0.0	0.0	2.6214611394638183	3.0639293701425587	1.980021115291635	2.784499190587105	1.3059671823369723	2.784499190587105	0.7959723170135851	0.0	1.980021115291635	0.0	1.6820075319114596	1.3059671823369723	1.980021115291635	0.7959723170135851	0.0	2.784499190587105	0.7959723170135851	0.0	0.0	3.5902076208930174	1.6820075319114596	0.0	296	1019171912100560606
592	0.0	0.0	0.0	2.1403260755548885	1.4352596807554805	2.1403260755548885	0.0	1.4352596807554805	0.0	0.0	1.4352596807554805	0.0	1.4352596807554805	0.0	1.4352596807554805	0.0	0.0	1.4352596807554805	1.4352596807554805	0.0	0.0	0.0	0.0	0.0	296	1019171912100720292
593	0.0	1.7736577192621317	2.079155026481969	3.619364634543284	2.8974714487531688	1.3855957417139992	0.853116701069037	4.228109170897761	0.0	1.3855957417139992	2.8974714487531688	0.0	0.0	0.853116701069037	0.0	0.0	0.0	2.732224463537444	1.3855957417139992	0.853116701069037	0.853116701069037	3.3031071620098653	0.853116701069037	0.853116701069037	432	1019171912100720657
594	0.9301584367641158	0.0	2.685471834364624	3.043323847772911	1.8939274248168068	3.043323847772911	1.8939274248168068	1.4910683081435305	0.0	0.0	1.8939274248168068	0.9301584367641158	0.0	0.9301584367641158	0.9301584367641158	0.0	0.0	3.4542203441973083	1.4910683081435305	0.0	0.0	2.8754648990120533	1.4910683081435305	0.0	296	1019171912100720191
595	0.0	0.0	1.533789347765483	3.101282659745101	2.5207073270900633	3.629090934565378	0.9617913082244466	3.389190629567607	0.9617913082244466	0.9617913082244466	2.5207073270900633	0.0	3.25240671636128	2.260298832580384	2.260298832580384	0.9617913082244466	0.0	3.389190629567607	1.533789347765483	0.9617913082244466	0.0	4.318644783983556	0.9617913082244466	0.0	296	1019171912100560581
596	0.0	0.0	1.3549578602770087	2.0411703884419268	3.001898421808241	2.504287159591322	1.3549578602770087	2.504287159591322	0.8310245217250553	2.0411703884419268	3.001898421808241	1.3549578602770087	0.8310245217250553	1.7384845314086974	0.8310245217250553	0.0	0.0	2.8543120458175517	0.8310245217250553	0.0	2.0411703884419268	2.291232558392965	0.0	0.0	432	1019171912100730581
597	2.0429084876614905	0.0	2.5061783303301257	0.0	0.0	2.0429084876614905	1.3563563724324657	1.3563563724324657	2.0429084876614905	0.0	0.0	0.0	0.0	2.0429084876614905	1.3563563724324657	0.0	0.0	1.3563563724324657	0.0	0.0	0.0	1.3563563724324657	0.0	0.0	296	1019171912100720142
598	0.0	0.0	3.378716772676318	3.378716772676318	3.03375181444234	3.378716772676318	1.4109296369619357	3.4534526725341146	0.0	0.0	3.03375181444234	1.0745440376379238	1.0745440376379238	2.4394171295672824	0.635084003142411	0.635084003142411	0.0	3.03375181444234	2.5794827476172384	0.635084003142411	0.635084003142411	4.136752901248753	1.9127038448775326	0.0	296	1019171912100720128
599	0.0	0.0	4.207711977482754	3.026793214912938	2.3138845431851838	3.026793214912938	0.8435338043676379	3.160984947217339	0.0	1.3723282601639977	2.3138845431851838	0.0	1.75843982580476	2.3138845431851838	0.8435338043676379	0.8435338043676379	0.8435338043676379	2.3138845431851838	1.3723282601639977	0.8435338043676379	0.0	3.283750183822306	1.75843982580476	0.0	296	1019171912100720095
600	0.0	0.0	2.524619028264368	3.8746363619768416	2.367353669618712	2.795511016795122	1.129977751641293	2.367353669618712	1.7557880199450042	0.6729021566973161	2.367353669618712	0.6729021566973161	2.190823729375324	2.524619028264368	0.0	0.6729021566973161	0.0	2.913999022500646	0.0	0.6729021566973161	0.0	4.188561387020417	0.6729021566973161	0.0	296	1019171912100550251
601	0.0	0.0	3.808871609812739	3.404603156271373	2.840940548697287	3.404603156271373	1.6111519320499414	2.972666127994306	0.0	0.0	2.840940548697287	0.0	0.7527362336530861	1.2448694870955175	1.6111519320499414	0.0	0.0	2.972666127994306	1.6111519320499414	0.0	0.7527362336530861	3.2047396492377325	0.0	0.0	296	1019171912100720358
602	0.0	0.5349525058748513	0.5349525058748513	2.333438074734037	2.198857341586701	2.456528766566199	0.5349525058748513	2.773073870194007	0.5349525058748513	0.0	2.198857341586701	0.0	2.05041852508228	2.05041852508228	1.6979838390458548	0.0	1.2306231950145183	2.773073870194007	0.5349525058748513	0.924319531966897	0.5349525058748513	2.9511059768150907	0.5349525058748513	0.0	296	1019171912100550722
603	0.9462268426845505	0.0	1.9185694941567597	0.9462268426845505	0.9462268426845505	0.9462268426845505	1.5128101479718559	2.494193786383401	1.5128101479718559	0.0	0.9462268426845505	0.0	0.0	3.484794739970266	1.5128101479718559	0.9462268426845505	0.0	0.9462268426845505	0.0	0.0	0.0	0.9462268426845505	0.0	0.0	296	1019171912100720263
604	0.0	0.0	2.4241615214661363	2.213909671326534	2.4241615214661363	2.7703835954424907	0.788987686549422	1.9677022357141034	0.0	0.0	2.4241615214661363	0.0	0.0	0.788987686549422	1.2961479868157322	0.0	0.0	1.9677022357141034	1.2961479868157322	0.0	0.0	0.788987686549422	0.0	0.0	296	1019171912100720076
605	0.0	0.6162509197379569	1.3777676832144718	2.5350523401783223	1.3777676832144718	2.5350523401783223	0.0	1.3777676832144718	0.0	1.0466817910182804	1.3777676832144718	1.0466817910182804	1.3777676832144718	1.873589874826521	0.6162509197379569	0.0	1.0466817910182804	2.8864796240696053	0.6162509197379569	0.6162509197379569	0.0	2.9868705333206944	0.0	0.0	296	1019171912100720065
606	0.0	0.8403182950786078	0.8403182950786078	2.7077712142525896	1.753320139674337	2.0572008639733124	0.8403182950786078	1.3678687832064655	0.0	0.0	1.753320139674337	0.0	0.8403182950786078	0.8403182950786078	0.0	0.0	0.0	0.8403182950786078	0.0	0.8403182950786078	0.0	1.753320139674337	0.0	0.0	296	1019171912100540576
607	0.0	0.0	2.938925461996235	2.938925461996235	2.1157656116866552	2.502809089860096	2.3222280237257182	2.663280725562004	0.737115566379591	0.0	2.1157656116866552	1.2226066625834167	0.0	2.1157656116866552	1.8747417830729158	0.0	0.0	2.3222280237257182	1.585212445749701	0.0	0.0	3.77293697670343	0.737115566379591	0.0	296	1019171912100720227
608	0.0	0.0	3.0766868411951127	3.0766868411951127	2.065978005374566	2.8825167876754234	2.392199178035887	3.0766868411951127	0.6146591689835385	0.0	2.065978005374566	1.3749496801994754	0.0	1.3749496801994754	1.3749496801994754	0.0	0.0	2.658088554849291	1.0443188738252318	0.6146591689835385	0.0	3.724378835288263	0.6146591689835385	0.6146591689835385	296	1019171912100720231
609	0.0	0.0	3.577566214535624	4.353779567516573	2.6936137252193686	3.90469093399215	0.6850000590436154	2.8231420928194164	1.1475698735226119	0.0	2.6936137252193686	2.216055071848317	2.393392676437149	2.6936137252193686	2.0138231962172	0.6850000590436154	0.0	3.5021949835117163	0.0	1.4972833715932725	1.7785484694328353	4.396033930246513	0.0	0.6850000590436154	296	1019171912100730064
610	0.0	0.0	0.0	0.0	1.3563218964712282	1.3563218964712282	0.0	1.7400528466712857	0.0	0.0	1.3563218964712282	0.0	1.3563218964712282	1.3563218964712282	1.3563218964712282	0.8320053054314156	0.0	1.7400528466712857	0.0	0.0	0.0	2.856241569756572	0.0	0.0	296	1019171912100560576
611	0.0	0.0	1.0711874627354252	2.4342007596486805	1.6791193665706978	2.7017287935116943	0.0	2.574157088172595	1.0711874627354252	0.0	1.6791193665706978	0.6328089357315383	2.2791941194603855	2.4342007596486805	1.6791193665706978	1.0711874627354252	0.6328089357315383	3.122363716478237	1.406941036497439	1.0711874627354252	0.0	2.8189306093568405	1.0711874627354252	0.0	296	1019171912100550494
612	0.0	0.0	3.4994188063456804	2.5255853266824704	1.3707352917377442	2.876584392541816	0.84238487497232	2.7117331325872143	0.84238487497232	0.0	1.3707352917377442	0.0	0.0	1.3707352917377442	2.7117331325872143	0.0	0.0	3.5971930546586046	1.3707352917377442	1.3707352917377442	0.0	2.7117331325872143	0.0	0.84238487497232	296	1019171912100720190
613	0.0	0.0	1.3071628224714682	3.677660875515658	1.6833893926754506	2.6231422346651456	2.2284679525683906	1.6833893926754506	0.7968237413449029	0.0	1.6833893926754506	0.0	0.0	1.9815196762942098	2.7862151209829924	0.0	0.0	2.7862151209829924	1.6833893926754506	0.0	0.0	4.106012098522643	0.0	0.7968237413449029	296	1019171912100560540
614	0.0	0.0	0.7702498716657784	3.242874084725757	1.9344261562820124	3.1311312422575464	0.0	1.9344261562820124	0.0	0.0	1.9344261562820124	0.7702498716657784	1.2697096275574202	0.7702498716657784	2.570209370176662	0.0	0.7702498716657784	2.570209370176662	0.0	0.0	0.0	3.6193006110651815	0.0	0.0	296	1019171912100720380
615	0.0	0.0	3.103888850765753	3.3021073954354696	2.600480844043162	3.3021073954354696	1.180289088430467	4.017446451858954	0.0	1.180289088430467	2.600480844043162	2.8740314878893307	2.600480844043162	2.8740314878893307	2.600480844043162	0.0	0.0	3.103888850765753	0.0	0.0	2.600480844043162	2.8740314878893307	1.180289088430467	0.0	432	1019171912100730350
616	0.5253245832034159	0.0	0.5253245832034159	2.026729772207666	2.1744252197637315	2.4309739442518765	0.5253245832034159	1.4631146588734008	0.5253245832034159	0.0	2.1744252197637315	0.0	0.9095924107615561	1.8621713038328314	0.0	0.0	0.0	2.4309739442518765	1.2127386923436694	0.0	0.0	2.026729772207666	0.5253245832034159	0.0	296	1019171912100710055
617	1.353310553206295	1.353310553206295	2.289080055093539	2.6876029511579183	1.7365902261766606	2.289080055093539	1.7365902261766606	2.8519808063430188	0.8298404050096128	0.0	1.7365902261766606	1.353310553206295	0.0	1.353310553206295	1.7365902261766606	0.8298404050096128	0.0	2.0391225566738314	0.0	0.0	0.0	3.368749445577076	0.0	0.0	296	1019171912100720267
618	0.0	0.0	3.498047531756619	4.018136606902576	2.561693590846004	2.436589147047383	1.7874332080306883	2.1482190827599714	0.0	0.0	2.561693590846004	0.5756999238111444	0.0	0.0	1.3052123992434073	0.5756999238111444	0.0	3.559345924491964	0.5756999238111444	1.5663774936246773	0.0	3.2967813576529714	0.0	0.0	296	1019171912100720210
619	0.0	0.9615255102306655	0.9615255102306655	2.740756575580944	2.740756575580944	2.259866570608966	0.9615255102306655	1.5334317399965514	0.9615255102306655	0.0	2.740756575580944	0.0	1.5334317399965514	1.5334317399965514	2.259866570608966	0.9615255102306655	0.0	3.735065411131248	0.9615255102306655	1.5334317399965514	0.0	2.740756575580944	1.5334317399965514	0.0	296	1019171912100720264
620	0.8400931743333331	0.0	2.0568134442003227	3.154073998164809	2.521300678511837	2.8721049707657134	0.0	1.367556427012609	0.8400931743333331	0.0	2.521300678511837	0.0	2.0568134442003227	0.8400931743333331	1.367556427012609	0.8400931743333331	0.0	2.0568134442003227	0.8400931743333331	2.0568134442003227	0.8400931743333331	2.521300678511837	0.8400931743333331	0.0	296	1019171912100720087
621	0.0	0.0	0.8294082836597733	0.8294082836597733	1.352709267384284	2.038374933079121	0.8294082836597733	1.7358987023866095	0.0	0.0	1.352709267384284	0.0	0.8294082836597733	1.7358987023866095	1.7358987023866095	0.0	0.0	2.6867682671357827	1.352709267384284	0.0	0.0	2.6867682671357827	0.0	0.0	296	1019171912100720193
622	1.7170763170895957	0.0	2.018014361130281	2.664017236056117	0.8176763696098801	2.664017236056117	0.0	1.7170763170895957	0.0	0.0	0.8176763696098801	0.0	0.8176763696098801	3.230850690043008	1.7170763170895957	0.0	0.0	2.2668837964261974	0.0	0.0	0.0	2.2668837964261974	0.0	0.0	296	1019171912100710145
623	1.233234281889202	0.0	2.337083988602906	3.2899928268582976	1.8882537634943473	2.5180995944480817	1.233234281889202	1.5976034430697552	1.233234281889202	0.0	1.8882537634943473	2.130053126746407	0.0	0.7445634430174318	1.233234281889202	0.0	0.7445634430174318	2.678914191636322	0.0	0.0	0.0	2.130053126746407	0.7445634430174318	0.0	296	1019171912100730115
624	0.0	0.0	0.0	2.8519644578895362	2.0391081971150338	0.8298321043922615	0.0	1.7365769438699792	0.8298321043922615	0.0	2.0391081971150338	0.0	1.7365769438699792	2.289064961018137	2.289064961018137	0.8298321043922615	0.0	2.5020430940168112	0.0	0.8298321043922615	0.0	3.368732305799062	0.0	0.0	296	1019171912100560718
625	0.0	0.0	3.9615337829573334	3.853753075576702	1.9273883665354126	3.6752934878579797	0.6422228630936225	2.4557168345733595	1.4234147278716558	1.0850602499361894	1.9273883665354126	0.0	2.4557168345733595	0.6422228630936225	1.4234147278716558	0.0	0.0	3.737265447423508	1.0850602499361894	0.0	0.6422228630936225	2.7240653025102977	0.6422228630936225	1.0850602499361894	296	1019171912200720185
626	0.8682926885744142	0.0	0.8682926885744142	1.797637196014229	1.797637196014229	2.7609679802101024	0.0	1.797637196014229	0.0	0.0	1.797637196014229	0.0	0.8682926885744142	1.4065380746922356	0.8682926885744142	0.0	0.0	2.7609679802101024	0.0	0.0	0.0	3.3334973256630818	1.4065380746922356	0.0	296	1019171912100710086
627	0.0	0.0	1.9978289500445758	3.855285408781567	2.2456421071488943	0.0	0.0	2.2456421071488943	0.0	0.8061147221672261	2.2456421071488943	0.8061147221672261	1.6984357880700665	1.6984357880700665	1.6984357880700665	0.0	0.0	1.9978289500445758	0.0	1.3201915163712947	0.0	3.6120509662298503	0.8061147221672261	0.8061147221672261	296	1019171912100560588
628	1.340959287255658	0.0	2.834466110590847	3.729615431813659	2.834466110590847	3.2376529829170795	0.8209741997177984	1.340959287255658	0.0	0.0	2.834466110590847	0.0	2.6704301174937877	2.272916770728841	1.340959287255658	0.0	0.8209741997177984	3.1153637559333927	2.0237500212483104	2.0237500212483104	0.0	4.439500787005766	1.7223766313182651	0.8209741997177984	296	1019171912100560575
629	0.0	0.0	0.7791532480918688	3.6389975036414417	2.405104710158216	1.9502792930266097	0.0	1.9502792930266097	0.0	0.0	2.405104710158216	0.0	3.0287872085741774	2.588052185356168	2.588052185356168	0.0	0.0	1.6546051123136196	1.2822895597249364	0.7791532480918688	0.0	3.8685231622219227	1.6546051123136196	0.0	296	1019171912100720124
630	1.4524841629055414	0.0	2.1614291126623533	3.1400505969484858	2.417372488047961	1.4524841629055414	0.0	2.6346784636026825	0.0	0.0	2.417372488047961	0.0	0.9017990684640563	2.990438598635621	2.1614291126623533	0.0	0.0	1.8500726386742938	0.9017990684640563	1.8500726386742938	0.0	3.7178159421884587	0.9017990684640563	0.0	296	1019171912100720096
631	0.0	0.6699588792225067	3.3863201109842826	3.2132518747957994	2.1846502718108463	2.5180871404668035	1.1256876224087276	2.788743371747075	0.6699588792225067	0.6699588792225067	2.1846502718108463	0.0	0.0	2.1846502718108463	0.6699588792225067	0.0	0.0	3.0165554061397915	0.0	0.6699588792225067	0.6699588792225067	3.118253237139692	0.6699588792225067	0.0	296	1019171912100720092
632	0.0	0.0	3.7807650419543566	3.7807650419543566	3.0143883729832868	3.7807650419543566	2.1827217343870835	3.538572667027185	0.0	0.7723236241425331	3.0143883729832868	1.9381254615887102	0.7723236241425331	0.7723236241425331	2.1827217343870835	0.0	0.0	3.3510969514950872	0.7723236241425331	0.0	0.0	3.447877936964089	1.272642581108763	0.0	432	1019171912100720536
633	0.0	0.0	0.8870465012247044	2.1366982293523953	3.37061736288783	3.2469950261984923	0.8870465012247044	2.3914737698145214	0.0	0.0	3.37061736288783	0.0	0.0	1.8270704558082267	0.0	0.0	0.0	2.9625655541896645	0.8870465012247044	0.0	0.8870465012247044	3.1117784291479786	0.8870465012247044	0.0	296	1019171912100730324
634	0.816003790602387	0.0	0.0	2.475898353492755	1.7143853103583624	2.475898353492755	0.0	3.719004044907243	0.0	0.0	1.7143853103583624	0.0	0.0	1.3340220450387084	0.816003790602387	0.0	0.0	1.7143853103583624	1.3340220450387084	0.0	0.0	1.3340220450387084	0.0	0.0	432	1019171912100720554
635	0.5982017455428948	1.0198135842725045	2.9410631276084995	3.3573989268859097	1.8355774442564954	2.6178355633130996	1.611320601132129	2.029619259054142	0.5982017455428948	0.0	1.8355774442564954	0.0	2.2006296772703617	2.2006296772703617	1.345671950319636	0.0	0.0	3.034497216549521	0.5982017455428948	1.345671950319636	0.5982017455428948	4.2852412905521176	1.0198135842725045	0.0	296	1019171912100560599
636	0.0	0.0	1.054662743327005	2.8998321103253373	1.054662743327005	1.6573953969227506	1.054662743327005	1.6573953969227506	0.0	0.0	1.054662743327005	1.054662743327005	0.0	2.6749493294927467	0.0	0.0	0.0	3.4188771258038435	1.6573953969227506	0.0	0.0	3.0943421408392537	1.054662743327005	0.0	296	1019171912100720098
637	0.0	0.0	2.0883208712597976	2.777062192696042	2.777062192696042	3.427282361915018	0.7229081036597621	3.5119854752991566	0.7229081036597621	0.0	2.777062192696042	1.8488072816158396	0.7229081036597621	2.777062192696042	0.0	0.0	0.0	2.6332092535958034	1.5614566713333644	1.5614566713333644	0.0	4.2640979297790444	0.0	0.0	296	1019171912100720066
638	0.0	0.0	2.6081967268351542	3.1120522034174307	2.269948169501223	2.269948169501223	0.0	2.269948169501223	0.0	0.0	2.269948169501223	0.0	0.7112097217031216	1.5417769970106732	1.5417769970106732	0.0	0.0	2.7515894856370524	1.1854559865055265	0.0	0.0	3.4847596097674227	0.0	0.0	296	1019171912100560615
639	0.0	0.0	4.050948489545892	3.17889036153057	3.17889036153057	4.003427634052286	2.250814483226065	2.896249054904752	0.0	0.0	3.17889036153057	1.3847243402631844	1.654570328680085	2.6714598981630178	1.052518188481425	0.0	0.6201861828841891	3.2620086003303643	2.078077328243205	1.052518188481425	1.052518188481425	3.618067607792033	0.0	0.0	296	1019171912100730207
640	0.0	0.0	4.039472367821405	3.2470302430417566	3.653387354770419	3.8204072485413616	2.0316638193437146	3.653387354770419	0.0	0.8255335382005878	3.653387354770419	0.0	2.281238753605789	2.6792733872543293	2.6792733872543293	1.347314502225062	0.0	3.5620182111602405	0.8255335382005878	0.0	2.4939398025549147	4.684262749643449	0.8255335382005878	0.0	296	1019171912100720297
641	0.0	0.0	1.8252620799979704	2.7029632987101317	1.8252620799979704	2.6058326941163696	0.0	2.7029632987101317	0.0	0.0	1.8252620799979704	0.0	0.8858902699813433	1.4307183801444623	1.4307183801444623	0.0	0.5099008140332107	2.389435462269858	0.0	0.5099008140332107	0.0	2.7029632987101317	0.0	0.0	296	1019171912100720048
642	0.0	0.9255847745854181	3.7647236401045485	3.85716589214287	3.0348552070813346	4.0259782869506395	0.0	3.3211401694229767	0.9255847745854181	0.0	3.0348552070813346	0.9255847745854181	2.677333237598938	0.0	1.886886445265826	0.0	0.9255847745854181	3.0348552070813346	0.9255847745854181	0.0	0.9255847745854181	4.0259782869506395	0.0	0.0	296	1019171912100560731
643	0.0	0.0	2.6160567308982756	3.0326314878537115	2.351791338459693	2.6160567308982756	0.0	3.3554811517120227	0.0	0.0	2.351791338459693	1.0187368416066787	2.0280147920242824	2.351791338459693	0.0	0.0	0.0	3.203068544732797	1.0187368416066787	0.0	0.0	3.841960480231523	2.0280147920242824	0.0	296	1019171912100560580
644	0.0	0.0	1.0403936951062855	0.0	0.0	1.0403936951062855	1.0403936951062855	0.0	0.0	0.0	0.0	0.0	0.0	1.6385732834254256	0.0	0.0	0.0	1.6385732834254256	0.0	0.0	0.0	2.060174194528492	0.0	0.0	296	1019171912100720328
645	0.0	1.0199712196157387	2.6180959121197436	2.2008730364174958	1.835801323712628	2.6180959121197436	0.0	2.3537506777176986	0.0	0.0	1.835801323712628	0.5983073176640433	0.5983073176640433	2.029854104115705	1.345860596078414	0.5983073176640433	0.5983073176640433	2.7340769774092735	1.345860596078414	0.0	0.0	2.7340769774092735	0.5983073176640433	0.5983073176640433	296	1019171912100560683
646	0.0	0.0	2.309307726029659	3.6099850343599007	2.9248764277904478	2.6496773458675627	0.0	1.5744532082600253	0.0	0.0	2.9248764277904478	0.0	1.863000628205246	1.5744532082600253	1.5744532082600253	0.0	0.0	2.489507107897376	1.5744532082600253	0.0	0.7306692097087408	3.4450817048113556	0.0	0.0	296	1019171912100720099
647	0.0	0.0	2.6766094108432137	3.320368048266353	2.86640056212633	3.4446818631020983	0.0	3.7639287904704273	0.9251785516751037	0.0	2.86640056212633	1.4843126803189455	3.1843236512300845	2.86640056212633	3.0341019331048984	0.0	0.0	3.4446818631020983	1.4843126803189455	0.0	2.4580134641653624	4.246285312357313	0.9251785516751037	0.0	296	1019171912100730370
648	0.0	0.0	3.4608581792023965	2.3231835426460195	3.4608581792023965	3.171319875981803	0.0	3.171319875981803	0.0	1.5860087830403171	3.4608581792023965	2.8087000028650477	2.3231835426460195	0.0	2.8087000028650477	0.0	0.0	2.3231835426460195	1.5860087830403171	0.0	0.0	4.393811879626842	1.5860087830403171	0.0	296	1019171912100720217
649	0.0	0.0	3.277296883551403	2.825126876021765	1.8514443797804805	2.162903012166619	0.0	2.162903012166619	0.0	0.0	1.8514443797804805	0.0	2.4189153279921105	2.825126876021765	1.8514443797804805	0.0	0.9026815047222352	3.277296883551403	1.4536888994699027	0.0	0.0	3.1417333660381757	0.9026815047222352	0.0	296	1019171912100550389
650	0.0	0.9654205157394202	2.2661959603102453	2.5268608123847054	1.5386698531710032	2.2661959603102453	0.0	1.5386698531710032	0.0	0.0	1.5386698531710032	0.0	1.5386698531710032	2.2661959603102453	0.0	0.0	0.0	1.5386698531710032	0.9654205157394202	0.9654205157394202	0.0	2.938930886009561	0.0	0.0	296	1019171912100560603
651	0.0	0.677217892181907	3.9978640190394334	4.741967686402433	2.534167508344384	3.230624828498496	0.0	3.0336234751750886	1.4839624953414277	0.0	2.534167508344384	2.376671582193145	2.9240209336372742	3.0336234751750886	1.1362611559402283	0.677217892181907	0.677217892181907	3.1354841324211433	1.1362611559402283	0.0	0.0	4.3763427563344495	1.1362611559402283	0.0	296	1019171912100570649
652	0.0	0.0	3.956504719597698	3.839397225250574	2.3885769857531662	3.496771001825731	1.1443086038029737	3.6437195938632096	0.6827538437524039	0.0	2.3885769857531662	1.1443086038029737	1.4934437295153344	1.4934437295153344	2.0093487322490047	0.0	0.6827538437524039	3.5721154574952623	2.211387689037849	1.4934437295153344	0.0	4.06481583895553	1.1443086038029737	0.0	296	1019171912100720294
653	0.0	0.6551104975334772	3.9418963816225876	2.7543243335026495	1.9537058210042355	2.3285940558115983	1.1039830679658118	2.1532927983135024	0.0	0.0	1.9537058210042355	0.6551104975334772	0.0	2.3285940558115983	1.1039830679658118	0.0	0.0	1.9537058210042355	1.1039830679658118	1.1039830679658118	0.0	2.872257901043415	0.0	0.0	296	1019171912100720321
654	0.0	0.8540327015759365	1.386862170562669	2.7339670788078303	1.386862170562669	1.386862170562669	0.0	1.7751092488531357	0.8540327015759365	0.0	1.386862170562669	0.0	1.7751092488531357	2.7339670788078303	0.8540327015759365	0.0	0.0	2.0807209968839304	1.386862170562669	0.0	0.8540327015759365	3.047524049391805	0.0	0.0	296	1019171912100550467
655	0.0	0.0	0.0	0.7767854125124835	0.7767854125124835	1.9460706273081425	0.0	1.9460706273081425	0.0	0.0	0.7767854125124835	0.0	0.0	1.2789470778070937	0.7767854125124835	0.0	0.0	0.7767854125124835	0.0	0.0	0.0	1.2789470778070937	0.0	0.0	296	1019171912100720166
656	1.1789527726998807	1.5341540239963758	2.0566907605410796	2.0566907605410796	1.5341540239963758	0.0	0.0	0.7066957256885014	1.1789527726998807	0.0	1.5341540239963758	0.0	2.87196552926945	3.8977593678575144	1.5341540239963758	0.7066957256885014	1.5341540239963758	2.598483061124002	0.0	0.0	1.1789527726998807	0.0	0.7066957256885014	0.0	482	1019171912100690355
657	1.142349378351101	0.0	1.7718027601753463	3.329915049017758	2.5433988590608925	2.385681434582588	0.0	3.145369792735004	1.142349378351101	0.6814051778894188	2.5433988590608925	2.2085815428281963	3.0434165852575137	2.933706875914742	1.7718027601753463	0.0	1.142349378351101	3.145369792735004	0.0	0.0	0.0	4.301202101461355	1.491136302759184	1.142349378351101	296	1019171912100560565
658	1.246436105890371	0.0	0.0	0.9373675337847722	0.5435110862909776	0.0	0.0	0.0	0.9373675337847722	0.5435110862909776	0.5435110862909776	0.0	3.6887845447645526	3.3434514832978044	1.9050012188498455	0.0	0.0	1.500833371858961	0.0	0.5435110862909776	0.5435110862909776	1.500833371858961	0.5435110862909776	0.5435110862909776	438	1019171912100730094
659	0.5362244616176433	0.9262612672015766	0.0	1.2329783117822717	0.9262612672015766	1.2329783117822717	0.0	0.5362244616176433	1.7008224039799535	0.0	0.9262612672015766	0.0	3.8584956180671615	3.505124437571161	3.446758264855825	0.0	0.9262612672015766	2.0535309023174597	0.0	0.9262612672015766	1.2329783117822717	0.9262612672015766	0.0	0.0	438	1019171912100550193
660	0.7805142066898382	1.284209694032323	0.0	0.7805142066898382	1.656829952617654	0.7805142066898382	0.0	0.7805142066898382	1.9526958771315632	0.0	1.656829952617654	0.0	4.625593078585481	4.625593078585481	3.8715595222505654	0.0	0.7805142066898382	0.7805142066898382	1.656829952617654	0.7805142066898382	1.9526958771315632	1.284209694032323	0.0	0.0	438	1019171912100540235
661	1.6572573878281278	0.0	0.0	1.0545579549004958	2.2539245106266668	0.0	0.6215627430118109	1.0545579549004958	1.0545579549004958	0.0	2.2539245106266668	0.0	1.6572573878281278	1.3871543551090977	0.6215627430118109	0.0	0.0	1.3871543551090977	0.0	0.6215627430118109	0.0	0.0	0.0	0.0	438	1019171912100570712
662	0.0	0.0	0.0	0.7741648936093334	0.7741648936093334	0.7741648936093334	0.0	1.2752452666516336	0.0	0.0	0.7741648936093334	0.0	4.4326784933453505	4.3345250103472335	3.9263786699833423	0.0	0.7741648936093334	0.0	0.0	0.0	0.0	0.0	1.2752452666516336	0.0	438	1019171912100560411
663	0.0	0.6444563014004789	0.0	0.6444563014004789	1.701593557485851	0.6444563014004789	0.0	2.1305686649036155	1.088345271994555	1.088345271994555	1.701593557485851	0.0	4.332500483773608	3.802446765242925	4.249506218980208	0.0	0.0	0.0	0.0	0.0	2.846924685445291	0.0	0.6444563014004789	0.0	438	1019171912100730045
664	0.0	1.7487068032919346	0.0	1.1245173855236004	1.7487068032919346	1.1245173855236004	0.0	1.1245173855236004	1.1245173855236004	0.0	1.7487068032919346	0.0	5.089498475357666	3.5388576926812996	3.8056170632264723	0.0	0.0	1.7487068032919346	0.0	1.1245173855236004	0.0	0.0	0.0	0.0	438	1019171912100540233
665	1.941559821283451	0.0	0.0	2.259506429855134	0.9613040830124939	0.0	0.0	2.931585427005351	0.9613040830124939	0.0	0.9613040830124939	0.0	1.5331338118162894	2.5198803939397303	2.7403694915389085	0.0	1.941559821283451	0.9613040830124939	0.0	0.9613040830124939	0.9613040830124939	2.5198803939397303	0.0	0.0	296	1019171912100550269
666	0.0	0.0	0.0	0.9736262684498872	0.9736262684498872	1.5496892850321062	0.0	0.9736262684498872	0.0	0.0	0.9736262684498872	0.9736262684498872	0.9736262684498872	0.9736262684498872	2.2794955529236196	0.0	0.0	0.0	0.0	0.9736262684498872	0.0	0.9736262684498872	0.9736262684498872	0.0	296	1019171912100550532
667	1.1187449228009643	0.0	0.0	1.1187449228009643	1.1187449228009643	0.6652016105109045	0.6652016105109045	0.6652016105109045	0.6652016105109045	0.0	1.1187449228009643	0.0	4.1211908538468425	4.215189018633928	3.7335264957094996	0.0	0.6652016105109045	1.1187449228009643	2.6489505824231623	0.0	1.7412121696386826	0.6652016105109045	0.0	0.6652016105109045	438	1019171912100540314
668	0.0	0.0	0.0	2.8260901498994615	4.37832879849754	0.0	0.0	4.37832879849754	0.0	0.0	4.37832879849754	0.0	1.335068256626979	2.0164065867376686	0.0	0.0	1.335068256626979	2.0164065867376686	0.0	2.0164065867376686	1.335068256626979	0.0	0.0	0.0	296	1019171912100720442
669	0.0	0.6488321250417672	0.0	1.4349326050230353	3.1619809066609186	0.6488321250417672	0.0	1.0947744678324673	0.6488321250417672	0.6488321250417672	3.1619809066609186	0.0	3.978686190278845	3.559500454590096	3.6273697629672252	0.0	0.0	3.488280046183742	0.0	0.0	1.9409155425882039	1.0947744678324673	0.0	0.0	438	1019171912100540230
670	1.9873885014525101	0.0	0.0	0.9916045956163458	2.9852758249746807	1.9873885014525101	0.0	0.9916045956163458	0.9916045956163458	0.9916045956163458	2.9852758249746807	1.5737577363394843	2.9852758249746807	2.570942894999297	1.5737577363394843	0.0	0.0	3.306781013057272	0.0	0.9916045956163458	0.9916045956163458	0.0	0.0	0.9916045956163458	296	1019171912100730051
671	1.4218101239079755	0.0	0.0	1.4218101239079755	4.2832817648422195	1.4218101239079755	0.0	0.0	1.4218101239079755	0.0	4.2832817648422195	0.0	4.964669500899601	4.2832817648422195	4.402624964615884	0.0	0.0	3.46927223003404	0.0	1.4218101239079755	0.0	1.4218101239079755	0.0	0.0	438	1019171912100550155
672	0.0	0.0	0.0	1.6385487756361774	2.7303282700876035	2.568411070588418	0.0	1.9328296028620906	0.7693555994118649	0.0	2.7303282700876035	0.0	3.3446307537072837	3.5320206656113804	3.1292155751469912	0.0	0.7693555994118649	1.6385487756361774	0.0	0.7693555994118649	0.0	1.268444299243048	0.0	0.7693555994118649	296	1019171912100560409
673	0.0	0.0	0.965906608060385	3.2599677481127647	3.2599677481127647	0.0	0.965906608060385	0.0	0.965906608060385	1.539323221879573	3.2599677481127647	0.0	4.577668981968302	4.022603041128078	1.9485529411662799	0.0	1.9485529411662799	4.18263120084179	0.0	0.965906608060385	2.266985112392638	0.0	0.0	0.965906608060385	296	1019171912100690406
674	0.0	0.0	0.0	1.8472367110316994	1.8472367110316994	1.8472367110316994	0.0	1.4499939417065164	0.8999756753128558	0.0	1.8472367110316994	0.0	4.386727773152277	4.555625839844114	3.3959374389242245	0.8999756753128558	0.0	3.3959374389242245	0.0	0.0	3.1365705006382627	0.8999756753128558	0.8999756753128558	0.8999756753128558	438	1019171912100540191
675	1.014608055005375	0.0	0.0	0.0	1.014608055005375	1.6044072214226417	0.0	1.6044072214226417	1.6044072214226417	1.6044072214226417	1.014608055005375	0.0	2.609227726259053	3.8343675073591736	2.345230507144617	0.0	0.0	3.195793489258589	0.0	1.014608055005375	3.025467839250129	0.0	0.0	0.0	432	1019171912200730795
676	0.8617131475963182	0.0	0.0	2.7485394148493456	3.0625973396882125	0.8617131475963182	0.0	0.8617131475963182	0.0	4.116356242931161	3.0625973396882125	0.8617131475963182	2.9140974010629863	2.0938236534106887	3.53897679932555	0.0	0.0	3.433805885836019	0.0	0.0	2.3465242037405636	0.0	0.0	0.0	432	1019171912100880070
677	0.0	0.0	0.0	3.332181335435028	1.1990618876457761	1.1990618876457761	0.0	0.0	0.0	0.0	1.1990618876457761	0.0	3.5068083886150663	2.2891586714719097	1.1990618876457761	0.0	0.0	3.332181335435028	0.0	0.0	1.1990618876457761	0.0	1.1990618876457761	0.0	438	1019171912100540630
678	0.9677427797483016	0.0	0.0	3.4002349006413017	3.6403130392266934	3.263335530190645	0.0	1.5417905826449438	0.9677427797483016	5.10652578092345	3.6403130392266934	3.4002349006413017	4.795028690837396	2.943067553529761	3.938913670630409	0.0	0.0	3.263335530190645	0.0	0.0	4.461209023858171	1.5417905826449438	1.5417905826449438	0.0	432	1019171912100730642
679	0.0	0.0	0.0	1.3878951127540298	3.048994037092598	2.548657976241045	0.0	0.0	0.0	3.7144921643682247	3.048994037092598	2.548657976241045	3.7144921643682247	1.7762930276409996	1.7762930276409996	0.0	0.0	3.048994037092598	0.0	0.0	2.735387989143309	0.854779987279838	0.0	0.0	432	1019171912100730598
680	0.6097124757792286	0.0	0.0	3.3134252394571297	3.8226155969633706	3.3134252394571297	0.0	0.0	2.0551020516656777	4.354758020745782	3.8226155969633706	3.235004149166643	4.427086345488558	2.7624563324844886	2.870159666119823	0.0	0.0	3.6520288145899937	0.6097124757792286	0.0	3.3134252394571297	0.6097124757792286	0.0	0.0	432	1019171912100730668
681	0.0	0.0	0.0	3.4413776727691983	4.124218283431806	3.7364970840528233	0.0	1.402649718957562	1.402649718957562	5.24743434068808	4.124218283431806	3.0699431312337975	4.681337273139842	2.7556429001732226	1.402649718957562	0.0	0.0	3.904279003342309	0.8654703857766969	0.8654703857766969	2.9213351795068756	1.402649718957562	0.0	0.0	432	1019171912100720522
682	0.0	0.0	0.0	1.8842118509290133	4.02253660926321	2.455716054579352	0.0	0.0	1.4825082613747778	4.550239897066657	4.02253660926321	3.8537521876815317	3.9406113048631197	2.674240075346162	2.863977030585056	0.0	0.923849469007774	4.100058607211763	0.923849469007774	0.0	3.181823880195548	0.0	0.0	0.0	432	1019171912100730623
683	0.0	0.0	0.8633514076219831	3.200472306133981	3.8998922414405377	3.6403472292518124	0.0	0.8633514076219831	0.0	5.575850700667449	3.8998922414405377	2.751638757525727	4.7663993910273135	2.3494496113508236	3.0658025554423864	0.0	0.0	3.5423044304106206	0.0	0.0	2.751638757525727	0.8633514076219831	0.8633514076219831	0.0	432	1019171912100730775
684	1.2182901195220863	1.2182901195220863	0.0	2.109952165906576	3.61788820452157	2.496584484705263	0.0	1.869245979061113	0.0	4.241119953294515	3.61788820452157	2.656915436380271	4.1896034377333375	1.5801753464162338	2.109952165906576	0.0	0.0	2.801197086693474	1.2182901195220863	0.0	2.109952165906576	0.0	0.0	0.0	432	1019171912100730850
685	0.0	0.0	0.7593527232882692	1.9149180697708237	3.8928397887007695	3.594989883626561	0.7593527232882692	0.0	0.0	2.8549090593981403	3.8928397887007695	0.7593527232882692	4.08174975293255	2.8549090593981403	1.9149180697708237	0.0	0.7593527232882692	3.4193007540639115	0.0	1.9149180697708237	0.7593527232882692	1.254268700968823	0.0	0.0	296	1019171912100720256
686	0.0	0.7498838045218378	0.0	2.690027943907856	3.999680988020461	1.8978714070641405	0.0	1.2408117927876108	0.0	1.2408117927876108	3.999680988020461	0.0	3.5736796773277417	2.5289717384095614	1.6064290330905497	0.0	0.7498838045218378	1.8978714070641405	0.0	0.0	1.2408117927876108	0.0	0.7498838045218378	0.0	296	1019171912100710273
687	0.0	0.0	0.0	1.072089855236684	3.449203576490427	3.2956957129252897	0.0	0.0	0.0	3.830835485478531	3.449203576490427	0.0	3.830835485478531	1.072089855236684	2.106827447667188	0.0	0.0	2.106827447667188	0.0	0.0	1.072089855236684	0.0	0.0	0.0	432	1019171912100730847
688	0.0	0.0	0.0	1.7389006296137866	3.4764462286742015	2.504776583565259	0.0	0.0	0.8312846998261566	4.4101372685922	3.4764462286742015	2.0416201807093914	4.05184028627311	1.7389006296137866	1.3553197412725142	0.0	0.0	2.690391057460608	0.0	0.0	2.690391057460608	1.3553197412725142	0.0	0.8312846998261566	432	1019171912100730861
689	2.2982249222328215	0.0	0.0	0.0	3.342443599493058	1.2055014153745764	0.0	0.0	0.0	2.2982249222328215	3.342443599493058	2.2982249222328215	1.2055014153745764	2.6380034512824633	1.2055014153745764	0.0	0.0	1.2055014153745764	0.0	0.0	0.0	2.2982249222328215	0.0	0.0	432	1019171912100730516
690	0.762513408578324	1.2587523074560796	0.0	3.114513426854041	3.5168539072238967	2.86155678829701	0.0	0.762513408578324	0.762513408578324	3.4262928619702078	3.5168539072238967	2.1642127078735927	4.4524179161498365	3.114513426854041	1.9205883365574838	0.0	0.0	3.5168539072238967	0.762513408578324	0.0	2.86155678829701	0.762513408578324	1.2587523074560796	0.0	432	1019171912100730462
691	0.0	0.0	0.0	1.4012189989996167	2.3513785698604357	2.0984509480845577	0.0	0.0	0.0	0.8644324448868568	2.3513785698604357	2.7536822012855904	2.0984509480845577	1.7915515011307623	1.7915515011307623	0.0	0.0	2.0984509480845577	0.0	0.0	0.0	0.0	0.0	0.0	432	1019171912100720532
692	0.0	0.9131640014462	0.0	1.4679795164049216	2.655128752953826	1.4679795164049216	0.0	0.0	0.9131640014462	4.3526004772317295	2.655128752953826	0.0	4.001253413151816	3.161652143373489	2.43718910102935	0.0	0.0	2.655128752953826	0.0	0.0	2.180365573779987	0.0	0.9131640014462	0.9131640014462	432	1019171912100730802
693	0.4982644853920775	0.4982644853920775	0.4982644853920775	2.104372446020266	3.2094949549193004	2.2365293538109685	0.4982644853920775	1.9588773107807333	0.0	3.0747177819504485	3.2094949549193004	2.35758953646947	3.1436796639156723	1.9588773107807333	1.7970461895241487	0.0	0.0	2.5729284618298425	0.4982644853920775	0.4982644853920775	2.104372446020266	1.1619134725249751	0.8679175436458195	0.0	432	1019171912100730781
694	1.762711413365987	1.762711413365987	0.0	0.0	0.6765726974407134	1.1353223426850083	0.0	3.761827987500046	0.6765726974407134	0.0	0.6765726974407134	0.0	0.0	1.482855802235259	0.6765726974407134	0.0	6.0491703257986975	3.481783188098039	0.0	2.532742226766762	2.198503310963378	0.0	1.482855802235259	0.6765726974407134	482	1019171912100690640
695	2.48625169679349	0.0	0.0	0.941587542206946	0.0	0.941587542206946	0.0	3.351402960898688	0.941587542206946	0.0	0.0	0.0	1.5065415704128375	1.9114698018528464	0.0	1.5065415704128375	5.527051154856234	3.351402960898688	2.8961718254288944	2.7057221293749016	2.8961718254288944	0.0	0.0	0.0	482	1019171912100690564
696	1.1435802881964068	0.0	0.4886130862768804	1.934202329389646	2.641601508467434	2.3308319469705427	0.0	1.1435802881964068	1.1435802881964068	1.7733939341185223	2.641601508467434	2.078870430772675	2.5452628037431597	2.641601508467434	1.1435802881964068	0.4886130862768804	0.4886130862768804	2.3308319469705427	0.0	0.4886130862768804	0.4886130862768804	0.0	0.0	0.0	296	1019171912100720277
697	1.2715770384480873	0.0	0.7715700865846548	1.2715770384480873	3.0127950546835485	1.936781730408258	0.0	0.7715700865846548	0.0	2.1813039743402407	3.0127950546835485	0.7715700865846548	2.1813039743402407	2.5728621442230435	1.2715770384480873	0.0	0.0	2.390326461685803	0.0	0.0	1.2715770384480873	0.7715700865846548	0.0	0.0	432	1019171912100730514
698	0.0	0.0	0.0	3.129203546863851	4.187542202627679	2.4074310138598873	0.0	2.1519335573634755	0.0	3.6080697615253805	4.187542202627679	1.841237569362655	4.044309832768089	2.6244156906186578	2.4074310138598873	0.0	0.0	2.1519335573634755	0.0	0.0	2.1519335573634755	0.0	0.0	0.0	432	1019171912100730874
699	0.8719259911933737	0.0	1.4115395430912996	2.3647187272200916	3.5596579604109424	2.9337304216871902	0.0	3.340725893067546	0.0	2.9337304216871902	3.5596579604109424	2.3647187272200916	3.9947498801420536	2.1111708347273117	1.4115395430912996	0.0	0.0	2.580296671898084	0.0	0.8719259911933737	1.8033565647852827	0.0	1.4115395430912996	0.0	432	1019171912100730795
700	0.0	0.0	1.0237304212114084	2.740373184120036	3.79852934259982	2.8477998020000044	0.0	1.3503581172525538	0.6008260723811892	4.3301018464019725	3.79852934259982	2.035450843758434	3.743949280640467	1.8411372380491362	1.6165171070006394	0.0	0.6008260723811892	3.1290802804355993	0.0	0.0	1.3503581172525538	0.6008260723811892	0.6008260723811892	0.0	432	1019171912100730585
701	2.978006062909101	0.0	0.0	1.443469357440091	3.5006041126195195	1.443469357440091	0.0	2.150391458656967	0.0	1.443469357440091	3.5006041126195195	0.0	2.6227484780892616	3.2628399020937495	2.150391458656967	0.0	0.0	2.978006062909101	0.0	0.0	1.443469357440091	0.0	0.0	0.0	432	1019171912100720646
702	1.1316597485089366	0.0	0.0	1.1316597485089366	2.527177168870741	1.1316597485089366	0.0	2.7981611881421453	1.1316597485089366	2.1932419122657585	2.527177168870741	3.0262052048538295	3.223074497553921	0.0	0.0	0.0	1.1316597485089366	2.1932419122657585	0.0	0.0	0.0	1.1316597485089366	0.0	0.0	432	1019171912100730748
703	0.0	0.9621034825324297	0.0	2.741766738214223	4.015280991986841	2.741766738214223	0.9621034825324297	3.101849417866056	0.0	2.933013181544872	4.015280991986841	3.101849417866056	4.097486122099129	3.101849417866056	2.521237056314133	0.0	0.0	2.933013181544872	0.0	0.9621034825324297	0.0	1.5342093217221058	0.9621034825324297	0.0	432	1019171912100720633
704	0.79697639978942	0.0	0.0	2.62344354903871	3.6779924609871815	1.3073771678736887	0.79697639978942	1.6836371034665625	0.0	2.439552846203647	3.6779924609871815	2.439552846203647	3.5013605779240202	1.6836371034665625	1.6836371034665625	0.0	0.79697639978942	2.9330255817331845	0.0	0.0	1.3073771678736887	1.6836371034665625	0.79697639978942	0.0	432	1019171912100730546
705	0.8820880174315007	0.8820880174315007	0.0	3.580088854443855	4.158726106631612	3.3608486881922475	0.0	2.5988998912330454	0.8820880174315007	3.580088854443855	4.158726106631612	2.953139775692921	4.408234923034708	3.2373202064347706	1.819309481374347	0.0	0.8820880174315007	3.1022159002302443	0.8820880174315007	0.8820880174315007	2.7868651543743894	0.0	0.0	0.0	432	1019171912100720694
706	0.0	0.0	1.6017879631685847	2.3420952300538898	3.4823271041700368	3.192315626031672	0.0	2.3420952300538898	0.0	4.111159801802564	3.4823271041700368	4.111159801802564	3.9303916811580337	3.192315626031672	2.605963846057239	0.0	0.0	3.022043430178521	0.0	1.0126374573634955	3.192315626031672	1.6017879631685847	1.6017879631685847	0.0	432	1019171912100730354
707	0.0	0.0	0.794298353677777	2.4344020242034854	3.971283702355191	1.6792892082125541	0.0	1.9770728709378873	0.0	4.274697264608932	3.971283702355191	3.060451653041548	4.037286311119953	2.4344020242034854	1.6792892082125541	0.0	0.0	3.294371490887669	0.0	0.0	1.3036156327109831	0.794298353677777	0.794298353677777	0.0	432	1019171912100720644
708	0.0	0.0	0.0	1.6249671111414106	4.226276258882855	2.8585885919707508	0.0	2.044928081726747	0.0	3.7555400960023446	4.226276258882855	2.044928081726747	3.9625915310233775	2.044928081726747	1.6249671111414106	0.0	0.0	3.2230217133349006	1.030106972432321	0.0	2.044928081726747	1.030106972432321	0.0	0.0	432	1019171912100880161
709	0.7684082906270174	1.267103573035745	1.267103573035745	3.006099454924459	4.216046242601137	2.5665048891116076	0.0	2.1753480112096075	0.7684082906270174	3.439284273455989	4.216046242601137	1.63699262645786	3.771992190949088	1.931137514395544	0.0	0.0	0.0	1.931137514395544	0.0	0.0	0.0	0.7684082906270174	0.7684082906270174	0.0	432	1019171912200720472
710	0.0	0.0	0.9513000382362559	2.722834460120269	3.8146119466767097	2.243199016452393	0.0	2.502857941178627	0.9513000382362559	3.9072958696481304	3.8146119466767097	3.494384523743616	4.227946766855737	2.502857941178627	0.0	0.0	0.0	3.0821770302284124	0.9513000382362559	0.0	0.0	0.0	0.0	0.0	432	1019171912100890091
711	3.3454357117592033	2.700121464596429	0.0	0.0	0.6879133369848939	1.151796236627086	0.0	2.019616184419331	0.0	0.0	0.6879133369848939	0.0	0.6879133369848939	1.5022569764878233	1.151796236627086	0.0	3.724545086381037	1.151796236627086	2.019616184419331	3.724545086381037	0.6879133369848939	1.151796236627086	1.5022569764878233	0.6879133369848939	482	1019171912100680080
712	3.6231702108275066	2.735744031087816	0.0	0.0	1.2721761478116458	0.0	0.0	1.2721761478116458	0.0	1.2721761478116458	1.2721761478116458	0.0	0.0	0.0	0.0	0.0	4.474360816337305	1.937537285241681	0.0	3.013690981591837	0.0	0.0	1.2721761478116458	0.0	482	1019171912100680045
713	1.914689697428881	0.9436906054686226	0.0	0.0	0.0	0.0	1.5093840862515158	0.0	0.0	0.0	0.0	0.0	0.0	0.0	0.0	0.9436906054686226	3.0682475646080474	0.9436906054686226	1.5093840862515158	2.489854216227607	0.9436906054686226	0.0	0.0	0.9436906054686226	482	1019171912100520302
714	3.576649516418746	2.9181251559914476	0.789718311783378	1.6718416618618945	0.0	0.0	0.0	2.2152699429248712	0.789718311783378	0.0	0.0	0.0	0.0	0.0	0.0	1.6718416618618945	4.948517336316787	1.9689929850383687	2.9181251559914476	2.6090831488953756	1.2971760254370472	1.2971760254370472	0.0	0.0	482	1019171912100680049
715	3.0179885892243457	3.5423275927802655	0.0	0.0	0.0	1.1265736366696582	0.0	1.7513743644116972	0.0	0.0	0.0	0.0	0.0	0.0	0.0	2.1859258990817754	5.142351195503399	2.1859258990817754	3.0179885892243457	2.5194369635895173	1.1265736366696582	2.5194369635895173	1.1265736366696582	0.0	482	1019171912100520315
716	2.385363887071595	2.729663500352741	0.0	1.2679865253521274	1.2679865253521274	0.0	1.9322519071305357	3.007421819435216	0.0	0.0	1.2679865253521274	0.0	0.0	0.0	0.0	1.9322519071305357	6.531949030121854	3.6165950864275147	1.2679865253521274	3.240240073195904	2.729663500352741	0.0	1.9322519071305357	0.0	482	1019171912100680248
717	2.417241353195444	2.5757235669472545	0.0	0.6961829455779821	0.0	0.6961829455779821	0.6961829455779821	3.275450141180767	0.0	0.6961829455779821	0.0	0.6961829455779821	0.6961829455779821	0.6961829455779821	0.0	1.5163365252084764	4.884098212744541	2.239176317205089	3.0776785938524274	2.239176317205089	2.0359975377880555	0.0	0.0	0.0	482	1019171912100530691
718	0.0	3.3703810926777007	0.0	0.0	1.027118973980088	0.0	2.040489663272901	3.9571072698211855	0.0	1.027118973980088	1.027118973980088	0.0	1.027118973980088	1.027118973980088	1.027118973980088	0.0	5.00623129511005	3.2177896276391187	1.027118973980088	0.0	3.2177896276391187	0.0	0.0	0.0	482	1019171912102590557
719	1.36771895957096	2.648175663532266	0.6105810830982631	0.6105810830982631	1.0382592735390053	0.0	2.3826652023240737	3.592678946355277	1.36771895957096	0.0	1.0382592735390053	0.0	1.0382592735390053	1.8617054477303854	0.0	2.972575571492384	6.7752620713664315	3.066302267994693	1.6357526707718677	2.0570150381300523	2.521519828512939	0.0	0.0	0.0	482	1019171912100690495
720	0.9046246908624405	2.828713214900304	0.0	1.4563408653727559	0.0	0.9046246908624405	1.4563408653727559	3.5191253289676916	0.9046246908624405	0.0	0.0	0.0	2.6397749953722807	1.8544634109546831	0.9046246908624405	1.4563408653727559	5.5876980509394105	2.166146513979149	0.9046246908624405	1.8544634109546831	2.4223102825613307	1.4563408653727559	0.0	0.0	482	1019171912100530666
721	0.0	2.6987717504401623	0.0	1.9054451350521318	0.0	0.0	1.2467864807476619	3.4076051566420777	0.0	0.0	0.0	1.2467864807476619	0.0	0.0	0.0	0.0	1.2467864807476619	2.9755589728489364	1.9054451350521318	0.0	1.2467864807476619	0.0	0.0	0.0	482	1019171912100690089
722	0.9964916940265675	1.994734336568952	0.0	0.9964916940265675	0.9964916940265675	0.0	0.9964916940265675	2.3163107029406835	0.0	0.0	0.9964916940265675	0.0	1.994734336568952	1.5802828609915025	0.0	0.0	3.578524075273817	1.994734336568952	1.5802828609915025	0.9964916940265675	0.0	0.0	0.0	0.0	482	1019171912100530707
723	0.9733539585102513	3.4745265980376563	0.0	1.7691367498376567	0.5672532672570463	0.0	1.9598440826620613	3.199891873217503	0.0	0.0	0.5672532672570463	0.0	0.5672532672570463	1.5493239466982458	0.0	1.5493239466982458	4.078618062850572	2.5402750308700006	2.1282601475759426	0.0	0.5672532672570463	0.5672532672570463	0.0	0.0	482	1019171912100690174
724	2.494600866888424	2.3380701321828687	0.6594363834248557	0.0	0.6594363834248557	0.0	1.453331281786302	2.3380701321828687	0.0	0.0	0.6594363834248557	0.0	0.0	1.110317074524563	0.0	1.7302538025099818	4.695827634697821	2.494600866888424	1.453331281786302	1.9624850850587512	1.453331281786302	0.6594363834248557	0.0	0.0	482	1019171912100680184
725	0.9574069004365254	3.244331304988665	0.0	0.9574069004365254	0.0	0.9574069004365254	3.0933120923037123	4.6173815599087185	0.9574069004365254	0.0	0.0	0.0	1.93562931872389	0.9574069004365254	2.2531621694490807	2.924615998994195	7.0638925938467985	3.381029336013158	1.5278876003912616	4.823376388763056	1.93562931872389	0.0	0.9574069004365254	0.0	482	1019171912100680112
726	3.033550330353138	4.376263448073075	0.0	0.9248811472852613	0.0	0.0	0.0	3.1837644619397354	0.9248811472852613	0.9248811472852613	0.0	0.0	0.9248811472852613	2.1997858152783367	1.483908963142663	2.1997858152783367	5.655896476485362	2.1997858152783367	3.1837644619397354	4.024583254817178	1.483908963142663	0.9248811472852613	0.0	0.0	482	1019171912100530818
727	2.4230533104010266	2.829498066148478	0.0	0.9050502420013398	0.0	0.0	2.166856439901004	3.6257294363614174	1.4569214630539586	0.0	0.0	0.0	2.640541861123659	0.9050502420013398	0.0	2.166856439901004	5.39275209816023	3.1462458413553938	2.166856439901004	2.166856439901004	2.166856439901004	0.0	0.0	0.0	482	1019171912100690250
728	0.7128846122629463	2.885726855312936	0.0	0.7128846122629463	0.0	1.1878666872543517	4.1902283871611985	3.644249250768575	0.7128846122629463	0.7128846122629463	0.0	0.0	2.0688051271318515	1.5446012850035966	0.0	3.218473613283178	5.274470736648738	3.218473613283178	1.5446012850035966	2.7552514512003268	2.0688051271318515	1.5446012850035966	0.7128846122629463	0.0	482	1019171912100530700
729	2.4120844679167233	1.6604786515092673	0.0	0.0	0.0	0.0	0.0	3.803979535209195	0.0	0.0	0.0	0.0	0.0	1.6604786515092673	2.4120844679167233	3.269759631766779	6.377230103213999	3.269759631766779	0.0	2.9037404804064804	2.4120844679167233	0.0	0.0	0.0	482	1019171912100680196
730	2.185255006510482	3.1672232521383386	0.0	2.185255006510482	0.9161081322249518	0.0	0.0	3.647456481743152	0.9161081322249518	0.0	0.9161081322249518	0.0	0.0	2.185255006510482	0.9161081322249518	2.185255006510482	6.077378562634308	2.660405586960152	1.4719864389805448	2.4423038340873062	2.660405586960152	0.0	0.0	0.0	482	1019171912100680050
731	2.3637875976161498	2.3637875976161498	0.0	0.0	0.0	0.0	0.0	3.216361465286798	0.0	0.0	0.0	0.0	0.0	0.0	0.0	0.0	3.216361465286798	0.0	0.0	2.3637875976161498	0.0	0.0	0.0	0.0	482	1019171912100520342
732	2.1734852561965687	3.5277404896823352	0.0	1.4623452075020085	0.9090278025986732	0.0	1.4623452075020085	3.2895094261391473	0.0	0.9090278025986732	0.9090278025986732	0.0	1.4623452075020085	0.9090278025986732	0.9090278025986732	0.9090278025986732	4.772592518373375	1.8612959969402674	0.9090278025986732	0.9090278025986732	0.9090278025986732	1.4623452075020085	0.0	0.0	482	1019171912100530788
733	1.1744965717810616	1.8132299990179255	0.0	0.0	0.0	1.8132299990179255	3.0947168191931427	3.292779879908306	1.1744965717810616	0.0	0.0	0.0	1.8132299990179255	0.0	1.1744965717810616	3.762498757922621	5.878443051331532	3.0947168191931427	0.0	2.254419630080277	1.8132299990179255	0.0	0.0	0.0	482	1019171912100680189
734	0.0	2.9475599183347536	0.0	0.9702680344234418	0.0	0.0	0.0	2.5350632659713317	0.9702680344234418	0.9702680344234418	0.0	0.0	1.5451821397650476	0.9702680344234418	0.0	2.274058320658146	3.4049093286317684	2.5350632659713317	0.9702680344234418	0.0	0.9702680344234418	0.0	0.0	0.0	482	1019171912100530817
735	2.1661894633752383	0.0	0.0	0.0	0.0	0.0	2.9957968388533365	2.9957968388533365	0.0	0.0	0.0	0.0	0.0	2.1661894633752383	0.0	3.5191757706986957	6.859422840507288	3.5191757706986957	0.0	0.0	0.0	0.0	0.0	0.0	482	1019171912100680117
736	0.8282980404674941	2.84894147982782	0.0	1.3511640688805473	0.0	0.8282980404674941	0.8282980404674941	1.7341214097115858	0.8282980404674941	0.0	0.0	0.0	0.8282980404674941	2.2862741546049445	0.8282980404674941	1.7341214097115858	3.7451761345940784	2.6846226565651254	0.0	0.8282980404674941	0.8282980404674941	0.0	0.0	0.0	482	1019171912100530754
737	2.9605159945959145	2.1348818510614347	0.0	0.0	0.0	0.0	0.0	4.526574363234708	1.4308235890996943	0.0	0.0	0.0	1.4308235890996943	2.1348818510614347	1.4308235890996943	0.0	6.304077763809193	2.605972467379173	3.4823364969060053	1.4308235890996943	3.4823364969060053	0.0	0.0	1.4308235890996943	482	1019171912100530618
738	2.063673449852306	3.502916836900782	0.0	0.0	0.0	0.844083111338087	1.3730896905128767	3.027881518132364	0.844083111338087	0.0	0.0	0.0	0.0	1.3730896905128767	0.844083111338087	0.844083111338087	5.903017534290979	3.284863310515985	1.3730896905128767	1.759313749159216	2.5287566008187823	0.0	1.3730896905128767	0.0	482	1019171912100680057
739	1.585482175702583	2.585612065204336	0.0	0.0	0.0	0.0	0.0	2.322551682405717	1.585482175702583	0.0	0.0	0.0	1.585482175702583	1.0003897737843392	1.585482175702583	2.8080230412292932	5.000755091093204	2.322551682405717	0.0	0.0	1.0003897737843392	1.0003897737843392	0.0	0.0	482	1019171912100680145
740	2.262411858479526	2.9701675666386764	0.0	0.8152358908813075	0.8152358908813075	0.0	3.875047227275129	4.083324225538142	1.332949436299715	0.0	0.8152358908813075	0.0	2.01376357111989	1.7131492022825652	0.0	2.9701675666386764	5.676173314730889	3.4428925303778555	2.01376357111989	0.0	3.1036417057954315	0.8152358908813075	0.0	0.0	482	1019171912100690396
741	1.8722301508620938	3.167188013924484	0.0	1.8722301508620938	0.9160894932487509	0.0	1.471961080862656	3.167188013924484	0.9160894932487509	1.471961080862656	0.9160894932487509	0.0	2.4422714774457894	2.185224072757186	0.9160894932487509	0.9160894932487509	6.133101041766977	2.4422714774457894	3.017200097998596	1.8722301508620938	3.167188013924484	0.0	0.0	0.0	482	1019171912100530616
742	2.8586398575100747	3.0062936638661464	0.0	1.3580180603737115	1.3580180603737115	0.8332252624507667	2.2952292629847957	3.4804760285703416	1.7420027197990302	0.0	1.3580180603737115	0.0	1.3580180603737115	1.7420027197990302	0.0	1.3580180603737115	6.348929741508011	3.262779455221607	2.508424547918866	3.262779455221607	2.508424547918866	0.0	0.0	0.0	482	1019171912100680158
743	1.9501767252163096	2.5294955811933946	0.0	0.0	0.0	0.0	0.9669763928924889	1.5407608794396994	1.5407608794396994	0.0	0.0	0.0	0.9669763928924889	1.5407608794396994	0.0	0.9669763928924889	3.6388702354251428	0.0	0.0	0.9669763928924889	0.9669763928924889	0.9669763928924889	0.0	0.0	482	1019171912100690141
744	0.9463284534191182	3.073083198700023	0.0	0.0	0.0	0.9463284534191182	0.9463284534191182	3.7060344762447537	0.9463284534191182	0.0	0.0	0.0	1.5129473642569942	0.0	0.0	1.5129473642569942	6.177441626500893	2.7140860502400157	0.0	1.9187248574616094	1.9187248574616094	0.9463284534191182	0.0	0.0	482	1019171912100690450
745	1.7047260161662254	1.0907417436491593	0.0	0.0	0.0	1.7047260161662254	0.0	2.7331754696158606	1.0907417436491593	0.0	0.0	0.0	0.0	1.0907417436491593	0.0	0.0	5.845283180739357	2.959586685694938	1.0907417436491593	3.15523853010569	1.0907417436491593	0.0	0.0	0.0	482	1019171912100680150
746	1.1661386701445686	3.279280888691638	0.0	1.1661386701445686	0.0	0.6978194706107084	1.5191161167820735	3.279280888691638	0.0	0.6978194706107084	0.0	0.0	0.6978194706107084	2.242543959697439	0.0	3.6084454319830055	5.415401693734411	2.579279270804324	0.0	1.8024849541107975	2.722129778406775	0.0	0.0	0.6978194706107084	482	1019171912100680138
747	0.0	1.0215203222031137	0.0	0.0	0.0	1.6135855137350656	1.6135855137350656	1.6135855137350656	0.0	0.0	0.0	0.0	1.0215203222031137	2.3562081904985437	0.0	3.3604364925837755	5.5964172166676605	3.207964199304358	0.0	1.0215203222031137	2.3562081904985437	0.0	1.0215203222031137	0.0	482	1019171912100690405
748	2.8654317060930303	2.735258987512114	0.7037686364314352	0.0	0.0	0.0	2.735258987512114	4.063403502399906	1.1747309769641132	0.0	0.0	0.7037686364314352	0.0	1.1747309769641132	0.0	0.7037686364314352	6.476147481711989	3.828208293978591	0.7037686364314352	1.5292021215705545	2.735258987512114	0.0	1.5292021215705545	0.0	482	1019171912100690639
749	0.8355313338614521	3.144885208114745	0.0	0.0	0.8355313338614521	0.0	0.8355313338614521	3.2674841945630075	0.8355313338614521	0.0	0.8355313338614521	0.0	1.3612227728539963	2.5127540116002636	0.0	4.1905604306096205	6.58385316897214	3.2674841945630075	1.7456858527184604	1.7456858527184604	3.4852572792390664	0.0	0.8355313338614521	0.0	482	1019171912100680194
750	0.803192816765992	2.6356871349556497	0.0	0.803192816765992	0.0	0.803192816765992	4.545273924220347	3.313173762323565	0.803192816765992	0.0	0.0	0.0	3.200778138528743	1.6937103362423984	0.803192816765992	3.313173762323565	6.52175668145832	3.8489238395020346	1.3160977795570465	3.514680357775824	2.24025113999845	0.0	0.0	0.0	482	1019171912100690463
751	2.2593498314970915	2.3953990930555458	0.0	0.5592172797851258	0.5592172797851258	0.0	2.1091221811621206	3.627988472695392	1.27525070601267	0.0	0.5592172797851258	0.0	2.6341669997323827	0.5592172797851258	0.5592172797851258	3.571652594116791	6.1703344595799035	3.3213396570238602	2.6341669997323827	2.6341669997323827	3.0182858765245886	0.5592172797851258	0.9612078074687157	0.0	482	1019171912100680223
752	0.8040365389412121	3.6932829228821937	0.0	1.317280218413292	0.0	0.0	3.3149506528808206	3.6932829228821937	1.317280218413292	0.0	0.0	0.0	0.0	0.0	0.8040365389412121	1.9941878109625804	5.418690772615117	3.3149506528808206	2.4530898858298906	0.0	2.4530898858298906	0.0	0.0	0.0	482	1019171912100690280
753	2.4115601838049114	2.4115601838049114	0.0	0.0	0.0	0.0	0.7824776120787877	2.5946861833156047	0.0	0.0	0.0	0.0	0.7824776120787877	0.7824776120787877	0.0	1.2869784919977811	3.6463144241811944	0.0	1.2869784919977811	1.2869784919977811	0.7824776120787877	0.0	1.2869784919977811	0.0	482	1019171912100520321
754	2.3574990801800935	1.614665560534403	0.0	0.0	1.2478894451841929	0.0	0.0	1.9068423756436357	1.2478894451841929	0.0	1.2478894451841929	0.0	0.0	3.4093313700645016	0.7548607134930626	0.7548607134930626	4.900803254132805	2.3574990801800935	1.2478894451841929	1.9068423756436357	2.3574990801800935	0.0	0.0	0.0	482	1019171912100680069
755	1.2707282102400423	3.3481496962830533	0.0	0.0	0.0	0.7709699232308357	2.389153692148811	3.6208990704962383	1.641199122500387	0.0	0.0	0.0	1.935711107298887	1.641199122500387	0.0	4.762211395918512	6.969580214475968	3.9191810646843632	1.641199122500387	3.1326727173879383	3.011525374642381	0.0	0.0	0.0	482	1019171912100680220
756	0.0	2.5756343599930203	0.0	0.0	0.0	0.0	1.408047054228672	2.1068687712010905	2.5756343599930203	0.0	0.0	0.0	2.1068687712010905	0.0	0.0	3.989501589424716	5.879759405509833	2.928864371886834	1.408047054228672	3.830885520950682	1.408047054228672	0.0	0.0	0.0	482	1019171912100680090
757	0.8554053924037046	3.3077109011193055	0.0	0.8554053924037046	1.3887594273044488	0.0	1.7772834596694715	4.352081217220801	2.083066393599309	0.0	1.3887594273044488	0.0	2.5498176188990387	2.083066393599309	1.3887594273044488	2.083066393599309	6.0387295400920245	2.5498176188990387	1.3887594273044488	0.8554053924037046	2.5498176188990387	0.0	0.0	0.0	482	1019171912100690317
758	0.8323252893385495	1.7405643765573688	0.0	0.0	0.0	0.0	0.0	1.7405643765573688	0.8323252893385495	0.0	0.0	0.0	0.0	0.8323252893385495	0.8323252893385495	0.8323252893385495	5.626272051532308	2.2935954478341722	0.8323252893385495	0.8323252893385495	1.3567668393931853	0.0	0.0	0.0	482	1019171912100680181
759	1.7070914946687308	1.7070914946687308	0.0	0.0	1.0925522507998298	0.0	1.937824226537007	3.6235270039377028	0.6473189408317266	0.0	1.0925522507998298	0.0	0.0	1.0925522507998298	0.0	0.6473189408317266	5.917831642849585	3.3305694385733027	1.937824226537007	1.937824226537007	2.136693047378697	0.6473189408317266	0.6473189408317266	0.0	482	1019171912100680226
760	2.1011721946238087	3.442510374491806	0.0	0.630805938350036	0.0	0.0	1.4034254948977152	3.2890784184021484	1.0682302070176317	0.0	0.0	0.630805938350036	1.0682302070176317	1.4034254948977152	0.0	3.767006861335695	6.0015640723020205	3.442510374491806	1.4034254948977152	2.1011721946238087	2.5694589653657793	0.0	0.0	0.0	482	1019171912100680204
761	0.0	1.7411550969323657	0.0	1.1187009911215449	0.0	0.0	0.0	3.0052349802650546	0.0	0.0	0.0	0.0	1.1187009911215449	2.507427906050679	1.1187009911215449	2.174579254411224	5.838766579067727	3.912473900079637	0.0	1.1187009911215449	2.174579254411224	0.0	0.0	0.0	482	1019171912100680251
762	0.0	2.082841679652659	0.0	0.0	0.0	0.0	0.0	1.0557529102706975	0.0	0.0	0.0	0.0	0.0	1.0557529102706975	0.0	3.096197684375958	3.4207822065826847	1.0557529102706975	1.0557529102706975	1.0557529102706975	1.6588309868344202	0.0	0.0	0.0	482	1019171912100680088
763	2.521260366729822	3.154030667290582	0.0	0.0	2.056776362055825	0.0	2.7072979716314705	3.389796442846022	0.8400716280776223	0.0	2.056776362055825	0.0	0.0	1.3675265304813988	0.0	0.0	6.090891878985508	4.136922998946687	2.056776362055825	2.3076310972732186	2.7072979716314705	0.0	0.0	0.8400716280776223	482	1019171912100680191
764	1.0996620740379328	3.0754970034942906	0.0	0.0	0.6521628799311798	1.0996620740379328	0.6521628799311798	2.478241754505584	0.6521628799311798	0.0	0.6521628799311798	0.0	0.0	0.6521628799311798	0.0	4.610724884001911	6.084662280761514	3.2589465017102888	0.6521628799311798	3.2589465017102888	2.7474356272611784	0.0	0.0	0.6521628799311798	482	1019171912100680210
765	2.1692905447626045	3.1202934111147624	0.0	0.0	1.2625585894836981	1.6317156398778663	0.7651988922891853	4.034857884423361	2.3778527588210845	0.7651988922891853	1.2625585894836981	0.0	1.925398361290337	0.7651988922891853	0.0	1.925398361290337	6.801384747582013	4.313921749423448	2.3778527588210845	2.721773876073499	3.6080603460752196	0.0	0.0	0.0	482	1019171912100680243
766	1.1254267645572957	2.9067240039590905	0.0	1.1254267645572957	0.0	0.0	2.9067240039590905	3.540392678677652	1.7498866741567678	0.0	0.0	0.0	2.517689646585101	1.7498866741567678	0.6697800042419942	4.690130723753646	6.270848784923018	4.315172873761925	2.517689646585101	3.0161333487540967	2.517689646585101	0.6697800042419942	0.6697800042419942	0.0	482	1019171912100690383
767	4.109707747161133	1.7326819070731427	0.0	0.0	0.0	0.0	2.9946434007987404	2.9946434007987404	0.0	0.0	0.0	0.0	0.0	1.7326819070731427	0.0	3.3637040853737243	6.19035743567678	2.9946434007987404	1.7326819070731427	1.7326819070731427	2.497459386549139	0.0	0.0	0.0	482	1019171912100680055
768	2.2181791810438583	2.5904714315305095	0.0	0.0	1.7150856180632048	0.5426366963382694	0.5426366963382694	3.0541740320758386	0.9360363399526652	0.0	1.7150856180632048	0.0	0.0	1.4990315078788166	0.5426366963382694	2.2181791810438583	5.9479487268721485	3.340938927998738	0.0	2.476724508783571	2.2181791810438583	0.5426366963382694	2.069161064961474	0.0	482	1019171912100690628
769	3.5504186180981234	3.025747559606309	0.0	0.0	0.92067978778566	0.0	0.92067978778566	3.8475064897192675	1.4782025645936263	0.0	0.92067978778566	0.0	0.0	1.4782025645936263	0.0	0.92067978778566	6.298137989870086	1.879321975984299	2.192834308332816	3.025747559606309	3.025747559606309	0.92067978778566	1.4782025645936263	0.0	482	1019171912100680239
770	1.6255755299775916	3.1409743276347495	2.635552629267064	0.0	0.6054119218228973	0.0	2.2171970907251866	2.9594678909397603	0.0	0.0	0.6054119218228973	0.0	2.509117583926082	2.3705283157505415	0.0	4.266745927985127	6.390679397146065	3.1409743276347495	1.0305664515933004	2.045610203585274	2.635552629267064	0.0	0.0	0.0	482	1019171912100690551
771	2.0135549822732677	2.0135549822732677	0.0	0.0	0.0	0.0	0.8151162139371221	2.474212580095862	0.8151162139371221	0.0	0.0	0.0	0.0	2.0135549822732677	0.0	0.8151162139371221	5.443892808320943	2.474212580095862	1.3327822501363764	1.3327822501363764	2.822835975579564	0.0	1.3327822501363764	0.0	482	1019171912100680174
772	2.824747010833193	2.824747010833193	0.0	0.7451080009206241	0.7451080009206241	0.7451080009206241	1.889239481199842	3.9886114590687036	1.598507759744592	0.7451080009206241	0.7451080009206241	0.7451080009206241	0.7451080009206241	0.7451080009206241	0.7451080009206241	1.598507759744592	6.196580921851854	3.1879572324567658	1.2340104121609476	1.2340104121609476	2.6800537770600448	0.0	0.7451080009206241	0.0	482	1019171912100680151
773	1.639423172546645	3.0092351528112387	0.0	0.0	0.7698880656154459	0.0	2.3870384747439637	4.273036492858194	0.0	0.0	0.7698880656154459	0.0	2.3870384747439637	0.0	0.0	0.0	6.719188196337915	3.3457919501289983	1.2691977382696118	2.5694819470697663	2.5694819470697663	0.0	0.0	0.0	482	1019171912100680230
774	2.372492073035241	2.671783038428284	0.0	0.6752802371314633	0.0	0.0	0.6752802371314633	3.3992409644023183	1.4806377981068075	0.0	0.0	0.0	1.4806377981068075	1.4806377981068075	0.6752802371314633	1.760275347839004	6.205991544074278	3.0290788173045837	1.760275347839004	0.6752802371314633	2.529884767843912	0.6752802371314633	0.0	0.0	482	1019171912100680167
775	2.681278708259597	3.4497079084129605	0.0	0.0	0.0	0.9278006065819641	0.0	2.681278708259597	1.4878707520415981	0.0	0.0	0.9278006065819641	0.9278006065819641	2.2046085266728914	0.0	3.8615191300624443	5.898553856645871	3.1892493400182973	1.4878707520415981	3.4497079084129605	2.8711763986597005	0.0	0.0	0.9278006065819641	482	1019171912100680108
776	1.800609585587071	2.6924456327691257	0.0	0.5818186013393714	1.316264133845422	0.0	2.8987021632253196	3.691716696443374	0.5818186013393714	0.0	1.316264133845422	0.0	0.9952815780123659	0.5818186013393714	0.5818186013393714	3.450841158214324	6.771993596794672	3.514934033899799	0.9952815780123659	2.5770898689376684	2.4517025097320406	0.0	0.0	0.5818186013393714	482	1019171912100690588
777	0.7543130933333106	3.2081955781989855	0.0	0.7543130933333106	0.0	1.2471111798269732	1.2471111798269732	3.740162157610659	0.7543130933333106	0.0	0.0	0.0	1.2471111798269732	1.9058564949928205	0.0	2.14865473763756	6.700775915369952	3.8813283868727764	2.699246459313066	2.9760487672713256	2.8442760310549917	0.0	1.2471111798269732	0.0	482	1019171912100680169
778	1.6384348035410656	2.87574793838929	0.0	0.0	0.7692862051140436	0.7692862051140436	0.7692862051140436	3.846402991172946	1.6384348035410656	0.0	0.7692862051140436	0.0	1.6384348035410656	0.7692862051140436	0.0	3.1290668652850067	6.84695781831031	4.0441648665569945	0.0	3.1290668652850067	2.87574793838929	0.0	0.0	0.0	482	1019171912100680221
779	2.8590473461548442	1.358306334481779	0.0	0.0	0.0	0.0	2.045331257686326	2.045331257686326	2.045331257686326	0.0	0.0	0.0	1.358306334481779	0.0	0.0	2.045331257686326	6.024972244533755	3.914044145709919	1.358306334481779	1.358306334481779	2.508814135210839	0.0	0.0	0.0	482	1019171912100680232
780	2.2994286944391202	1.5662374520340294	0.0	1.5662374520340294	1.5662374520340294	0.0	2.2994286944391202	2.783234914607628	0.0	0.0	1.5662374520340294	0.0	0.0	1.5662374520340294	0.0	2.783234914607628	3.433836750688859	0.0	1.5662374520340294	0.0	0.0	0.0	0.0	0.0	482	1019171912100690074
781	1.595582930260067	3.336247280878436	0.0	0.0	0.0	1.0079726427678102	0.0	3.921737402121463	1.0079726427678102	1.0079726427678102	0.0	0.0	1.595582930260067	0.0	1.0079726427678102	1.0079726427678102	6.244509288690988	3.1840682710372303	1.0079726427678102	2.8209954551487084	2.3346632605598328	0.0	0.0	0.0	482	1019171912100680152
782	2.46743679591911	2.6863265298553496	0.9306394072223556	0.0	0.9306394072223556	0.0	3.0442130913944303	3.5696669576384874	2.209291909350777	0.0	0.9306394072223556	0.0	0.9306394072223556	0.0	0.0	2.209291909350777	6.789736991014587	3.4551400029487276	2.209291909350777	0.9306394072223556	3.5696669576384874	0.0	0.0	0.0	482	1019171912100690563
783	0.7665608961767133	2.8700463239715166	0.0	0.0	0.0	1.633956010320069	0.7665608961767133	4.098269689908894	1.633956010320069	0.0	0.0	0.7665608961767133	1.927835171398084	1.633956010320069	0.0	2.5627838984762636	6.536961400227137	3.6110960525532345	1.927835171398084	3.1232201324113205	2.8700463239715166	0.7665608961767133	1.633956010320069	0.0	482	1019171912100690560
784	1.5749078157913108	1.7965793567750434	0.0	0.5799439175991273	0.0	0.5799439175991273	0.0	1.7965793567750434	0.5799439175991273	0.0	0.0	0.0	0.5799439175991273	0.9924655634506452	0.0	2.4470819720717834	4.8433961897097655	2.3098540365528604	1.5749078157913108	2.4470819720717834	1.3128820376867345	0.0	0.0	0.0	482	1019171912100680053
785	1.6240878295912102	2.3687527545069607	0.0	0.0	0.0	1.6240878295912102	1.6240878295912102	0.0	0.0	0.0	0.0	0.0	1.6240878295912102	2.8574667578375874	0.0	1.6240878295912102	2.3687527545069607	1.6240878295912102	1.6240878295912102	0.0	0.0	0.0	0.0	0.0	482	1019171912100680130
786	2.5215813417380057	1.9430837362219473	0.0	0.0	0.0	1.5344822913430642	0.9623063983413793	0.0	0.9623063983413793	0.0	0.0	0.0	2.261136371421792	0.9623063983413793	1.9430837362219473	3.630063812510942	4.681391901175944	0.9623063983413793	0.9623063983413793	3.253354079998302	2.261136371421792	0.0	0.0	0.0	482	1019171912100680137
787	3.4140196803354614	0.0	0.0	0.0	0.0	0.0	0.0	3.4140196803354614	2.543389967046233	0.0	0.0	0.0	0.0	0.0	0.0	0.0	5.623390488624261	2.543389967046233	0.0	2.543389967046233	2.543389967046233	0.0	0.0	0.0	482	1019171912200680155
788	2.365471561385009	2.708764236508088	0.0	0.0	0.0	3.218226492498945	1.914107949546612	2.365471561385009	2.9858679272578557	0.0	0.0	0.0	0.0	1.914107949546612	0.0	2.708764236508088	6.295109498987255	3.7505670484062397	1.914107949546612	4.9103716744262265	3.593978565631933	1.914107949546612	0.0	0.0	482	1019171912200680113
789	2.680279464352	3.643374382230893	0.0	1.2341641427788423	1.2341641427788423	0.0	0.7452158736258889	2.1313014891245996	0.7452158736258889	0.0	1.2341641427788423	0.0	0.7452158736258889	0.7452158736258889	0.0	0.7452158736258889	4.624561674538942	1.8894347084866263	1.2341641427788423	3.4781144752572	0.7452158736258889	1.8894347084866263	0.7452158736258889	0.0	482	1019171912100520348
790	3.250415418080714	3.6568702411854233	0.0	1.3496119922171288	0.0	0.0	0.0	3.4679097068968665	0.0	0.8271831922794527	0.0	0.8271831922794527	0.0	1.3496119922171288	0.8271831922794527	0.0	4.998588867927166	1.7323359177176587	2.9942105793260314	3.5654814615961996	0.0	1.3496119922171288	0.0	0.0	482	1019171912100520332
791	2.840994660468704	2.177259735290296	0.0	0.0	0.9112959092149022	1.8648110807013543	0.0	3.0082489591588653	0.9112959092149022	0.0	0.9112959092149022	0.0	0.0	1.465435535170204	0.0	2.433939733091798	5.312966476455042	2.177259735290296	2.177259735290296	3.0082489591588653	1.465435535170204	0.0	0.0	0.0	482	1019171912100680119
792	1.6163985036617579	1.249379287346404	0.0	0.0	0.0	1.249379287346404	0.0	0.7559092731183695	0.7559092731183695	0.0	0.0	0.0	0.0	2.7025610491222274	0.7559092731183695	0.7559092731183695	2.5412345548711106	2.151689303688974	0.7559092731183695	2.5412345548711106	0.7559092731183695	0.7559092731183695	0.0	0.0	482	1019171912100680132
793	3.0130134737723195	4.29022401491152	0.0	0.0	0.0	1.4689075887435	0.0	3.2987478327944877	1.4689075887435	0.0	0.0	0.0	0.0	0.0	0.0	0.9138457198656418	5.553703778507458	3.162943045928703	2.656351372162014	3.537138578922793	0.9138457198656418	0.0	0.0	0.0	482	1019171912100680120
794	2.845729152528857	2.845729152528857	0.0	1.6148968997492927	0.0	0.0	0.0	3.209701082747062	0.0	0.0	0.0	0.0	0.0	2.0336329019992805	0.0	1.0225088264489424	5.5672772526117615	3.039162939168199	0.0	3.039162939168199	0.0	2.3577755560848037	0.0	1.0225088264489424	482	1019171912100530797
795	3.492728954442178	3.772962883334789	0.0	0.6810831407745643	0.0	0.6810831407745643	0.0	0.6810831407745643	1.4905851038932303	0.6810831407745643	0.0	0.0	0.6810831407745643	1.7711977451935053	0.0	1.4905851038932303	5.7574017129780595	2.9329632548345024	2.542690035445768	3.772962883334789	1.4905851038932303	0.0	1.141881427918326	0.0	482	1019171912100680134
796	3.017008577479102	3.250029049196595	0.0	0.0	0.0	0.0	0.0	1.2743957084075688	0.0	0.0	0.0	0.0	0.0	1.2743957084075688	0.0	0.773563766940269	4.977644309751443	1.9403357264413235	2.3942189441084065	4.2814513547786905	0.773563766940269	0.773563766940269	0.773563766940269	0.0	482	1019171912100680092
797	4.229497309536877	2.332305742438247	0.0	0.0	0.853771479742139	1.3865010461461633	0.853771479742139	1.7746953616134453	0.853771479742139	0.0	0.853771479742139	0.0	0.853771479742139	1.7746953616134453	0.0	0.853771479742139	5.554941585095545	3.0470100254576504	2.546787069681611	4.099664114413441	0.0	0.853771479742139	0.0	0.0	482	1019171912100680079
798	3.3646801439401997	4.40269941118357	0.0	0.0	0.0	0.0	0.0	2.0357141078340364	2.0357141078340364	0.0	0.0	0.0	0.0	1.3505697597292932	0.0	3.129388677014069	6.294738522359561	4.174039616286716	2.4983490474925785	5.000115565303852	1.3505697597292932	1.3505697597292932	0.0	0.0	482	1019171912100680126
799	3.3454236294114303	2.0196060886080223	0.0	1.0131002858712075	0.0	0.0	0.0	1.6024032465350562	0.0	0.0	0.0	0.0	0.0	2.6067306870275493	1.6024032465350562	0.0	4.194570953533015	2.3428318309033522	2.6067306870275493	2.8297402558857385	1.0131002858712075	0.0	0.0	0.0	482	1019171912100680143
800	1.6172212165333961	2.3605528916084824	0.7564072497784522	1.250086676156545	0.7564072497784522	3.3162357385919936	0.7564072497784522	1.9096249897076472	3.21277829926707	0.0	0.7564072497784522	0.0	1.9096249897076472	0.7564072497784522	0.0	1.250086676156545	4.9693925914407915	3.3162357385919936	1.6172212165333961	3.5032442134433204	2.3605528916084824	0.0	1.250086676156545	0.0	482	1019171912100680083
801	4.31187114074273	2.93675038467435	0.0	1.076883620788427	0.0	1.076883620788427	0.0	4.140951777408513	1.6865896838561913	0.0	0.0	0.0	1.076883620788427	1.6865896838561913	1.6865896838561913	2.1138416220550034	6.277124409661234	4.390292126485674	2.4430490485514094	4.899481927427745	0.0	1.6865896838561913	0.0	0.0	482	1019171912100680096
802	2.329978284193256	1.5916741073720453	0.0	0.0	1.0050366298999245	1.0050366298999245	0.0	0.0	0.0	0.0	1.0050366298999245	0.0	0.0	3.468576088896797	0.0	0.0	3.9162781267370548	2.0075483663439577	1.0050366298999245	2.329978284193256	1.0050366298999245	0.0	0.0	0.0	482	1019171912100680144
803	0.0	0.0	0.0	2.065720183540022	1.3747415656367217	0.0	0.0	1.3747415656367217	0.0	0.8452750757813492	1.3747415656367217	0.0	2.5309805350518904	4.012169785945973	2.065720183540022	0.0	0.0	2.065720183540022	0.8452750757813492	0.0	0.0	0.8452750757813492	0.0	1.3747415656367217	432	1019171912100720734
804	0.0	0.0	0.0	0.5288691691210998	1.2193349089859944	0.5288691691210998	0.0	0.9150203595266894	1.6843650827514338	0.0	1.2193349089859944	0.5288691691210998	3.7439823130848255	3.2346789600489285	2.933944143108323	0.5288691691210998	0.0	1.6843650827514338	0.0	0.9150203595266894	0.5288691691210998	0.9150203595266894	0.0	0.5288691691210998	438	1019171912200570524
805	1.2061742334131595	3.433543552243937	0.7256320346759849	1.2061742334131595	0.0	0.7256320346759849	0.0	0.7256320346759849	0.7256320346759849	0.0	0.0	0.0	0.7256320346759849	1.566023467125956	1.2061742334131595	2.4790686977455096	2.4790686977455096	4.9873377490045225	0.0	2.2991712360029988	0.7256320346759849	2.9138466696526075	0.0	0.0	482	1019171912100690634
806	1.505573120633468	0.0	0.0	0.9408712713776498	1.910372585684094	0.0	0.9408712713776498	0.9408712713776498	0.0	0.0	1.910372585684094	0.9408712713776498	2.2261228037067524	0.9408712713776498	0.9408712713776498	0.0	3.6955411101631386	1.505573120633468	1.505573120633468	0.0	0.0	1.505573120633468	0.0	1.505573120633468	296	1019171912100560698
807	0.5367998141025961	1.8892809136944206	0.0	2.203516641647018	1.4869735770067443	0.9271392897127881	0.0	1.8892809136944206	0.5367998141025961	0.0	1.4869735770067443	0.0	2.054937442557009	2.680101674387406	1.2340430375737905	0.9271392897127881	4.500549860628704	2.869972541703963	0.5367998141025961	0.9271392897127881	0.5367998141025961	1.7021053800751822	0.5367998141025961	0.5367998141025961	482	1019171912100690613
808	0.0	2.7130903671544493	0.6937406963075872	1.7948890189556508	0.0	1.7948890189556508	0.0	2.234143122179035	0.6937406963075872	0.6937406963075872	0.0	0.0	3.072048063937828	2.234143122179035	0.6937406963075872	0.6937406963075872	3.67038343035307	3.2697225040176368	0.6937406963075872	0.0	0.6937406963075872	1.1602386225569552	0.6937406963075872	0.0	482	1019171912100690333
809	0.6775706125927431	1.998997240715805	1.7645909922164722	0.0	0.6775706125927431	0.0	0.0	1.7645909922164722	0.0	0.6775706125927431	0.6775706125927431	0.0	0.0	1.484567361891523	0.6775706125927431	1.1367743133995483	1.998997240715805	3.484209100188341	0.0	1.7645909922164722	0.0	2.200587487841269	0.6775706125927431	0.0	482	1019171912100690569
810	0.0	1.694366781474896	0.8035985003875923	0.8035985003875923	1.694366781474896	0.8035985003875923	0.0	0.0	0.0	0.0	1.694366781474896	0.0	0.8035985003875923	1.694366781474896	0.0	0.0	1.9934198294716652	2.4522517598952405	0.8035985003875923	1.694366781474896	0.0	0.0	1.3166663616417025	0.0	482	1019171912100690518
811	0.0	2.75947530112119	0.0	1.2885799406266567	1.2885799406266567	0.0	0.0	0.0	0.0	0.0	1.2885799406266567	0.0	1.2885799406266567	2.4137631654831937	0.0	1.2885799406266567	2.4137631654831937	4.076526864670407	0.0	1.958192954434754	1.2885799406266567	1.958192954434754	0.0	0.0	482	1019171912100690616
812	0.8505000717569099	2.7272410316879987	0.0	2.0746778128975825	0.8505000717569099	0.0	0.0	0.0	0.0	0.8505000717569099	0.8505000717569099	0.0	0.0	2.0746778128975825	1.381976389025571	2.3264306698800374	4.902678014560373	4.023201283527714	1.381976389025571	2.3264306698800374	0.8505000717569099	1.7695083354286854	0.8505000717569099	0.0	482	1019171912100690580
813	0.0	3.001959930367779	0.0	1.460857286546777	1.460857286546777	0.0	0.0	0.0	0.0	0.0	1.460857286546777	0.0	0.0	2.171667293209592	0.0	1.460857286546777	2.171667293209592	1.460857286546777	0.0	1.460857286546777	1.460857286546777	2.645737774028517	0.0	0.0	482	1019171912100690602
814	0.0	0.0	0.0	0.0	2.0745562562947932	2.0745562562947932	0.0	2.8922543756169516	2.0745562562947932	0.0	2.0745562562947932	0.0	0.0	2.0745562562947932	0.0	0.0	5.049695397110349	2.8922543756169516	0.0	0.0	0.0	2.0745562562947932	0.0	0.0	296	1019171912100560605
815	0.7617632489491011	0.7617632489491011	0.0	1.2576885365980146	0.7617632489491011	0.0	0.0	1.2576885365980146	1.919243443057315	0.0	0.7617632489491011	0.0	0.0	2.1627927647185055	1.919243443057315	1.2576885365980146	4.2007743766721815	2.7146836507716157	0.7617632489491011	1.6260582510956636	0.0	2.7146836507716157	0.7617632489491011	1.6260582510956636	296	1019171912100550371
816	0.0	0.7068486023915687	0.7068486023915687	0.0	1.534412462314439	0.0	0.7068486023915687	2.991786256944319	0.7068486023915687	0.0	1.534412462314439	0.0	0.0	1.179173165602457	0.0	0.0	5.6709125148334705	2.056990607874638	1.534412462314439	0.7068486023915687	0.7068486023915687	0.7068486023915687	0.7068486023915687	0.0	296	1019171912100550522
817	0.0	1.465257373491733	0.0	1.7433726327173773	0.6663406848678805	0.6663406848678805	0.6663406848678805	1.1204082320841948	0.0	0.0	0.6663406848678805	0.0	1.1204082320841948	1.465257373491733	1.1204082320841948	1.1204082320841948	2.3531247720266655	1.7433726327173773	0.0	1.7433726327173773	0.0	1.1204082320841948	0.6663406848678805	0.0	296	1019171912100690424
818	0.6427258257532343	0.0	0.0	1.4242926143881787	0.6427258257532343	1.4242926143881787	0.0	1.698265154512047	1.0858002346100135	0.0	0.6427258257532343	0.0	1.698265154512047	3.235595910826451	1.4242926143881787	0.0	5.161852514377132	1.698265154512047	1.0858002346100135	0.0	0.0	2.725253081497955	0.0	1.0858002346100135	296	1019171912100550286
819	0.0	1.950269492242739	0.0	0.9670375222645919	0.9670375222645919	1.5408430186317668	0.0	1.5408430186317668	0.0	0.0	0.9670375222645919	0.0	1.5408430186317668	2.268820466832055	1.5408430186317668	0.9670375222645919	2.529599059287369	2.529599059287369	0.9670375222645919	1.5408430186317668	0.0	1.5408430186317668	0.0	0.0	482	1019171912100690503
820	0.0	2.5413531793543376	0.0	1.6164950207626034	1.2494622722013269	1.6164950207626034	0.755967687773612	0.0	0.0	0.0	1.2494622722013269	0.0	1.2494622722013269	2.151800300947154	0.755967687773612	0.755967687773612	1.9088343477737253	2.5413531793543376	0.755967687773612	1.9088343477737253	0.755967687773612	3.502261758160654	0.755967687773612	0.0	482	1019171912100690433
821	0.0	2.6112456847527454	0.0	1.9709189448673694	1.6736165978112865	1.6736165978112865	0.0	0.0	0.7908090236099913	0.0	1.6736165978112865	0.0	0.0	2.4276775310515566	0.0	0.7908090236099913	1.298710335898355	2.217299516907237	0.0	0.7908090236099913	0.7908090236099913	2.217299516907237	0.0	0.7908090236099913	482	1019171912100690516
822	0.0	3.3228562881221078	0.0	1.372601701181905	1.0423506449501028	0.0	0.6133339449639299	1.867482058667474	1.0423506449501028	0.0	1.0423506449501028	0.0	1.372601701181905	1.6411581917772333	0.6133339449639299	2.0630687059906827	5.6667648889301825	4.2885550899987885	0.0	3.244376466766326	1.0423506449501028	1.6411581917772333	1.0423506449501028	0.0	482	1019171912100690594
823	0.7718764006081446	0.0	0.0	0.7718764006081446	0.7718764006081446	1.642686515331864	0.0	2.390924845644374	1.2720102107610725	0.0	0.7718764006081446	0.0	0.7718764006081446	2.735503352877351	1.9373280252409633	1.2720102107610725	4.427417442818062	1.642686515331864	1.9373280252409633	0.7718764006081446	0.0	3.350123623850786	0.7718764006081446	0.0	296	1019171912100560516
824	0.7029127404402049	3.2911660237358347	2.2529991455003753	2.0492611822409104	1.1734957855068502	0.7029127404402049	0.0	0.7029127404402049	0.0	0.0	1.1734957855068502	0.0	0.0	2.2529991455003753	0.7029127404402049	5.201002975894601	4.398433366704609	3.2911660237358347	0.0	1.8119443089414522	0.7029127404402049	1.5277528448731377	0.7029127404402049	0.7029127404402049	482	1019171912100690419
825	0.0	0.0	0.0	0.9747095561636234	1.5511424197875345	1.9618961145291018	0.9747095561636234	1.9618961145291018	0.0	0.0	1.5511424197875345	0.9747095561636234	0.9747095561636234	2.9554464630154684	0.0	0.0	4.199626746402021	3.124653053416822	0.0	0.0	0.0	0.9747095561636234	0.9747095561636234	1.5511424197875345	296	1019171912100550466
826	0.7098931539699823	3.3073646422208727	1.8248622903295273	2.7487074073026645	0.0	1.5395553502967967	0.0	2.2672654639620027	0.0	0.0	0.0	0.0	3.4816770804549004	1.1835601624819876	0.7098931539699823	1.1835601624819876	3.905449626647973	4.578008029238303	1.8248622903295273	2.0629557428879903	0.7098931539699823	1.8248622903295273	0.7098931539699823	0.7098931539699823	482	1019171912100690620
827	0.6579517022214209	0.6579517022214209	0.0	2.33482167203835	0.0	2.6324003157146794	0.0	2.159320837257049	0.6579517022214209	0.6579517022214209	0.0	1.1081441824413385	2.7609466018122704	3.1842441110202624	1.7274253607264884	0.0	4.241311399922147	1.4507612907753518	0.0	1.1081441824413385	1.4507612907753518	3.1842441110202624	1.7274253607264884	1.4507612907753518	296	1019171912100560508
828	0.0	1.3851979325407264	0.0	2.3306142691334384	1.3851979325407264	0.8528290139701112	0.8528290139701112	2.0786630585304375	1.3851979325407264	0.0	1.3851979325407264	0.0	2.7316769564693475	3.04515472231708	0.8528290139701112	0.0	2.0786630585304375	2.896913442638472	0.8528290139701112	2.0786630585304375	1.3851979325407264	3.710457597232754	0.0	1.7732017280069792	296	1019171912100550263
829	0.0	0.6615063191628748	0.0	0.0	0.6615063191628748	1.734192814198429	0.0	1.1133447829152365	0.6615063191628748	0.0	0.6615063191628748	0.0	2.9965331915628726	1.9666764039678395	0.0	1.1133447829152365	5.402690147500927	3.5913122067102083	0.6615063191628748	1.734192814198429	0.0	2.16684380559508	0.6615063191628748	0.0	482	1019171912100690464
830	0.8183155622823999	3.5468134335763137	1.3372497809301767	1.3372497809301767	0.0	1.3372497809301767	0.0	2.82919355831238	0.8183155622823999	0.0	0.0	0.0	0.8183155622823999	2.019126817016393	0.0	4.09002901453011	3.1099388125064307	4.978828907486246	0.0	2.019126817016393	0.0	2.2680540149029245	1.3372497809301767	0.0	482	1019171912100690510
831	0.0	0.0	0.0	1.6202280061507062	0.0	0.0	0.0	0.0	1.6202280061507062	0.0	0.0	0.0	2.8525399553119724	2.3641444246023897	0.0	0.0	0.0	3.2167566786328248	2.8525399553119724	1.6202280061507062	0.0	3.2167566786328248	0.0	1.6202280061507062	296	1019171912100560327
832	0.0	0.0	0.0	2.01650283482131	0.0	1.7810720342344903	0.6863469191657404	1.7810720342344903	0.0	0.0	0.0	0.0	2.2188499460251556	2.5542521999861996	1.7810720342344903	0.0	5.42744031162513	0.0	1.7810720342344903	1.1495242743575205	0.0	2.396276122132333	0.0	1.1495242743575205	296	1019171912100550390
833	1.0169215862942924	0.0	1.0169215862942924	2.348908176690101	2.0253085283433676	2.0253085283433676	0.0	2.0253085283433676	0.0	0.0	2.0253085283433676	1.0169215862942924	1.6074807956021662	2.836242982186946	2.0253085283433676	1.0169215862942924	6.033127250907173	1.6074807956021662	1.6074807956021662	0.0	1.0169215862942924	2.613055876512005	1.0169215862942924	0.0	296	1019171912100550351
834	0.0	1.5869467801073338	0.0	0.0	0.0	0.0	0.0	0.0	0.0	0.0	0.0	0.0	0.0	1.5869467801073338	0.0	0.0	3.4621367780448	3.4621367780448	0.0	0.0	0.0	2.8099056374954356	0.0	0.0	482	1019171912100690454
835	1.0374000756371011	2.055742705707195	1.6346168719953889	2.646767955344975	2.055742705707195	1.0374000756371011	0.0	1.6346168719953889	0.0	0.0	2.055742705707195	0.0	0.0	2.055742705707195	0.0	1.0374000756371011	3.8760581779589147	1.0374000756371011	1.6346168719953889	1.0374000756371011	0.0	2.646767955344975	1.0374000756371011	0.0	482	1019171912100690380
836	0.0	2.9279117581236958	0.0	0.0	0.7944810917962075	0.0	0.0	0.0	0.0	0.0	0.7944810917962075	0.0	0.7944810917962075	2.6185144565900584	0.7944810917962075	1.3038723932179244	2.2241227424990444	4.328821300067816	0.7944810917962075	1.3038723932179244	0.0	1.679586049588334	0.0	0.0	482	1019171912100690451
837	0.0	3.260697626181541	1.3566010512644022	0.8322060583721016	0.0	0.0	0.0	1.3566010512644022	0.0	0.0	0.0	0.0	1.3566010512644022	1.7403737805267245	0.8322060583721016	1.3566010512644022	1.7403737805267245	3.3736299632914317	0.0	0.0	0.0	2.2933789330474807	0.0	0.0	482	1019171912100690489
838	1.0342600814085305	2.051089780803204	0.0	0.0	1.0342600814085305	0.0	1.0342600814085305	2.376360384034572	0.0	0.0	1.0342600814085305	0.0	1.0342600814085305	2.376360384034572	0.0	2.051089780803204	4.923423213351986	3.383022257775597	0.0	1.6304641673876028	1.6304641673876028	0.0	0.0	1.0342600814085305	482	1019171912100690525
839	1.418118827226328	2.942884731112755	0.0	1.418118827226328	1.418118827226328	0.0	0.0	1.418118827226328	1.418118827226328	0.0	1.418118827226328	0.0	0.0	2.5890694772416	0.0	2.1192686874189786	4.507210299304281	3.667503623226835	0.0	2.1192686874189786	0.0	2.1192686874189786	0.0	0.0	482	1019171912200690591
840	0.0	3.05028053178925	0.0	0.7894145992993453	1.671347274900597	1.671347274900597	0.0	0.7894145992993453	0.0	0.0	1.671347274900597	0.0	3.283992276708755	1.9684564962875628	1.671347274900597	0.0	5.1388771603413295	2.608480697163441	0.7894145992993453	1.9684564962875628	0.0	1.9684564962875628	0.7894145992993453	0.0	296	1019171912100690397
841	0.0	2.400558947690126	0.7768166540282462	0.0	0.0	0.7768166540282462	0.0	0.0	0.0	0.7768166540282462	0.0	0.0	0.0	2.891441621255911	0.0	1.2789911936346643	2.583380217606305	2.191161738379614	0.0	0.0	0.0	2.191161738379614	1.2789911936346643	0.0	482	1019171912100690369
842	0.0	0.0	1.028108340923726	2.8552105602599065	2.041959778264069	1.6223198939399388	0.0	2.63151002849978	1.6223198939399388	0.0	2.041959778264069	0.0	2.8552105602599065	3.0488359432421954	2.366642273165683	0.0	5.609105773204973	1.028108340923726	1.6223198939399388	1.6223198939399388	0.0	2.63151002849978	1.028108340923726	0.0	296	1019171912100550399
843	0.880252256478859	2.7834314764842887	0.0	0.0	1.4229833521117072	0.0	0.0	1.4229833521117072	0.0	0.0	1.4229833521117072	0.0	1.8164323326535181	2.595547275734113	0.880252256478859	0.880252256478859	2.3794783497052885	4.285057162869951	0.880252256478859	2.1252505303767912	0.0	2.3794783497052885	0.0	0.0	482	1019171912100690413
844	0.0	2.6804959822192846	0.0	2.33858755693234	2.6804959822192846	1.8896220077788795	0.0	2.956698515756327	0.0	0.0	2.6804959822192846	0.0	1.8896220077788795	3.1884236954963616	0.0	0.0	3.1884236954963616	1.8896220077788795	0.0	0.0	0.0	1.2343116346984235	0.0	0.0	482	1019171912100690375
845	1.38997455151269	3.309477908354723	0.0	0.8562848132877348	1.38997455151269	0.0	0.0	1.778675743806996	0.8562848132877348	0.0	1.38997455151269	0.0	0.8562848132877348	2.3368122162366776	0.8562848132877348	1.38997455151269	3.8852126611920412	4.410019286999318	0.0	2.0845681527818654	0.0	3.527922805618534	0.8562848132877348	0.0	482	1019171912100690468
846	0.0	2.9527868749299686	0.0	1.320957298033495	0.8066615623984078	0.0	0.0	1.320957298033495	0.0	0.0	0.8066615623984078	0.0	0.8066615623984078	0.8066615623984078	0.8066615623984078	0.8066615623984078	5.020799277869129	2.6424968911942672	1.320957298033495	0.8066615623984078	0.0	1.9987864018273507	0.8066615623984078	0.0	482	1019171912100690470
847	0.0	0.0	0.6227539396473166	1.659580648109939	0.0	2.256612739652119	0.0	2.677647378985129	0.0	0.0	0.0	0.0	0.0	3.003161828098905	1.056322296302516	0.0	4.352844755690572	1.659580648109939	2.256612739652119	1.389255720876225	1.389255720876225	1.8871581203101768	1.056322296302516	0.0	296	1019171912100550413
848	0.7536529264683806	1.9046675981278234	0.0	1.6126684442684727	0.7536529264683806	1.2461728001712629	0.0	1.2461728001712629	0.7536529264683806	0.0	0.7536529264683806	0.7536529264683806	3.206749269339622	1.9046675981278234	0.7536529264683806	1.6126684442684727	4.182010017830738	1.9046675981278234	0.0	0.0	0.7536529264683806	2.1473987807466703	0.0	0.7536529264683806	296	1019171912100690440
849	1.1713010493043365	2.97944169555061	0.701392506434578	0.0	2.046270223031667	0.701392506434578	0.0	0.701392506434578	0.701392506434578	0.0	2.046270223031667	0.701392506434578	2.046270223031667	1.1713010493043365	0.701392506434578	2.046270223031667	2.97944169555061	3.377276913243895	0.701392506434578	1.1713010493043365	0.701392506434578	1.5251771826709657	0.0	0.0	482	1019171912100690392
850	0.0	2.206096982860486	0.0	0.784797533428613	2.5993067553161504	0.784797533428613	0.784797533428613	1.9602900534826504	0.784797533428613	0.0	2.5993067553161504	0.784797533428613	0.0	1.9602900534826504	0.0	1.9602900534826504	1.2902480600220143	4.253328482920234	0.0	0.784797533428613	0.0	0.784797533428613	0.784797533428613	0.0	482	1019171912100690421
851	0.751290391671745	1.6087587498235392	0.0	0.751290391671745	0.751290391671745	1.9004093252208072	1.242813142820396	0.751290391671745	0.0	0.751290391671745	0.751290391671745	0.0	2.9695608173388948	2.531839122863737	0.0	1.242813142820396	3.8743991159889517	1.9004093252208072	0.751290391671745	0.751290391671745	0.0	0.751290391671745	0.0	0.0	296	1019171912100690415
852	0.0	0.7424669357729498	1.2302450740814357	2.8191179307446723	2.332909879833021	2.6745224772253593	0.0	3.1821218405957667	0.0	0.0	2.332909879833021	0.0	1.5941197834493532	1.5941197834493532	2.332909879833021	0.0	0.0	3.070969068825865	1.5941197834493532	1.2302450740814357	0.7424669357729498	2.332909879833021	1.2302450740814357	0.0	296	1019171912100550677
853	0.7938266487385052	0.0	0.7938266487385052	2.2229077846633656	1.3029527916433665	3.05947088361006	0.0	3.05947088361006	0.0	0.0	1.3029527916433665	0.0	0.0	1.9762416166073404	1.67852285809073	0.0	0.0	2.6172203280332695	2.6172203280332695	0.0	0.0	1.67852285809073	0.0	0.0	296	1019171912100720247
854	0.0	0.0	1.8496367578265254	2.908858193578932	2.2945888275060713	2.6341723844355744	2.2945888275060713	1.8496367578265254	0.0	0.0	2.2945888275060713	0.0	0.0	1.8496367578265254	2.2945888275060713	0.0	1.2029173815595247	2.6341723844355744	1.2029173815595247	1.2029173815595247	0.0	2.6341723844355744	0.0	0.0	296	1019171912100710351
855	0.0	1.814137463427203	1.1752030646429048	2.866162848615224	2.866162848615224	2.5928723720161067	0.7040958175802792	2.255422155140946	0.0	0.0	2.866162848615224	0.0	0.0	2.051586700812494	2.5928723720161067	0.0	0.0	2.255422155140946	1.1752030646429048	0.0	0.0	2.7359791526555175	0.0	0.7040958175802792	296	1019171912100720338
856	0.0	0.0	0.0	2.2117928302978065	1.9656937083368344	2.2117928302978065	0.0	3.3846736621922076	0.0	0.0	1.9656937083368344	0.0	0.0	1.2945486344444006	1.2945486344444006	1.2945486344444006	0.7878513291368251	0.0	0.7878513291368251	0.0	0.0	1.9656937083368344	0.0	0.0	296	1019171912100710131
857	0.0	0.0	2.083627484377513	3.1853577554325314	1.3892133966026448	3.1853577554325314	1.3892133966026448	2.083627484377513	0.8557339193006351	0.0	1.3892133966026448	0.0	0.0	0.8557339193006351	0.0	0.0	0.8557339193006351	1.3892133966026448	2.083627484377513	1.3892133966026448	0.0	1.3892133966026448	0.0	0.8557339193006351	296	1019171912100710341
858	0.0	0.0	1.3062784567505341	1.6823673044063596	3.0643895119249027	3.186128567629389	0.0	3.499679397202572	0.0	0.7961939583048011	3.0643895119249027	0.0	2.4380488493460715	2.2273004064410333	3.402542195823211	0.0	0.7961939583048011	1.9804112827923255	0.0	0.7961939583048011	0.0	3.298389514046323	0.0	0.0	296	1019171912100720355
859	0.6859711609237862	0.6859711609237862	2.3954719832757823	2.3954719832757823	2.695784794564655	2.9442269704920263	0.0	2.8253472224961453	0.6859711609237862	0.0	2.695784794564655	0.0	2.0157554958757804	2.3954719832757823	2.5534284974535226	0.6859711609237862	0.6859711609237862	3.0540522557687892	1.4989420450776936	0.0	0.0	3.847321568521565	0.0	0.0	296	1019171912100710122
860	0.0	1.3285824155902144	0.8121111381014812	2.256676837967477	1.3285824155902144	3.2193338592465333	1.3285824155902144	3.0972380183312347	0.0	0.0	1.3285824155902144	0.0	0.8121111381014812	1.7081150617672052	0.8121111381014812	0.0	0.0	2.256676837967477	0.8121111381014812	0.8121111381014812	0.8121111381014812	2.256676837967477	0.0	0.0	296	1019171912100720354
861	0.5853554547888554	0.5853554547888554	1.3226353351651843	2.4603959512624343	2.8083651592098144	3.8084493137160886	0.5853554547888554	3.0885027805535294	0.0	0.0	2.8083651592098144	0.0	0.0	1.000589390972261	2.00088399618798	0.0	0.0	2.4603959512624343	1.3226353351651843	0.0	0.5853554547888554	3.001031276238989	1.000589390972261	0.0	296	1019171912100710160
862	1.486895871350017	0.0	0.0	0.0	3.0376300355715995	2.203422064934352	0.0	2.203422064934352	0.0	0.0	3.0376300355715995	0.0	0.0	2.203422064934352	3.0376300355715995	0.0	0.0	2.6799997189965548	2.203422064934352	1.486895871350017	0.0	1.486895871350017	0.0	0.0	296	1019171912100710203
863	0.0	0.0	1.1774703444658363	2.2586380748698396	1.8170488489825303	2.8696724553906177	0.0	3.551551258060268	0.0	0.0	1.8170488489825303	0.0	0.7056676174317812	1.1774703444658363	2.0546734687903085	0.0	0.0	2.2586380748698396	1.1774703444658363	0.0	0.0	2.2586380748698396	0.7056676174317812	0.0	296	1019171912100710193
864	0.0	0.0	0.8499541775306861	1.3812209842688745	1.7686421140220108	3.9489732615117408	0.8499541775306861	3.409977957228696	0.0	0.0	1.7686421140220108	0.0	2.5396953451496103	1.3812209842688745	3.173836891606758	0.0	0.0	2.891331573491495	2.0737430256020524	0.0	0.8499541775306861	3.173836891606758	0.8499541775306861	0.0	296	1019171912100710169
865	0.0	0.0	1.673668541070846	2.4277391285084393	2.567559517092007	2.812124774541002	0.0	3.0211786715428475	0.0	0.0	2.567559517092007	0.0	0.0	1.4020049819586287	2.099420403357333	0.0	0.0	2.695018281705799	1.0670356035437594	1.0670356035437594	0.0	1.9021931955508367	0.6299971897663225	0.0	296	1019171912100710179
866	0.0	0.0	1.1657412542952303	2.0386859964819606	1.8019735867434532	3.4525791560228125	1.1657412542952303	3.2786378146141884	0.6975445705255297	0.0	1.8019735867434532	0.0	1.8019735867434532	2.5786823214363577	1.1657412542952303	0.0	0.0	2.851483769577899	1.5186493605994704	1.1657412542952303	0.0	2.5786823214363577	0.0	0.6975445705255297	296	1019171912100710261
867	0.0	0.0	0.0	1.7655006201910937	3.0355814599798254	2.2015960255826172	0.0	3.0355814599798254	0.0	0.0	3.0355814599798254	0.0	0.0	1.7655006201910937	3.405948575006857	0.0	0.0	3.2326175543729523	1.1374771535970905	1.1374771535970905	0.0	1.1374771535970905	0.0	0.0	296	1019171912100710190
868	0.0	0.8647326066710819	1.401632788471342	3.06850213690662	2.567061731811886	1.7920250446635075	1.401632788471342	2.567061731811886	0.0	0.0	2.567061731811886	0.0	0.0	2.098961343964569	1.401632788471342	0.0	0.0	2.7542493440629126	2.098961343964569	0.0	0.0	3.2032044866218534	0.0	0.0	296	1019171912100720246
869	0.0	0.6799331163771216	0.6799331163771216	2.382517406554212	2.5401572079404517	2.8116055964429507	0.0	3.565253357356299	0.0	1.1402099470216958	2.5401572079404517	0.0	0.0	1.4886160065023897	2.0037200244860776	0.0	0.0	0.6799331163771216	3.039978102805921	0.0	0.0	2.0037200244860776	0.0	0.0	432	1019171912100720537
870	0.0	0.7076115449606518	2.2626103126248074	3.1038632453501185	1.5357019354447128	2.993507750745844	0.0	3.2063738825748893	0.0	0.0	1.5357019354447128	0.0	0.0	2.2626103126248074	0.0	0.0	0.0	3.1038632453501185	1.1802728986712265	0.0	0.7076115449606518	3.2063738825748893	0.7076115449606518	0.0	296	1019171912100710155
871	0.0	0.0	0.0	1.6100590069783347	2.1443962678069934	1.2439303305476976	0.0	3.578628503171256	0.0	0.0	2.1443962678069934	0.0	0.7520758247576136	0.7520758247576136	0.0	0.0	0.0	2.3519919363095627	0.7520758247576136	0.0	0.0	2.839542396929564	0.0	0.0	296	1019171912100710173
872	0.0	1.117269220437021	2.1725127363211505	2.1725127363211505	0.0	1.117269220437021	0.0	2.5052401506561135	0.0	0.0	0.0	0.0	0.0	0.0	1.7392947643279857	0.0	0.0	1.7392947643279857	0.0	0.0	0.0	1.117269220437021	0.0	0.0	296	1019171912100710381
873	0.0	0.0	1.6428408316667202	2.182057362390926	1.2721432281850646	2.881352216686163	0.7719704681247438	3.2465913674132834	0.0	0.0	1.2721432281850646	0.7719704681247438	0.0	0.7719704681247438	1.6428408316667202	0.0	0.0	2.5736661670652623	2.881352216686163	0.0	0.0	2.5736661670652623	0.0	0.0	296	1019171912100720298
874	0.0	0.7252726533451448	0.0	1.2056590624938066	1.565421281642938	1.2056590624938066	0.0	0.7252726533451448	0.0	0.0	1.565421281642938	0.0	0.0	2.092906024772396	0.0	0.0	0.0	0.0	0.0	0.0	0.7252726533451448	0.7252726533451448	0.0	0.0	296	1019171912100720379
875	0.0	0.0	2.4475198526043123	2.631625426422881	2.631625426422881	3.76785225508751	0.8011276931062749	2.631625426422881	0.0	0.8011276931062749	2.631625426422881	0.0	0.8011276931062749	1.989084646216495	1.989084646216495	1.313202428657925	0.0	2.941512655508255	1.313202428657925	1.313202428657925	0.0	2.236435373291619	0.0	0.0	296	1019171912100710194
876	0.0	0.7219935161670853	2.471504269225394	1.559922013510046	2.7750794492752946	3.335202472680394	0.0	3.2392415873707687	0.0	0.0	2.7750794492752946	0.0	0.0	2.0865454778361667	2.471504269225394	0.7219935161670853	0.0	2.471504269225394	1.559922013510046	0.0	0.0	3.5098674536510837	0.0	0.0	296	1019171912100720236
877	0.0	0.0	1.1442890420808904	2.6885547988417913	3.046531330443054	3.1485138412845544	0.6827403752905946	3.3331071473249554	1.1442890420808904	1.1442890420808904	3.046531330443054	0.0	0.0	1.1442890420808904	2.936787686410361	0.0	0.6827403752905946	2.0093218821949668	1.4934206939581698	1.774309946724213	0.0	2.936787686410361	0.6827403752905946	0.0	296	1019171912100710224
878	0.0	0.9405017085945896	0.0	2.8942102518113315	1.5050733788960928	1.5050733788960928	0.0	1.5050733788960928	0.0	0.0	1.5050733788960928	0.0	0.0	1.9098063592942152	2.225516228536179	0.9405017085945896	0.0	0.9405017085945896	0.9405017085945896	0.0	0.0	2.7038035382760652	0.9405017085945896	0.0	296	1019171912100710104
879	0.0	0.0	2.4807269937245358	2.4807269937245358	1.3375753678288638	2.976854846224272	0.0	3.110415223364927	0.0	0.0	1.3375753678288638	0.0	0.8185488358792848	1.3375753678288638	0.0	0.8185488358792848	0.0	2.829656564077756	1.3375753678288638	0.0	0.0	3.110415223364927	0.0	0.0	296	1019171912100720130
880	0.0	1.3035435919417098	2.6180517826985072	2.781019058713386	2.6180517826985072	3.8293521287522023	0.0	2.9274317106272307	0.0	0.7942470834793716	2.6180517826985072	0.7942470834793716	0.7942470834793716	0.0	2.2236883658861384	0.7942470834793716	0.0	1.9769825309012925	2.434303327423027	0.0	0.0	3.4954917218128103	0.7942470834793716	0.0	296	1019171912100720369
881	0.0	0.9486465689481883	0.5509307816731385	1.733420687814608	2.0892317160597784	2.9955675043961887	0.0	0.9486465689481883	0.0	0.5509307816731385	2.0892317160597784	0.0	0.0	2.498328957278199	0.5509307816731385	0.0	0.0	1.5160768546392789	0.9486465689481883	0.0	0.0	2.3744205727584458	0.5509307816731385	0.0	296	1019171912100720357
882	1.5828961729061695	0.9984505316616634	0.0	2.582379128193239	1.9976751729913809	2.582379128193239	0.9984505316616634	3.084727361476126	0.5839297067558674	0.0	1.9976751729913809	0.0	0.0	2.99728733733512	1.9976751729913809	0.0	0.0	1.5828961729061695	1.320068533083956	0.0	0.5839297067558674	2.319448146127307	0.9984505316616634	0.0	296	1019171912200720255
883	1.8050135499681017	0.0	0.0	1.8050135499681017	2.5822305302536654	0.0	0.0	2.5822305302536654	0.0	0.0	2.5822305302536654	0.0	0.0	3.879586603227497	2.245339459945454	0.0	0.0	2.8551547264470045	1.168104262742287	0.0	0.0	2.245339459945454	0.0	0.0	296	1019171912100710304
884	0.9507451084516465	0.0	1.5189083982088494	3.3685877138682727	2.7218590942324803	3.906222958300495	0.0	3.0811632608088857	0.0	0.0	2.7218590942324803	0.0	0.9507451084516465	2.50191126482485	0.9507451084516465	0.0	1.5189083982088494	1.925472362148841	1.925472362148841	1.5189083982088494	0.0	3.0811632608088857	0.0	0.0	296	1019171912100710299
885	0.8658309012250293	0.0	1.4031465700636896	2.9220287438610293	2.1008282533632876	3.328589255924234	0.0	0.8658309012250293	0.0	0.0	2.1008282533632876	0.0	0.0	2.353872237948347	1.7937572597474836	0.0	0.0	1.7937572597474836	0.0	0.0	0.0	2.9220287438610293	0.0	0.8658309012250293	296	1019171912100710349
886	0.7532580526232991	0.0	0.0	0.0	0.0	0.7532580526232991	0.0	0.0	0.0	0.0	0.0	0.0	0.0	0.0	0.0	0.0	0.0	0.7532580526232991	0.7532580526232991	0.0	0.0	0.7532580526232991	0.0	0.0	296	1019171912100720244
887	0.0	1.616961190939077	1.249863093628376	2.848367235182977	3.502892450234075	3.5880259712655924	0.7562498477874117	4.074605464888916	0.0	0.0	3.502892450234075	0.7562498477874117	0.7562498477874117	3.1009838623092003	2.9801976619077575	0.0	0.7562498477874117	3.1009838623092003	1.616961190939077	1.249863093628376	0.7562498477874117	2.9801976619077575	1.249863093628376	0.0	296	1019171912100720265
888	0.0	0.0	0.0	1.8015457309012899	0.8707750673434619	2.7656440795521773	0.8707750673434619	1.4099557375242937	1.4099557375242937	0.0	0.8707750673434619	0.0	1.4099557375242937	1.4099557375242937	0.8707750673434619	0.0	0.8707750673434619	1.4099557375242937	1.8015457309012899	0.0	0.0	2.7656440795521773	0.0	0.0	296	1019171912100710181
889	0.0	0.0	2.6227349271505704	2.6227349271505704	0.0	3.6562815734375143	3.3260396630601834	3.3260396630601834	0.0	0.0	0.0	0.0	1.1952161808858044	1.1952161808858044	2.8970384435014944	0.0	1.8397914591329427	0.0	3.6562815734375143	0.0	0.0	2.283736381203641	0.0	0.0	296	1019171912100720385
890	0.6330703537553118	0.0	1.0715732800484739	2.106070956515508	2.27977860478822	1.4073995901170404	0.6330703537553118	1.0715732800484739	1.0715732800484739	0.0	2.27977860478822	0.0	1.0715732800484739	2.106070956515508	0.6330703537553118	0.0	0.6330703537553118	2.4348006910406514	1.679625643150556	0.0	0.0	2.5747696094249153	0.6330703537553118	0.0	296	1019171912100550683
891	0.0	1.6403548192141	2.179205774860086	2.732587551586037	2.5706227770936647	3.3470289201810703	0.7704555330567522	2.878190688051046	0.7704555330567522	0.0	2.5706227770936647	0.0	1.9347932157954366	1.9347932157954366	3.5344507001798138	0.7704555330567522	0.0	1.6403548192141	2.732587551586037	1.6403548192141	0.0	3.6197572629351926	0.0	0.0	296	1019171912100720266
892	0.0	0.0	0.0	1.8797836659909244	0.0	1.8797836659909244	0.0	0.0	0.0	0.0	0.0	0.0	0.0	0.0	2.6691169132174615	0.0	0.0	2.6691169132174615	0.0	0.0	0.0	2.6691169132174615	0.0	0.0	296	1019171912100710150
893	0.0	0.0	3.331664280887504	2.536190856478673	2.6631053891280323	2.0705163357039758	0.0	3.17007317613664	0.616729343663054	1.047391753550465	2.6631053891280323	1.047391753550465	1.047391753550465	2.779752352195987	0.616729343663054	0.0	0.0	2.779752352195987	1.3786142073553083	0.616729343663054	0.616729343663054	2.779752352195987	0.0	0.0	296	1019171912100720185
894	0.0	0.0	2.658576667597642	3.6197015664240926	2.111469160963388	3.6956287124498424	0.7348827945171124	3.6956287124498424	1.2194160719602183	1.2194160719602183	2.111469160963388	0.7348827945171124	0.7348827945171124	0.7348827945171124	1.2194160719602183	0.0	0.0	3.165292467538522	1.8706799700771424	0.7348827945171124	1.8706799700771424	3.836453890935252	0.0	0.0	296	1019171912100720327
895	0.0	0.0	2.91205324426173	3.2456405694244106	0.0	2.91205324426173	0.0	2.092019077478959	0.724814973413218	0.0	0.0	0.724814973413218	0.0	1.8523003956911765	0.0	0.0	0.0	2.2975236489857784	0.724814973413218	0.0	0.0	3.6722438290576913	0.724814973413218	0.0	296	1019171912100720135
896	0.7768563393625764	0.0	1.650847192150217	3.145241505203361	1.650847192150217	2.7456990666567846	0.0	2.1912361832059695	0.7768563393625764	0.0	1.650847192150217	0.0	1.650847192150217	2.5834596307305118	1.946196773001969	0.7768563393625764	1.2790472323251507	0.7768563393625764	0.0	0.0	0.7768563393625764	3.257119181131905	0.0	0.0	296	1019171912100560662
897	0.0	0.0	3.0628260260480973	1.9790856350904873	0.0	1.9790856350904873	0.0	1.3052209284975194	0.0	0.0	0.0	0.0	0.0	0.0	1.3052209284975194	0.0	0.0	1.3052209284975194	0.0	0.0	0.0	1.9790856350904873	0.0	0.0	296	1019171912100720254
898	0.0	0.0	1.3296833808028659	2.9654403649733267	2.009687610956907	2.25812320112342	0.8128986627039514	1.7093844334148107	0.8128986627039514	0.0	2.009687610956907	0.0	1.3296833808028659	2.009687610956907	0.8128986627039514	0.0	0.0	1.3296833808028659	0.0	0.0	0.8128986627039514	1.7093844334148107	0.8128986627039514	0.0	296	1019171912100560663
899	0.0	0.0	0.0	1.5449538553472433	1.9549113504390283	1.9549113504390283	0.0	1.9549113504390283	0.0	0.0	1.9549113504390283	0.0	0.0	0.9700980129035303	1.5449538553472433	0.0	0.9700980129035303	3.2676501160374687	0.0	0.0	0.0	1.9549113504390283	0.0	0.0	296	1019171912100550589
900	0.0	0.8072805926787677	3.426107448469776	2.9540452498902616	1.9998699210737938	3.2092986758567696	0.0	2.643710500589195	0.8072805926787677	0.0	1.9998699210737938	0.0	1.7003196457025365	1.7003196457025365	1.3218240326846875	0.0	0.0	2.9540452498902616	1.3218240326846875	0.8072805926787677	0.0	3.2092986758567696	0.0	0.0	296	1019171912100550714
901	0.9249296441589903	0.0	2.676165817174053	2.86594682864674	2.1998659802090463	3.1838556542445073	1.8858769094642038	2.86594682864674	0.0	0.0	2.1998659802090463	1.4839747981651799	1.8858769094642038	3.0336402852511033	0.9249296441589903	0.9249296441589903	0.0	1.8858769094642038	0.9249296441589903	0.0	0.9249296441589903	3.1838556542445073	0.0	0.0	432	1019171912100720578
902	0.0	0.0	0.0	1.1193990995863303	1.7420619650179576	1.7420619650179576	0.0	0.0	0.0	0.0	1.7420619650179576	0.0	0.0	0.0	0.0	0.0	0.0	0.0	0.0	0.0	0.0	1.1193990995863303	0.0	0.0	296	1019171912100560618
903	0.0	0.0	1.3751305324995544	2.0662020462586383	2.531504076404109	1.3751305324995544	0.0	1.3751305324995544	1.3751305324995544	0.0	2.531504076404109	0.0	0.0	0.0	0.0	1.3751305324995544	0.0	0.0	0.0	0.0	0.0	2.0662020462586383	1.3751305324995544	0.0	296	1019171912100550541
904	0.0	0.0	3.135144912764846	4.224549863589359	3.135144912764846	3.623462524744303	1.6430952885755845	3.135144912764846	0.7721255874997536	0.0	3.135144912764846	1.272362568959057	1.6430952885755845	2.391411542506619	1.6430952885755845	0.7721255874997536	0.0	3.538136001615372	1.9377723698455485	0.7721255874997536	0.0	3.780322021451345	0.0	0.0	296	1019171912100720280
905	1.1732783061563041	1.1732783061563041	1.1732783061563041	1.8116648839860388	2.2526904074724703	2.863181068023083	1.1732783061563041	2.863181068023083	0.0	0.0	2.2526904074724703	0.0	1.1732783061563041	2.863181068023083	2.2526904074724703	0.0	0.0	3.092785043388897	2.5899895394893058	1.1732783061563041	1.8116648839860388	4.005654188763774	1.8116648839860388	0.0	296	1019171912100720320
906	0.0	0.0	2.4971037884949445	4.347402715148668	3.2504716133016767	3.4679668255037583	0.0	3.565538951318283	0.0	0.0	3.2504716133016767	2.2842943712676393	3.128048504011497	2.846796699915532	2.0345701232238076	0.0	0.8272105939233687	2.6825196075171944	0.8272105939233687	1.7323798129416528	2.0345701232238076	4.043084753497119	1.349650146057318	0.0	296	1019171912100730020
907	0.0	0.0	0.0	1.6749020457673751	1.6749020457673751	1.6749020457673751	0.0	1.2998216772614453	0.0	0.0	1.6749020457673751	0.0	0.0	3.1764687477096776	1.6749020457673751	0.0	0.0	2.4292017718660537	0.7915992642283365	0.0	0.0	1.2998216772614453	0.0	0.0	296	1019171912100720100
908	0.0	0.0	1.7250331843594722	3.2174103941714507	2.806382014026116	2.080053254662433	1.2530975972065914	2.6023927606841157	0.0	0.5471294318296903	2.806382014026116	0.0	3.0667449120394954	2.806382014026116	2.3647346667661933	0.0	0.942871723969512	1.9134362449800144	0.5471294318296903	1.5082774531542784	0.0	4.17500492263771	0.5471294318296903	0.942871723969512	296	1019171912100550272
909	0.0	1.3934157373708074	1.3934157373708074	2.0888194613354054	1.3934157373708074	1.3934157373708074	0.0	2.0888194613354054	0.0	0.0	1.3934157373708074	0.0	0.0	0.0	0.0	0.0	1.3934157373708074	1.3934157373708074	0.0	0.0	0.0	1.3934157373708074	0.0	1.3934157373708074	296	1019171912100550427
910	0.0	1.375620122155622	2.0668085191325067	2.5321629845531497	2.5321629845531497	2.5321629845531497	0.8459091816925515	2.5321629845531497	0.0	0.0	2.5321629845531497	0.0	1.375620122155622	0.8459091816925515	0.8459091816925515	0.0	0.0	2.31816801217682	2.31816801217682	0.0	0.0	2.7184777426892253	0.0	0.0	296	1019171912100720212
911	0.0	1.4130432562887634	0.0	1.4130432562887634	0.0	2.9358241053838725	0.0	2.582302897008061	0.0	0.0	0.0	2.1130223727683615	0.0	2.1130223727683615	2.1130223727683615	1.4130432562887634	1.4130432562887634	2.1130223727683615	0.0	0.0	0.0	1.4130432562887634	0.0	0.0	296	1019171912100720084
912	0.0	0.7338898822979555	0.7338898822979555	2.109556555129298	2.109556555129298	2.109556555129298	0.7338898822979555	2.656482183547148	1.217996537287842	0.0	2.109556555129298	0.7338898822979555	1.217996537287842	1.8688720281259932	2.496160829598769	0.0	0.0	2.3157700999643644	0.7338898822979555	0.0	0.7338898822979555	3.052118446504232	0.0	0.0	296	1019171912100720200
913	0.0	1.0082980970188846	3.3368304750273436	2.8215511447809782	1.5960160574172206	3.3368304750273436	0.0	0.0	0.0	0.0	1.5960160574172206	1.0082980970188846	2.0124293155091744	1.0082980970188846	1.5960160574172206	1.0082980970188846	3.0144904969867334	1.5960160574172206	1.5960160574172206	0.0	1.0082980970188846	3.4744837453194046	1.0082980970188846	0.0	296	1019171912100560689
914	0.0	0.0	3.8334902778069684	4.099097742995896	2.4881957777412245	3.579005241273653	0.0	3.1809159755260703	1.1061403008637696	0.0	2.4881957777412245	2.6292640840572665	2.6292640840572665	1.4483905695610029	2.1564188684440544	0.0	0.0	2.9847966752036568	0.6565831294585354	1.7248157785308995	0.0	3.9986436463927317	1.7248157785308995	0.6565831294585354	296	1019171912100730040
915	0.0	1.2061207598013362	2.9137648131529623	2.2990960323110925	1.2061207598013362	2.6389211945897797	2.2990960323110925	0.0	0.0	0.0	1.2061207598013362	0.0	2.2990960323110925	2.2990960323110925	0.0	0.0	0.0	1.8537276933909972	1.8537276933909972	0.0	1.8537276933909972	3.6740627363396734	0.0	0.0	296	1019171912100550484
916	0.0	0.0	3.5228233002063734	2.806661500904609	1.3214427350777447	2.458769723859094	1.3214427350777447	1.9993932747200052	1.3214427350777447	0.0	1.3214427350777447	0.0	0.0	0.0	0.0	0.0	0.0	2.458769723859094	1.3214427350777447	0.0	0.0	3.5228233002063734	1.3214427350777447	0.0	296	1019171912100560756
917	0.0	0.0	2.866737460124897	3.384216555247542	2.052092020954407	3.5223357349978266	1.0349361579698426	2.642728104763416	0.608347019422671	0.608347019422671	2.052092020954407	1.6313585383746207	1.8570085605012254	1.6313585383746207	0.608347019422671	0.0	0.0	2.3774269424420904	0.0	0.0	0.0	3.971435178025092	0.608347019422671	0.0	296	1019171912100570789
918	0.6915371329279784	0.6915371329279784	2.4073590759845644	3.169130209020814	2.7081938373907573	2.7081938373907573	0.0	3.517912667154038	0.0	0.0	2.7081938373907573	2.229594054931168	2.8379499458462307	3.169130209020814	3.3540359698305613	0.0	0.0	1.7907775792838516	0.6915371329279784	1.5084337070106382	1.5084337070106382	4.326616656593656	0.6915371329279784	0.6915371329279784	296	1019171912100570757
919	0.0	1.2293438956545677	4.403884674466956	3.9809974871305367	1.8833106500885963	3.9809974871305367	1.2293438956545677	3.180723981713338	1.2293438956545677	0.0	1.8833106500885963	1.2293438956545677	1.8833106500885963	1.8833106500885963	0.0	1.8833106500885963	0.0	4.309208745551542	2.33165080738229	1.2293438956545677	0.0	4.576416776072933	1.2293438956545677	0.0	296	1019171912100720106
920	0.0	0.0	1.2088255317973577	2.6429268986280867	2.4829072589402608	2.78695644297916	0.7274821842657494	2.6429268986280867	0.7274821842657494	0.0	2.4829072589402608	0.0	1.2088255317973577	1.2088255317973577	0.0	0.0	0.0	2.6429268986280867	1.8571799176636172	0.7274821842657494	0.7274821842657494	3.347730425350366	1.2088255317973577	0.0	296	1019171912100710046
921	0.0	0.0	0.0	3.7082126723138424	2.9615315823268564	2.0063187116974057	0.0	2.9615315823268564	1.3269852762801417	0.0	2.9615315823268564	0.0	0.0	2.2545780235384023	2.0063187116974057	0.0	0.0	3.433902492326334	0.8109690024826302	1.3269852762801417	1.7062733564125634	4.074006765220498	0.8109690024826302	0.0	296	1019171912100720080
922	0.0	0.0	1.3145781857746255	2.9435147739507213	2.449399704200667	2.6335558003764197	0.0	1.99080674794767	0.0	0.0	2.449399704200667	0.0	0.0	1.3145781857746255	0.0	0.0	0.0	1.99080674794767	0.0	0.8021088106353723	0.8021088106353723	2.449399704200667	0.0	0.0	296	1019171912100720105
923	0.7955232409690459	0.0	4.1031240326099505	4.22164221935966	2.4367590077211103	4.892029776905083	2.7835937242108084	3.062996825674196	0.0	0.0	2.4367590077211103	2.22605649393856	1.6812784772272602	2.22605649393856	1.3053364378337868	0.0	0.0	3.6748344229680314	1.3053364378337868	1.3053364378337868	1.6812784772272602	4.573308469076345	1.6812784772272602	0.0	296	1019171912100720205
924	0.0	0.0	1.0158069714106488	3.1979076541819142	2.4852081405505118	2.727089398460699	0.0	1.8298836495783262	0.5955197015035552	0.0	2.4852081405505118	0.5955197015035552	1.3408757835397571	2.727089398460699	0.5955197015035552	0.0	0.0	3.276092477174688	1.0158069714106488	1.3408757835397571	0.0	3.9836309309491122	0.5955197015035552	0.0	296	1019171912100720059
925	0.8403519558964472	0.0	1.7533737689549598	3.2772938431473797	2.872611132815735	2.5217848026931695	0.0	3.5929732020730203	0.0	0.0	2.872611132815735	0.0	1.7533737689549598	1.3679154861415548	0.8403519558964472	1.3679154861415548	0.0	2.707835788403824	1.3679154861415548	0.0	0.0	3.020481224844138	0.8403519558964472	0.0	296	1019171912100720209
926	0.0	0.0	2.5377465851209764	3.0374208037915795	2.5377465851209764	2.3235653556281086	0.0	3.0374208037915795	0.0	0.0	2.5377465851209764	2.3235653556281086	0.0	2.3235653556281086	1.7669794846045699	0.0	0.0	2.3235653556281086	0.8489067252365864	0.0	0.0	2.8892952009543946	0.8489067252365864	0.0	432	1019171912100730290
927	0.0	0.0	2.1952823263123915	3.3146214133888194	2.1952823263123915	3.178640358440844	2.4527907121764114	3.178640358440844	0.0	0.0	2.1952823263123915	0.0	1.4802115477546314	0.0	2.860890787344623	0.0	0.0	3.8504216978757273	2.6712229769550833	0.0	0.9221584099889126	3.5532841114382836	0.0	0.0	296	1019171912100720195
928	2.676385896813272	0.0	1.8860672165757064	2.3346808916955273	1.8860672165757064	2.3346808916955273	1.8860672165757064	1.2315130503484462	0.0	1.2315130503484462	1.8860672165757064	1.2315130503484462	1.2315130503484462	2.9524558819042976	0.0	0.0	0.0	2.676385896813272	1.2315130503484462	0.0	0.0	2.676385896813272	0.0	0.0	296	1019171912100720293
929	0.0	0.4873232862835262	0.8509458778622004	2.438361258371592	1.77021559503935	2.7280906579798367	0.0	1.9308852203639635	0.4873232862835262	0.0	1.77021559503935	0.4873232862835262	1.9308852203639635	1.141121875972338	1.141121875972338	0.0	0.0	1.3825932111630281	0.0	1.5893837002928914	0.4873232862835262	2.438361258371592	0.8509458778622004	0.0	296	1019171912100560625
930	0.49330134317099467	0.0	2.830850689311007	3.1285548965384775	2.45530382756159	3.1942836763363944	0.860227652821778	2.0912932711498864	0.860227652821778	0.0	2.45530382756159	1.784911909366967	2.2231016406505835	1.784911909366967	2.0912932711498864	0.0	0.0	3.1942836763363944	0.0	0.0	0.860227652821778	3.3752110869283105	0.860227652821778	0.49330134317099467	296	1019171912100720050
931	1.6069907030670976	0.0	1.016552603682926	1.6069907030670976	2.0247582280711645	0.0	0.0	3.0288436046794933	1.016552603682926	0.0	2.0247582280711645	1.016552603682926	2.3483218621238278	3.0288436046794933	0.0	0.0	3.199221823553443	1.016552603682926	2.0247582280711645	2.0247582280711645	0.0	3.0288436046794933	0.0	1.016552603682926	296	1019171912100550349
932	0.0	0.702276607791852	0.702276607791852	2.5889394764999936	1.8107644292061156	2.8620949126581956	0.702276607791852	2.0480100045627823	0.0	0.0	1.8107644292061156	0.0	2.2516954478001696	2.430149367075827	1.1725775363713968	0.0	0.0	1.8107644292061156	0.0	0.702276607791852	0.0	3.1940735295164724	0.702276607791852	0.702276607791852	296	1019171912100720117
933	0.0	0.5050713794993437	2.5922352438897645	2.488291153577959	1.1747775682135222	1.976127138411209	0.8784406129732417	2.1221918185840964	0.5050713794993437	0.5050713794993437	1.1747775682135222	0.8784406129732417	0.0	1.976127138411209	1.4204954908750862	0.0	0.5050713794993437	2.8655038698074096	1.6303904927078339	0.0	0.5050713794993437	2.254818393306399	0.8784406129732417	0.0	296	1019171912100720224
934	0.0	0.8286187319530374	3.2533579109683894	2.8495736823745075	2.685242569985602	2.8495736823745075	0.8286187319530374	2.0370084880564487	0.0	0.0	2.685242569985602	1.7346348614924627	0.0	1.7346348614924627	2.0370084880564487	0.0	0.0	2.4997579109331975	2.286857765398169	0.0	0.0	3.1309048181897547	0.0	0.0	296	1019171912100720226
935	0.0	0.0	2.976615533674761	3.8292590938620257	2.2326517767094596	3.5969246779901547	1.0406361225064815	3.717763789002384	0.6121800249415846	0.0	2.2326517767094596	1.0406361225064815	1.8650621441551598	1.8650621441551598	2.060532869392174	0.0	0.6121800249415846	2.76855270593058	2.060532869392174	0.0	0.6121800249415846	3.981841968123975	0.6121800249415846	0.0	432	1019171912100730305
936	0.0	0.0	4.3623766983088	2.663779608379733	2.522035736764691	3.545204912969037	0.0	2.522035736764691	0.671737246872147	0.671737246872147	2.522035736764691	0.0	1.474550322975203	1.9873027462683475	2.188382009866407	0.0	0.0	3.3906457650256834	1.9873027462683475	1.9873027462683475	0.0	3.616688307995461	1.128280254746019	0.0	296	1019171912100710115
937	0.0	0.0	2.9826031633838666	2.627159269349562	1.7230649478310225	3.178682120178033	1.4468002165101392	2.8735707335978993	0.6556655813816209	0.0	1.7230649478310225	0.0	2.4861326749709707	2.1544715386632127	0.6556655813816209	1.1047963208585536	0.0	3.267556539356489	1.1047963208585536	0.6556655813816209	0.0	4.047385631643097	1.1047963208585536	0.0	296	1019171912100550386
938	1.4380240192343086	0.0	3.743497649835883	3.5983316055719725	1.1903754752523579	2.7127848172324582	1.9969730689485814	3.3788199463059225	1.4380240192343086	0.5133631624021235	1.1903754752523579	1.8335955359221938	1.4380240192343086	2.7127848172324582	1.4380240192343086	0.0	0.0	1.6493252036596282	1.6493252036596282	0.0	0.5133631624021235	3.2551192859817624	0.5133631624021235	0.0	296	1019171912100720291
939	0.0	0.7372876492133634	0.7372876492133634	2.9392994832917068	1.5854992191995476	2.3225721331048748	1.2228524779702705	2.663642939725353	0.0	0.0	1.5854992191995476	0.0	0.0	2.1160964902523762	1.5854992191995476	0.0	0.0	3.059602115282759	1.2228524779702705	0.0	0.0	3.5450565364354807	1.2228524779702705	0.0	296	1019171912100720047
940	0.6405984205626004	0.0	3.9044255176188867	2.9463019433910107	3.0473087078737944	3.606384609777681	1.6941682339677506	3.733079326029219	0.6405984205626004	0.0	3.0473087078737944	0.6405984205626004	1.6941682339677506	2.592344871473391	2.592344871473391	0.0	0.6405984205626004	3.9572987348295343	1.0826694549772828	0.0	2.1222930527283883	3.671122282160134	0.6405984205626004	0.0	432	1019171912100730553
941	0.660785181734287	0.0	1.732821095281859	1.4556643847520223	2.6388813604637624	2.6388813604637624	0.0	1.4556643847520223	0.0	0.0	2.6388813604637624	1.4556643847520223	1.4556643847520223	1.732821095281859	0.0	0.0	0.0	2.7675336411476126	0.0	0.0	0.0	2.6388813604637624	0.0	0.0	296	1019171912100560754
942	2.9910316304037674	0.0	1.1099648216396971	3.187265264789774	1.7297953641128028	2.4940610681901982	0.0	3.7805665132535746	0.0	1.7297953641128028	1.7297953641128028	0.0	0.0	3.8973223477847383	0.0	0.0	1.7297953641128028	1.7297953641128028	1.7297953641128028	0.0	0.0	0.0	0.0	0.0	296	1019171912100720325
943	0.0	0.0	4.024100855271558	3.8240946832494966	2.3819158919146664	3.3148567388162955	0.0	3.5918286783531737	0.6102612248027623	1.0377836458877336	2.3819158919146664	1.3671511601064694	1.3671511601064694	1.8610334703459104	2.647396462239326	0.6102612248027623	0.6102612248027623	2.971766581037989	0.0	1.3671511601064694	0.6102612248027623	4.356271788233338	1.3671511601064694	0.0	296	1019171912100730376
944	0.0	0.7504361262788921	1.2415977572818215	3.3030379623068673	2.1412714316212664	2.3487445465461603	0.7504361262788921	3.489866541422133	1.2415977572818215	0.0	2.1412714316212664	0.0	2.1412714316212664	2.3487445465461603	1.2415977572818215	0.7504361262788921	0.0	2.8360678951869245	2.6911791429180814	0.7504361262788921	0.0	4.061165315427688	0.7504361262788921	0.7504361262788921	296	1019171912100720075
945	0.0	1.028526969035137	1.622874471661603	2.855918381409101	2.3673043568259065	3.0495580162838047	0.0	2.3673043568259065	0.0	0.0	2.3673043568259065	0.0	2.0425816765392284	1.028526969035137	1.622874471661603	1.028526969035137	0.0	2.855918381409101	1.028526969035137	1.028526969035137	0.0	4.140700601615406	0.0	0.0	296	1019171912100720072
946	0.0	0.0	0.7488235809302106	2.138195199926931	2.345547397736349	3.2994624280750244	0.0	1.8959571190529179	0.0	0.0	2.345547397736349	0.0	1.6046720087663509	1.2393027173231297	1.6046720087663509	0.7488235809302106	0.0	2.8326466130739316	1.2393027173231297	0.0	0.7488235809302106	2.6878167895129037	0.0	0.0	296	1019171912100720063
947	0.0	0.0	3.5774174745176524	4.121521837687241	2.143373627249641	3.0907631175760657	1.2431668266452205	2.532345675695406	0.0	0.7515390277266737	2.143373627249641	0.7515390277266737	1.6091704083608631	2.143373627249641	1.2431668266452205	0.7515390277266737	0.0	2.532345675695406	1.9008577346742936	1.2431668266452205	0.0	3.8749698006777265	0.7515390277266737	0.0	296	1019171912100720218
948	0.0	0.0	2.709399481141573	2.4898198012754076	2.4898198012754076	2.709399481141573	0.9436705045161403	2.4898198012754076	0.0	1.9146589336526232	2.4898198012754076	0.0	1.5093569245489438	1.5093569245489438	0.9436705045161403	0.9436705045161403	0.0	2.4898198012754076	0.0	0.0	0.0	1.5093569245489438	0.0	0.0	432	1019171912100720523
949	0.0	0.0	1.7413983636193844	3.0055388369627076	2.507713951535474	0.0	0.0	2.507713951535474	0.0	0.0	2.507713951535474	0.0	1.7413983636193844	2.507713951535474	1.7413983636193844	0.0	0.0	3.668794779197818	2.507713951535474	0.0	0.0	4.121441239270161	0.0	0.0	296	1019171912100550666
950	0.6742964299846271	0.0	3.878119279962825	3.2236475454634412	2.527707619862339	3.691128407062974	0.0	3.0267682059203516	0.0	0.6742964299846271	2.527707619862339	0.0	1.1320086519111068	2.6695631493862346	2.798710701294002	0.0	0.6742964299846271	2.798710701294002	1.1320086519111068	0.6742964299846271	1.7584197447455547	3.622994570961681	1.1320086519111068	0.0	296	1019171912100710114
951	0.6338723945523029	0.0	2.7042621275462606	4.0874636177654455	2.4366404264141073	3.5213981251400304	0.0	1.9102039351886932	1.4088060598825762	0.0	2.4366404264141073	1.6811783837549865	2.5766479192537477	2.28157101262797	0.6338723945523029	0.0	1.0727567752470641	2.28157101262797	0.0	0.0	0.6338723945523029	3.653772418135409	0.6338723945523029	0.0	296	1019171912100570659
952	0.6173943188266029	0.6173943188266029	2.537772448483984	3.1717718421358914	2.244495388011228	3.407874023705692	1.0483783617080527	2.7813850944062555	0.0	0.0	2.244495388011228	0.6173943188266029	0.6173943188266029	2.3985734445786004	1.3797904570393782	0.0	0.0	2.989742988578893	1.6491130693144833	0.6173943188266029	0.0	3.7316550610714554	0.0	0.6173943188266029	296	1019171912100720351
953	0.0	1.9488216106975034	0.0	0.0	2.267272386655322	2.748714844988121	0.0	2.9401125476397665	0.9660835851242549	0.0	2.267272386655322	0.0	1.539561082318794	1.539561082318794	0.9660835851242549	0.0	0.9660835851242549	1.9488216106975034	0.9660835851242549	0.9660835851242549	1.539561082318794	2.748714844988121	0.9660835851242549	0.0	296	1019171912100720045
954	0.6712076611760923	0.0	3.8703966809398116	3.3053987084291934	2.187271252000969	3.8703966809398116	0.6712076611760923	3.121226000762806	0.0	0.0	2.187271252000969	0.0	1.9862386963280978	1.1275083395796786	1.752586574951771	0.0	0.0	1.9862386963280978	0.6712076611760923	0.6712076611760923	0.6712076611760923	3.5439037703241554	0.0	0.0	296	1019171912100720090
955	0.0	0.0	1.9806232417202012	3.027882031827008	2.12683521964607	2.8707037631632204	1.4242726761250164	2.12683521964607	0.0	0.506853671130547	2.12683521964607	0.0	0.0	2.2595832062667522	0.8811914673680131	0.0	0.0	2.8707037631632204	0.8811914673680131	0.506853671130547	0.506853671130547	3.2986445582761634	0.506853671130547	0.0	296	1019171912100560769
956	1.3323680872903063	0.0	3.716470108596976	2.473649318600063	2.8222461729613646	2.473649318600063	0.0	2.013038228614691	1.3323680872903063	0.0	2.8222461729613646	1.3323680872903063	2.013038228614691	0.0	1.3323680872903063	0.0	0.0	1.3323680872903063	2.013038228614691	1.3323680872903063	1.3323680872903063	0.0	1.3323680872903063	0.0	296	1019171912100560753
957	0.0	0.0	1.8814529410064453	2.1228629237583996	1.5913656280742878	2.9469457331381874	0.7408108798540103	1.8814529410064453	0.0	0.0	1.5913656280742878	0.7408108798540103	0.7408108798540103	2.3296084444734664	0.7408108798540103	0.0	0.0	2.3296084444734664	0.0	0.0	0.7408108798540103	2.3296084444734664	0.0	0.0	296	1019171912100560755
958	0.8327832589693294	0.0	1.3574035867156202	3.4795586708969144	2.044209719058909	2.294426951767352	0.0	2.6932811759300668	0.0	0.0	2.044209719058909	0.0	2.507594027756654	0.0	0.0	0.0	0.0	2.294426951767352	0.8327832589693294	0.8327832589693294	0.0	3.26187680599199	0.8327832589693294	0.0	296	1019171912100550340
959	0.0	0.0	3.291081304775486	3.719033501969018	2.6799373175717873	3.1878343830897093	0.7450523397343375	1.8891387413405802	0.7450523397343375	0.0	2.6799373175717873	1.8891387413405802	2.3380565098972115	2.6799373175717873	1.2339310868606683	0.0	0.7450523397343375	0.0	1.2339310868606683	1.2339310868606683	0.0	3.791258385268078	0.0	0.0	296	1019171912100560545
960	2.069410810744878	0.0	1.3777213340323358	2.5349899970857606	0.0	1.3777213340323358	0.0	2.5349899970857606	1.3777213340323358	0.0	0.0	1.3777213340323358	2.069410810744878	4.335062560997974	0.0	0.0	1.3777213340323358	2.5349899970857606	0.0	2.5349899970857606	0.0	3.1687833335602678	0.0	0.0	296	1019171912100720057
961	1.2713645351160372	0.0	3.7024503687495205	3.6218973277698088	1.6419374209453894	3.245402287049924	0.77141982655483	1.936513716378142	0.0	0.0	1.6419374209453894	0.0	0.77141982655483	2.3900328846593633	0.77141982655483	0.0	0.77141982655483	3.349129579595705	0.77141982655483	0.0	0.0	3.0124772262487434	1.6419374209453894	0.0	296	1019171912100550693
962	1.749904612467248	0.0	1.1254405917279722	2.184294551234714	0.0	0.0	0.0	1.749904612467248	1.1254405917279722	0.0	0.0	0.0	1.1254405917279722	3.0161557217371087	0.0	0.0	0.0	1.749904612467248	0.0	0.0	0.0	0.0	1.1254405917279722	0.0	296	1019171912100560433
963	0.0	0.0	1.393615825540127	0.8589213345163922	0.8589213345163922	1.393615825540127	0.0	0.0	0.0	0.0	0.8589213345163922	0.0	0.8589213345163922	0.0	0.0	0.0	0.0	0.8589213345163922	0.8589213345163922	0.0	0.0	0.0	0.0	0.0	296	1019171912100720221
964	0.0	0.0	3.7759112585950203	4.0071126700791115	1.7574102738856725	3.500453199441737	2.7126946746390925	3.9340862881810352	0.8428868352143204	0.8428868352143204	1.7574102738856725	2.526523020722797	2.526523020722797	2.526523020722797	0.0	0.0	0.0	2.7126946746390925	1.371431310234698	0.0	1.7574102738856725	4.076620012127608	0.0	0.8428868352143204	296	1019171912100730176
965	0.0	0.48876280337688466	0.8531828751445943	1.7737625993042527	2.0792681795910353	1.1438655262660107	0.0	1.5927344796840273	0.0	0.48876280337688466	2.0792681795910353	0.0	0.0	0.0	0.0	0.0	0.48876280337688466	1.7737625993042527	0.8531828751445943	0.0	0.0	1.385687241884506	0.0	0.0	296	1019171912100710125
966	0.0	0.0	2.6307675225467078	3.271414247824529	0.0	2.6307675225467078	0.0	0.0	0.0	0.0	0.0	0.0	0.0	1.8467047365504807	1.4495268826909644	0.8996337786023295	0.8996337786023295	1.4495268826909644	0.8996337786023295	0.0	0.0	1.8467047365504807	0.0	0.0	296	1019171912100710337
967	0.0	0.0	1.1943158838142172	3.0154255180282914	2.62139591076309	2.62139591076309	0.7173695385430373	2.7650325204064674	0.0	0.0	2.62139591076309	0.0	1.1943158838142172	0.0	1.5521529546881678	0.0	0.0	2.0775531601688164	0.7173695385430373	0.7173695385430373	0.0	3.324600456277917	1.1943158838142172	0.0	296	1019171912100710222
968	0.0	0.0	2.1585720269950275	3.2722946761122724	0.5191301214111179	2.1585720269950275	0.5191301214111179	2.4143815543786022	0.0	0.0	0.5191301214111179	0.9000895373112985	0.5191301214111179	2.011365496323702	1.8474138591508458	0.5191301214111179	0.0	2.2921391939397737	1.450149477564312	0.9000895373112985	0.0	2.011365496323702	0.5191301214111179	0.0	296	1019171912100720198
969	1.223383448528505	0.0	0.0	1.875730307144152	1.223383448528505	1.875730307144152	1.875730307144152	2.323315342420843	0.0	0.0	1.223383448528505	0.0	0.0	0.0	0.0	0.0	0.0	0.0	0.0	0.0	0.0	1.875730307144152	0.0	0.0	296	1019171912100720440
970	0.0	0.0	2.1083385174679945	3.4509911695993143	3.4509911695993143	3.4509911695993143	0.0	3.4509911695993143	0.0	0.0	3.4509911695993143	0.0	0.0	2.9305270109917823	0.0	0.0	0.0	2.1083385174679945	2.1083385174679945	0.0	0.0	2.1083385174679945	0.0	0.0	296	1019171912100550695
971	0.0	0.0	2.9163866390504327	2.301504944093559	2.301504944093559	1.8559146103294102	0.0	1.2078340175865356	0.0	0.0	2.301504944093559	0.0	0.0	0.0	1.2078340175865356	0.0	0.0	2.301504944093559	1.2078340175865356	0.0	0.0	2.301504944093559	0.0	0.0	296	1019171912100560592
972	0.6519535196986235	0.0	3.4211566278335668	2.4777693443179034	2.1465791281349875	2.618626223591875	1.0993550105260628	2.618626223591875	0.6519535196986235	0.0	2.1465791281349875	0.0	1.4403586458624797	1.9472816531277601	1.4403586458624797	0.0	0.0	3.4211566278335668	2.1465791281349875	1.4403586458624797	0.0	3.5673743208952704	0.6519535196986235	0.0	296	1019171912100550597
973	0.0	0.0	2.71854091225429	3.2285265625858517	1.922591379002595	3.2285265625858517	1.4193341351601023	3.3908761313126012	0.0	1.4193341351601023	1.922591379002595	1.0816215818329604	1.4193341351601023	2.71854091225429	1.6927963796700087	0.0	0.0	3.139943397724132	1.0816215818329604	0.6398867077833117	0.6398867077833117	3.847692605364889	0.0	0.0	296	1019171912100730423
974	0.9798763212438919	0.0	3.547851972704321	2.772683366652818	2.9645971856548754	2.9645971856548754	0.0	1.5580680644668463	0.0	0.0	2.9645971856548754	0.0	0.0	2.772683366652818	0.9798763212438919	0.9798763212438919	0.0	3.2855008949281896	0.0	0.9798763212438919	0.0	3.663066285435809	0.0	0.0	296	1019171912100710100
975	0.0	0.0	4.209021053718872	4.079297205164638	2.3149902544667125	3.6008449561887965	1.3731777867600192	3.6008449561887965	0.0	0.0	2.3149902544667125	0.8441466704695423	0.8441466704695423	1.759414856265768	0.8441466704695423	0.0	0.8441466704695423	3.1622142263349264	0.8441466704695423	0.0	2.063782618468658	4.384054297822539	0.8441466704695423	0.0	296	1019171912100730114
976	0.8413852500657455	0.0	2.8746313330826583	4.073425651128957	2.3100052100169037	3.5951188723867165	0.0	3.156671248672439	0.0	0.0	2.3100052100169037	0.8413852500657455	1.7550196788603816	2.3100052100169037	1.369348931985415	0.8413852500657455	0.8413852500657455	3.392487362022086	1.369348931985415	0.8413852500657455	1.369348931985415	3.7727635877497856	0.0	0.0	296	1019171912100710136
977	0.0	0.0	3.668465003365346	3.5880762647843367	2.7033142003415684	4.0746570642893944	1.909382144261153	2.848414473506314	0.7562722270511673	0.0	2.7033142003415684	0.7562722270511673	1.6169981622560685	1.909382144261153	2.360286400969515	0.0	0.0	3.3159380312431748	1.6169981622560685	1.2498948830027423	1.2498948830027423	3.3159380312431748	1.2498948830027423	0.0	296	1019171912100720427
978	0.0	0.7484193119633207	2.1374234916151327	1.2387271750261195	2.3447453139003516	3.7989911749849274	0.7484193119633207	2.8317882164047212	0.0	0.0	2.3447453139003516	0.7484193119633207	0.7484193119633207	2.1374234916151327	1.2387271750261195	0.0	0.0	3.1952553338106053	1.2387271750261195	1.2387271750261195	0.0	3.570368077638312	0.0	0.0	432	1019171912100720484
979	0.0	0.9296682784924123	4.4470020788679925	3.5677955556833214	2.684600584030855	3.042417358211195	0.9296682784924123	3.042417358211195	0.0	0.0	2.684600584030855	1.8931734203366284	2.4657628922643364	0.0	1.4904037363789602	0.9296682784924123	3.042417358211195	1.8931734203366284	0.0	1.4904037363789602	0.0	3.865183371441053	2.2076904390155576	0.0	296	1019171912100720073
980	0.0	0.0	2.0899390197096803	2.5572755726177414	2.0899390197096803	2.0899390197096803	0.0	2.263089780191746	0.6256290963066552	0.0	2.0899390197096803	0.0	0.0	2.0899390197096803	1.8931359109509014	0.0	0.0	2.263089780191746	1.0605779527110883	0.6256290963066552	0.0	3.275921170968028	0.6256290963066552	0.0	296	1019171912100550699
981	0.0	0.0	4.256113985363253	3.9388122848304077	2.2547527952519824	2.6511171921652754	0.8110640810770078	2.0064847835155892	0.0	0.0	2.2547527952519824	0.0	2.4665044851016407	2.4665044851016407	0.8110640810770078	0.8110640810770078	1.3271182514848296	2.961724302297662	1.3271182514848296	0.8110640810770078	0.0	4.256113985363253	0.0	0.0	296	1019171912100550612
982	1.3560860181695926	0.0	0.8318356830933127	0.8318356830933127	0.8318356830933127	1.7397816589390762	0.0	1.3560860181695926	0.8318356830933127	0.0	0.8318356830933127	0.8318356830933127	0.8318356830933127	1.3560860181695926	0.0	0.0	0.0	1.7397816589390762	0.8318356830933127	0.0	0.0	0.8318356830933127	0.8318356830933127	0.0	296	1019171912100550673
983	0.0	0.0	3.195029527681731	3.6965545728122664	2.8037476343507852	3.6965545728122664	0.6265469610289537	2.55944003475086	0.6265469610289537	1.0619356714380568	2.8037476343507852	1.8950415577574646	1.3959381038570986	1.6669662900706468	1.6669662900706468	0.0	0.0	3.106702640595967	0.6265469610289537	0.0	0.6265469610289537	3.971255243191769	0.6265469610289537	0.0	296	1019171912200730188
984	0.0	0.0	2.514552543431822	3.071768651661451	2.3336373427144026	2.3336373427144026	0.7428320974187821	1.8851178070512469	0.0	0.0	2.3336373427144026	0.0	0.0	2.3336373427144026	1.2307658559748733	0.0	1.2307658559748733	2.514552543431822	1.594726794997499	0.7428320974187821	0.0	1.8851178070512469	0.7428320974187821	0.0	296	1019171912100550631
985	0.9082162825173702	0.0	2.8353311249330697	3.7305456325845583	3.0024846645161296	2.172133803346719	0.0	2.172133803346719	0.0	0.0	3.0024846645161296	0.9082162825173702	1.46123907164744	0.9082162825173702	0.0	0.0	0.0	2.646241549827167	0.0	0.0	0.0	3.9095407523758916	0.0	0.0	296	1019171912100560641
986	1.3178336513453037	0.5826892446127723	1.5804124008785545	2.579272630109546	2.1646151544793573	3.081437572503991	0.0	2.316466250477083	0.9965887711853403	0.0	2.1646151544793573	1.5804124008785545	2.579272630109546	2.579272630109546	1.5804124008785545	0.0	0.0	2.801502153519253	0.0	0.0	0.9965887711853403	2.801502153519253	0.0	0.0	432	1019171912100730475
987	0.0	0.0	3.0261640314897003	2.7754848458024703	2.7754848458024703	2.906262278862072	0.0	3.1368609238967102	0.0	0.7221804598720911	2.7754848458024703	0.0	2.292204733902921	3.1368609238967102	1.2012241204167589	0.0	0.0	2.7754848458024703	1.5602357546014494	0.0	0.7221804598720911	2.0869084583255697	0.7221804598720911	0.0	296	1019171912100710140
988	0.0	0.0	0.0	1.8242723497405102	2.6046803129472713	1.8242723497405102	0.0	0.0	1.8242723497405102	0.0	2.6046803129472713	0.0	1.8242723497405102	1.8242723497405102	0.0	0.0	0.0	1.8242723497405102	0.0	0.0	0.0	1.8242723497405102	0.0	0.0	296	1019171912100710167
989	0.0	0.0	3.6985911884950315	3.3201258073605895	1.3207268200718527	1.3207268200718527	0.0	3.3201258073605895	0.0	0.0	1.3207268200718527	2.457793268500391	2.457793268500391	1.3207268200718527	1.3207268200718527	0.0	0.0	3.3201258073605895	0.0	0.0	0.0	3.5217335318623286	0.0	0.0	296	1019171912100560745
990	0.5555307608737199	0.0	0.5555307608737199	2.100293006105472	2.2502563794236607	2.3860888936004794	0.0	2.3860888936004794	0.0	0.0	2.2502563794236607	0.0	0.9556241257643199	2.5102257877094316	2.2502563794236607	0.0	0.0	1.7435348582354653	0.0	0.5555307608737199	0.0	2.6245224238934557	0.9556241257643199	0.5555307608737199	296	1019171912100720223
991	0.0	0.7892943174874695	3.1716100425051437	3.5757278446465257	1.671151460604728	3.1716100425051437	0.0	2.214480626391931	1.671151460604728	0.7892943174874695	1.671151460604728	0.7892943174874695	0.0	2.9172522735054165	0.7892943174874695	0.0	0.0	3.3877727610273665	0.0	0.7892943174874695	0.0	4.026163278041146	1.2965794628837517	0.0	296	1019171912100560633
992	0.0	0.0	3.33135116528703	3.867727903783986	2.468000585032095	2.137363696787421	0.6476328068376053	2.468000585032095	0.6476328068376053	1.0930132748105652	2.468000585032095	0.6476328068376053	1.0930132748105652	1.4328454752180113	1.4328454752180113	0.6476328068376053	0.6476328068376053	3.1590378970284934	0.0	1.4328454752180113	1.7076936902224715	3.33135116528703	1.0930132748105652	0.6476328068376053	296	1019171912100570719
993	0.7749767419307041	0.0	3.9282044202072726	3.356863857334487	2.1877083170444527	2.1877083170444527	0.7749767419307041	3.1412344746525904	0.0	0.7749767419307041	2.1877083170444527	2.1877083170444527	1.9428522150874794	2.5796960210087523	0.7749767419307041	0.0	0.0	3.0199908959865547	0.0	0.7749767419307041	0.0	3.9940738565070886	0.7749767419307041	0.0	296	1019171912100560627
994	0.0	0.0	2.531776354045835	2.531776354045835	2.531776354045835	1.3753328364581625	0.0	0.0	0.0	0.0	2.531776354045835	1.3753328364581625	1.3753328364581625	2.066452653635818	0.0	0.0	0.0	3.165331169183484	1.3753328364581625	0.0	2.066452653635818	0.0	2.066452653635818	0.0	432	1019171912100720491
995	0.0	1.0626349615343642	0.0	2.0929613610535394	2.420878981744493	2.913120670556019	0.0	2.6878926346521603	0.0	0.0	2.420878981744493	0.0	2.420878981744493	2.913120670556019	1.6678857268454395	0.0	0.0	1.6678857268454395	0.0	0.0	0.0	3.571364884602915	0.0	0.0	296	1019171912100560648
996	0.0	0.7158140631831075	2.8922155825648495	2.2793103077552463	2.7616442860197647	2.0745220681982053	0.0	2.2793103077552463	0.0	0.0	2.7616442860197647	0.7158140631831075	0.7158140631831075	1.8357781186744886	0.7158140631831075	0.0	0.7158140631831075	1.1920801487291723	0.7158140631831075	0.0	0.7158140631831075	3.5754291328871295	0.7158140631831075	0.0	296	1019171912100720029
997	0.0	0.0	0.0	1.95430974776304	2.7550177443182875	2.409515049513571	1.2854923877601954	2.409515049513571	0.0	0.0	2.7550177443182875	1.2854923877601954	1.2854923877601954	2.409515049513571	1.2854923877601954	0.0	0.0	1.95430974776304	0.0	1.95430974776304	0.0	2.409515049513571	1.2854923877601954	0.0	296	1019171912100560631
998	0.0	0.0	2.9298639569039056	2.7386848446452396	1.5318373988762835	2.2579391224924077	0.9603406952094632	2.9298639569039056	0.0	0.0	1.5318373988762835	0.0	0.9603406952094632	1.9400945719084584	1.5318373988762835	0.0	0.0	2.2579391224924077	0.9603406952094632	0.0	0.0	2.9298639569039056	0.9603406952094632	0.9603406952094632	296	1019171912100560751
999	0.0	0.0	2.89339758067609	2.541672585692402	2.72822733818735	2.89339758067609	0.0	2.89339758067609	0.0	0.0	2.72822733818735	0.851017606775414	3.1759600903844567	1.3826924492334758	1.7703293790968515	0.0	0.0	2.89339758067609	2.075563805405783	0.851017606775414	0.0	3.6150417765820664	0.0	0.0	296	1019171912100550676
1000	0.0	0.0	0.0	1.8794871500831287	0.0	1.8794871500831287	0.0	1.2263366292556885	0.0	0.0	0.0	0.0	0.0	1.8794871500831287	1.2263366292556885	0.0	1.2263366292556885	1.2263366292556885	0.0	1.2263366292556885	0.0	1.8794871500831287	0.0	0.0	296	1019171912100550685
1001	0.0	0.0	1.791134683072485	3.0673994258322805	2.4077666583477844	2.7086192368012405	0.0	3.4387558437524564	0.0	0.0	2.4077666583477844	0.0	0.691728410377988	2.0271849497591314	2.2299892241108465	0.0	0.0	3.2649934018552806	2.4077666583477844	0.0	0.0	2.957430286679718	0.0	0.691728410377988	296	1019171912100710237
1002	0.0	0.0	1.0590150760834838	1.0590150760834838	2.6820210916729668	3.2732277760136856	0.0	1.6631247303768346	0.0	0.0	2.6820210916729668	0.0	1.0590150760834838	2.0876413480545963	0.0	0.0	0.0	1.6631247303768346	2.0876413480545963	1.6631247303768346	0.0	2.6820210916729668	0.0	0.0	296	1019171912100720235
1003	0.0	0.0	2.8247728751225476	2.162582893894743	2.9917374961890864	2.162582893894743	1.8511464411757286	2.9917374961890864	0.0	0.0	2.9917374961890864	0.0	0.0	0.0	0.0	0.0	1.4534272219630169	3.141367903800228	0.0	0.9024898164171894	0.9024898164171894	2.6359250962663854	1.4534272219630169	0.0	296	1019171912100550628
1004	0.0	0.0	2.689349185807568	3.572943897417593	2.290724265038539	3.257710242409948	0.0	2.5037609454085534	0.0	0.0	2.290724265038539	0.8307448320466716	0.8307448320466716	2.290724265038539	1.3545688122259842	0.0	0.0	2.0406867988841557	1.3545688122259842	1.7380371785198068	0.0	3.9083191979449263	0.8307448320466716	0.0	296	1019171912100720051
1005	0.0	0.0	2.3163069077034106	2.496713492294238	2.3163069077034106	2.3163069077034106	0.0	2.1100726352195216	0.0	0.0	2.3163069077034106	0.0	0.7341577383085118	0.7341577383085118	0.7341577383085118	0.0	0.0	2.657047366008994	1.580279700349557	0.0	0.0	2.932488432625316	0.0	0.0	296	1019171912100720042
1006	0.0	0.0	0.0	1.5580495102323806	2.551242078572279	0.0	0.9798624707457075	1.969687308830036	0.0	0.0	2.551242078572279	0.0	0.0	0.9798624707457075	0.0	0.0	0.0	1.5580495102323806	0.0	0.0	0.0	2.2895717311934	0.0	0.0	296	1019171912100710105
1007	0.0	0.0	2.3033592262738423	3.054817441390966	2.7274716601549147	2.7274716601549147	1.70007378859381	3.321452368374428	0.6436659179935491	0.6436659179935491	2.7274716601549147	1.0871830211235614	0.0	1.4259328690283901	2.458999146471994	0.0	0.6436659179935491	2.7274716601549147	1.0871830211235614	0.0	0.6436659179935491	3.546411100119911	1.4259328690283901	0.6436659179935491	432	1019171912200720516
1008	0.7114805052828833	0.0	3.3110338374191666	3.21525729665189	1.185845813627347	2.2704996171652527	0.0	2.882611073250064	0.7114805052828833	0.0	1.185845813627347	0.0	2.2704996171652527	2.882611073250064	0.0	0.0	0.7114805052828833	2.449531154644984	2.2704996171652527	0.0	0.0	3.4008459464907426	0.0	0.0	296	1019171912100550408
1009	0.0	0.6977141448903146	2.851864772289881	3.9358799476016006	2.9710858673771128	3.2790345195087336	1.1659864074988235	3.6081932910704877	0.0	0.0	2.9710858673771128	1.1659864074988235	2.2423273419511	1.5189372903012988	2.2423273419511	0.0	0.0	3.1835068138301503	1.1659864074988235	0.6977141448903146	0.6977141448903146	3.6799557913707264	1.1659864074988235	0.0	296	1019171912100720237
1010	0.0	0.0	2.957055658205088	1.8899213253440796	1.8899213253440796	2.5199853468261812	0.7454847818713979	2.6808419840394393	0.0	0.7454847818713979	1.8899213253440796	0.7454847818713979	0.0	0.7454847818713979	0.0	0.0	1.2345473457041656	1.2345473457041656	0.7454847818713979	0.0	0.0	2.825549120411211	1.2345473457041656	0.0	296	1019171912100720070
1011	1.0698453245433863	0.6318997195161897	1.0698453245433863	1.6773578586421583	1.4053456911795523	2.5720255672550842	0.0	2.925097406366586	1.9061289334719806	0.0	1.4053456911795523	0.0	0.0	3.6486595239001396	1.6773578586421583	0.0	0.6318997195161897	2.5720255672550842	1.4053456911795523	1.0698453245433863	0.6318997195161897	2.816731910698798	1.0698453245433863	0.0	296	1019171912100710221
1012	1.1004013158578179	0.0	3.988581322182263	3.988581322182263	2.6202684575769735	2.975421026751345	0.0	1.948734720867321	0.0	0.0	2.6202684575769735	0.0	2.975421026751345	2.32322636365039	0.652666963579329	0.0	1.1004013158578179	3.260187476280358	0.0	1.1004013158578179	0.0	4.227604072433876	1.1004013158578179	0.0	296	1019171912100540419
1013	0.5473039392258611	0.0	2.9855520237733493	3.3543173521090197	2.708457998231921	3.593646963572627	2.229839442691008	2.8068558296132986	0.5473039392258611	0.5473039392258611	2.708457998231921	1.2534185162297788	1.2534185162297788	1.7254188115989897	1.9138423430222125	0.5473039392258611	0.0	3.067231775260512	1.7254188115989897	0.9431370011366178	0.9431370011366178	3.5374328701633475	0.5473039392258611	0.5473039392258611	296	1019171912100720232
1014	0.0	1.4549499176738372	2.6379373991099127	3.5171273385373683	2.6379373991099127	3.5171273385373683	0.0	3.5171273385373683	0.9036053768518657	0.0	2.6379373991099127	1.8528800344739382	1.8528800344739382	1.8528800344739382	0.9036053768518657	0.0	0.0	2.6379373991099127	1.8528800344739382	0.9036053768518657	1.4549499176738372	3.9820807945317926	0.0	0.0	296	1019171912100560642
1015	0.0	0.6519437398092445	1.9472617292966692	2.8647549535054577	3.0749658550051384	2.7469227349776375	1.4403416586276567	2.8647549535054577	0.6519437398092445	0.0	3.0749658550051384	0.6519437398092445	0.0	1.0993406660940537	2.4777472744136255	0.6519437398092445	0.6519437398092445	3.2584068154762065	2.146558304347899	0.6519437398092445	0.6519437398092445	3.3420625920044986	0.0	0.0	296	1019171912100720452
1016	1.0551707631177987	0.0	0.0	1.6580644272159262	1.0551707631177987	1.0551707631177987	0.0	2.0819846203371495	1.6580644272159262	0.0	1.0551707631177987	0.0	1.0551707631177987	2.4092161978833704	0.0	0.0	0.0	0.0	1.0551707631177987	1.0551707631177987	0.0	2.0819846203371495	0.0	0.0	296	1019171912100720239
1017	0.0	0.0	3.103217944962306	3.5554754323541142	2.599846820114639	3.3014251505051324	0.0	2.599846820114639	0.7073284906334915	0.0	2.599846820114639	0.0	0.7073284906334915	2.057931646513072	0.7073284906334915	0.0	0.0	2.873375838037439	0.0	0.0	0.7073284906334915	3.8992831577499296	1.1798649238596066	0.0	296	1019171912100550640
1018	1.3581419211825911	0.0	1.3581419211825911	3.140408952938482	2.2166965746337994	2.370013970451603	0.0	2.045127009680135	0.0	0.0	2.2166965746337994	1.0302409635248044	2.2166965746337994	3.3016030735604085	1.3581419211825911	0.0	0.605193410854076	1.8503647345642875	1.0302409635248044	0.0	1.3581419211825911	2.2166965746337994	0.0	0.0	432	1019171912100730272
1019	0.5710535714728864	0.5710535714728864	2.4250490938816793	3.4211777372089562	1.7773841216115696	2.5499354708452238	0.0	2.4250490938816793	0.9790859951132085	0.5710535714728864	1.7773841216115696	0.0	0.5710535714728864	2.771314516337602	0.9790859951132085	0.0	0.9790859951132085	2.2883185964084647	0.0	0.9790859951132085	0.0	1.7773841216115696	0.0	0.0	296	1019171912100710244
1020	0.0	0.7004965925693883	4.160010933645581	3.6148456426069604	3.2855349223740262	3.6866369116170334	0.0	3.8827808936841683	0.0	0.0	3.2855349223740262	2.5850857258154605	0.7004965925693883	2.5850857258154605	0.7004965925693883	0.7004965925693883	0.7004965925693883	2.728046004558119	1.1700071526746196	0.7004965925693883	1.5236583939826482	4.10866375393494	1.5236583939826482	0.0	432	1019171912100730250
1021	0.0	1.2368139500175042	2.342078110579061	3.192296633674319	1.8927988992916085	2.684167799553434	0.0	1.8927988992916085	2.342078110579061	0.0	1.8927988992916085	1.2368139500175042	1.8927988992916085	1.2368139500175042	0.0	0.0	0.0	0.0	0.0	0.0	0.0	3.7236649081603663	1.2368139500175042	0.0	296	1019171912100560655
1022	0.0	0.0	4.503337602039874	4.02291576750352	3.0402977577274557	3.613695565249129	0.0	3.515817677259893	0.850364573864806	0.0	3.0402977577274557	1.381788898189013	1.7692933461985236	1.7692933461985236	2.540458545991596	0.0	0.0	3.7915331810658204	1.7692933461985236	0.850364573864806	0.850364573864806	4.503337602039874	1.381788898189013	0.0	296	1019171912100560652
1023	0.0	0.0	0.8638828077622521	2.0975161508196605	1.7906842308332036	1.7906842308332036	0.0	2.3503979616173925	0.0	1.7906842308332036	1.7906842308332036	1.4004612095957854	0.8638828077622521	0.0	2.0975161508196605	0.0	0.0	1.7906842308332036	0.8638828077622521	0.0	0.0	2.5654945360294223	0.8638828077622521	0.0	432	1019171912100720719
1024	0.0	0.0	3.5539816110073117	3.6520961518899298	3.077052306990897	2.575132304508725	1.4076711386904033	2.7625187080433586	0.8691154978036266	0.0	3.077052306990897	0.0	2.7625187080433586	1.4076711386904033	2.1064055727362017	0.0	0.8691154978036266	3.335135908851188	2.1064055727362017	0.0	0.0	4.261827137275883	0.8691154978036266	0.0	296	1019171912100560646
1025	0.0	0.0	0.7625015591927968	2.5545906160887526	2.1641902838319256	2.5545906160887526	0.0	1.6272747436253365	0.7625015591927968	0.7625015591927968	2.1641902838319256	0.0	2.3725558836950644	2.3725558836950644	2.5545906160887526	0.0	0.0	1.6272747436253365	0.7625015591927968	0.7625015591927968	0.7625015591927968	3.516827565137986	0.0	0.0	296	1019171912100730113
1026	0.0	0.0	3.947144858728242	2.4134120217856467	3.4721105304114315	1.9578719364357353	0.0	3.037771010919314	0.0	0.0	3.4721105304114315	1.2883246334045806	0.0	1.9578719364357353	0.0	0.0	0.0	3.2712247594937014	0.0	0.0	0.0	1.9578719364357353	1.2883246334045806	0.0	432	1019171912100730230
1027	0.5895134111973557	0.5895134111973557	0.5895134111973557	2.470576513553816	2.711964117261644	1.8170893552671394	0.0	2.010219434972846	1.330109425870852	0.5895134111973557	2.711964117261644	0.0	1.8170893552671394	2.470576513553816	1.330109425870852	0.0	0.0	2.5963129728067917	0.0	0.0	1.006820993652192	3.4718095373914597	0.5895134111973557	0.0	296	1019171912100550648
1028	0.0	0.9275878927180152	2.204257355268383	2.204257355268383	2.204257355268383	1.8899716519302825	0.9275878927180152	0.9275878927180152	0.0	0.0	2.204257355268383	0.0	0.9275878927180152	1.4875821899383326	0.0	0.0	0.0	0.0	0.9275878927180152	0.0	0.9275878927180152	2.4621742491883745	0.0	0.0	296	1019171912100720243
1029	0.0	0.0	2.792562100593349	4.2723769031979195	2.5486008056681198	3.345164805971285	0.6219584191963455	3.345164805971285	0.6219584191963455	0.0	2.5486008056681198	2.0819453451777785	1.3878525064818574	2.4091744580661256	1.6580293004014928	0.0	0.0	3.0011748191051075	0.0	0.0	1.3878525064818574	3.2665475695322637	1.3878525064818574	0.0	296	1019171912100730205
1030	0.0	0.0	1.8195478177617497	2.382992502663169	2.787149532984447	2.5991775646657285	0.0	2.787149532984447	0.0	0.0	2.787149532984447	0.0	0.882240147074608	1.4257119065570527	1.4257119065570527	0.0	0.0	3.3611488828304594	0.0	0.0	0.0	2.1286037737580217	0.0	0.0	296	1019171912100710215
1031	0.0	0.0	3.4389266506048664	3.0675651388937055	2.566177455320775	1.791268476340045	0.0	3.0675651388937055	1.791268476340045	0.0	2.566177455320775	0.0	0.0	1.791268476340045	0.0	0.0	0.0	3.0675651388937055	1.791268476340045	0.0	0.0	2.566177455320775	0.0	0.0	296	1019171912100550642
1032	0.0	0.0	2.6637757216981406	1.4745473686979191	1.4745473686979191	0.0	0.0	1.4745473686979191	0.0	0.0	1.4745473686979191	0.0	0.0	2.1883784074277135	0.0	0.0	0.0	2.1883784074277135	0.0	0.0	0.0	2.1883784074277135	0.0	0.0	296	1019171912100720242
1033	0.0	0.0	3.3934027413255357	3.5687828989866945	3.297010314622057	4.168192436864493	1.6028405049538457	3.7973846309336663	0.0	0.7477189600898175	3.297010314622057	0.7477189600898175	2.1360861257139407	1.6028405049538457	2.6855111636448115	0.7477189600898175	0.7477189600898175	2.8303004978914217	2.8303004978914217	1.6028405049538457	1.6028405049538457	3.5687828989866945	1.6028405049538457	0.0	432	1019171912100720504
1034	0.0	0.6900814897569852	3.9172041970647706	2.9536602933585945	2.704954234949887	1.788058632721985	0.0	2.0239200213654787	0.0	0.0	2.704954234949887	1.15493913580653	0.0	2.0239200213654787	0.6900814897569852	0.0	0.0	3.1657303492999787	0.0	1.15493913580653	0.0	3.434827601558265	1.15493913580653	0.0	296	1019171912100560658
1035	0.0	0.7256645775266951	4.270718959906572	3.674225603299969	2.4791362611198675	3.814883056949664	0.0	3.033913553371506	0.0	0.0	2.4791362611198675	1.5660779914776932	1.2062208806421915	1.5660779914776932	2.0936653329830333	0.0	0.0	3.4336182621024163	1.8538555140941424	0.0	1.2062208806421915	4.221017080004209	0.7256645775266951	0.0	296	1019171912100730226
1036	0.0	0.0	2.46275287760624	0.809095582676926	2.647265911069616	2.2511323663504745	0.809095582676926	2.647265911069616	0.809095582676926	0.809095582676926	2.647265911069616	0.0	0.809095582676926	1.3243644321332593	1.3243644321332593	0.0	0.0	2.2511323663504745	0.0	0.809095582676926	0.809095582676926	2.2511323663504745	0.809095582676926	0.0	296	1019171912100730276
1037	0.0	0.0	2.028784778826244	2.6760568639784323	1.7270305587878514	1.3450016799875435	0.0	2.4908049393784326	0.0	0.0	1.7270305587878514	0.0	1.3450016799875435	1.3450016799875435	0.8238736236565696	0.0	0.0	2.6760568639784323	0.0	0.0	0.0	3.6498783302515823	0.0	0.0	296	1019171912100730267
1038	1.2802928534713842	0.0	1.9477654564391367	1.2802928534713842	1.2802928534713842	1.9477654564391367	0.0	2.402353346800976	0.0	0.0	1.2802928534713842	0.0	0.0	0.0	1.2802928534713842	0.0	0.0	2.747501486446547	1.2802928534713842	0.0	0.0	0.0	0.0	0.0	296	1019171912100720222
1039	0.0	1.4319676286129033	0.0	2.607492142207925	0.8868016076062504	0.0	0.0	2.607492142207925	0.8868016076062504	0.0	0.8868016076062504	0.0	0.0	1.4319676286129033	2.1362862457280896	0.8868016076062504	0.0	2.607492142207925	0.0	0.8868016076062504	0.0	1.4319676286129033	0.8868016076062504	0.0	296	1019171912100550651
1040	0.0	0.0	1.3903744580313984	2.9041697116913747	2.25804346872187	3.0987642590264035	0.0	2.9041697116913747	1.0572617745622626	0.0	2.25804346872187	0.0	1.6608173730688378	1.6608173730688378	2.4124868210265613	0.6233884222671233	0.0	3.3488433888044504	0.6233884222671233	1.3903744580313984	0.6233884222671233	3.004745430060595	0.0	0.0	296	1019171912100550645
1041	0.0	0.0	2.9199333962669742	3.7688178260567486	2.4717478575936447	2.820255034114083	0.0	1.818113009851386	1.3309702704720197	0.0	2.4717478575936447	0.0	0.0	2.011293892090573	0.5899929265545866	0.0	0.5899929265545866	3.335470194546083	0.5899929265545866	0.5899929265545866	0.0	4.143466818653713	1.3309702704720197	0.0	296	1019171912100550508
1042	0.0	0.0	2.5946011455636797	2.5946011455636797	2.9486557144485293	2.378562533527141	1.422272513290134	2.378562533527141	0.0	0.0	2.9486557144485293	0.8797345418749626	0.8797345418749626	0.0	1.422272513290134	0.0	0.0	2.1243767099812847	0.0	0.8797345418749626	0.8797345418749626	2.782462435045141	0.0	0.0	296	1019171912100730234
1043	0.0	0.0	0.0	1.2962273748228461	1.2962273748228461	0.0	0.0	0.0	1.2962273748228461	0.0	1.2962273748228461	0.0	5.138022808195348	4.368355472404751	3.049507393703022	0.0	0.7890441020992293	0.0	0.0	0.0	1.2962273748228461	1.6707440864504333	0.0	0.7890441020992293	438	1019171912100560211
1044	0.8738458437591453	0.0	0.0	0.0	2.114422287978952	0.8738458437591453	0.0	1.414180427874986	1.414180427874986	0.8738458437591453	2.114422287978952	1.414180427874986	3.9987142018812785	3.9987142018812785	1.414180427874986	0.0	0.0	1.8063753703066032	0.8738458437591453	0.8738458437591453	0.8738458437591453	0.8738458437591453	0.0	0.0	438	1019171912100730104
1045	0.0	3.194080904467816	0.0	1.4913641074286608	0.0	0.0	2.685859585649671	2.685859585649671	0.0	0.0	0.0	0.0	0.9303766240815076	0.0	1.8942630153580768	3.7740836671399154	4.990786859040689	4.323459592391682	0.0	2.8758614555355817	1.4913641074286608	0.9303766240815076	0.0	0.0	482	1019171912100690460
1046	0.0	2.0243866137067767	0.0	1.016303458244496	1.016303458244496	0.0	1.6066597581852924	1.016303458244496	0.0	0.0	1.016303458244496	0.0	1.6066597581852924	1.6066597581852924	0.0	0.0	2.3479259192492523	2.0243866137067767	0.0	1.016303458244496	0.0	0.0	0.0	0.0	482	1019171912100530679
1047	0.0	2.540115863600609	0.0	1.488583870534346	1.488583870534346	0.0	1.140182671060063	1.140182671060063	0.0	0.0	1.488583870534346	0.0	1.140182671060063	2.3824770533268476	1.488583870534346	2.540115863600609	3.141854615126742	2.3824770533268476	0.6799143532195288	0.6799143532195288	0.0	0.0	0.0	0.0	482	1019171912100690285
1048	1.2787661090784121	3.4573573857477267	0.0	1.2787661090784121	2.8911103542001326	0.0	0.0	2.1908627143154007	0.776657258763812	0.776657258763812	2.8911103542001326	0.0	3.714098957375095	1.6505213015631541	1.6505213015631541	5.452510171720218	6.01057758551436	4.060864597943222	0.0	0.776657258763812	0.0	0.0	0.776657258763812	0.0	482	1019171912100690522
1049	0.9652968022386065	3.107641215318603	0.0	0.0	2.265995089757521	0.9652968022386065	0.9652968022386065	1.947627061877995	0.0	0.0	2.265995089757521	0.0	2.526651227643887	2.265995089757521	0.9652968022386065	0.9652968022386065	5.516199959816624	4.02143020058238	0.0	3.7422269146361598	0.0	0.9652968022386065	1.947627061877995	0.0	482	1019171912100690508
1050	0.0	3.59117994051308	0.0	0.8394889829833669	2.5201700730184307	0.0	1.751998623789721	1.366718015005946	0.0	0.0	2.5201700730184307	0.8394889829833669	2.8709228687353154	0.8394889829833669	1.751998623789721	1.751998623789721	3.1528586832170244	2.8709228687353154	0.0	0.0	0.8394889829833669	0.0	0.0	0.0	482	1019171912100690262
1051	0.0	3.155440094840129	0.0	1.4635167365801423	1.8626286709221107	0.0	0.9098874793001089	0.9098874793001089	0.0	0.0	1.8626286709221107	0.0	0.9098874793001089	1.4635167365801423	0.0	0.0	1.8626286709221107	2.4314878441062757	0.0	0.0	0.0	0.9098874793001089	0.0	0.0	482	1019171912100690344
1052	0.0	1.2506198210477568	0.0	1.2506198210477568	1.910300004168764	1.2506198210477568	0.0	0.0	0.0	0.0	1.910300004168764	0.0	0.0	0.0	0.0	0.0	3.4136013888908288	1.910300004168764	1.910300004168764	0.0	0.0	1.2506198210477568	0.0	0.0	482	1019171912100690490
1053	0.0	1.6984294277879186	1.0859258124644422	1.9285951269751853	1.6984294277879186	1.6984294277879186	0.0	2.84298987425461	0.0	0.0	1.6984294277879186	0.6428111883864324	1.6984294277879186	1.4244415863156221	2.597487710423353	5.249837042123003	1.6984294277879186	1.9285951269751853	0.6428111883864324	0.0	0.0	1.6984294277879186	1.0859258124644422	0.6428111883864324	296	1019171912100720269
1054	0.0	1.8900973669577819	1.234685982400775	3.2922601925684387	2.339109897761584	1.5992948424109579	1.234685982400775	1.234685982400775	0.0	0.0	2.339109897761584	0.7455820738264498	2.339109897761584	0.0	1.8900973669577819	0.0	2.132001951674447	1.5992948424109579	0.0	0.0	0.7455820738264498	1.234685982400775	0.7455820738264498	0.0	482	1019171912100690587
1055	0.0	2.1640405665695206	0.7624224473325427	2.5544307047581207	1.2586233313314326	1.6271444125757784	0.0	1.2586233313314326	0.0	0.0	1.2586233313314326	0.0	2.1640405665695206	2.3724003839439836	0.0	3.7585226080062517	4.202293458595645	3.1143174330517764	0.0	0.0	0.0	2.7160454489108434	1.2586233313314326	0.0	482	1019171912100690462
1056	1.2437482634954475	2.5331783042155815	0.0	0.7519478111345549	2.970973234444106	0.7519478111345549	0.0	2.1441524230564686	0.7519478111345549	0.0	2.970973234444106	0.0	3.493259812130616	2.1441524230564686	1.6098471165227326	5.19264313272614	5.549433652432562	3.7347821995712196	0.0	3.4028462794515173	0.7519478111345549	0.7519478111345549	0.0	0.0	482	1019171912100690500
1057	1.8241266288513402	1.8241266288513402	0.0	1.1829864757328563	1.8241266288513402	1.8241266288513402	0.0	1.1829864757328563	0.0	0.0	1.8241266288513402	0.0	2.6045106335126103	1.8241266288513402	1.1829864757328563	1.1829864757328563	3.4807437900498925	2.878198499952271	0.0	1.1829864757328563	0.0	1.1829864757328563	1.1829864757328563	0.0	482	1019171912100690535
1058	0.0	2.7575520039565946	0.0	0.0	0.0	0.0	0.0	0.0	0.0	0.0	0.0	0.0	1.5463764227462031	1.5463764227462031	1.5463764227462031	2.7575520039565946	6.008703317228663	1.5463764227462031	0.0	1.5463764227462031	0.0	0.0	0.0	0.0	482	1019171912100690537
1059	0.0	3.031636950473147	0.0	1.6091295296473829	2.3508803270858514	1.0181631183768947	0.0	3.61808880540224	0.0	0.0	2.3508803270858514	0.0	3.61808880540224	2.6151085578749305	1.6091295296473829	1.0181631183768947	5.034985837900766	3.202058574173519	0.0	2.6151085578749305	1.0181631183768947	0.0	1.0181631183768947	0.0	482	1019171912100690584
1060	0.5766178857397987	2.9779915928975123	0.0	1.789414126453916	2.6791622401500526	0.0	0.0	1.3068728615184244	0.0	0.0	2.6791622401500526	0.0	2.785799038545226	1.3068728615184244	0.9874649078416583	0.9874649078416583	4.185645691021507	2.9779915928975123	0.9874649078416583	0.5766178857397987	0.9874649078416583	0.5766178857397987	0.0	0.0	482	1019171912100690568
1061	0.0	3.416778313581948	0.0	0.8533000903650375	0.8533000903650375	0.8533000903650375	0.8533000903650375	1.7739483681293862	0.0	0.8533000903650375	0.8533000903650375	0.0	2.545912200151697	1.3858493136882035	1.7739483681293862	2.545912200151697	6.550936190139328	4.228498029551568	0.0	2.079468600497565	0.8533000903650375	0.0	1.3858493136882035	0.0	482	1019171912100690543
1062	0.7240756240497401	2.6356929491972645	0.7240756240497401	0.7240756240497401	3.1411226007220083	0.0	0.0	2.475835460940731	1.2039427269104626	0.0	3.1411226007220083	0.0	3.5947052970450684	1.5634147874366287	2.0905857193698836	4.687620226978364	5.0129445794212755	3.4299678883287084	0.0	1.2039427269104626	0.7240756240497401	0.0	0.7240756240497401	0.0	482	1019171912100690428
1063	0.0	1.8513934888504304	0.0	0.0	1.2042927359547713	0.0	0.0	1.2042927359547713	0.0	0.0	1.2042927359547713	0.0	2.636211885517002	0.0	0.0	1.2042927359547713	5.070649922384203	0.0	0.0	0.0	0.0	0.0	0.0	0.0	482	1019171912100690541
1064	0.0	1.4653224631751907	0.0	1.4653224631751907	1.9765175012374712	1.4653224631751907	0.0	1.4653224631751907	0.0	0.6663784327775801	1.9765175012374712	0.6663784327775801	1.743444202366078	1.4653224631751907	1.9765175012374712	1.4653224631751907	3.377587867714587	3.6034298988884594	0.0	1.1204633423287258	0.0	0.6663784327775801	1.1204633423287258	0.0	482	1019171912100690404
1065	0.0	0.0	0.0	0.0	2.406487678529275	1.6557685367791661	0.0	1.6557685367791661	0.0	0.0	2.406487678529275	0.0	1.6557685367791661	3.2635813106227154	2.406487678529275	0.0	2.406487678529275	1.6557685367791661	0.0	0.0	0.0	0.0	0.0	0.0	296	1019171912100550492
1066	0.0	0.5682906593037297	0.5682906593037297	2.281587190595156	1.5514239027809351	1.9622137206033008	0.0	1.2917786604803303	1.5514239027809351	0.0	1.5514239027809351	0.0	1.2917786604803303	1.9622137206033008	1.7713906091704459	0.0	0.5682906593037297	2.5429159966137895	1.7713906091704459	0.5682906593037297	0.9749194291422507	2.9558186566243028	0.5682906593037297	0.0	296	1019171912100540526
1067	0.0	0.8538797838689675	1.7748669670411155	3.523011492242002	1.7748669670411155	2.898951039789201	0.0	2.080459621839145	0.8538797838689675	0.0	1.7748669670411155	0.0	0.0	1.7748669670411155	0.8538797838689675	0.0	0.0	2.3325000630638475	0.8538797838689675	0.0	0.0	3.3046429363772103	0.0	0.0	296	1019171912100550734
1068	0.0	0.0	0.7580190282440294	3.3197869092838785	2.545515766254212	3.591998899814731	0.7580190282440294	2.706936072494166	1.2523755459815624	0.0	2.545515766254212	0.0	1.61988278554126	1.61988278554126	1.912522457673463	0.7580190282440294	0.7580190282440294	3.416344753246805	0.7580190282440294	2.15569561632912	0.0	2.983982033020309	0.7580190282440294	0.0	296	1019171912100550566
1069	0.0	1.190035916352251	0.0	2.9699546162825	1.190035916352251	0.0	0.0	1.6489134693140022	0.0	0.0	1.190035916352251	0.5131822072280265	0.0	0.8909442931513979	1.190035916352251	0.0	0.0	2.7122725786019233	0.0	0.0	0.0	1.190035916352251	0.5131822072280265	0.5131822072280265	296	1019171912100710079
1070	0.6375437589335992	1.0781702705984726	0.0	2.5852281094922764	1.0781702705984726	1.0781702705984726	0.0	2.5852281094922764	0.0	0.6375437589335992	1.0781702705984726	0.0	1.0781702705984726	1.6882758113292449	0.6375437589335992	0.6375437589335992	0.0	2.5852281094922764	2.115722396483134	0.0	0.0	2.5852281094922764	0.6375437589335992	0.0	296	1019171912100550724
1071	0.0	0.0	3.1759418624419857	3.746502641142599	1.299469911092725	2.6123159207229913	0.0	0.0	0.7913491151140953	0.0	1.299469911092725	0.0	0.7913491151140953	1.674495187469527	0.7913491151140953	0.0	0.0	3.4892461873802962	0.7913491151140953	1.674495187469527	0.0	3.2881083429203803	0.7913491151140953	0.7913491151140953	296	1019171912100550561
1072	0.0	1.4406894764867741	2.146984665529366	3.2588999982001794	0.8931702130502481	1.4406894764867741	0.0	1.8366345159763553	0.0	0.0	0.8931702130502481	0.0	2.807513549542365	2.146984665529366	0.8931702130502481	0.0	0.0	2.807513549542365	1.4406894764867741	0.0	0.0	3.3826369557201366	0.8931702130502481	0.0	438	1019171912100540274
1073	0.8809758305166732	0.0	0.0	2.596869146234456	2.596869146234456	0.8809758305166732	0.0	0.0	0.0	0.0	2.596869146234456	0.0	2.7847853313350392	2.7847853313350392	1.423976683194876	0.8809758305166732	0.0	1.8175666226988219	0.8809758305166732	0.8809758305166732	0.0	2.9510215586366497	0.8809758305166732	0.0	438	1019171912100690273
1074	0.0	1.753996015755254	0.0	2.5225153722854845	1.3684573847211272	1.3684573847211272	0.0	0.0	0.0	0.0	1.3684573847211272	0.0	1.3684573847211272	2.873374944110678	0.0	0.8407425478023792	0.0	2.057930859929108	0.0	0.0	0.0	2.5225153722854845	0.0	0.0	438	1019171912100690266
1075	0.0	0.0	0.0	2.5850832185948187	2.5850832185948187	1.4151280386310552	0.0	2.5850832185948187	0.0	0.0	2.5850832185948187	0.0	0.0	2.5850832185948187	2.1155886496619267	0.0	0.0	2.1155886496619267	0.0	0.0	0.0	1.4151280386310552	0.0	0.0	296	1019171912100550723
1076	0.0	0.0	2.1162991371146314	2.9395285474337367	2.1162991371146314	1.0785649286919465	1.0785649286919465	2.1162991371146314	0.0	0.0	2.1162991371146314	0.0	0.0	2.1162991371146314	1.6887929089160223	0.0	0.0	1.6887929089160223	1.0785649286919465	0.0	0.0	1.0785649286919465	0.0	0.0	296	1019171912100710061
1077	0.0	1.1673738364380477	0.0	1.8040740233904553	2.5811340594771455	2.5811340594771455	0.0	1.1673738364380477	0.0	0.0	2.5811340594771455	0.0	1.1673738364380477	2.5811340594771455	1.1673738364380477	0.0	0.0	2.244300822589959	2.5811340594771455	2.5811340594771455	0.0	3.0834088808834714	0.0	0.0	296	1019171912100540453
1078	0.6923328640418412	0.0	0.0	1.7922628929538251	2.56733971254656	1.1582004267599344	0.6923328640418412	1.7922628929538251	1.5097885627493588	0.0	2.56733971254656	0.6923328640418412	1.7922628929538251	1.7922628929538251	0.0	0.0	0.0	1.7922628929538251	0.0	0.0	0.0	0.6923328640418412	0.0	0.0	296	1019171912100550555
1079	0.6512927029082839	0.6512927029082839	0.6512927029082839	2.4762776811518976	2.3202027460906174	2.145171728164106	0.0	2.145171728164106	1.4392106454264852	0.0	2.3202027460906174	0.0	1.4392106454264852	1.9459351057083674	0.0	0.0	0.6512927029082839	2.145171728164106	1.09838567031468	1.4392106454264852	0.0	3.565709541660669	0.0	0.0	296	1019171912100540477
1080	0.7357331688927592	0.0	1.2206314913461378	2.9359189253095965	2.8047127204048303	3.5415019956210463	0.0	2.6603692072120393	0.0	0.7357331688927592	2.8047127204048303	0.0	1.2206314913461378	1.8722275610275787	1.8722275610275787	0.7357331688927592	0.0	3.8384345242436426	0.0	0.0	1.2206314913461378	3.0561809624066356	0.0	0.0	296	1019171912100550711
1081	0.7397549300276381	1.5896084022337509	0.0	2.1208365469588455	1.5896084022337509	2.1208365469588455	0.0	0.7397549300276381	0.7397549300276381	0.0	1.5896084022337509	0.0	1.5896084022337509	1.5896084022337509	1.5896084022337509	0.0	1.2263755379206367	2.5082372244787985	1.2263755379206367	0.0	0.0	2.3275013840567467	0.0	0.0	296	1019171912100690368
1082	0.0	0.0	2.019104352849016	2.48026025140862	2.6652361571592484	1.7180834535354665	1.3372317621617944	2.2680303847810506	1.3372317621617944	0.0	2.6652361571592484	0.0	3.232143769479887	2.976358455642536	0.8183026527918574	1.3372317621617944	1.3372317621617944	2.976358455642536	1.3372317621617944	0.8183026527918574	0.0	3.804942914815964	0.0	0.8183026527918574	296	1019171912100550458
1083	0.0	0.9136356204166926	2.8452907024594603	4.556831628251982	2.551104218518097	2.1811492534854064	0.0	1.6823336172513588	0.9136356204166926	0.0	2.551104218518097	0.0	2.438008945711563	1.4686215821391124	0.9136356204166926	0.0	0.0	3.1625452595449066	1.6823336172513588	0.5279644603272616	0.0	3.920349256937181	1.6823336172513588	0.0	296	1019171912100540438
1084	0.0	0.0	0.0	2.206485960685452	1.1408870125935626	1.7699118707078616	0.0	1.7699118707078616	0.6803989058509636	0.0	1.1408870125935626	0.0	2.383518969202151	2.5411833607919396	1.7699118707078616	0.0	0.6803989058509636	2.6833023885441425	0.0	0.6803989058509636	0.0	3.238199777755239	0.0	0.0	296	1019171912100540475
1085	0.0	1.325968904431063	2.8131240484823965	3.6208901695654934	2.4649390119200096	0.810242369004659	0.0	0.810242369004659	0.0	0.0	2.4649390119200096	0.0	2.8131240484823965	2.649510159466929	1.7051011873776538	0.0	0.0	3.215455889666778	0.0	0.810242369004659	0.810242369004659	3.093401299114998	1.325968904431063	0.0	296	1019171912100540457
1086	0.8990398133338957	0.0	1.8457803890690643	3.8045044878765713	1.4487153809282356	2.412543677511859	0.8990398133338957	2.156816528980603	0.0	0.0	1.4487153809282356	0.0	0.0	1.8457803890690643	1.4487153809282356	0.0	1.4487153809282356	1.8457803890690643	0.8990398133338957	0.0	0.0	3.6138519395421413	0.0	0.0	296	1019171912100560685
1087	0.0	0.7866091282954283	1.292799726377399	2.419563589035554	0.7866091282954283	1.292799726377399	0.0	2.602909783806843	0.7866091282954283	0.0	0.7866091282954283	0.0	2.7655606545367073	1.666777400061114	0.7866091282954283	0.0	0.7866091282954283	2.419563589035554	0.7866091282954283	0.0	0.7866091282954283	3.3820029399640745	0.7866091282954283	0.0	296	1019171912100540441
1088	0.0	0.0	0.0	2.383047562083198	1.425754669112303	2.787207782966888	0.0	0.882271309890937	0.0	0.0	1.425754669112303	0.0	2.5992344413691444	2.383047562083198	1.425754669112303	0.882271309890937	0.0	1.8195966377390327	0.0	0.0	1.425754669112303	2.5992344413691444	1.8195966377390327	0.0	296	1019171912100550565
1089	0.0	0.0	1.3556843423424672	2.50526964254131	2.042073326122494	1.8474523359665898	0.6038133948030082	1.8474523359665898	0.6038133948030082	0.0	2.042073326122494	0.0	2.21353327939863	1.8474523359665898	0.6038133948030082	0.6038133948030082	0.0	2.21353327939863	0.0	1.0281847707677954	0.0	2.7478193960333033	1.0281847707677954	0.0	296	1019171912200540526
1090	0.0	0.7407409431789573	0.7407409431789573	2.946794166191366	2.3294689390863645	2.3294689390863645	0.0	2.670901653719498	0.0	0.7407409431789573	2.3294689390863645	0.0	2.8154328927428542	2.946794166191366	0.7407409431789573	0.7407409431789573	0.7407409431789573	2.510262378676934	0.0	0.0	1.2277827575907614	4.096330340725914	1.5912492715525117	0.0	296	1019171912100550384
1091	0.0	0.0	0.9400788001836732	1.5045014451264733	2.22482197318209	2.22482197318209	0.0	2.4836649318430726	0.0	0.0	2.22482197318209	0.0	1.9091583045589284	1.5045014451264733	0.9400788001836732	0.0	0.0	3.2122109217074493	0.0	0.0	0.0	2.4836649318430726	0.9400788001836732	0.0	296	1019171912100550669
1092	0.0	1.1160791888683865	0.6633769150579117	3.7911139057956413	1.1160791888683865	1.9704587981603927	0.0	1.4601430124593333	0.0	0.0	1.1160791888683865	0.0	2.6447951555531968	1.4601430124593333	1.73774810808087	0.0	0.6633769150579117	1.9704587981603927	0.0	1.1160791888683865	0.0	2.1707944351536876	0.0	0.6633769150579117	296	1019171912100540501
1093	0.0	0.886291150971333	1.4312679380692819	1.8258891609031458	1.4312679380692819	1.4312679380692819	0.0	0.886291150971333	0.886291150971333	0.0	1.4312679380692819	0.886291150971333	2.606562761424395	2.135427352991619	2.390142312181431	0.0	0.0	1.4312679380692819	0.886291150971333	0.886291150971333	0.0	3.2455232529542166	0.886291150971333	0.0	296	1019171912100550445
1094	0.0	0.8125474960656596	2.6540161133899307	3.86923770921329	1.7088184577901873	2.817721447873034	0.8125474960656596	0.8125474960656596	0.0	0.0	1.7088184577901873	1.3291924767971597	3.0981331400935948	2.257478332090937	0.8125474960656596	0.0	1.7088184577901873	2.257478332090937	0.0	1.7088184577901873	0.0	3.3328109967989534	0.0	0.8125474960656596	296	1019171912100540468
1095	0.7462138048721172	1.235586074340377	0.0	3.3900332862294245	2.5214765836997084	2.1332099365888673	0.0	3.2936653747687497	0.0	0.0	2.5214765836997084	0.7462138048721172	0.0	1.89124019750911	1.6003434127709941	0.0	0.7462138048721172	3.3900332862294245	1.235586074340377	1.235586074340377	0.0	3.2936653747687497	1.235586074340377	0.0	296	1019171912100710050
1096	0.0	0.0	1.2669154099627902	2.826737907893038	1.9309000067003863	2.7281076759396394	0.0	1.9309000067003863	0.0	0.0	1.9309000067003863	0.0	1.7416215478539552	2.24810159727046	1.7416215478539552	0.0	0.0	2.7281076759396394	0.9543030094177655	0.5546592285201111	0.0	3.438992022085341	1.2669154099627902	0.0	296	1019171912100710038
1097	0.0	1.475498167021761	0.0	3.3080087591535756	2.446783241098946	1.8762496437109806	0.0	0.0	0.9186901956253557	0.0	2.446783241098946	0.0	0.0	0.9186901956253557	0.9186901956253557	0.0	0.9186901956253557	3.3080087591535756	1.475498167021761	0.0	0.0	2.665026473401449	0.0	0.0	296	1019171912100690337
1098	0.0	1.024667752337304	0.0	1.024667752337304	2.036845243501938	2.036845243501938	0.0	0.0	0.0	0.0	2.036845243501938	0.0	0.0	2.036845243501938	1.024667752337304	0.0	0.0	1.617759990622258	0.0	1.024667752337304	0.0	2.036845243501938	1.024667752337304	0.0	296	1019171912100560721
1099	1.0464518713342181	1.0464518713342181	0.0	2.8860942198434403	1.6465718029888288	3.0803348557208396	1.0464518713342181	3.892465891121316	0.0	0.0	1.6465718029888288	0.0	1.0464518713342181	2.6615716392502664	1.0464518713342181	1.0464518713342181	0.0	2.8860942198434403	1.0464518713342181	2.069128714649436	0.0	3.5428076480981088	1.6465718029888288	0.0	296	1019171912100550720
1100	0.0	0.0	0.8379617635176915	2.703247052877992	2.0531432470658615	2.5173103907348824	0.0	2.8679327458599193	0.0	0.0	2.0531432470658615	0.0	3.0157306497359957	2.30381427449153	2.5173103907348824	0.0	0.8379617635176915	3.2724341989795236	0.8379617635176915	1.3645981467231425	0.8379617635176915	3.0157306497359957	1.3645981467231425	0.8379617635176915	296	1019171912100550569
1101	0.0	1.7666164130496387	2.3231539225439453	3.0369692745836163	0.8486780505033219	1.379454660037002	0.0	0.8486780505033219	0.8486780505033219	0.0	0.8486780505033219	0.0	3.294157606677936	2.0715568064145184	0.0	0.0	2.0715568064145184	2.7237661112482505	0.0	1.7666164130496387	0.0	2.5373209792444382	0.8486780505033219	0.0	296	1019171912100690318
1102	0.0	1.1344381983067127	0.0	2.197233751386613	1.1344381983067127	0.0	0.0	3.0306862819469362	0.0	0.0	1.1344381983067127	1.1344381983067127	1.1344381983067127	0.0	1.1344381983067127	0.0	1.1344381983067127	2.197233751386613	1.1344381983067127	0.0	0.0	2.802535053442769	0.0	0.0	296	1019171912100550690
1103	0.0	1.6582755907207385	0.0	1.954265932886751	2.1997457562194263	0.781398955710499	0.0	0.0	0.0	0.0	2.1997457562194263	0.0	0.0	2.409467111170458	0.0	0.781398955710499	0.0	1.6582755907207385	0.781398955710499	0.0	0.0	1.6582755907207385	0.781398955710499	0.0	482	1019171912100690321
1104	0.584295054542584	0.0	0.0	2.9982472947661085	2.1683671464196945	1.9984978116330268	0.0	2.9051545928525213	0.99899871490157	0.0	2.1683671464196945	0.584295054542584	1.8059243019490658	2.3203257049936834	1.8059243019490658	0.0	0.584295054542584	2.805638007610996	0.0	0.99899871490157	0.584295054542584	3.2461352489380677	1.320726469350647	0.0	296	1019171912100560730
1105	0.0	0.0	1.288299687223184	2.5965538249020677	3.375123156543761	2.203514666408022	0.0	2.413377710128889	0.0	0.0	3.375123156543761	0.7834148820252982	2.759070868709776	2.759070868709776	1.288299687223184	0.0	1.661567422527605	3.5629142973907917	0.7834148820252982	1.661567422527605	0.7834148820252982	3.6483737021958285	0.7834148820252982	0.0	296	1019171912100550442
1106	0.6986299231264598	0.0	1.8039920651423196	2.723922216376839	1.5204918328578256	2.244210215171649	0.6986299231264598	1.1673101237718624	0.0	0.0	1.5204918328578256	0.0	2.5810384047703963	2.5810384047703963	0.6986299231264598	0.0	1.1673101237718624	2.0408272007820596	0.6986299231264598	0.6986299231264598	0.6986299231264598	3.4551502568615517	0.6986299231264598	0.0	296	1019171912100540458
1107	0.0	0.0	2.9358793080694503	4.070306417775958	2.7699191615009466	2.9358793080694503	0.8730478625396954	2.7699191615009466	0.0	0.0	2.7699191615009466	0.0	2.1130711951738173	1.8051208916773487	1.8051208916773487	0.0	0.8730478625396954	3.219599342407534	1.4130829119565431	0.8730478625396954	0.8730478625396954	3.219599342407534	0.8730478625396954	0.0	296	1019171912100710073
1108	0.7253334975216743	0.0	0.0	2.7823131357805972	1.205746286157415	0.7253334975216743	0.0	0.7253334975216743	0.0	0.7253334975216743	1.205746286157415	0.0	0.7253334975216743	1.205746286157415	1.205746286157415	0.0	0.7253334975216743	2.913191530103115	0.0	0.0	0.0	2.2985693520064348	0.7253334975216743	0.0	296	1019171912100550694
1109	0.0	0.8472250456394476	2.5346153103777533	3.607214452297835	0.8472250456394476	2.3205384477733553	0.0	2.7209921132839554	0.0	0.8472250456394476	0.8472250456394476	0.0	2.0690658848109074	2.5346153103777533	1.3774427827619937	0.0	0.0	3.168380866434451	0.0	1.3774427827619937	0.0	3.86627825357904	1.3774427827619937	0.0	296	1019171912100540490
1110	0.0	2.789762491596331	0.0	3.151676861618728	2.3055151907859566	1.5712980802720455	0.0	0.0	0.0	0.0	2.3055151907859566	0.0	0.0	2.3055151907859566	0.0	0.0	0.0	1.5712980802720455	0.0	0.0	0.0	1.5712980802720455	0.0	0.0	296	1019171912100690346
1111	0.0	0.0	3.05345268469732	2.4974091083629393	1.8699738929511673	1.8699738929511673	0.0	2.8020555023747953	0.7344949539139902	0.0	1.8699738929511673	0.0	2.1107222247156003	3.05345268469732	1.5808424132687362	0.0	1.2188616386788442	2.9332230891847053	0.7344949539139902	0.7344949539139902	0.7344949539139902	3.835550043778068	1.8699738929511673	0.0	296	1019171912100550446
1112	0.0	0.0	0.0	2.9520441563423434	2.9520441563423434	2.1273769859154323	0.8815126568433205	2.785789386903353	0.0	0.0	2.9520441563423434	0.0	0.8815126568433205	0.0	1.424713524816822	0.8815126568433205	0.0	1.8184079544949696	1.424713524816822	0.0	0.0	2.381706891333476	0.8815126568433205	0.0	296	1019171912100550697
1113	0.0	0.9698179949175947	0.0	2.9467597576541538	2.4097088257402004	2.2733290769885137	0.5649114845355709	1.764041941912871	0.0	0.0	2.4097088257402004	0.0	1.2856331712587048	2.2733290769885137	1.9544868574005942	0.0	0.0	3.0337667721969623	0.5649114845355709	0.9698179949175947	0.0	2.4097088257402004	0.5649114845355709	0.0	296	1019171912100550687
1114	0.0	0.0	0.0	0.0	2.1134126260675914	0.0	0.0	0.0	0.0	0.0	2.1134126260675914	0.0	0.0	0.0	0.0	0.0	2.936265351505779	2.936265351505779	2.1134126260675914	0.0	0.0	2.1134126260675914	0.0	0.0	296	1019171912100690357
1115	0.6321438983847156	0.6321438983847156	2.2777066209910286	2.817322585687574	1.6778310309728677	2.104067774443825	0.0	2.5725981853576068	0.6321438983847156	0.6321438983847156	1.6778310309728677	0.0	1.4057742112296425	1.9066336617627486	2.2777066209910286	0.6321438983847156	0.0	3.026492679123725	0.6321438983847156	0.6321438983847156	0.0	3.4459380023116637	0.6321438983847156	0.0	296	1019171912100710087
1116	0.0	0.5476846911425396	0.0	1.509418053100472	2.366151944301307	0.5476846911425396	0.0	0.9437157426917093	0.0	0.0	2.366151944301307	0.0	0.0	0.5476846911425396	0.0	0.0	0.0	2.0813960792545294	0.0	0.0	0.0	1.254118605814671	0.0	0.0	296	1019171912100550680
1117	0.0	0.6681709903225149	1.1230796324896921	3.2980507450107406	2.514111403289061	2.357101499507773	0.0	3.113990916182523	0.0	0.0	2.514111403289061	0.0	0.0	1.1230796324896921	1.4684119971372298	0.0	1.1230796324896921	3.2089541488361344	0.6681709903225149	0.0	0.0	3.2980507450107406	1.1230796324896921	0.6681709903225149	296	1019171912100710170
1118	0.0	0.0	0.0	1.2925536679155913	1.2925536679155913	0.0	0.0	0.0	0.0	0.0	1.2925536679155913	0.7864343948150265	0.0	1.6664925889690738	0.0	0.0	0.0	2.6025624563101846	0.0	0.7864343948150265	0.0	0.0	0.0	0.0	438	1019171912100540290
1119	1.2427022846063316	0.0	0.0	2.6927964473792585	1.2427022846063316	1.2427022846063316	0.0	2.8377134948388893	0.0	0.0	1.2427022846063316	0.0	1.2427022846063316	1.2427022846063316	1.6086297166829358	0.0	0.0	1.2427022846063316	1.2427022846063316	0.751212463225475	0.0	2.1427513276457972	0.0	0.0	296	1019171912100710075
1120	1.2181467160664743	0.0	1.2181467160664743	2.3159806028104417	1.2181467160664743	1.2181467160664743	0.0	1.2181467160664743	0.0	0.0	1.2181467160664743	0.0	0.0	2.656703814532148	0.0	1.2181467160664743	0.0	1.8690633212364989	0.0	0.0	0.0	2.656703814532148	0.0	0.0	296	1019171912100540537
1121	0.8121892808017096	0.0	0.8121892808017096	3.097398337078454	2.4686468355987965	2.008449526439383	0.0	2.4686468355987965	0.8121892808017096	0.0	2.4686468355987965	0.0	2.6533163419008035	2.817007494073263	2.008449526439383	0.8121892808017096	1.3286916703535454	3.9412570577902657	1.7082410350399673	2.008449526439383	0.8121892808017096	3.6250494205954973	1.3286916703535454	0.8121892808017096	296	1019171912100550463
1122	0.0	0.0	1.5183379841381675	2.2416013434850433	2.911908163950929	1.9248268493711767	0.0	2.5011897593519223	0.0	0.0	2.911908163950929	0.0	1.9248268493711767	1.5183379841381675	0.9503222721987602	0.0	0.9503222721987602	3.2312385817958766	1.5183379841381675	0.9503222721987602	0.0	2.721115710121226	0.0	0.9503222721987602	296	1019171912100550691
1123	0.6500391265082737	1.0965462517246287	3.1649391848379573	3.816788843472617	2.142499871934976	2.7424606268008307	0.0	2.7424606268008307	1.712306557257362	0.0	2.142499871934976	0.0	2.7424606268008307	2.614214361344621	1.712306557257362	0.6500391265082737	0.6500391265082737	2.7424606268008307	0.0	0.6500391265082737	0.6500391265082737	3.757304562055092	1.4370318103158501	0.6500391265082737	296	1019171912100540505
1124	0.0	0.5704375201463002	1.5557648142513987	3.0486909088044425	2.135803063145524	2.7697053421366595	0.0	1.5557648142513987	0.5704375201463002	0.0	2.135803063145524	0.0	2.135803063145524	2.135803063145524	1.5557648142513987	0.0	0.9781573197069211	2.4235148679309617	1.7760488996869772	0.9781573197069211	0.5704375201463002	2.9615555105778064	0.0	0.0	296	1019171912100550487
1125	0.6558134369938631	1.723347148706759	1.4470565394565083	2.9829567616131496	1.4470565394565083	0.6558134369938631	0.6558134369938631	1.1050129194549516	0.0	0.0	1.4470565394565083	0.0	2.1547854294163447	2.755964358724831	0.6558134369938631	0.6558134369938631	1.1050129194549516	1.1050129194549516	0.0	0.6558134369938631	0.0	2.9829567616131496	0.0	0.6558134369938631	438	1019171912100540579
1126	0.6599154322518326	0.0	1.963455637609965	3.1890116893724505	2.883599323985365	2.7655135413950003	1.454160105575052	2.3391174371718404	1.454160105575052	0.0	2.883599323985365	0.0	2.3391174371718404	2.495674709610641	1.454160105575052	0.0	0.0	3.094214119966924	1.111017961148951	1.111017961148951	0.6599154322518326	4.007172186472116	0.6599154322518326	0.0	296	1019171912100540367
1127	1.3695148825346801	0.0	1.755210210800625	2.3102213551158144	0.0	2.0592422112635775	0.0	1.755210210800625	0.0	0.0	0.0	0.0	1.3695148825346801	2.5239407805675587	0.8415048934181456	0.0	0.0	2.710046722961577	0.0	0.0	0.0	2.5239407805675587	0.0	0.0	296	1019171912100550630
1128	0.0	0.0	2.44088704549067	2.9801587142392196	2.44088704549067	3.8368597399275335	0.0	2.44088704549067	1.3083520954887078	0.0	2.44088704549067	0.0	1.983009945093457	2.566072251488325	1.3083520954887078	0.5774360561755517	0.5774360561755517	2.9801587142392196	0.0	1.5698701406594484	0.5774360561755517	2.9801587142392196	0.5774360561755517	0.5774360561755517	296	1019171912100550615
1129	0.45204116396260435	0.45204116396260435	0.0	1.8382742559292946	2.4371456989924227	2.9304606987918125	0.0	2.4371456989924227	0.7957242901263945	0.45204116396260435	2.4371456989924227	0.0	2.4371456989924227	1.30561882889463	1.30561882889463	0.7957242901263945	0.0	2.4371456989924227	0.7957242901263945	0.7957242901263945	1.0730819095130648	2.2264294116178966	1.681604888949899	0.0	296	1019171912100550598
1130	0.0	0.7981729924837897	0.0	3.068494749158272	1.30905696819336	0.7981729924837897	1.30905696819336	1.6855781862459225	0.0	0.0	1.30905696819336	0.0	1.6855781862459225	1.6855781862459225	1.30905696819336	0.0	0.0	2.441851464778814	0.0	0.0	0.0	3.3025780855769336	0.7981729924837897	0.7981729924837897	296	1019171912100540596
1131	0.0	1.8008945062533255	0.6969646279530917	1.1649027357793988	2.2407853679240683	2.0375412318505073	0.0	0.6969646279530917	1.1649027357793988	0.0	2.2407853679240683	0.0	1.8008945062533255	1.8008945062533255	0.0	0.0	0.0	2.418900581136379	1.1649027357793988	0.0	0.0	2.577422530715785	1.5176644654017242	0.0	296	1019171912100550633
1132	0.6495772074577022	1.0958682725565418	2.3164234914438153	2.3164234914438153	2.1415146809566266	2.741377254398024	1.4362285984968668	1.711421614515507	0.0	0.0	2.1415146809566266	0.0	2.1415146809566266	2.85913319331934	1.0958682725565418	0.0	0.0	2.4724012731422573	0.6495772074577022	1.4362285984968668	0.0	2.741377254398024	1.4362285984968668	0.0	296	1019171912100540552
1133	0.0	0.0	0.8900512905314691	3.3765212874091346	0.8900512905314691	2.8017161824875005	0.0	2.6134024771703577	0.8900512905314691	0.0	0.8900512905314691	0.8900512905314691	2.8017161824875005	2.8017161824875005	0.8900512905314691	0.0	0.0	3.7864531446041663	0.0	1.8317662088034443	0.8900512905314691	3.3765212874091346	1.436419868701897	0.0	296	1019171912100550606
1134	0.0	0.6651447605425317	0.0	1.7411043031743778	1.9740288302069369	1.7411043031743778	0.0	0.0	0.6651447605425317	0.0	1.9740288302069369	0.6651447605425317	0.6651447605425317	1.118661892995159	1.4631945716022563	0.6651447605425317	0.0	2.648821217746646	0.6651447605425317	0.6651447605425317	0.0	2.8958844597636633	1.4631945716022563	0.0	296	1019171912100550585
1135	0.0	0.0	0.0	2.8682835071861086	2.5949227784060858	2.7380680026234234	0.0	2.4359941773106777	0.0	0.0	2.5949227784060858	0.0	0.7050453156573956	0.7050453156573956	2.0534517534440866	0.0	0.7050453156573956	2.9877127892062636	0.0	0.7050453156573956	0.0	3.4702939755222433	1.5313627979619604	0.0	296	1019171912100710081
1136	1.1936432866519007	0.0	1.1936432866519007	2.460883330359492	1.837778851142428	1.837778851142428	0.0	1.837778851142428	1.1936432866519007	0.0	1.837778851142428	0.0	2.460883330359492	1.5513656481430387	1.5513656481430387	0.0	1.1936432866519007	2.460883330359492	1.5513656481430387	1.5513656481430387	0.0	3.5779748419227846	0.7169015131655924	0.0	296	1019171912100540520
1137	0.5985105813279353	1.0202747073735323	0.0	2.6185970969926347	2.354232255827053	2.492461623668273	0.0	1.0202747073735323	1.6119326171765673	0.0	2.354232255827053	0.5985105813279353	2.6185970969926347	3.2057742670913743	1.3462237752834714	0.5985105813279353	0.5985105813279353	3.621917827467026	0.5985105813279353	1.8362323191378294	0.5985105813279353	3.1230517339479293	0.0	0.0	296	1019171912100550529
1138	1.2154194948475967	0.7320880866123606	2.1060827119747985	2.492440376263237	2.1060827119747985	2.1060827119747985	0.0	2.3121565337978613	0.7320880866123606	0.0	2.1060827119747985	0.0	2.3121565337978613	3.358196567357567	0.7320880866123606	0.0	0.7320880866123606	3.448322429275279	1.2154194948475967	0.0	1.5768241361821296	3.895483987020044	0.7320880866123606	0.0	296	1019171912100540327
1139	0.0	0.0	1.520592316060379	1.7382750714548847	1.7382750714548847	1.9273777827890857	0.0	1.9273777827890857	0.0	0.5531363873244736	1.7382750714548847	0.5531363873244736	0.5531363873244736	1.520592316060379	0.0	0.0	0.0	2.8226356567205952	1.2641257194299897	0.5531363873244736	0.0	2.504040778715747	0.0	0.0	296	1019171912100540574
1140	0.0	0.0	0.0	3.025870037943328	1.6773431410937705	1.6773431410937705	0.6318921252001244	1.6773431410937705	0.0	0.0	1.6773431410937705	0.0	0.0	1.6773431410937705	1.6773431410937705	0.6318921252001244	0.0	2.4320956465499486	0.6318921252001244	0.0	0.6318921252001244	2.4320956465499486	0.6318921252001244	0.0	296	1019171912100550635
1141	0.0	0.0	0.5095438911144906	1.6406210493799134	2.388465241802352	1.1832007466949366	0.0	0.5095438911144906	0.5095438911144906	0.0	2.388465241802352	0.0	0.8853401601543471	1.1832007466949366	0.8853401601543471	0.5095438911144906	0.5095438911144906	2.2667567038208043	0.8853401601543471	0.5095438911144906	0.5095438911144906	1.4299641558540204	0.0	0.0	296	1019171912100710036
1142	0.7028775405617897	0.0	1.5276932286470761	3.291084076490266	2.2529270222206663	2.431419010408689	0.0	2.8634393602261516	0.0	0.0	2.2529270222206663	0.0	1.8118790328843992	2.431419010408689	2.2529270222206663	0.0	0.7028775405617897	1.5276932286470761	1.1734449796364617	0.7028775405617897	0.7028775405617897	3.620523956525118	0.0	0.0	296	1019171912100550653
1143	0.0	1.4084756883823963	0.0	2.763619554014648	2.3607613533372733	1.7998532685133	0.0	0.0	0.0	0.0	2.3607613533372733	0.0	2.3607613533372733	0.0	1.7998532685133	0.0	0.0	1.7998532685133	0.869699853691958	1.7998532685133	0.869699853691958	3.5551627627814435	0.869699853691958	0.0	296	1019171912100690345
1144	0.0	0.0	1.2589660416928463	1.9208585227158044	2.3728754437278883	2.164497962434971	0.0	3.42662587364347	0.0	0.0	2.3728754437278883	0.0	0.7626641513075407	2.3728754437278883	1.2589660416928463	0.0	0.0	3.42662587364347	0.0	0.7626641513075407	0.7626641513075407	2.5549192406109174	0.7626641513075407	0.0	296	1019171912100560596
1145	0.0	0.0	0.6410670291676436	3.1428626690170423	2.297594954085345	1.9250160363231952	1.0833592662969962	2.1232996274093288	0.0	0.0	2.297594954085345	0.6410670291676436	2.1232996274093288	2.5934348677300814	0.6410670291676436	1.0833592662969962	1.0833592662969962	1.695071152898976	1.0833592662969962	0.0	1.695071152898976	3.048457282636846	1.695071152898976	0.6410670291676436	296	1019171912100550625
1146	0.0	0.6872928384441229	1.150896386596414	3.0571225503623585	2.018383305493594	0.6872928384441229	0.0	2.018383305493594	1.150896386596414	0.0	2.018383305493594	0.0	2.698736740390249	1.501198244313435	0.6872928384441229	0.0	0.0	2.220811151541442	1.150896386596414	1.150896386596414	0.0	2.220811151541442	0.0	0.0	296	1019171912100550601
1147	0.0	0.0	1.1258099662575316	3.2134533626206063	1.9838968067779996	2.5182735544410866	0.0	2.3611622458501715	0.6700427761297982	0.6700427761297982	1.9838968067779996	0.0	3.0167533372639315	1.9838968067779996	2.5182735544410866	0.0	0.0	2.788936529355431	0.6700427761297982	0.6700427761297982	0.0	3.541039304593411	1.4716351240084873	0.0	296	1019171912100550429
1148	0.0	0.0	0.0	2.020682878931297	3.0241013801399546	2.3439793464821452	0.0	0.0	1.013821479456102	0.0	3.0241013801399546	0.0	1.013821479456102	2.020682878931297	2.020682878931297	0.0	0.0	2.020682878931297	0.0	1.013821479456102	0.0	3.3467122043161117	1.013821479456102	0.0	296	1019171912100550604
1149	0.0	0.0	0.0	2.228330271292311	2.5642686780842583	1.156162153102772	0.0	0.0	0.0	0.0	2.5642686780842583	0.0	3.591887620658945	2.228330271292311	1.156162153102772	0.0	0.0	3.0655424414912673	1.156162153102772	1.7896355951733176	0.0	3.0655424414912673	0.0	0.0	296	1019171912100550609
1150	0.0	0.8217920361547955	0.8217920361547955	3.8124165043160367	0.8217920361547955	0.0	0.0	0.0	0.0	0.0	0.8217920361547955	0.0	1.3420998436484444	2.025170923048902	0.0	0.0	0.0	2.025170923048902	0.0	0.0	0.8217920361547955	2.836086107654362	0.8217920361547955	0.0	296	1019171912100540585
1151	0.0	0.0	0.0	2.6148887450365	1.4375401781369965	1.8330438075230704	0.0	0.8908694290027874	0.8908694290027874	0.0	1.4375401781369965	0.0	1.4375401781369965	1.4375401781369965	0.0	0.0	0.0	1.8330438075230704	0.8908694290027874	0.0	0.0	1.4375401781369965	0.8908694290027874	0.0	296	1019171912100540546
1152	0.0	0.6452353913940514	1.9335621544236092	2.7311711788370077	2.1322368361819537	2.4625642629987317	0.0	2.6031100056364824	0.0	0.0	2.1322368361819537	0.0	1.7030908597392986	1.9335621544236092	1.4286694838923677	0.0	0.0	3.1531441829346862	1.4286694838923677	1.089490622978596	0.6452353913940514	2.4625642629987317	0.6452353913940514	0.0	296	1019171912100550542
1153	0.0	2.0943701832344277	0.0	1.397911627748686	1.397911627748686	2.0943701832344277	0.0	0.0	0.0	0.0	1.397911627748686	0.0	2.562082528356351	2.0943701832344277	2.0943701832344277	0.0	1.397911627748686	1.397911627748686	0.0	0.0	0.0	2.562082528356351	0.0	0.0	296	1019171912200690353
1154	0.0	0.0	2.6527762852292023	2.8770601710971113	0.0	2.6527762852292023	0.0	2.0611740614449485	0.0	1.0410695512041093	0.0	0.0	1.0410695512041093	2.8770601710971113	0.0	0.0	0.0	2.3870896560061583	0.0	1.0410695512041093	1.0410695512041093	3.071122221825775	0.0	0.0	296	1019171912100550469
1155	0.0	0.0	1.26778867258957	2.8749246290501844	2.385090290487268	2.1762605485365416	0.0	1.6377878343272956	0.0	0.0	2.385090290487268	0.0	2.8749246290501844	2.7293761531549023	1.26778867258957	0.768892324988379	0.768892324988379	2.1762605485365416	0.0	2.1762605485365416	0.768892324988379	3.128222637249449	0.768892324988379	0.0	296	1019171912100550549
1156	0.0	0.6596915118745396	0.0	2.764993198005335	1.1106903612000103	1.7307395784500947	0.0	2.495172821585788	0.0	0.0	1.1106903612000103	0.0	1.4537727159324447	1.1106903612000103	1.1106903612000103	0.0	0.0	3.277415278568264	1.1106903612000103	0.6596915118745396	0.6596915118745396	3.277415278568264	0.0	0.0	296	1019171912100550610
1157	0.9196386259412215	0.9196386259412215	3.023810894836509	3.023810894836509	1.8777144993426187	1.4767875092383598	0.0	0.0	0.0	0.0	1.8777144993426187	0.9196386259412215	1.4767875092383598	1.8777144993426187	0.0	0.0	2.666722156087641	1.8777144993426187	0.0	1.4767875092383598	0.0	1.8777144993426187	0.0	0.0	482	1019171912100690475
1158	0.0	0.0	0.0	2.5168829552322483	1.3642813843109534	0.0	0.0	1.3642813843109534	0.0	0.0	1.3642813843109534	0.0	3.3850007110290368	2.5168829552322483	2.052750147650419	0.0	0.0	2.5168829552322483	1.3642813843109534	2.052750147650419	0.0	3.7650938713768496	1.3642813843109534	0.0	296	1019171912100550423
1159	0.0	0.0	3.032466624261683	2.5330772552207397	0.0	0.8463996379804283	0.0	1.3762995494277726	0.8463996379804283	0.0	0.0	0.8463996379804283	2.7194151573933065	2.067650069524924	0.8463996379804283	0.0	0.0	2.7194151573933065	0.0	0.0	0.0	2.3190517369797647	1.3762995494277726	0.0	296	1019171912100540396
1160	0.0	2.7106345996280434	1.5103028996353656	1.5103028996353656	2.231861481355426	1.9157303148446463	0.94437062904177	0.0	0.0	0.0	2.231861481355426	0.94437062904177	2.231861481355426	3.069494871116692	2.231861481355426	1.9157303148446463	4.890194980942016	3.3566357248951735	0.0	0.94437062904177	0.0	3.7022740764790694	0.94437062904177	0.0	482	1019171912100690407
1161	0.6635877124205418	0.0	1.9708847219939645	3.001478473166634	2.6452755530962135	2.6452755530962135	0.0	1.11638722635314	0.0	0.0	2.6452755530962135	0.0	1.738148493885756	2.171239274614435	1.4605070220877372	0.0	0.6635877124205418	2.774031934763202	1.9708847219939645	0.6635877124205418	0.0	3.6645212583114986	0.0	0.0	296	1019171912100550622
1162	0.0	0.0	1.4574312312551068	2.9972487516856767	2.42370562429255	0.9054239161226587	0.0	1.8557044744444418	0.0	0.0	2.42370562429255	0.0	2.1674797066088534	0.0	0.0	0.0	0.0	0.9054239161226587	0.0	1.4574312312551068	0.9054239161226587	2.6412150921882738	0.9054239161226587	0.0	296	1019171912100540545
1163	0.0	0.9445144681128023	1.915950393663623	2.7108882953530715	3.069758639455134	2.901453439770899	0.0	2.4912644623679423	0.9445144681128023	0.0	3.069758639455134	0.0	2.2320971759753654	0.9445144681128023	1.915950393663623	0.0	0.0	3.3569059300921604	0.0	0.0	1.5104972282151339	2.7108882953530715	0.9445144681128023	0.0	296	1019171912100560632
1164	0.0	0.0	1.7853358019103134	1.1528281439644834	2.8313639327306173	2.223570920548669	0.0	1.1528281439644834	0.0	0.0	2.8313639327306173	0.0	0.0	1.7853358019103134	0.0	0.0	0.0	2.223570920548669	0.0	1.1528281439644834	1.1528281439644834	1.1528281439644834	0.0	0.0	296	1019171912100550617
1165	0.0	0.0	0.9227390183427983	2.4537953816714038	2.6722591804465674	3.1066068196068377	0.5339176084856603	2.6722591804465674	0.5339176084856603	0.5339176084856603	2.6722591804465674	0.0	2.4537953816714038	2.3307589735148344	1.2287057027411243	0.5339176084856603	0.0	3.4399981421185037	0.9227390183427983	0.0	0.5339176084856603	3.7106244084982736	0.5339176084856603	0.0	296	1019171912100550462
1166	0.0	1.0300588091112726	1.357924236294241	2.2164164419628043	2.5082977437094085	1.8501068001696317	0.0	2.36972609559182	0.0	0.0	2.5082977437094085	0.0	2.7509475688486886	2.2164164419628043	2.044856574555233	1.357924236294241	1.357924236294241	3.2229374422214163	1.0300588091112726	1.0300588091112726	0.6050711316075954	3.140092508612281	0.0	0.0	296	1019171912100550483
1167	0.0	0.0	1.927206223271876	3.122464831848692	2.5620750942762003	2.723855590354724	0.0	2.5620750942762003	0.0	0.0	2.5620750942762003	0.0	2.5620750942762003	2.723855590354724	2.1711988212744893	0.0	1.6333777346678162	3.001432968258944	0.7662092616683965	0.0	0.7662092616683965	2.5620750942762003	1.2639898761341941	0.0	296	1019171912100550414
1168	0.0	0.5941318391889646	2.9306107263761705	3.6100392740418417	2.6077774938664486	2.343837382176227	0.0	1.8269326371928891	0.5941318391889646	0.0	2.6077774938664486	0.0	2.6077774938664486	3.484302922040481	0.5941318391889646	0.0	0.5941318391889646	2.6077774938664486	0.5941318391889646	1.8269326371928891	0.0	3.9324192997676097	0.0	0.5941318391889646	296	1019171912100540391
1169	0.0	0.0	0.0	3.2637689625331037	0.9679792359615569	0.0	0.9679792359615569	1.9516983351914168	0.0	0.9679792359615569	0.9679792359615569	0.0	0.0	0.0	0.9679792359615569	0.0	0.0	2.5311927823129423	0.9679792359615569	0.0	0.0	0.9679792359615569	0.9679792359615569	0.0	296	1019171912100540604
1170	0.0	0.0	0.0	2.6543911097609914	1.216579976582665	1.216579976582665	0.0	2.3137840994036467	0.0	1.216579976582665	1.216579976582665	0.0	0.0	1.216579976582665	1.8670673882859574	0.0	0.0	2.6543911097609914	0.0	0.0	0.0	3.1608732732076725	1.216579976582665	0.0	296	1019171912100710119
1171	0.0	0.5805735774762343	0.5805735774762343	1.9901060797605832	2.15966333345175	2.4486348774335482	0.0	1.5761712616287504	0.0	0.9934115980130718	2.15966333345175	0.0	0.5805735774762343	1.5761712616287504	0.9934115980130718	0.0	0.0	1.5761712616287504	1.7979336826565722	0.5805735774762343	0.0	2.15966333345175	0.0	0.0	296	1019171912100710151
1172	0.9382823446802451	1.9064043307651002	1.502071291821902	2.2218714170175513	1.502071291821902	0.9382823446802451	0.0	0.0	0.0	0.0	1.502071291821902	0.0	1.9064043307651002	2.480582352464586	2.2218714170175513	0.0	2.8901972296195226	2.480582352464586	2.6998786287725483	0.0	0.9382823446802451	2.2218714170175513	0.9382823446802451	0.0	296	1019171912200690378
1173	0.0	0.0	0.7745290990402692	2.886683667816299	1.9420551776530544	1.6470357587170938	0.7745290990402692	1.275759918509789	0.7745290990402692	0.0	1.9420551776530544	0.0	2.886683667816299	3.355891718002762	2.18686752946878	0.0	0.7745290990402692	2.886683667816299	0.0	1.275759918509789	0.7745290990402692	3.927197883338284	0.7745290990402692	0.7745290990402692	296	1019171912100540411
1174	0.0	0.0	1.6637102496265395	2.2059673800586457	1.9601671119469353	1.9601671119469353	0.0	2.2059673800586457	0.0	0.0	1.9601671119469353	0.0	0.7847281127115856	1.6637102496265395	1.290150253550084	0.0	0.0	2.7617407690464897	0.0	1.290150253550084	0.0	2.7617407690464897	0.0	0.0	296	1019171912100710127
1175	1.5951079380060684	0.0	2.3340940861716675	1.0076157587678911	2.0114086151211192	1.0076157587678911	0.0	0.0	0.0	0.0	2.0114086151211192	0.0	2.0114086151211192	1.0076157587678911	0.0	0.0	0.0	1.5951079380060684	1.5951079380060684	0.0	0.0	2.3340940861716675	1.5951079380060684	0.0	296	1019171912100550537
1176	2.158886230235271	0.7597012139239698	0.7597012139239698	2.36704659251737	1.9155437458477849	1.2547632559355473	0.0	2.36704659251737	0.0	0.0	1.9155437458477849	0.0	1.6226585569606948	2.548924725855319	1.2547632559355473	0.7597012139239698	0.7597012139239698	2.36704659251737	0.0	0.0	0.0	2.36704659251737	0.0	0.0	296	1019171912100550655
1177	0.0	0.5868757664863482	0.0	2.3265156771655704	2.1743853476642685	0.0	0.0	0.0	0.0	0.0	2.1743853476642685	0.0	0.5868757664863482	0.5868757664863482	0.5868757664863482	0.0	0.0	1.8114516748460263	0.5868757664863482	0.0	0.0	2.1743853476642685	0.5868757664863482	0.0	296	1019171912100550668
1178	0.0	1.7273597157078244	2.2785858767083784	3.650312362852983	2.6764546816358576	1.7273597157078244	0.0	1.7273597157078244	0.0	0.0	2.6764546816358576	0.0	0.8240788238289676	0.8240788238289676	0.0	0.0	0.0	2.8406110794986437	0.0	0.8240788238289676	0.0	3.5589605947980734	0.8240788238289676	0.0	296	1019171912100540616
1179	0.0	1.241338173170669	0.0	3.3026337049784456	1.6070418294701492	1.241338173170669	0.0	1.241338173170669	0.7502536985374464	0.0	1.6070418294701492	0.0	0.0	0.7502536985374464	1.6070418294701492	0.7502536985374464	0.0	2.3483830282263565	0.0	0.0	0.0	1.6070418294701492	0.0	0.0	296	1019171912100540611
1180	0.0	1.5785958672433842	2.3142847562321633	3.5762011174832233	1.5785958672433842	2.3142847562321633	0.0	3.161429897895745	0.9952276608324775	0.0	1.5785958672433842	0.0	0.9952276608324775	2.799164077989847	0.9952276608324775	0.0	1.5785958672433842	3.798479403905066	1.5785958672433842	1.5785958672433842	0.0	4.383213607705017	0.0	0.0	296	1019171912100550663
1181	0.0	0.8547755356564252	1.7762859768637054	3.183450558554589	2.081990408805278	1.387888960064147	0.8547755356564252	2.5486497203841343	0.8547755356564252	0.0	2.081990408805278	0.0	0.8547755356564252	2.3341067882590107	0.8547755356564252	0.0	0.0	2.5486497203841343	0.0	0.0	0.0	2.9006869346036317	0.0	0.0	296	1019171912100550536
1182	1.3303569477277244	1.3303569477277244	0.0	3.099841237440272	1.3303569477277244	0.8133805520350917	0.0	2.010528393929226	0.0	0.0	1.3303569477277244	0.8133805520350917	1.3303569477277244	2.010528393929226	1.3303569477277244	0.0	0.8133805520350917	2.010528393929226	1.7101609578173174	1.3303569477277244	0.0	1.7101609578173174	0.8133805520350917	0.0	296	1019171912100540586
1183	1.6023331882949394	0.0	0.0	2.342747962169947	2.342747962169947	3.2963309057850254	0.7474130845242692	2.684872383662426	0.7474130845242692	0.0	2.342747962169947	0.0	2.523928031492636	2.342747962169947	3.081779112882869	0.0	0.7474130845242692	2.684872383662426	0.7474130845242692	1.2372943505952247	0.0	3.5680902740700033	1.2372943505952247	0.0	296	1019171912100550546
1184	0.0	0.0	1.05823203912813	2.6807497793590804	1.662094357656663	1.662094357656663	0.0	2.086489721624182	0.0	0.0	1.662094357656663	0.0	2.4140035378765403	2.4140035378765403	0.0	0.0	1.662094357656663	2.4140035378765403	1.05823203912813	1.05823203912813	0.0	3.4251105171229734	0.0	0.0	296	1019171912100550528
1185	0.0	0.0	0.0	3.3481036368167367	1.2706983034849255	1.2706983034849255	0.0	2.3891123671690075	0.0	0.0	1.2706983034849255	0.0	0.7709487795684771	2.180134511104844	0.7709487795684771	0.0	0.0	1.2706983034849255	0.0	0.7709487795684771	0.0	2.3891123671690075	0.7709487795684771	0.0	296	1019171912100540597
1186	1.0542403301322705	1.6568390482948288	0.0	3.41813866388129	1.0542403301322705	2.4077600150034515	0.0	1.0542403301322705	0.0	0.0	1.0542403301322705	1.0542403301322705	2.8991266379681044	1.0542403301322705	0.0	0.0	2.4077600150034515	0.0	0.0	2.4077600150034515	1.0542403301322705	2.6742622730030523	0.0	0.0	296	1019171912100690410
1187	0.7591881299264802	0.7591881299264802	2.157913413562137	3.8235679814424532	2.157913413562137	2.8545624367724876	0.0	2.5478853903461345	1.2540351034945871	0.0	2.157913413562137	0.0	2.7093574987677216	1.914622518938773	1.2540351034945871	0.0	2.366036048078576	2.7093574987677216	0.7591881299264802	0.7591881299264802	0.0	3.3223597644081777	0.7591881299264802	0.7591881299264802	296	1019171912100550531
1188	0.0	0.9185100469728551	0.0	2.4464709072344415	2.664704289345824	2.4464709072344415	0.0	3.0217102663459685	0.9185100469728551	0.0	2.664704289345824	0.0	3.171760843091162	2.664704289345824	3.0217102663459685	0.0	0.0	3.4318615102293233	0.0	0.9185100469728551	1.4752532297569314	3.652154745375305	2.189239086731658	0.0	296	1019171912100550513
1189	0.0	0.0	1.3394361156763166	3.6414222679947055	2.6683083570361	2.021852027678182	0.0	2.6683083570361	1.7206225215042432	0.0	2.6683083570361	0.0	2.483253879216213	2.2709205302000464	1.3394361156763166	0.0	0.0	2.9795420667960366	0.8198822942558247	1.3394361156763166	0.8198822942558247	4.385210892239266	1.3394361156763166	0.0	296	1019171912100550516
1190	0.0	0.9529166583584535	0.0	0.9529166583584535	0.9529166583584535	0.0	0.0	0.9529166583584535	0.0	0.0	0.9529166583584535	0.0	1.5218369414800823	0.0	0.9529166583584535	0.0	0.0	0.9529166583584535	0.0	0.0	0.0	1.5218369414800823	0.0	0.0	438	1019171912100690225
1191	0.0	0.6753033649999483	2.195850000154034	2.8010190058636217	2.3725419980203615	3.2260546089328543	0.6753033649999483	2.8010190058636217	0.0	0.0	2.3725419980203615	0.0	3.0291331108481785	2.5299359277552282	1.480677500582267	0.0	0.6753033649999483	2.6718352019036797	1.133474797853614	1.133474797853614	1.133474797853614	3.3992969732653555	0.6753033649999483	0.0	296	1019171912100540384
1192	0.0	0.0	0.0	0.7750623151941569	1.6479093788554169	1.2765132994723327	0.0	1.2765132994723327	0.7750623151941569	0.0	1.6479093788554169	0.0	0.0	2.3971413584700687	1.2765132994723327	0.0	0.0	1.943004558081795	0.0	0.0	0.7750623151941569	0.7750623151941569	0.0	0.0	296	1019171912100710289
1193	0.969065231759908	0.0	0.0	2.5330297897927743	1.5435669630518194	0.969065231759908	0.0	0.0	1.9533454958712346	0.0	1.5435669630518194	0.0	3.74936623385352	2.945420926448217	3.114462727188394	0.0	0.0	1.5435669630518194	0.0	0.969065231759908	1.5435669630518194	0.0	0.0	0.0	438	1019171912100570474
1194	1.5850614139339299	0.0	0.0	0.0	1.5850614139339299	2.322046789928921	0.0	0.0	0.0	0.0	1.5850614139339299	0.0	4.392458725292516	3.9070290722076235	3.700576673091554	1.5850614139339299	0.0	0.0	1.5850614139339299	0.0	0.0	0.0	0.0	0.0	438	1019171912100530647
1195	0.0	0.0	0.0	1.396345916836826	3.061003778015312	0.8608993035656831	0.0	0.0	0.0	1.396345916836826	3.061003778015312	0.0	1.396345916836826	2.345069967722567	2.746998575615742	0.8608993035656831	0.0	2.0924375837065536	0.8608993035656831	0.0	0.0	0.0	0.0	0.0	432	1019171912100720791
1196	0.6257760681071826	0.6257760681071826	0.0	2.557622279872852	1.0607953833553234	1.0607953833553234	0.0	2.090258583877537	1.8934411377257192	0.6257760681071826	1.0607953833553234	1.0607953833553234	2.9100586949120877	3.3549727001025365	1.8934411377257192	1.0607953833553234	0.0	2.557622279872852	1.394581060529615	0.6257760681071826	1.0607953833553234	3.3549727001025365	1.0607953833553234	2.557622279872852	296	1019171912100550238
1197	0.0	0.0	0.0	3.2142776762656	1.5599648894911389	1.9718470113329019	0.0	2.4286918144701257	0.9812925150443346	0.5725178362042979	1.5599648894911389	0.9812925150443346	3.8229493469045384	3.6657111187072458	1.5599648894911389	0.9812925150443346	1.2994498261028207	2.8743084522024485	0.9812925150443346	1.2994498261028207	0.9812925150443346	3.8229493469045384	1.7805550831459185	1.2994498261028207	296	1019171912100550205
1198	0.6857919081919851	0.0	2.217698580576836	4.019223098852546	2.3950882905478412	2.943814786814225	0.0	0.6857919081919851	1.1487190091177897	0.6857919081919851	2.3950882905478412	1.1487190091177897	2.015398915445732	2.3950882905478412	1.4986359350833138	0.6857919081919851	0.6857919081919851	2.015398915445732	0.0	0.0	0.0	3.424566782999615	1.4986359350833138	1.7800323788567285	296	1019171912100550415
1199	0.0	0.8749244422445225	0.0	4.143902806271183	2.7734445067461007	0.8749244422445225	0.0	1.8080703672111178	1.8080703672111178	0.8749244422445225	2.7734445067461007	0.0	3.6638874942206248	3.460342123635956	0.8749244422445225	0.8749244422445225	2.1162476821231566	3.346677881019926	1.415663533188644	0.8749244422445225	0.8749244422445225	3.8422339266787953	1.415663533188644	1.8080703672111178	438	1019171912200540261
1200	0.5878564830080136	0.0	1.8135492198437977	2.707774676080079	1.0043387993874622	2.3288639243510683	0.0	1.8135492198437977	1.3271330905125727	0.0	1.0043387993874622	0.5878564830080136	2.592186600714938	2.8147848943129845	2.006503315638947	0.0	0.5878564830080136	2.006503315638947	0.5878564830080136	0.0	0.5878564830080136	4.0081245743264775	1.3271330905125727	2.4665246937124636	296	1019171912100570714
1201	0.0	0.7642540849928557	3.1182613093320706	4.092994450212343	2.375998483710956	2.55813075866979	0.0	3.229880004159598	2.55813075866979	0.0	2.375998483710956	0.0	3.3334796694217297	3.1182613093320706	0.7642540849928557	0.0	1.2612197998557166	1.9237069051014324	0.0	1.2612197998557166	0.7642540849928557	4.206509609891863	0.7642540849928557	1.2612197998557166	296	1019171912100560470
1202	0.0	0.0	1.0787737950459522	3.460763575929651	1.0787737950459522	1.0787737950459522	1.0787737950459522	2.1166043382296365	1.6890665566173053	0.0	1.0787737950459522	0.0	2.1166043382296365	3.3071254278330238	0.0	1.0787737950459522	0.0	1.0787737950459522	1.0787737950459522	1.0787737950459522	0.0	3.3071254278330238	1.0787737950459522	1.6890665566173053	296	1019171912100560419
1203	0.6283931248655032	0.0	0.6283931248655032	3.1996934030397903	1.8988705701740634	1.6705544395534502	0.0	3.1996934030397903	2.2693012820286347	0.0	1.8988705701740634	1.399185764733359	3.6395433335993483	2.6911818758890145	1.6705544395534502	0.6283931248655032	0.0	2.2693012820286347	0.0	1.399185764733359	0.6283931248655032	3.361672736043603	1.6705544395534502	1.0646652912715937	296	1019171912100560649
1204	0.0	0.0	0.0	1.9919218695206629	0.8027443875980428	1.692984590727567	0.0	0.8027443875980428	0.0	0.0	0.8027443875980428	0.0	1.315469213128225	1.315469213128225	1.692984590727567	0.0	0.0	2.6348056369884896	0.8027443875980428	0.0	0.0	2.4506168647867472	0.8027443875980428	0.0	296	1019171912100560638
1205	0.0	0.0	0.0	1.9340301294488158	0.0	2.3873121672705104	0.0	2.5697633234342825	1.63965294300223	0.0	0.0	1.63965294300223	3.6993460823137707	3.533506449447104	0.7700280058511895	1.2693957343850746	0.7700280058511895	3.346097046301408	0.0	1.63965294300223	1.9340301294488158	3.9828896169790933	0.7700280058511895	2.3873121672705104	296	1019171912100560468
1206	0.6652030127934294	0.0	3.005309592456924	4.071794238703907	1.118746970826084	2.6489537732983557	0.0	3.374714354377888	1.118746970826084	0.0	1.118746970826084	1.118746970826084	3.005309592456924	2.6489537732983557	0.6652030127934294	0.6652030127934294	0.0	3.2908476980965564	0.6652030127934294	0.6652030127934294	0.0	4.303439209666254	1.118746970826084	1.4632950772981888	296	1019171912100730099
1207	0.0	0.733371972905428	1.2172559322273275	2.6553890520865258	2.1085584434664426	2.3147318786268456	1.578968149309151	3.1619269853462253	2.6553890520865258	1.8679285884173733	2.1085584434664426	0.733371972905428	3.6162218697553627	3.1619269853462253	2.1085584434664426	0.733371972905428	0.0	2.3147318786268456	0.733371972905428	0.0	0.0	4.815746178914684	2.4950919264982114	1.8679285884173733	438	1019171912100560223
1208	0.6846057254493367	0.6846057254493367	0.6846057254493367	0.6846057254493367	2.3925478797702624	2.0130381830206794	0.0	1.4966096112500933	1.1469975083779655	0.6846057254493367	2.3925478797702624	0.6846057254493367	3.1528996777790366	3.7816236884665537	2.2152362575269033	0.6846057254493367	0.0	1.7778092305442654	0.0	0.6846057254493367	0.0	3.5766101842675355	1.1469975083779655	2.2152362575269033	438	1019171912100560469
1209	1.756401224402493	0.0	0.0	2.7962566711615033	2.7962566711615033	2.191504071964442	0.0	0.0	0.0	0.0	2.7962566711615033	1.130450885527748	3.932747016640579	3.932747016640579	2.191504071964442	1.756401224402493	2.191504071964442	4.323971244909827	0.0	1.130450885527748	0.0	3.2210883408138424	1.130450885527748	1.756401224402493	438	1019171912100540256
1210	0.0	1.6585517581019098	0.7815680128119992	2.9012981894682057	0.7815680128119992	1.6585517581019098	0.0	0.0	1.2856959655681282	0.7815680128119992	0.7815680128119992	0.7815680128119992	4.071930800129931	3.3711373207624176	3.2672328594903117	0.0	0.0	2.59287252673479	0.7815680128119992	0.7815680128119992	2.2000619958820464	0.0	0.0	0.0	438	1019171912100540567
1211	0.9901956414720032	0.0	0.0	2.982798398111629	0.9901956414720032	2.30620897906016	0.0	0.0	1.5718751601099012	0.0	0.9901956414720032	0.0	3.9815618283077945	3.9815618283077945	4.504747226560387	0.9901956414720032	1.5718751601099012	3.8885348948859044	0.0	0.0	3.3042319922575545	0.0	1.5718751601099012	0.0	438	1019171912100530653
1212	0.664354250078771	0.0	0.0	2.172856268503828	2.7758064296225844	2.7758064296225844	0.0	1.1175071903294447	0.664354250078771	4.166787998048439	2.7758064296225844	2.172856268503828	3.7314041236292943	3.2887839219382786	3.1997543502683183	0.0	0.664354250078771	3.1997543502683183	0.0	0.0	2.5056038497321222	0.664354250078771	0.664354250078771	0.0	432	1019171912100730606
1213	1.4751318947204377	0.0	0.0	2.664544682030369	4.5934241517453005	3.0215441076757217	0.0	0.9184208093904026	0.9184208093904026	4.011743403793101	4.5934241517453005	3.929859602310282	4.299460899515724	4.089228240343614	3.4316895774245384	0.0	0.0	3.4316895774245384	0.0	0.0	2.8540589143909436	0.0	0.9184208093904026	0.0	438	1019171912100730248
1214	1.1570106009230146	0.4956777079749572	0.0	1.1570106009230146	2.565547288019317	1.1570106009230146	0.0	2.6621549550426575	0.4956777079749572	0.0	2.565547288019317	0.8639114052184216	3.264482649660102	3.4382383614585335	3.135809966751794	0.0	0.0	1.608768896363224	0.0	0.4956777079749572	1.9522890498315688	1.4005006398497413	0.8639114052184216	0.0	432	1019171912200730540
1215	0.0	0.0	0.0	1.1028195076198304	2.7524705433781	1.1028195076198304	0.0	0.0	0.0	0.0	2.7524705433781	1.1028195076198304	3.7681994135950356	3.7681994135950356	3.8848794709504055	0.0	0.0	2.1516057977179965	1.1028195076198304	0.0	1.1028195076198304	0.0	0.0	0.0	432	1019171912200730623
1216	1.4581736969963122	0.0	0.0	1.4581736969963122	1.4581736969963122	1.4581736969963122	0.0	0.0	1.4581736969963122	0.0	1.4581736969963122	0.0	2.1683873926463995	2.6421955014512255	2.1683873926463995	0.0	0.0	2.1683873926463995	0.0	0.0	0.0	1.4581736969963122	0.0	0.0	438	1019171912100540564
1217	1.1007622617932125	0.0	0.0	1.1007622617932125	0.0	0.0	0.0	1.1007622617932125	0.0	0.6529131198526119	0.0	0.0	3.936260772694745	3.260793244031086	3.260793244031086	0.6529131198526119	1.4420250163919872	0.0	0.6529131198526119	0.0	0.6529131198526119	0.0	0.0	0.0	438	1019171912100530614
1218	0.0	0.0	0.0	0.9175744809969599	0.0	0.0	0.0	0.9175744809969599	0.9175744809969599	0.0	0.0	0.0	4.087536122697626	3.6503256211894684	2.8525098924397363	0.9175744809969599	0.0	1.4739810201215526	0.9175744809969599	0.0	0.0	0.0	0.0	0.0	438	1019171912100560131
1219	1.6277629570684147	2.638267572615099	2.638267572615099	0.0	0.0	1.0322187927764241	2.638267572615099	3.055919318095509	1.6277629570684147	0.0	0.0	0.0	1.6277629570684147	1.0322187927764241	0.0	5.84395944895032	6.908681559094833	3.759369599479474	2.638267572615099	1.6277629570684147	2.638267572615099	0.0	1.6277629570684147	0.0	482	1019171912100690576
1220	0.0	1.5410403447125993	0.7107730834276701	1.5410403447125993	0.0	1.5410403447125993	0.0	0.0	0.0	0.0	0.0	0.0	2.064677527036608	2.750633994000709	0.0	3.30939927123323	4.889991397271367	0.7107730834276701	0.7107730834276701	0.0	0.0	2.064677527036608	0.0	0.0	296	1019171912100690328
1221	0.0	0.6934596583288118	0.0	1.5117062074731729	0.0	1.5117062074731729	0.0	1.159831819629965	1.5117062074731729	0.0	0.0	0.0	2.5697961242116913	1.7943649566695963	0.6934596583288118	0.0	3.0713993402712108	1.159831819629965	0.0	0.0	0.0	2.411452901492034	0.0	0.0	296	1019171912100690329
1222	0.0	2.1156005347410316	0.0	3.1339977948787245	1.078086888149189	1.078086888149189	0.0	0.0	0.0	0.0	1.078086888149189	0.0	2.7128539053946845	3.1339977948787245	1.6881665545309055	1.078086888149189	1.6881665545309055	1.078086888149189	0.0	1.078086888149189	1.078086888149189	2.7128539053946845	0.0	0.0	438	1019171912100540516
1223	0.0	0.0	0.0	1.2069686155698398	0.7261862687845863	0.7261862687845863	0.0	0.7261862687845863	1.8548100429979602	0.0	0.7261862687845863	0.0	4.4552502638495515	3.5195626515235956	4.538839239096617	0.7261862687845863	0.0	2.0946757501934994	0.7261862687845863	1.5669519526557008	2.0946757501934994	0.0	0.0	0.0	438	1019171912100570825
1224	0.0	0.0	0.0	1.820034695208928	2.261935539709541	1.5351435535156772	0.0	1.1797966623292753	0.0	1.5351435535156772	2.261935539709541	1.1797966623292753	3.7713029428064697	2.5997447769421558	3.5553636247144627	0.0	0.0	0.7072811329425678	0.7072811329425678	0.0	2.0578387936480538	0.7072811329425678	0.0	0.0	432	1019171912100730662
1225	0.0	2.7851461916736957	0.0	0.7962932913678575	0.0	0.0	0.0	1.6825285326071613	0.0	0.0	0.0	0.7962932913678575	2.7851461916736957	1.6825285326071613	1.306417954449373	3.5909016166302443	6.318674414170237	2.9316265582127135	0.0	2.4382398275097525	2.227484587554015	1.306417954449373	0.7962932913678575	0.0	482	1019171912100690539
1226	1.4540623239767918	0.9029550678782151	0.0	2.6367644918167428	2.163359811583445	2.8256320105634076	0.0	2.4193934788657177	2.163359811583445	0.0	2.163359811583445	0.0	3.142254850082701	3.142254850082701	2.163359811583445	0.0	0.9029550678782151	2.9926120567744503	0.0	1.4540623239767918	1.4540623239767918	3.6215945428848464	1.4540623239767918	0.9029550678782151	296	1019171912200550244
1227	0.0	0.0	1.4386620161176649	2.6163766632197833	1.4386620161176649	1.8343230098876406	0.0	2.399645216808728	2.399645216808728	0.0	1.4386620161176649	0.8916888554172261	3.5992592273446737	3.3797338531398236	2.399645216808728	0.0	0.0	2.144499042442067	0.8916888554172261	0.0	0.8916888554172261	3.3797338531398236	1.8343230098876406	1.4386620161176649	438	1019171912100570560
1228	1.2350247919854167	0.0	0.0	3.389150664618279	0.0	2.681542749716777	0.0	2.681542749716777	1.2350247919854167	0.0	0.0	0.0	2.339582604791936	3.564479555005518	0.0	4.217238550998848	1.8905275699635173	1.2350247919854167	0.0	1.2350247919854167	0.0	4.108210549609759	1.2350247919854167	2.339582604791936	296	1019171912100560375
1229	1.421271801839783	0.0	1.421271801839783	2.593268931757499	0.0	0.0	0.0	2.1231463873947733	1.421271801839783	0.0	0.0	0.0	3.2312903428461777	3.2312903428461777	0.0	0.0	0.0	2.94726595293137	0.0	0.0	1.421271801839783	4.401806592356106	0.0	2.1231463873947733	296	1019171912100560366
1230	0.0	0.7747414430323343	1.2760599530562384	3.85865588439088	1.9424332845925143	1.2760599530562384	0.0	2.187266394235806	2.187266394235806	0.0	1.9424332845925143	0.0	4.284141601468817	2.887125671651864	2.396515847841646	0.7747414430323343	0.0	2.187266394235806	2.741373620103028	1.9424332845925143	0.0	4.612302498420831	0.7747414430323343	0.7747414430323343	296	1019171912100550378
1231	0.5133140838967809	0.0	0.5133140838967809	2.1435898826998874	1.1902833840712133	1.6492135399365428	0.0	1.9968502149238765	0.891147280766603	0.0	1.1902833840712133	0.0	2.511108030690675	2.970338931663673	0.891147280766603	0.5133140838967809	0.891147280766603	1.6492135399365428	0.0	0.5133140838967809	0.0	3.6965620819570457	1.6492135399365428	0.0	296	1019171912100550448
1232	0.0	0.0	0.0	3.4626328190112794	0.0	2.118186387527403	0.0	3.308973700783007	2.44765971518157	0.0	0.0	0.0	4.146279815261516	3.9523092874666883	1.079856704190587	0.0	2.118186387527403	3.7281477032793817	1.6904851406200139	2.118186387527403	0.0	4.672661501672683	1.6904851406200139	2.118186387527403	296	1019171912100550368
1233	0.0	0.0	1.4477401293055987	2.6284033242672704	1.105590597254868	1.105590597254868	0.0	2.983899659203399	1.955935350515989	0.0	1.105590597254868	0.0	3.0852804876347837	3.3526110996313387	1.955935350515989	0.6562078087391707	1.4477401293055987	3.3526110996313387	1.105590597254868	1.105590597254868	0.0	3.8325355639377743	1.4477401293055987	2.487352068756501	296	1019171912100550336
1234	0.0	0.0	2.492455828508981	3.4287924340780105	2.734579705144161	2.492455828508981	0.0	2.941848271077103	0.5985081882412495	0.0	2.734579705144161	1.6119278753207522	3.2840033805354993	3.358213526457243	1.6119278753207522	0.0	1.0202711344398874	2.3542265865977585	2.3542265865977585	2.2013360082451143	0.0	4.562096011149026	1.6119278753207522	1.0202711344398874	296	1019171912100550301
1235	0.6769838837006198	0.0	0.6769838837006198	1.9978231360155283	1.1359206757671325	1.1359206757671325	0.6769838837006198	3.62959934666468	2.3761671720642727	0.6769838837006198	1.1359206757671325	1.1359206757671325	3.697760034128259	4.198888579013922	0.6769838837006198	0.0	1.1359206757671325	2.804866809196383	2.1993622763743934	0.6769838837006198	0.6769838837006198	3.9972784064066094	1.4835611449277717	1.9978231360155283	296	1019171912100560329
1236	0.0	0.5904028772902837	2.3349506962825757	2.3349506962825757	2.3349506962825757	2.4727488263837194	0.0	2.5985251678128414	0.5904028772902837	0.0	2.3349506962825757	1.008152890809496	2.012212123590757	1.8189878540424969	1.008152890809496	0.0	0.5904028772902837	2.5985251678128414	0.5904028772902837	1.008152890809496	1.008152890809496	3.0142374650335517	1.3317060496152187	1.3317060496152187	296	1019171912100560712
1237	0.6039208541441279	0.6039208541441279	0.0	2.0423112381550985	0.0	1.0283449173687007	0.0	2.0423112381550985	1.8476792302612672	0.6039208541441279	0.0	0.0	3.443207208934628	3.910322035168423	2.0423112381550985	0.0	2.9556734671527174	2.855610583825369	0.0	1.6226333050810537	1.0283449173687007	3.5749093602558477	0.6039208541441279	1.6226333050810537	296	1019171912100550234
1238	0.8037112813203862	0.8037112813203862	0.8037112813203862	2.2412083899756046	1.9936175769595472	1.316824417299745	0.0	0.0	0.8037112813203862	0.0	1.9936175769595472	0.0	0.8037112813203862	0.8037112813203862	1.316824417299745	0.0	0.0	0.8037112813203862	0.8037112813203862	0.0	0.8037112813203862	1.9936175769595472	0.0	0.0	296	1019171912100560461
1239	1.390770982661494	1.390770982661494	2.0855522918400338	1.390770982661494	1.390770982661494	4.106170519813468	0.0	2.0855522918400338	2.552515585429271	0.0	1.390770982661494	0.0	3.805034639820078	3.4239984749210635	0.0	0.0	0.0	1.390770982661494	1.390770982661494	2.552515585429271	1.390770982661494	4.106170519813468	1.390770982661494	2.552515585429271	438	1019171912200560162
1240	0.7460201076907147	0.0	0.0	2.339980649054621	2.132839603556395	1.8908898334232025	0.0	2.958211173403575	1.6000219392881954	0.7460201076907147	2.132839603556395	1.6000219392881954	3.8622723338393365	3.7934834168233293	1.6000219392881954	0.0	0.0	2.339980649054621	0.0	0.7460201076907147	1.6000219392881954	3.927930068504177	1.235310111919316	1.6000219392881954	296	1019171912100560485
1241	0.0	0.0	0.0	3.9014334211795405	0.0	0.0	0.0	2.994884504399636	2.165378790793205	0.0	0.0	0.0	0.0	3.9014334211795405	0.0	0.0	0.0	3.9014334211795405	0.0	0.0	0.0	3.9014334211795405	0.0	0.0	296	1019171912100560708
1242	0.0	1.1790201516546934	0.0	1.8190381897484469	1.1790201516546934	2.2608351128749207	0.0	1.8190381897484469	2.598583814136724	0.0	1.1790201516546934	1.1790201516546934	3.101881417391591	1.8190381897484469	0.0	1.1790201516546934	0.0	1.1790201516546934	0.0	0.0	0.0	3.3000660179996393	1.1790201516546934	0.0	438	1019171912100550196
1243	0.0	0.0	0.0	3.122293810110169	0.0	0.0	0.0	0.0	0.0	0.0	0.0	0.0	2.61788031994199	1.8356159310273277	0.0	0.0	0.0	1.8356159310273277	0.0	0.0	0.0	3.122293810110169	0.0	1.8356159310273277	296	1019171912100560385
1244	0.0	0.0	1.239730924833219	1.8965003622397585	0.0	1.239730924833219	0.0	0.0	0.0	0.0	0.0	0.0	0.0	1.239730924833219	1.239730924833219	0.0	0.0	0.0	0.0	0.0	0.0	2.964902085714344	0.0	1.8965003622397585	296	1019171912100560336
1245	0.8778681503692356	0.0	0.8778681503692356	2.375258862175342	0.8778681503692356	0.8778681503692356	0.0	1.812692669281768	0.0	0.0	0.8778681503692356	0.8778681503692356	3.3525093856894337	2.7789664640563014	0.0	0.0	0.0	1.4197091071158199	1.812692669281768	0.0	0.8778681503692356	3.761803018912545	0.0	0.8778681503692356	296	1019171912100550228
1246	0.0	0.0	0.0	0.0	2.511888869871099	2.511888869871099	0.0	0.0	2.511888869871099	0.0	2.511888869871099	0.0	3.009973288751698	3.9175263252902193	0.0	0.0	0.0	2.511888869871099	0.0	3.009973288751698	0.0	1.744949733135935	0.0	1.744949733135935	296	1019171912100550296
1247	0.0	0.0	0.0	2.91158893567089	1.292711689913324	2.419442640927637	0.0	2.419442640927637	1.292711689913324	0.7865466099741254	1.292711689913324	0.7865466099741254	3.4788640442308414	3.381868456123129	0.0	0.7865466099741254	0.7865466099741254	1.292711689913324	0.0	0.0	0.0	3.4788640442308414	0.7865466099741254	0.7865466099741254	296	1019171912200550380
1248	2.4250446571402615	0.0	1.0653062613865012	1.6713967005099875	1.0653062613865012	2.0968832603463445	0.0	1.6713967005099875	0.0	1.0653062613865012	1.0653062613865012	0.0	2.692219685692608	2.0968832603463445	1.6713967005099875	0.0	0.0	2.0968832603463445	1.6713967005099875	0.0	1.6713967005099875	3.1124163074732727	1.0653062613865012	1.6713967005099875	296	1019171912100560501
1249	0.0	0.0	1.5698691039273753	2.9188808967761157	0.7279285179850503	1.5698691039273753	0.0	3.5235805369178976	2.643873284175545	0.0	0.7279285179850503	0.7279285179850503	3.3487465071073896	3.603645021377877	2.483832489669506	0.0	0.7279285179850503	2.0980476800496612	1.2094649159219677	1.2094649159219677	0.0	4.583102268921761	0.7279285179850503	2.0980476800496612	296	1019171912100560462
1250	0.0	0.0	0.7967261911009424	2.2282871339916857	2.9325132285074087	2.622949675563228	0.0	2.9325132285074087	0.0	0.0	2.9325132285074087	1.3070258488564457	3.5008230848117097	2.2282871339916857	1.3070258488564457	0.7967261911009424	0.0	2.43907198075604	0.0	0.0	0.7967261911009424	3.299516600987516	0.0	0.7967261911009424	296	1019171912200570683
[truncated: 43,043 more rows]
