# Supplementary material for: Data-driven fine-grained region discovery in the mouse brain with transformers
Source: Nat Commun. 2025 Oct 7;16:8536. doi: 10.1038/s41467-025-64259-4 (PMC12504640; doi:10.1038/s41467-025-64259-4)
Supplement: Supplementary file 4 — Source Data [file 41467_2025_64259_MOESM4_ESM.zip › source data/suppl_2d.csv]

	explained_variance_ratio
0	0.07450033
1	0.06191359
2	0.05945943
3	0.04780874
4	0.038672384
5	0.034850787
6	0.033174016
7	0.030492898
8	0.02869757
9	0.025191035
10	0.025117038
11	0.022516413
12	0.021560801
13	0.020114016
14	0.019368038
15	0.018170955
16	0.016974613
17	0.015969552
18	0.015814114
19	0.014564416
20	0.01430911
21	0.013688612
22	0.013213275
23	0.012545667
24	0.01192896
25	0.011590997
26	0.010972421
27	0.010706454
28	0.010425867
29	0.009959738
30	0.009606229
31	0.009343016
32	0.009294495
33	0.008838429
34	0.0084181065
35	0.007876685
36	0.007748751
37	0.007710788
38	0.007365004
39	0.0070867585
40	0.006636351
41	0.006563853
42	0.006396404
43	0.0061997613
44	0.005885242
45	0.005700179
46	0.005639445
47	0.0054988707
48	0.00510601
49	0.0049979244
50	0.004890119
51	0.0046689333
52	0.004397432
53	0.004327031
54	0.004180111
55	0.0040220018
56	0.003853082
57	0.0036471956
58	0.0036364524
59	0.0033742606
60	0.0032836236
61	0.0031752286
62	0.0030391973
63	0.002833591
64	0.0021901724
65	0.0020277647
66	0.0018968587
67	0.0017782527
68	0.0015442121
69	0.0013405561
70	0.0012820018
71	0.0011084753
72	0.001074052
73	0.0010158079
74	0.00096079166
75	0.00088536623
76	0.00086421653
77	0.0007693973
78	0.00075335737
79	0.00071058335
80	0.00070263474
81	0.00067617866
82	0.0006315299
83	0.0006194521
84	0.00060913677
85	0.00059539964
86	0.00057801814
87	0.00055972644
88	0.0005418405
89	0.0005277765
90	0.0005258431
91	0.0005153751
92	0.0005030723
93	0.00048787202
94	0.0004724622
95	0.00046417542
96	0.00045347874
97	0.00044424852
98	0.0004399492
99	0.0004324093
100	0.00041889827
101	0.00041108977
102	0.00040667772
103	0.00039928342
104	0.00039788196
105	0.00039006086
106	0.00037481217
107	0.00036810085
108	0.00036344928
109	0.00035497037
110	0.00034984716
111	0.0003467813
112	0.00033262678
113	0.00032524118
114	0.0003217386
115	0.0003154576
116	0.00031067082
117	0.0003088294
118	0.00030265734
119	0.00029843958
120	0.0002921842
121	0.0002858065
122	0.0002828759
123	0.00027710208
124	0.0002745103
125	0.0002694887
126	0.00026805216
127	0.0002616769
128	0.00025790159
129	0.00025464303
130	0.00025158943
131	0.0002494128
132	0.00024236515
133	0.00023964973
134	0.00023880649
135	0.00023037143
136	0.00022916087
137	0.00022744684
138	0.00022379369
139	0.00021946408
140	0.00021633421
141	0.00021329663
142	0.00020912394
143	0.00020827151
144	0.0002032222
145	0.00020162901
146	0.00020082347
147	0.00019719203
148	0.00019553362
149	0.00019013087
150	0.00018771456
151	0.00018535048
152	0.00018169754
153	0.00017844286
154	0.00017650537
155	0.00017607475
156	0.00017481444
157	0.00017349434
158	0.00017189355
159	0.00016958626
160	0.00016513187
161	0.00016167875
162	0.00016084439
163	0.0001583153
164	0.0001570276
165	0.0001551563
166	0.00015361127
167	0.00015228166
168	0.00014976496
169	0.0001489376
170	0.00014695311
171	0.0001449801
172	0.0001432799
173	0.0001420248
174	0.00014098827
175	0.0001385729
176	0.00013758802
177	0.00013407809
178	0.00013277473
179	0.0001324797
180	0.00012923536
181	0.00012817125
182	0.00012588443
183	0.0001252693
184	0.00012464769
185	0.0001230874
186	0.00012152591
187	0.000120197015
188	0.000118071315
189	0.0001169857
190	0.00011543222
191	0.00011377026
192	0.00011353841
193	0.000112480324
194	0.00011032742
195	0.000109602675
196	0.00010874225
197	0.000107489555
198	0.000104752035
199	0.00010347121
200	0.00010318137
201	0.000102791804
202	0.00010126671
203	9.9956495e-05
204	9.807809e-05
205	9.714308e-05
206	9.54334e-05
207	9.475453e-05
208	9.4552255e-05
209	9.2744616e-05
210	9.150362e-05
211	9.140926e-05
212	9.090984e-05
213	8.91515e-05
214	8.868674e-05
215	8.6456246e-05
216	8.588692e-05
217	8.565237e-05
218	8.492753e-05
219	8.423044e-05
220	8.320227e-05
221	8.196201e-05
222	8.097532e-05
223	7.996813e-05
224	7.882729e-05
225	7.775105e-05
226	7.728319e-05
227	7.635079e-05
228	7.567057e-05
229	7.524339e-05
230	7.46955e-05
231	7.3961004e-05
232	7.286458e-05
233	7.1787894e-05
234	7.053853e-05
235	6.97417e-05
236	6.9382964e-05
237	6.835622e-05
238	6.747008e-05
239	6.7012355e-05
240	6.6682966e-05
241	6.527852e-05
242	6.466414e-05
243	6.3822125e-05
244	6.320493e-05
245	6.264354e-05
246	6.240947e-05
247	6.178857e-05
248	6.095609e-05
249	6.0629718e-05
250	6.0443286e-05
251	5.9137168e-05
252	5.8510257e-05
253	5.8100606e-05
254	5.7422923e-05
255	5.6854e-05
256	5.654937e-05
257	5.6059722e-05
258	5.481776e-05
259	5.4774846e-05
260	5.3718366e-05
261	5.3630894e-05
262	5.3048414e-05
263	5.253519e-05
264	5.1800427e-05
265	5.137977e-05
266	5.0866714e-05
267	5.0275583e-05
268	4.956339e-05
269	4.8829384e-05
270	4.8503844e-05
271	4.8100865e-05
272	4.7718066e-05
273	4.7455833e-05
274	4.6741905e-05
275	4.6031208e-05
276	4.5620014e-05
277	4.511019e-05
278	4.4755354e-05
279	4.4377557e-05
280	4.4099823e-05
281	4.385166e-05
282	4.317922e-05
283	4.2961212e-05
284	4.246612e-05
285	4.232795e-05
286	4.1763018e-05
287	4.159304e-05
288	4.0588002e-05
289	3.9884213e-05
290	3.98149e-05
291	3.9485527e-05
292	3.9376286e-05
293	3.8865815e-05
294	3.834881e-05
295	3.7943075e-05
296	3.7391503e-05
297	3.7332586e-05
298	3.7123962e-05
299	3.5988694e-05
300	3.574031e-05
301	3.5305176e-05
302	3.484671e-05
303	3.4639666e-05
304	3.4073248e-05
305	3.3876495e-05
306	3.3733326e-05
307	3.3202155e-05
308	3.2917113e-05
309	3.2663484e-05
310	3.2325956e-05
311	3.210909e-05
312	3.1681662e-05
313	3.107221e-05
314	3.0780066e-05
315	3.060513e-05
316	3.0096066e-05
317	2.9744057e-05
318	2.926793e-05
319	2.9006142e-05
320	2.8594917e-05
321	2.8497294e-05
322	2.8302045e-05
323	2.8076125e-05
324	2.767035e-05
325	2.728176e-05
326	2.6810736e-05
327	2.6105905e-05
328	2.6057278e-05
329	2.5585583e-05
330	2.5434127e-05
331	2.542579e-05
332	2.5186127e-05
333	2.462696e-05
334	2.4274193e-05
335	2.4062429e-05
336	2.388848e-05
337	2.3474046e-05
338	2.3215076e-05
339	2.3088545e-05
340	2.270934e-05
341	2.2616467e-05
342	2.2018932e-05
343	2.2009837e-05
344	2.1659316e-05
345	2.1439393e-05
346	2.1182592e-05
347	2.0693242e-05
348	2.0612451e-05
349	2.0469764e-05
350	1.9944162e-05
351	1.9683477e-05
352	1.9185078e-05
353	1.8743536e-05
354	1.8705372e-05
355	1.855412e-05
356	1.7984297e-05
357	1.788293e-05
358	1.7626875e-05
359	1.7326993e-05
360	1.7255064e-05
361	1.68361e-05
362	1.6500126e-05
363	1.6314902e-05
364	1.6184415e-05
365	1.6074158e-05
366	1.56972e-05
367	1.5183931e-05
368	1.5113135e-05
369	1.4904349e-05
370	1.4836938e-05
371	1.4346631e-05
372	1.42289055e-05
373	1.3848958e-05
374	1.3663539e-05
375	1.3380602e-05
376	1.282904e-05
377	1.254931e-05
378	1.24614535e-05
379	1.2126139e-05
380	1.1798617e-05
381	1.0701335e-05
382	1.0271909e-05
383	-1.4547568e-06
