# Supplementary material for: Data-driven fine-grained region discovery in the mouse brain with transformers
Source: Nat Commun. 2025 Oct 7;16:8536. doi: 10.1038/s41467-025-64259-4 (PMC12504640; doi:10.1038/s41467-025-64259-4)
Supplement: Supplementary file 4 — Source Data [file 41467_2025_64259_MOESM4_ESM.zip › source data/figure_2g.csv]

	('AP', 'Medulla')	('unassigned', 'unassigned')	('COPY', 'Cerebellum')	('FL', 'Cerebellum')	('UVU', 'Cerebellum')	('CENT2', 'Cerebellum')	('CENT3', 'Cerebellum')	('NOD', 'Cerebellum')	('PFL', 'Cerebellum')	('CUL4, 5', 'Cerebellum')	('SIM', 'Cerebellum')	('FOTU', 'Cerebellum')	('PRM', 'Cerebellum')	('PYR', 'Cerebellum')	('ANcr1', 'Cerebellum')	('DEC', 'Cerebellum')	('ANcr2', 'Cerebellum')	('LING', 'Cerebellum')	('RSPd2/3', 'Isocortex')	('FRP2/3', 'Isocortex')	('AUDpo2/3', 'Isocortex')	('VISam2/3', 'Isocortex')	('RSPagl2/3', 'Isocortex')	('VISli2/3', 'Isocortex')	('VISpm2/3', 'Isocortex')	('VISp2/3', 'Isocortex')	('VISal2/3', 'Isocortex')	('VISl2/3', 'Isocortex')	('AUDp2/3', 'Isocortex')	('SSp-tr2/3', 'Isocortex')	('VISa2/3', 'Isocortex')	('AUDd2/3', 'Isocortex')	('VISrl2/3', 'Isocortex')	('SSp-ll2/3', 'Isocortex')	('SSp-ul2/3', 'Isocortex')	('SSp-un2/3', 'Isocortex')	('SSp-n2/3', 'Isocortex')	('SSs2/3', 'Isocortex')	('SSp-bfd2/3', 'Isocortex')	('SSp-m2/3', 'Isocortex')	('AId2/3', 'Isocortex')	('GU2/3', 'Isocortex')	('ACAd2/3', 'Isocortex')	('ORBl1', 'Isocortex')	('ORBvl2/3', 'Isocortex')	('MOp2/3', 'Isocortex')	('MOs2/3', 'Isocortex')	('AQ', 'cerebral aqueduct')	('OV', 'Hypothalamus')
CellTransformer region 42	0.0018089618866756966	5.9365547196983124e-05	0.006749162758013847	0.0003872815339993082	0.0002148023315573325	0.0006796932981109492	0.00027289057990709015	0.000739561794545846	0.00046693745558222955	0.0039574919901511465	0.0006509375223381177	-7.639479731200175e-05	-0.0003827630862179856	-0.0003047898067159134	0.0004133158874582529	-0.0005606516148209862	-3.527487003186139e-05	0.0012619788928613942	0.002956145756833304	0.0013180600431981165	-0.00046344219337221256	0.00013272634914440358	0.00034391074454390185	0.0004617897550171688	-0.0002884189949395716	-0.00028773591895198396	-0.00012624525375269885	-0.0002959541348631049	-0.0002518157270257533	0.025503602390883257	0.013271993522356224	0.007297669402248216	-6.448797092975394e-05	-0.0002464495728069878	-0.00046463933192509996	-0.0003885603184346144	-0.0003311893417631252	-0.0002784780625546212	0.00012192665072994604	-4.3767914264216305e-05	-0.00045976172217087127	-0.000931388297412914	-0.0009364051950484423	-0.0008613718203272336	-0.00031118543223482823	-0.0003258534383518123	7.792723640699678e-05	-0.00010022438825936457	-5.147784427396094e-05
CellTransformer region 665	0.022855841398609956	0.002742171267953963	0.7610161453774826	0.6708177636106978	0.5303484201232572	0.5053055130359683	0.530282378137872	0.5177667308440562	0.5033697645344314	0.6074837488144685	0.5428405327639689	0.5237886139230987	0.4621085237021529	0.5718653718149166	0.5723316163586514	0.4846523534374223	0.5790054145493931	0.5133034213919171	0.5037789620557119	0.512351671459608	0.5454075816706486	0.512222152094	0.5119778803695979	0.514680966208693	0.5289233281473539	0.5109181326000808	0.5126686080043362	0.5104290490848257	0.5115424249403977	0.5402444715454652	0.5355701150445901	0.5294962784503846	0.024717091644936656	0.022111182543591092	0.016885546357786118	0.0072032933479171685	0.008307197953426602	0.007182146392646462	0.01117704074402038	0.008503013344096264	0.10542539169492242	0.016571738931632045	0.006732135791501069	0.009518120315106722	0.01564696871526346	0.029286781998534038	0.04188868131204585	0.020879888524316447	0.0634842420052441
CellTransformer region 111	0.04225609067844703	0.004085015917508846	0.5220156025797222	0.5129215174002095	0.5544828363485405	0.4964077787894161	0.5470665636402136	0.5202213730279714	0.5009179871923735	0.6313874321434858	0.5749864329494255	0.6321741158012464	0.6783732167722841	0.8395272500576616	0.9058229695773871	0.7810859400795056	0.908309455108763	0.8477248777238554	0.8371340194475642	0.8487328855453017	0.9004078550336192	0.8458670881156589	0.8456005612436349	0.8503942274789091	0.8757623781092753	0.8442421260326707	0.845978521843784	0.8436168943910823	0.8452626408918322	0.875675952794168	0.8742146983187778	0.8664421509042604	0.005232915644116153	0.003431947701508852	0.0018151523083098295	0.0010470411108556205	0.0005900641872856942	0.0004419958657936679	0.004596344421211319	0.0036981971834649558	0.01083645321816703	0.011852019274780076	0.005889646142889511	0.007313841323444281	0.010127140891879221	0.015621937480493293	0.013471061852677707	0.006608376971190427	0.03898280332631333
CellTransformer region 152	0.15759374151226072	0.034243360592851754	0.5439437483141369	0.5181167186303751	0.534752289546703	0.4843692230441851	0.5316603716672185	0.5052396569837245	0.4843865057846176	0.606684455639542	0.554554898586333	0.5867422175605266	0.6043438828042882	0.7583649469827454	0.8457016222655017	0.6948641412387434	0.8340634273964094	0.7812947464682417	0.8143438048325524	0.8031659935636292	0.8177153377692881	0.7803457723687702	0.7798255441173685	0.7872345069618714	0.8036391712153513	0.7790943502496551	0.7810178692161359	0.7780082249827723	0.779344176074615	0.8006454239743657	0.8021968626970589	0.7978051800270666	0.006088461917120026	0.0038733286708061538	0.0019026100631595966	0.0012135790256090615	0.0007330604579899619	0.0004477107568135298	0.005835758004880703	0.004726965561636033	0.01826918880452337	0.01403313175394027	0.006045866325382235	0.00704915592268691	0.012761261875571072	0.019821145049200274	0.017954895183905244	0.008879211995220977	0.048984521593379196
CellTransformer region 509	0.019417743830413652	-0.0002722895512067776	0.4537551942136641	0.39652935696388314	0.42394459461048	0.3670155997207314	0.42060687771162714	0.3945918883966579	0.3737041968110154	0.5310054394832217	0.4519799447333959	0.5154373047014736	0.6226501552268997	0.8068765822188856	0.9354112737360435	0.7856906460159985	0.9312704297147485	0.9343234669756717	0.9257196631001439	0.936995805274624	0.961658821928593	0.9342651187437724	0.9344728372251608	0.9381275174862127	0.9580176253325358	0.9339876678053718	0.9353134709898634	0.9336145676779352	0.9348155886931897	0.9003650065886104	0.9275479027343985	0.9346252510852266	0.0016719567061859535	0.0009144561282205287	0.0002449332774175358	0.00014284806766755147	6.916310252857061e-06	-0.00016062215819632455	0.0018112285346227254	0.0014149315588737697	0.004622458001540174	0.004289130782799867	0.0014893299889937575	0.0016890687630033625	0.004045050715439764	0.006777401494863101	0.006257857397035028	0.0030903155882748717	0.016121161814812913
CellTransformer region 102	0.019906986958311595	-0.00014682339693818333	0.4422559496210368	0.3813418163373336	0.4005916454982667	0.34945427153192865	0.40073458798033446	0.3789592836944145	0.35775835509985415	0.5201172085019503	0.4299992751712081	0.46986785839954565	0.5697401510547945	0.7703635195060485	0.9031311216840187	0.7465942672358115	0.9043059809563027	0.9559487559913041	0.9298520440208993	0.9496996017425018	0.9595562974839649	0.9559731261967209	0.9561523632492792	0.9579332595344808	0.9707564715543058	0.9557447718667982	0.956672249223465	0.9556703811296341	0.9566151105453377	0.9117260118756368	0.9435624822232868	0.9529024048521189	0.001432339656327744	0.0007736135577321409	0.00020397199548053888	0.00014512029234045162	4.7668459584663435e-05	-9.67193976692084e-05	0.001649676742720775	0.0013008114830633287	0.002279247178152184	0.003642249657589926	0.0011016789158709204	0.0012035463396150297	0.003420423291499679	0.005960746775288069	0.005930956973123581	0.002967284052085733	0.013829866520639706
CellTransformer region 103	0.019729414726237866	-0.00020741027017837291	0.44748711863321455	0.3796304955826701	0.3905305276478154	0.34521865728875956	0.3940520988323791	0.3756252538064153	0.35427479009118573	0.5225227417605126	0.4220689551262529	0.4428268674914631	0.5360351826556125	0.7458137582846001	0.8854530140375951	0.7215784009705456	0.8855223146785233	0.9620115348716534	0.9344113059775224	0.9551990145539908	0.9511233796580734	0.9618895464280542	0.961956115628652	0.9633840547441922	0.9713916316937922	0.9615885850149614	0.9623755592634243	0.9614728684044613	0.9622392257690678	0.921680594776238	0.9518710839683158	0.9601692738424847	0.0016070289194533196	0.0009332188809997944	0.00032830005447121986	0.00017359941541523376	6.857799415006176e-05	-8.854996786480868e-05	0.001691546959021793	0.0013012917568253476	0.004880887218365841	0.003914167027746517	0.0013423318469259885	0.0015209555884974522	0.0036293803094800668	0.006210421200402552	0.006040410914575125	0.0030077396077774275	0.014379716849492699
CellTransformer region 282	0.07008798795656071	0.009691227090979795	0.5203033737632256	0.4916498218685199	0.5238615438684058	0.4715005490610553	0.5201917859832226	0.49733007439316645	0.4781317384875486	0.6189589972871453	0.5521950066845873	0.5877592198878977	0.6385346492578095	0.8124559636441349	0.9215017727665052	0.7587134760280974	0.9140068290261287	0.8814764538385517	0.8967758474051234	0.8956721535390093	0.9156053849903673	0.881537324794386	0.8816243409608224	0.8870331684413268	0.9057898450373539	0.8812257597345408	0.8829526480149255	0.8806459183403271	0.8819557665930323	0.8545867737058407	0.8779570292663964	0.8839627406902706	0.002396644369584637	0.0013531134791487029	0.00043323164263422704	0.0003338037923976807	0.00015998592917052591	-2.921749818569114e-06	0.0026971845622120053	0.0021370637314528274	0.010497082383958484	0.0058328458461419375	0.0018421631193260063	0.0020328392520805264	0.005422148559887986	0.009151996299252932	0.009243295048801174	0.004665107273096597	0.02145853179700265
CellTransformer region 329	0.10713057923781576	0.02164415806426345	0.49267432675169215	0.4497433330852813	0.46982120132416266	0.41887412688325587	0.4688541138009602	0.44505196307629985	0.4235714929674517	0.5801479006715218	0.49837826116287526	0.5265937095356905	0.590721743043859	0.7827531545271368	0.9036799683858447	0.7393331948021192	0.9029890290980987	0.9255466507314829	0.9130872721177689	0.925683974253014	0.9348898755151848	0.9253197017111812	0.9254594663855669	0.9284595219999553	0.9410809006905466	0.9249280367514302	0.9262123898687759	0.924672886155639	0.9256353325973831	0.8946890997205932	0.9198943127249657	0.926521190377975	0.0019076715830363146	0.0010958720676090574	0.0003463385597200548	0.00020040879162510372	4.987621389713933e-05	-7.057578916715031e-05	0.0020389629296796567	0.001566035444428924	0.005342339501711536	0.004656925439244501	0.0016536151397809065	0.001961244615110709	0.004394799833106809	0.007262002886987118	0.006771531839019633	0.0033007458378825735	0.01716850089296557
CellTransformer region 116	0.019776070609888438	-0.0001824907178588048	0.49022797279146885	0.44474965080840323	0.4615036766196052	0.4152439126856212	0.46350226892457075	0.44393492156622344	0.42292385337306787	0.5803842235667644	0.4905685341059757	0.5067653231284152	0.5717507754440205	0.775295339030366	0.8895230215870371	0.732785189204172	0.8916884559618314	0.9374874832589093	0.9108664076845174	0.9309892191292493	0.9390568250645606	0.9373079641264975	0.9373673246516542	0.9391333938555102	0.9504597697361552	0.9369505743459056	0.9379076872203335	0.936766550570839	0.9377550303920406	0.9018397992166199	0.9296666085120878	0.9369298259253973	0.0022378366882682232	0.0013047680966735702	0.0005121841031783072	0.0003445147062520541	0.00017301315849551475	-1.8304388407214395e-06	0.0023950355408511106	0.0018994996122315688	0.006078748130596446	0.0055714507488922715	0.0020198484667215185	0.0022770867896089973	0.005056209543151753	0.008459262221301436	0.008309228173822429	0.004178849891188417	0.019810160955833947
CellTransformer region 422	0.019520789008938323	-0.00023607613782654165	0.4981706502103127	0.4667792996352438	0.4867175321502496	0.43855310324950697	0.48824938795414313	0.4654938777375671	0.4438832319191165	0.5974333564342243	0.5146203331859278	0.5339261886511938	0.590720857430041	0.7901621972302457	0.8948280098677108	0.7434125543830605	0.8974363634156489	0.9271330332441672	0.9003407872850941	0.9203671375693523	0.9356921528928782	0.9269737944763569	0.9270717055771295	0.9290065731141078	0.942691565310712	0.9266266952607999	0.9277003155712175	0.9264839241360605	0.9275560902662965	0.8911930986423712	0.9189634162769769	0.9263146046051003	0.0020684731603824815	0.001193019669086836	0.0004321486764764682	0.0003126523274641592	0.00015100666518921396	-2.919942821819556e-05	0.002258818521263046	0.0018086894782067529	0.005291061426840206	0.005317388513796101	0.0018842726575821018	0.002121153878383383	0.004751910707661189	0.008047480582471048	0.008035980049326286	0.004058778967179613	0.01884343961824587
CellTransformer region 154	0.016671371768982736	-0.0001401498919086538	0.6307255247515702	0.7551330985716703	0.8150684649387947	0.7764575407543616	0.8099040092596903	0.7923886961845349	0.7784537802687315	0.8604142433773438	0.8324308008434224	0.8021778304104678	0.690313675570344	0.8277987479101718	0.7956530994930013	0.6922162874909609	0.8077589954952006	0.6722854593640506	0.6570316416505307	0.6693641252364257	0.7379804828141038	0.6721372700222774	0.6723808048468678	0.6754735687983483	0.7026690055766782	0.671758420175963	0.6735781094909913	0.6714543670878684	0.6730598209385177	0.652705683426157	0.6704947946849438	0.6741647962373127	0.0030599770663961197	0.0017895440005979988	0.000649713726619649	0.0006557214142714938	0.00036007842629823017	6.991478142215911e-05	0.003780929113861193	0.002996847576846142	0.009244222291391603	0.008761898371278094	0.0029369566448073903	0.0030500929591152333	0.007651035001377379	0.012803089616010335	0.013826549796996157	0.007145964057202989	0.02962446051018563
CellTransformer region 355	0.04033477950287833	0.0038820248924524973	0.6328390224865036	0.7068371755864588	0.7544456758341777	0.7060773828137128	0.7469685730293935	0.7230964261292362	0.7067517276412902	0.8048754037588648	0.771783280490361	0.7765055294744428	0.7133367417637178	0.8582929151820178	0.8473188010770027	0.7450240752452398	0.8593698059511585	0.7349091563390011	0.7167102674101528	0.730710734607765	0.8042343203718657	0.7348638931548465	0.73522884931429	0.7384969217244247	0.7685299737969118	0.7345963830794333	0.7364348091598863	0.7343518543171724	0.7361177018932448	0.7084957579186909	0.7299824214992635	0.7353033865376324	0.002738629578576262	0.0015263272343704608	0.0004900089555367574	0.0004912077490491382	0.00026462749090385817	5.971760552104695e-06	0.003292124776994935	0.0026564711776845824	0.013102004735856551	0.007618774311881345	0.002480644374804666	0.002623826282186541	0.006707981638200531	0.01135357098664536	0.012208036457298508	0.0062542809333597975	0.02649431869880672
CellTransformer region 371	0.01772371809481954	-0.00017052928335665427	0.5987914644561058	0.6797150598808235	0.7340530488802286	0.6887366721015206	0.7279512384527259	0.7080706372473108	0.6926546761024504	0.7956080780771072	0.7544664546660563	0.7511263054417509	0.6956214706426852	0.8474683830097485	0.8537846387919797	0.7385950899424492	0.8632198833652636	0.7576308477308002	0.7425190273359716	0.7555201395882841	0.817405884531241	0.7575413067416518	0.7578082238001053	0.7611701046414173	0.7879050292322485	0.757216548318237	0.758937107078641	0.7569110135270007	0.7584929493727481	0.7329700700529832	0.7540512739342029	0.7589158236270991	0.00252817871639463	0.0014685938978497802	0.00047263063185652547	0.0004690523742043325	0.00019928917748509358	-3.73375826585666e-05	0.003161861470965076	0.0024832838521935685	0.007444771686718568	0.00746734992714125	0.0026306974769564335	0.0028219510241556593	0.006637670735308717	0.011018791333652361	0.01143523998956557	0.0058157033690130495	0.02556365249423919
CellTransformer region 36	0.019413662951123362	-0.0001921927704249565	0.5503953562631085	0.5548818367632885	0.5793494018848281	0.5355329759871729	0.5812705076968863	0.5602743200375359	0.5401116853310959	0.6779716897887927	0.6068438034074736	0.6026264808774876	0.6113736925570484	0.8015719583438996	0.8803465027604309	0.7302938937080842	0.8843210632150597	0.8820979094026136	0.8577269905850774	0.8762886934114344	0.8972922421158981	0.8817132317708639	0.8817736846152595	0.8839947797915559	0.8984273927150274	0.8812001709503906	0.8824510268144327	0.8809891244261735	0.8820794433299016	0.8567046211506404	0.8792407580833428	0.884102037653541	0.0024595943674642637	0.0014642704242951723	0.0005697673633160374	0.0003870431886977754	0.00017444127375725578	-1.4550747169912959e-05	0.002605573775401033	0.0020594291296795065	0.006492393185538767	0.006365436520269792	0.002478379782169978	0.0028801859731153717	0.005663972045379111	0.009306905277173748	0.009008329124976214	0.004496699681456617	0.02211090921799067
CellTransformer region 119	0.01882675869083921	-0.00013076650454757805	0.594307187157442	0.6433397961611996	0.684767311974885	0.6367575006811996	0.678700767710136	0.6581422709936574	0.6410555915868074	0.7551609903366026	0.7047060704011072	0.7138673246195132	0.6855193231940702	0.846266526866628	0.8682604527619924	0.749030492489956	0.8771701271127696	0.7953884026085439	0.7757279330902863	0.7914063079363702	0.8484274330434919	0.7946036445888796	0.7946218450036575	0.7980331743223759	0.8229361621675588	0.793776971904749	0.7954466557753335	0.7933689284501154	0.7949765012126763	0.7901742387915848	0.8030711022368463	0.803153019762489	0.0037591536864144954	0.0023123434324935138	0.0010355110027613715	0.0007456247148957262	0.0003953320691749644	0.0001702711309924452	0.0038938756782486085	0.003093532016137759	0.009440862881743846	0.00971928378565104	0.0041144572288138665	0.004798833045307599	0.008238372968083213	0.013325087460853702	0.013082660766780427	0.006591091251872502	0.03193862912173905
CellTransformer region 37	0.018225798581417846	-0.0003171095396729303	0.5646896648793533	0.609010374826293	0.6600750535338125	0.6019509657908642	0.6509831876051019	0.6218637303202115	0.603307760342023	0.7174219877664885	0.6778653270433399	0.7236798636116725	0.7259222058591468	0.8799955891965044	0.8999207876567658	0.7955724987396541	0.9098213916274228	0.806517072954919	0.7853816022448519	0.8014908458336774	0.8777594805206975	0.8060634491930215	0.8063314285177313	0.809944535950216	0.8421093825253444	0.8054640419255359	0.8072631687631104	0.8052145632332947	0.8070936102267403	0.7888117152577488	0.8072788126873087	0.8103929778238217	0.0030804991019828753	0.0018169511481517702	0.0007292673859746332	0.000565529034611224	0.00030407463875560103	7.24123690473579e-05	0.0033490672886228325	0.0027237785920437613	0.006528884809121475	0.00812583132154284	0.0031230333241016052	0.0035596935637673124	0.007058338581244044	0.011654879030546747	0.011678858718450069	0.005911198392356971	0.02788769446807139
CellTransformer region 222	0.18851970232515397	0.05230777752187521	0.5479637055887943	0.6010419397165102	0.6565466999221189	0.6070632602793152	0.6496072443501936	0.6299150739208765	0.6144999365462003	0.7124759505471084	0.6790364481990637	0.6938202151382544	0.6716975397044433	0.8192449384935875	0.8644886703064172	0.725861217114973	0.8669083655854103	0.775286434849208	0.7857792894344489	0.7853537532055276	0.8299680248363707	0.775117629612528	0.7749403380148862	0.7804525974220605	0.803507367137096	0.774487826297499	0.7764142320677608	0.7739316851590015	0.7754367952877502	0.7623831515137209	0.7792887356405573	0.7824536433462846	0.0034478901113385385	0.0020179415199835914	0.0008720430783497456	0.0006240886061997533	0.0003918031053734329	0.00017489495742388614	0.003557992446576164	0.0029300967931402324	0.005152230200372817	0.008175359542505527	0.0029870424180996062	0.003387074487795245	0.007000909840720215	0.01185680150672497	0.012187481420208762	0.00624198787498272	0.028363625604989486
CellTransformer region 394	-7.105681541095957e-05	-0.0003293690479246509	0.010069384910251566	0.017715575669864755	0.022278995297758907	0.023226975858787947	0.02696974696966818	0.0278260878196365	0.02612828012334954	0.015295538134727284	0.017074384545064814	0.01615657145089405	0.006373613285079127	0.0073678379878601465	0.004917910279455126	0.002517327686040075	0.0034502151895169854	0.0011171574319626622	0.0013312603079058758	0.0019688148755928098	0.0014967157476284078	0.0009975684965896272	0.0004123558287835014	0.00020867093430335034	0.0007726210203754182	0.00047304861518019975	0.0003903284712975681	0.00015202277558063588	0.00038528954037269096	0.014442693828905428	0.009115762006872108	0.00551591461718149	0.009363999382572673	0.006774628808284782	0.004545145452445346	0.00305801312230771	0.002813321765595308	0.004238495676969366	0.00933215333414904	0.008065409794110731	0.005679842618537974	0.012533391587446926	0.004897191543915494	0.007249650290383413	0.1661645950160691	0.1844528324473233	0.08306489043404426	0.03375374819127382	0.10146092547810383
CellTransformer region 155	-0.00010512385602971408	-0.000187810194072685	-0.0012611998745495846	-0.0008625529911036404	-0.0006237007030459348	-0.0004736222753048457	0.0019411183175116872	-0.0003297992254151803	-0.0006515268348087437	-0.0008469285731494454	0.0008660268004562731	0.0005477681221916454	-0.0004948099542589018	-0.000390422153590563	0.0008556905596673218	-0.0005322792192540957	-0.0004433750238914493	-0.0004810196362732401	-0.0006762757884442596	-0.0004820448877063139	-0.0004236768383516235	-0.000494732582641139	-0.0004569722149411141	-0.00038722181810451	-0.0005420712713455197	-0.0004900273274294849	-0.00043843512030394214	-0.00048101660167890724	-0.0004175797920871955	-0.0008319678058345503	-0.000734307013384469	-0.0005827413183160909	0.028284261578227478	0.019483717578450646	0.01389685671489576	0.010855893998674893	0.010287085872247534	0.02262965306120759	0.028856041302715397	0.025941466906447715	-0.0008889157139228627	0.013000546957570691	0.0077052667455170505	0.02130352761378916	0.05221843896491198	0.07060039282175408	0.08594942629842796	0.04830674575159141	0.12050426354111518
CellTransformer region 62	-0.0001709631685331066	-0.0004215531288319126	0.009506415116661828	0.017713072397569085	0.022392381435672855	0.023492278528842746	0.026961609153196817	0.02804412730808734	0.02636642967623059	0.015531062173005601	0.017127062959336886	0.01600743125812121	0.006263486927202283	0.0071996419137980005	0.004523417359591299	0.002341791457713604	0.0032014178768320664	0.0006807463927817556	0.0008453094782318	0.0014556683207962654	0.0013171282262808297	0.000742854666070154	0.00015434107569109836	5.485223674600472e-05	0.0006599252385663608	0.000357258930355389	0.0003342468556453974	5.492326308248722e-05	0.0002972914239127905	0.00925330398497223	0.006249665187985726	0.0037264787765580445	0.006751936762667655	0.004531299203146048	0.002805174597261593	0.0020731099941255393	0.0019033562788944003	0.002935268682467831	0.007652897494406354	0.006491993749387499	0.0044669390497661466	0.011337056821015634	0.003863507200427006	0.005520641207423525	0.12333991450063897	0.13865016189246038	0.3516212580224779	0.18917290735037495	0.17245596158940382
CellTransformer region 538	-0.00022933717205991672	-0.000426907989987428	0.008640826789448575	0.017394917209357756	0.02214310767949684	0.02299851817186869	0.02667528731233794	0.027819174191640546	0.026075835845135596	0.013814133459060154	0.016885822141759804	0.01582397214558022	0.006115737914353756	0.007131726323977169	0.0044913893563073605	0.0023397630016815324	0.0031852036531659703	0.0008049775263735962	0.0010049584859989128	0.001555166606053064	0.0012959133209390207	0.0008208370055755222	0.00021459462707882162	0.0001022909066281318	0.0006666502062386738	0.00041167764618958046	0.0003877033529480438	9.412570201767282e-05	0.0003421307192330649	0.010107384919583734	0.006727596554097506	0.004082011151590011	0.005823079263830426	0.003956526902006291	0.002450814467735318	0.0017526392120121317	0.001523356155555319	0.0020384338074430795	0.006502913822376819	0.005617509000822337	0.0052352433635606	0.010644914910668312	0.00370324886625814	0.004917421748893002	0.05506827976050731	0.0768763363220271	0.2835410603666771	0.09281614154060897	0.08554974805766294
CellTransformer region 389	-0.00012458546040044374	-0.0005001748548752917	0.014697622436875694	0.023145206051939603	0.02871316123877562	0.030194965904588606	0.034676177807534216	0.0360661242715395	0.03390711331638457	0.021615187100588653	0.02194176018349893	0.020653198327048573	0.007994325052290212	0.009286498833689837	0.0059496629579312175	0.0029771534052745745	0.0041830357542449416	0.0010080008340298818	0.0012550531859430746	0.0020296974876545166	0.0016937080376214155	0.001009698295073545	0.00025458202422714486	6.165027702334397e-05	0.0008347729000806553	0.000450298134774974	0.0003798154778705399	5.560759211992149e-05	0.0003577394557947482	0.014164246290000841	0.009240649480719289	0.005562879499074281	0.009813979649195434	0.006907072727556347	0.0044703766561818015	0.003074714686216386	0.002792463498711542	0.004091008882929289	0.01037976318807087	0.008914606695064328	0.007193569026762676	0.01476414012600072	0.005226803598352571	0.007489222154139283	0.3422529581619108	0.3661651928533181	0.25530595403538564	0.0900140455886825	0.18087365385739118
CellTransformer region 550	-0.00021312285996855069	-0.0004974183556493623	0.010724433006222453	0.019856422608213603	0.02493420236570439	0.025951614051689838	0.03000404899598282	0.03124628883527212	0.029309362493980133	0.016284057593529393	0.019010341292766155	0.017784712178163974	0.006897403537072284	0.007983936975532353	0.005000715209591853	0.0025512298886860947	0.0035390303088678673	0.000828229412021261	0.001031588598363283	0.0016822294783210231	0.0014260216908964507	0.0008661044230462623	0.00019394303448189108	7.984047417941223e-05	0.0007127164548476184	0.00040889395131952155	0.00033956391313672273	6.09669786164615e-05	0.000339225378087227	0.011184416768680629	0.007452205111989366	0.004482877386565534	0.007240863274667346	0.005040063251377391	0.0034236937757510383	0.0022497034853658443	0.0021573951687272734	0.0029572801305134287	0.007875059984180838	0.00678150779918484	0.005895782178023903	0.012236292277994082	0.004096962502901763	0.0055411165091559566	0.2651826235838315	0.28033775460546717	0.44019142991067745	0.19858027592294056	0.17042256888169907
CellTransformer region 568	-0.00021994367821434976	-0.0004743115575359458	0.010266625544016271	0.017306853128383752	0.021595588853373277	0.022641931538632906	0.02601490257738996	0.027202450834914082	0.02549791634069716	0.015653829888757458	0.01640749673705814	0.015423350450748122	0.005895433129219857	0.006875213883611143	0.00429296419896504	0.002117623086383085	0.003006554381141563	0.0006945319374149034	0.0008545538122850709	0.0014291242630568872	0.0011641387349016423	0.0007121539502590295	0.00013376266394566814	-5.9301704019476826e-06	0.0005626113631671294	0.00030039495206429307	0.0002704395844292137	1.1247864159777161e-06	0.0002341668838071999	0.010078850713190745	0.006644930494880435	0.003976127519110831	0.005803649785463874	0.003931883934159122	0.002515561774415084	0.0017073803590207971	0.0015380345884139393	0.002093037231847373	0.006542445490066794	0.005648310296006799	0.005172109740619298	0.010386504417422525	0.003416792722915633	0.004539899208644222	0.3726877545910547	0.38278422313828553	0.35008823573014985	0.12082149056319103	0.1479452319463629
CellTransformer region 556	-9.844092047242681e-05	-0.00038348701897582537	0.011101735740634009	0.01793176570414387	0.021940740045598862	0.022941851921443396	0.026406749414659567	0.027581860019422283	0.02584362511390456	0.016394872264172678	0.016765984606393006	0.01576242220152199	0.006157556454802527	0.007150822753179152	0.004600521687179398	0.0023247498122708726	0.0032517020430815036	0.0009022561864665255	0.0010959288365680866	0.001659404262711763	0.0013303246525809883	0.0008510432194908581	0.0002828792560026647	0.00010355499843140207	0.0006773486610046973	0.00039549187379154524	0.00036248182767270766	9.01124479136152e-05	0.0003188380499764718	0.0119692869372882	0.007703516144293268	0.004615252535878316	0.006760872759201884	0.0047562415854480655	0.0032238602567928295	0.002123598051512061	0.0019758011416373413	0.00273673831672449	0.00731476459285159	0.0063209682013601635	0.005493671263426739	0.011307775085725311	0.0039921078173655936	0.005412429401706847	0.424762223078451	0.4242463579819846	0.277908232236046	0.09387362241767491	0.17613431323843307
CellTransformer region 532	6.751878362492511e-05	-0.00030248832350320036	0.012611357302946324	0.017801701532161884	0.021605378867827582	0.02283627270099904	0.025971637872935417	0.027253816821114767	0.025582148177444867	0.018482173026268284	0.01656016325352091	0.015526934370142157	0.006148340288145702	0.00709558447078939	0.0046099596422782205	0.0023971080030211114	0.0032869422964951303	0.0009303533176559935	0.0011343869043674067	0.0016952784053777667	0.0014065504403769887	0.0008726639654642506	0.0003268018758144569	0.00014801047668802173	0.0007355379475038935	0.000430112324346422	0.00042163200255586754	0.00013546700709864227	0.00034440208542619346	0.011985749306916373	0.007696330227768647	0.004570982097121959	0.006089217842784941	0.004132480530177644	0.0025430584304249704	0.0018772779113224558	0.0016362797588137408	0.0023737244138421114	0.007122716171153551	0.006040430653091413	0.005142343042204056	0.01146891434507048	0.004116171489616205	0.005562310743402675	0.35890841293142145	0.35993532721655325	0.23104449205769378	0.08024848083852947	0.17639263830069937
CellTransformer region 544	9.049365390611491e-05	-0.0003029264758598893	0.014418429880185909	0.021014522070924135	0.02488490124385549	0.026119758962055234	0.029992537247509606	0.03142720192888841	0.029373455170808558	0.02026829106121671	0.019089827819758938	0.01793056010759574	0.007096102040902367	0.008250719777552833	0.005377818601793512	0.0027680397860823896	0.0038286330496951695	0.001047803076899712	0.0013152744093335032	0.0018959111937507564	0.0016276288107652255	0.001005214308575972	0.00036697324690077704	0.00018148229368692952	0.0008635403475053696	0.000512427885686521	0.000490826046430126	0.00017354494972452806	0.00043126190198540656	0.013002788231823607	0.008437338468240008	0.005097531884487944	0.008130351032406063	0.005803555783248577	0.0038812533541205765	0.0025907430055818336	0.0024044983789918155	0.003370090388384369	0.008581568673956727	0.007373310345247741	0.0072460871468800125	0.01325941403796602	0.004794648510210025	0.006601393749788729	0.3106237387097449	0.3177688335085939	0.3419831308060926	0.1318892073538023	0.1649084730693205
CellTransformer region 56	6.449953499141114e-05	-0.0003860925911903361	0.015589846621330538	0.026446560471224376	0.03292184220844245	0.0344597787037054	0.03959493209589543	0.041146261949444006	0.03861437286406138	0.023691476589921892	0.025207494977316506	0.02382368237953523	0.009583845529685458	0.011050982366876547	0.007275246539456113	0.0039274092647877765	0.00518900534440785	0.0016178443666539871	0.001977107244732854	0.002871984073564421	0.0023517362118684842	0.0015266201557561534	0.0006465322821190305	0.0004480979965186218	0.001280947672602916	0.0008124097019465397	0.000736349451017524	0.0003459764464747951	0.0006951146932480017	0.019234959550248024	0.012413662924749455	0.007572473025668537	0.010600836134923746	0.007471033918037816	0.005016736035024904	0.0035379059517755933	0.0031837509713522594	0.004515933677330028	0.011396468674388328	0.00986513661639569	0.008153590799048666	0.017531035065117828	0.006695014469268298	0.00902492805507744	0.08634362960192106	0.09723565705942844	0.3044113610312898	0.19695873189773958	0.37681675229890427
CellTransformer region 463	0.00024043716278217877	0.0012769105826330336	0.010893928964616679	0.016263000114734777	0.01978550679147696	0.020685256688999433	0.023830751462022775	0.0248055901362923	0.0232637033607995	0.014931558082072027	0.015161258267743909	0.014269740475325235	0.0056526082988353045	0.006549473327021699	0.004263888939612507	0.0022264192696673946	0.0030635693677044276	0.0008573581926107292	0.0010765113193826855	0.0015650949336604059	0.0013132366425042282	0.0008218433440621291	0.0003075525302082656	0.00016776958523812693	0.0006937909665468609	0.0004197946779773577	0.00044579134233931116	0.0001440663790687635	0.0003525627332389992	0.010662675367844925	0.006896405804856866	0.004196912796414747	0.006905755941490868	0.005075794550012074	0.0034693591586517727	0.002230706079493736	0.0021030677506194704	0.0028190160688596907	0.006887001237915064	0.005914169060173113	0.00582295998239047	0.010369058408458549	0.003805816889412376	0.005236212862642125	0.035913382302392	0.049600637800010255	0.08558105776418466	0.028408444222181244	0.15946272823421062
CellTransformer region 526	-7.654239212568397e-05	-0.0003129873251556749	0.008751983028644742	0.013525578402215757	0.01672652328233481	0.017601042236684645	0.02013724817320087	0.021014561480509033	0.019739415631595984	0.01304017660714215	0.012725370546569678	0.012020462732123855	0.004690715920757796	0.005432812908023896	0.003509681805490747	0.0017632258271758569	0.0024622307063302167	0.0007071093175932779	0.0008346955241937434	0.0013079761693266664	0.001015155546333726	0.0006553714730683039	0.00022838010764948138	6.050642325681143e-05	0.0005149004335240446	0.000290917485301976	0.0003284419580617514	5.8030250248923314e-05	0.00022632656329492416	0.009618332963089874	0.006148575628250838	0.0036458338747736413	0.00490182645051046	0.003323241591279437	0.0021061379815680136	0.0015043139566910154	0.0013076097027780692	0.0019345626784599888	0.005626942746057839	0.004834794268484832	0.003910874778125813	0.008684753935430783	0.0030959661965306315	0.0041852203905435184	0.11317352937682001	0.1240570732705177	0.12725705842698623	0.03995277310603961	0.11512458893470813
CellTransformer region 50	-2.835383496499037e-06	-0.00031359406623171905	0.010952472874823052	0.01942100171310021	0.024463813161703315	0.025544219278317425	0.029425068538821802	0.03054985342418293	0.028673388725407496	0.017021367806166064	0.01870490095915736	0.01766401434343233	0.0070773875768532805	0.008155405744185612	0.005338275385536327	0.002866141459260862	0.003812030034006773	0.0011621024273430845	0.0014114459568717026	0.002075383862243373	0.0017012985755987216	0.0010996013224943001	0.0004539386881317812	0.0002928576830033034	0.0009227385062294621	0.0005783514922979487	0.0005678583926697632	0.00023181510241122966	0.000491876416180546	0.013950634847249701	0.009010432621350027	0.00547783808458038	0.007937790856135852	0.005634005103500215	0.00376486375930918	0.002612098422043086	0.0023672807565162757	0.0033161052121629805	0.008420876771395396	0.007281177178664757	0.005772394976453612	0.01297466811139324	0.0049074077658288135	0.0066440820911703976	0.061496280518233366	0.07328458342601198	0.146580347910535	0.06110545130174134	0.24568444478842122
CellTransformer region 580	5.266176303985934e-05	-0.0002907499401993191	0.012345305158344354	0.02024424893171386	0.025005247330326073	0.026142284775258807	0.030032279947266267	0.03132372759605188	0.02937727484282586	0.01843210498110039	0.019064392187135227	0.018069893425753904	0.007272985545340015	0.008419758587144097	0.005552193418049688	0.0029857375211438677	0.003960250248163545	0.0013194127137916081	0.0015818417687025394	0.0022612247184352744	0.001796703345208925	0.0012079808789069626	0.0005432212801089926	0.000359213033062935	0.0009907863576088488	0.0006419731591131515	0.0006297588688456656	0.0002844543216173344	0.0005416133864410224	0.015668831332182272	0.010025694612666617	0.006097479416307647	0.006956548878051782	0.0047873781770299126	0.003060884181463768	0.0022420220338232057	0.0018991130449967433	0.00259497736529852	0.007843255206832326	0.006806772799538114	0.00635073842429526	0.013134862183997377	0.005022860432719096	0.006498339455790376	0.21278040851394828	0.2154691206665167	0.12031051176665604	0.04124338310881553	0.20085065707656763
CellTransformer region 445	-8.685941708986989e-05	-0.00030794024240637084	0.00870118502132404	0.017762308976670648	0.022676120474648922	0.02348911936181936	0.027266303057704083	0.028248051108871033	0.026480899912067177	0.014117015398636561	0.01725340219365064	0.016361685102205786	0.006554856201889915	0.00757598588840581	0.004945196347694256	0.002651790728400567	0.0035250977491697883	0.0011106343897924924	0.001332518174465158	0.001945688654073824	0.0015700068917819956	0.0010483018042269326	0.0004411502428180824	0.0002888397604525245	0.0008606064897817451	0.0005584779197121533	0.0005530637672570837	0.00023042323640638045	0.0004816767426988313	0.01308330917476365	0.008465693823638244	0.0051845235311440046	0.007156236986846043	0.0050812616388143115	0.003420900659203504	0.0023261063253409986	0.002102935681597204	0.002868703369018256	0.007433337548421892	0.006484696516694942	0.005298762853030969	0.011747804354587556	0.004459652151194794	0.00595142507681839	0.04578061846502959	0.05554343598446518	0.0765429082785379	0.0273807937835251	0.18757225921686005
CellTransformer region 469	8.691732999493145e-05	-0.000253273342484812	0.011537322172706158	0.0189398159083116	0.023207531666750936	0.024223696877225045	0.02790727390491989	0.028924488247565022	0.02715108253321797	0.01669951127165555	0.017724560705547725	0.016829565413910497	0.006807141854715854	0.007854397877150499	0.0052351443087919084	0.00281549429866508	0.0037309632935596903	0.0012717355340255566	0.0015180551392545703	0.0021617711742071524	0.0017032078015854905	0.0011551747586654986	0.0005517004686524271	0.0003351917615825309	0.000942328801136183	0.0006130551582668911	0.0006012572833458132	0.00027801703999738765	0.0005214350135116305	0.014851462469954292	0.009474380403392749	0.005745106256589363	0.007631263806373564	0.0053712882376042905	0.0035596089853209153	0.0025243753070817347	0.0022231571966291413	0.0031808066220799084	0.008148986238036515	0.007064641177747305	0.006006172549937371	0.012611989094894348	0.00494759932365035	0.0066211513528649886	0.054427809947064656	0.05990320585737761	0.0710633192320428	0.026529623201111085	0.223546844888392
CellTransformer region 475	0.00011861107673096569	-0.00021360663040585778	0.011953420312063767	0.019956334437196036	0.024821108979516747	0.025876904576156	0.029845359228572767	0.030985950885889707	0.0290749742550272	0.017834310129725427	0.01895606327227531	0.018002229097990333	0.007301812056693105	0.00843956825363569	0.005615536631419748	0.003056654181306915	0.004037569182306356	0.0013410108444180046	0.0016101038388597493	0.0022641615838527892	0.001846358734374723	0.0012321092759461554	0.0005907902133558321	0.0003759396875602519	0.0010337973195796329	0.0006796980330657037	0.000662241749447968	0.0003236091931920074	0.0005819086428152809	0.015227578651393141	0.009768223723664354	0.005953162871897491	0.00799507879559593	0.005690554531635114	0.003762039871003599	0.002660860449284255	0.002327931356881581	0.0032264100506325705	0.008483293071255723	0.007368025643734571	0.006287278225560804	0.013441220529996172	0.005303264095641033	0.007114850364836354	0.05102037833781935	0.05879590575712963	0.07107012324106213	0.02678048624139882	0.19197434425910964
CellTransformer region 457	0.00010409812106250879	-0.00025348100780628845	0.012080918060670211	0.020805770471117622	0.025997595310538878	0.02704712871965483	0.03129093421752868	0.032360302867101245	0.030401859208230252	0.01781689308282481	0.019832660820367505	0.01885501472649535	0.007646504652568767	0.008831002402911023	0.005893309167988301	0.0031939538468376853	0.004192558319497352	0.001446227884698788	0.0017135685597281505	0.0024575925472895012	0.0019443530924303498	0.0013200311871381565	0.0006249706806440098	0.0004431361593690179	0.00107779033012372	0.000717193495666656	0.0006513032690690162	0.00033735965273899075	0.0006131215193969179	0.016854061101762942	0.010775577646539747	0.006587753576303779	0.008631050160686493	0.006026182090678804	0.003976824566002752	0.0028952073226823794	0.002516575915204705	0.003702760361438373	0.009318440435373646	0.008139236831321403	0.00640314687611136	0.014307974814387541	0.005723552189783577	0.007799270485401902	0.07338228775331258	0.06917220460654953	0.0610418445757405	0.026017585984281506	0.33995151308767096
CellTransformer region 481	0.0001239794835549503	-0.00025521757552173993	0.013878674330977975	0.02356650166876865	0.029299002117773316	0.030590400457440475	0.035270996433599926	0.03655334877267034	0.03432129130981798	0.020684835368983568	0.02245487003485699	0.02125218126050754	0.00859874090187853	0.00992100443443522	0.006560730018109894	0.0035627029678325555	0.00471379228661157	0.0014183834347139212	0.0017512968614164896	0.0025150867677903566	0.0021441544082926155	0.0013606648701667027	0.0005909828843384215	0.0004063892244482173	0.0011846951387087011	0.0007514949782112488	0.0007023799713594817	0.0003395037797228777	0.0006528855229713706	0.016265752316215187	0.010570780066849935	0.006486864727854672	0.010326409254444991	0.00747348765531638	0.005103537347036794	0.0034942532486639914	0.003191548685381257	0.004491188401145254	0.01058373654653142	0.009167380499280689	0.0075996365899334535	0.0157469217000631	0.00610949631594528	0.008419775072245405	0.06531361618639332	0.07079452151562438	0.1170840836150673	0.05454314088534323	0.3218176122536511
CellTransformer region 439	6.19865356170761e-05	-0.00024736152833375146	0.010795390350574379	0.01888013813964159	0.02362343881579477	0.02456616512764197	0.028433941456590516	0.029418652443198665	0.027604500097147423	0.01597869003621725	0.018068271436676237	0.01713018807363258	0.006909775729508003	0.007973925059374989	0.005292686435802431	0.002851756704635973	0.003785221663455301	0.0012270896417032496	0.0014921877421392377	0.0021253978662462824	0.0017162457875022112	0.0011409064539360616	0.0005158031794090895	0.00033489464875829705	0.000945046570419997	0.0006130013763886224	0.0005784595334974841	0.00027257264719957036	0.0005280661750966636	0.014298442900432367	0.009183716602559283	0.005619123119944123	0.008302175369107196	0.005975488605243198	0.004016153200457382	0.002742521275547378	0.0024857601749735067	0.003464068367763105	0.008411059421400417	0.007284284563568605	0.006128220704978836	0.01273450548309117	0.004970551488272712	0.006777131920809985	0.057807080006439276	0.06016546088148631	0.0775280577911186	0.02914875654662305	0.20674054722047736
CellTransformer region 451	0.00014210221427607054	-0.0002277100573420322	0.01269317377151506	0.020499413613212683	0.025410986843745636	0.026583176765418316	0.0305239509155876	0.03167919095665722	0.029783904392295956	0.018556675403399954	0.019414081558430284	0.018450800907968336	0.00749762869106083	0.00865271033835804	0.005757503217160689	0.0031388035709907555	0.004123785746447556	0.0013417878907086133	0.0016270790852146216	0.002317497983952879	0.0018994743381828799	0.0012549515925517243	0.0005902067194110395	0.00038593525677011186	0.0010629436852588557	0.0006894919082836257	0.0006478362373161611	0.0003265714655071841	0.0005932628458792767	0.015294770547100246	0.009856335577803112	0.00600281875122733	0.007840693387894896	0.005487775536059492	0.0036527250713098256	0.002658651693878018	0.0023035736155194043	0.003266637925023131	0.008628504468540674	0.0074882623201306476	0.006269660052381678	0.013654176722941275	0.00534434587732476	0.00701303388642128	0.064589312314809	0.06579997844553936	0.0643133138294546	0.026526514456370668	0.2726432325882357
CellTransformer region 18	0.0004296752239461249	-0.0002947868916415639	0.025465560023741316	0.03797493430940735	0.042642588929855826	0.04454792425429998	0.051170351837833736	0.05332971268523882	0.050092681909107255	0.031170652137228857	0.03268844910534926	0.030671277128001773	0.012386987901795848	0.014355527465334708	0.009228578624454243	0.005074361649558037	0.006774221197964785	0.0017621623746356338	0.002239293242439221	0.0032549227505954295	0.0030229504959882365	0.0018000931347840515	0.0006965277292095762	0.000539354328131442	0.0016719727346979284	0.0010463518235434724	0.0008982401997967481	0.0004614096757784064	0.0009121881405952795	0.019737490021280054	0.013183884500443119	0.008109330815126716	0.01312150569333198	0.009564175973116993	0.006693560951140331	0.004460263651961695	0.0042108121974019875	0.005508923759856553	0.013797910480501463	0.011958831419186992	0.012323695938647643	0.02189129681678867	0.008122156591003696	0.010951619301830286	0.04546530535856382	0.07462802419775647	0.1674506866458733	0.104419294625269	0.14784830172500174
CellTransformer region 164	0.00013859374722115678	-0.00042434400211350187	0.02073779459701075	0.031840375768789626	0.0364283495322316	0.03832366774830922	0.044247029910423855	0.04584092050334467	0.042992515406139166	0.027492863181286138	0.028185694933382386	0.026312022309387523	0.010304956643046634	0.011996976444265499	0.007790172103379023	0.00402831900505188	0.005507378035964634	0.0012170451365132065	0.0015701818636519437	0.002478929937215001	0.0023201531613276246	0.0012782536185871457	0.0003339487211131664	0.0002135390657926354	0.0011808676080390242	0.0006570497397452877	0.0005330345760171233	0.00016679099526215662	0.0005575442259882238	0.015607969844404518	0.010434069045805775	0.006361756142824198	0.016059318811952942	0.011506409609248041	0.007888286155676709	0.005514103476409312	0.005192413612625261	0.008297513743225543	0.0166292029371357	0.01444812918883701	0.010196111274869852	0.02053005764957103	0.007843325300792178	0.01253375350322446	0.0580803749713487	0.07900422283630801	0.2407351628289639	0.16741793096637603	0.2599614086697475
CellTransformer region 3	0.00028346856770121453	-0.00036785175156884333	0.02161274887382275	0.030680554424918703	0.0370960124720316	0.039036299822705976	0.04497583515282286	0.04654323912041482	0.04375418274651236	0.029097149305207303	0.02865011490924024	0.02689311760955596	0.010644955228325897	0.012342330263933107	0.008125553613079765	0.0042152523027428205	0.005716731072517125	0.0013561956726844174	0.001747942704179329	0.0026900914704705596	0.0024693804291275085	0.0014118516823870542	0.000442939065146993	0.00028589849306359856	0.0012808104196660466	0.0007460888837835097	0.00062773668858714	0.00024073426178715238	0.0006424810807758533	0.016852016022387332	0.011219250416672107	0.006839544329436349	0.015285067554382942	0.010679023002378123	0.007052232756023073	0.005198788907394703	0.004718125189483383	0.0077753760516122835	0.016353505291751617	0.014165801904790727	0.009964757603398008	0.02102832975683608	0.008075414662624509	0.012476325858193015	0.03912014818836187	0.07038652638071569	0.28096445525480673	0.10954332546041647	0.15311467149552158
CellTransformer region 290	0.0010464799746152898	5.100346720201878e-05	0.032043682953396324	0.04762749967221752	0.05536465751378552	0.05749565524422716	0.06660172708885413	0.06896690386444165	0.06456363923680782	0.03888149032895173	0.04284144496030737	0.04033731528736338	0.016722137181639223	0.019300846941214908	0.012860657285889393	0.00729956404548377	0.00944809080966884	0.002632095610625605	0.0034877063648757504	0.004662434624226862	0.004479937629739343	0.002701655348565476	0.0012361701263501827	0.001113280457179115	0.002587526081026384	0.0017099094508876524	0.0015315104481484908	0.0009438319741812562	0.0015760251087940417	0.025924626894547227	0.01742148264351169	0.011044232798638233	0.021665796231688694	0.01615425006493667	0.01139675498785982	0.007653770883349092	0.007284602429067228	0.01004221755131343	0.020730649515074168	0.017989642471602677	0.018290620096361548	0.03037718038088154	0.012119429093908271	0.01705050687818622	0.06202241681034583	0.09310393390428055	0.1230143012467772	0.059564658109228806	0.17977340486713453
CellTransformer region 301	0.0001266241104473497	-0.00035730720946185375	0.016888109285041076	0.027349359532577975	0.0337179207008721	0.03546107476970429	0.040878254374339465	0.042431159873048	0.03970736823935442	0.026121301329267158	0.026067403630616336	0.024524033449565066	0.009798618952635316	0.011338227259161983	0.007579094516207568	0.003976324472533314	0.005303036437974295	0.0014438132408171774	0.0018098678644132974	0.002654765070508481	0.002348446754610145	0.0014188347511865983	0.000545103073401838	0.0003375248881460264	0.0012592584331890238	0.0007591414004908502	0.0006895039972611473	0.0002978327624538025	0.0006614981766732734	0.017023266303000294	0.011164741081403416	0.006775401040722002	0.013731789510283312	0.009505452220526043	0.006268867668555279	0.0046958190090795274	0.004243868182877896	0.007047386124895278	0.014875555521049317	0.012900607124029007	0.008286226433728	0.019468534282062043	0.007615862417380517	0.01159067344051302	0.040053196449438486	0.0674356652680175	0.15404055447289183	0.06231836811373825	0.12976261358160643
CellTransformer region 257	0.0003167866314327791	-0.00021129326734895	0.018055316183044248	0.02821896202691322	0.03464327131723065	0.03628124686823199	0.041586853658836506	0.043267878771565974	0.040636904879602496	0.026402139356623826	0.026588334958107755	0.025215105298057167	0.010373319403357468	0.01192543503299173	0.008068191209734952	0.004487067204305577	0.005836252978764722	0.002058269719175601	0.002476749907021843	0.0033914796377055288	0.002752039252109787	0.0018508400267065314	0.000974906817311462	0.0006269703434666787	0.0015734669937256306	0.001040630403951815	0.00098206660834838	0.0005472942368378752	0.000890019186705986	0.02269096529635159	0.014438249932683115	0.008727378313454279	0.011047983212189775	0.00787820729894684	0.0053280586115556534	0.0038359124663211288	0.003356905651555446	0.00468755534978144	0.012131147828150285	0.010493678229974247	0.00888574930224015	0.01931535986019471	0.007784398159759223	0.010251374003276493	0.052242943916086214	0.07402059009930861	0.09227306069647687	0.04113926306348713	0.23129987434954888
CellTransformer region 262	0.00031989041022927083	-0.00025300332632144585	0.019911618872268055	0.03142032167317529	0.03821928234542515	0.04000614939324183	0.04595328386135224	0.04784160547117465	0.04487659833419847	0.028703341776031694	0.029377233190871734	0.027743057143577932	0.011318734076799578	0.013056606327076522	0.008693588100468675	0.004790030059802611	0.006272964276993011	0.0019114953071497306	0.0023676766172488406	0.0033073747072233195	0.00288590908038641	0.0018324417140881675	0.0008529512455333368	0.000574728504308329	0.001631912117948331	0.0010534978471203307	0.0009716782527194236	0.0005209269375960676	0.0009202547483347626	0.020789577957318096	0.01356705195757941	0.008256515464783626	0.012380887746324516	0.008701703697140227	0.005868639868972543	0.00425923444246485	0.003788748265265057	0.0055194455889411706	0.01356328482328763	0.011748197093011259	0.009805367529159607	0.020901781274503026	0.008172660003945132	0.011089641957081871	0.04545468797944736	0.07313671155545678	0.14169779605746238	0.0616851995673065	0.17865471812287437
CellTransformer region 45	0.013598385355321697	0.005425149351113032	0.032816368087968964	0.04740974424152533	0.05158296437964046	0.05271740512044185	0.053472407307308734	0.054686699786910195	0.05387977022298199	0.04796781192962015	0.04922135100930152	0.04025861617455261	0.019466305009997673	0.021409396374528655	0.0122598365686935	0.00929449794369897	0.011691941060421486	0.0025220384391016495	0.005157284440502168	0.003606114578046514	0.0041219964341516315	0.002482529614987842	0.0017320421426516989	0.0024102788782092905	0.002491191828047029	0.0016866780151521506	0.001880743682074788	0.0016951220427666158	0.001773207519911396	0.019404068234216674	0.014199566766658346	0.010492885862268765	0.0015746328786980593	0.0008191891819522342	0.0002608031392168008	6.641579591956696e-05	-1.4647490453076457e-05	-0.00026176312762960847	0.0019280627479067063	0.001505946599873626	0.003911253254865395	0.004327040509558169	0.0010872954303759725	0.0016269707977733415	0.004252137231826998	0.006977991729519698	0.007893325857534713	0.0038618174654061477	0.017331719628233627
CellTransformer region 306	0.0011479524612451743	0.0002704459105653875	0.0026112090501629283	0.0019024101897455476	0.002186441631112885	0.0025509280581991188	0.0026932173627105646	0.0032199904290335225	0.0031022325531050083	0.006025956013543037	0.001773927491863075	0.0013811189591358825	0.0001579083579911939	0.00021737978399249128	0.00013918794929227454	-0.0002830600586995161	-7.630616617781466e-05	-1.1030064424059504e-05	0.00014588149493186027	0.00012797578807224034	-0.00025083657325088973	-7.255885281125768e-05	-0.00017707909511387678	-0.00021466778169275242	-0.00021758431932180697	-0.0002269378907787677	-0.00020713452198778355	-0.00024016349000525403	-0.00023442848411198584	0.003548871977506675	0.0021135456292653144	0.001351019415569562	-4.2658441865401985e-05	-0.00023888999186160231	-0.0004502113442531474	-0.00039776793788335083	-0.00039438512294086016	-0.0006025970272756782	0.00018894148401476688	-2.8868744740186806e-05	0.0011357295640106102	0.00041358367867576676	-0.0003934467217008124	-0.0005025256712093957	0.0011508197002034202	0.001710038043236521	0.0013315541475415963	0.0004329081972683769	0.004744092719944241
CellTransformer region 121	-6.624118006112308e-05	-0.00020037396426125572	0.004111460393213503	0.00646313949628073	0.00791041098088726	0.008214282265898083	0.010450808777475482	0.010096473574884537	0.009279424496759312	0.005953925878055281	0.00659824613743079	0.005955194379063659	0.0020239884203933985	0.0023403069308455125	0.0018833039519281934	0.0005381818266076975	0.0010597919822966067	0.00028196527496536397	0.00034473690616035194	0.0006141341422022204	0.0003378449472758361	0.00014016449662638674	-7.019838411377569e-05	-9.280998380063031e-05	-5.0707152046193455e-06	-9.74824021596345e-05	-0.00012361693550558647	-0.00020597782920015156	-0.0001163542927120341	0.007904510585400237	0.004533165400913064	0.002787800050122571	0.619070740089455	0.7667041473786115	0.5901057404303222	0.9576759986907265	0.7810215021227173	0.008958967261595417	0.01259297081711291	0.010775329380978695	0.003473280544260855	0.008755000855104694	0.003987280676968013	0.009516401957961967	0.005948945856892257	0.012319672285154388	0.021023674850275356	0.011368100470134656	0.024040924469097783
CellTransformer region 122	0.0005540308879638246	0.00011695339425025715	0.016009461289483	0.015172976397118997	0.015253746289670697	0.01581237490726624	0.019518364420240637	0.019207806769379242	0.017695761993018286	0.01316440445971918	0.012631112258412003	0.011636409329428292	0.004522157984682119	0.005199780375359022	0.004196915570638852	0.0017835598041725078	0.0027786617417829753	0.0011992041954772667	0.001532942863733161	0.001955987774176269	0.0012939480538556036	0.0008090761738981955	0.0003990102553228462	0.00035636431080825627	0.0005102564847932338	0.00025567410915468914	0.0002430607696144451	3.71956826130678e-05	0.00018833298944297876	0.019477803875585935	0.01127496531833222	0.007158248464954962	0.9059368669051019	0.9233736702954461	0.8760704192601927	0.7097669517063906	0.36303725682703425	0.013624313191992468	0.019121574283128124	0.01630046015876289	0.009536927877752352	0.01527694136478604	0.00726658285008296	0.015280156129775438	0.011003531976371389	0.02169241092116444	0.03454842052413444	0.01842284163587143	0.044114589817880835
CellTransformer region 12	-0.00045108010534788474	-0.0007606847585482035	0.012833341264530113	0.02411680364806321	0.03076737057324393	0.03204169914850208	0.03746053912277148	0.03877787412836671	0.03626450866104052	0.02176721201953241	0.023555059291150877	0.022137412887088474	0.008468836946574406	0.00977275165356602	0.006742887612849278	0.003187659079069183	0.004420870669259578	0.002274571312138052	0.002464618101304534	0.0036151380409365063	0.001956474897716237	0.001661441856515348	0.0007646485556341239	0.0004713298430129575	0.000881562068153955	0.0006091076126993504	0.00044285590936072455	0.00010271530697947756	0.00039631033381904953	0.03358514285571248	0.02027258325891896	0.012058181408818947	0.013020551105343269	0.008508944492674924	0.004467070736897355	0.0035763684745691317	0.002873930322863302	0.0053884075106166475	0.014047190372698533	0.01190714585300424	0.0066111542698892075	0.019573072878096443	0.008056821550867541	0.012945413812823587	0.017477808307031228	0.028357288511725913	0.03323734917530836	0.017283431525704825	0.06668503178159663
CellTransformer region 305	-0.00024115414617045995	-0.00036614877457659915	0.007931371913334795	0.012408960960382532	0.014928237984410847	0.015615263366075022	0.018356176561572773	0.018920573020858374	0.017665469899689062	0.010909238389168605	0.01150769496261259	0.010695858129360834	0.003906596811752661	0.004574158802752308	0.0030217852381138168	0.0012790333202335007	0.0019381051118488465	0.0006230648031509738	0.0006929787242764141	0.0011682462187605285	0.0007005260252828946	0.0004918817184824895	8.901457048077392e-05	-5.450101884250552e-05	0.0002518844755094676	0.00011169772909529797	2.7879289730386796e-05	-0.00010910741773763953	4.969625845732555e-05	0.0108229053027052	0.006645430102477873	0.003919247327269439	0.007948900741122414	0.005344644144314572	0.0030844882004925946	0.002295160492916801	0.0020506025709389904	0.0038513737000393203	0.00812910782059345	0.006944769030643153	0.0037652559690333188	0.009568606758385263	0.0036490724162472976	0.006337552989254976	0.009469514363495036	0.01590962086287608	0.020180812329474197	0.01091985157277913	0.03469086358652791
CellTransformer region 399	-7.13943596441021e-05	-0.0002796678800410828	0.006849820292851102	0.012693798542144396	0.016221804487740056	0.016892956161149712	0.01980017917125642	0.02021223453020908	0.018935989673720476	0.010879520269091447	0.012555775371809392	0.01191196530034793	0.004715149805207839	0.005407377683188232	0.003835189306404154	0.0019109605527866354	0.002596464857585881	0.0011110078499428856	0.001283752152227643	0.0018243840003183273	0.0011860601618962855	0.000882043728775506	0.00044776177884409964	0.0002407238224966819	0.0005946830107601412	0.00037923247808994894	0.0003032238647654226	0.0001326796231108955	0.0002980778081464935	0.014893734313083868	0.009053802880498223	0.005455987652978529	0.009282951376535977	0.006637719858566299	0.0042921808396174065	0.0030109480836877736	0.0027318871409013905	0.004567354448086719	0.008957734858554802	0.007690066513229856	0.004127528205107859	0.010628156762010784	0.004522901091619109	0.007261218652002849	0.015370676403366023	0.024702928878139956	0.028580577231615147	0.014903450739482306	0.050822568483713956
CellTransformer region 112	0.0009866385193912372	0.006546355302641478	0.012640348072256467	0.023412141146045933	0.030085350610848067	0.030984419628086374	0.03621505088290974	0.03719238913827714	0.03486932597409011	0.02010076200977185	0.022950636843589448	0.022154167829683616	0.00930442325729887	0.010515662941317472	0.007988595974557705	0.004252970705074161	0.005331409338613375	0.004127587887373165	0.004577374861464637	0.006057099967846125	0.003115692480195834	0.0029123522032441845	0.0018332432225882387	0.0018250801263477437	0.0016104653731891631	0.001327965247799016	0.00122027919739099	0.0007463230336473393	0.0009969483393056015	0.05652694719263878	0.03346924329061264	0.02055899708810378	0.012954069548207074	0.008911827084408646	0.00516746343188957	0.003839339001783464	0.0029828463410428276	0.004834771842615096	0.013105752230862596	0.011133182987459566	0.006767645064784066	0.02122553496873867	0.010145352268699245	0.014837680042707475	0.020446628528770622	0.03131183965879269	0.03204305516416465	0.016722677041633372	0.07489045319000445
CellTransformer region 649	0.0029041745688961687	0.0002098386631414732	0.0940309131489651	0.04886375915585635	0.019903308174476053	0.022164452138377103	0.024120859113643037	0.026826424758062264	0.02414073782522089	0.03742906108187491	0.01670303105234569	0.014275699978855909	0.005033049579779544	0.006572238710907028	0.004184465297058431	0.001725353578353152	0.003113762032123215	0.0008665240483007444	0.0017445846219651274	0.0015901229649782733	0.0011135553969734875	0.0006991412613412471	0.00014873877893926686	0.0003048361681608624	0.0004099014162430771	0.00020468995704620648	0.00033345446321541075	-6.751002301183112e-05	0.0001446116387071313	0.01417020562843078	0.008680315920577816	0.005399716124792935	0.007876585911885534	0.00590810707206158	0.0036223145901431966	0.0018918615169129145	0.0019389464045853472	0.0020463338422838147	0.006031512921194289	0.004769421742703391	0.8404578390194702	0.04524698723902782	0.013544216104338187	0.006071358499610602	0.008384326401185986	0.014958856493118256	0.019518506631174954	0.009621663428907147	0.03430612816243615
CellTransformer region 464	0.00028276252286778687	-0.0001924950367815517	0.017807857509513296	0.022994667083411944	0.027463626577472804	0.02898542891111091	0.032842545566406124	0.03445618200140213	0.03246310999563798	0.023984904010720988	0.021010135441289806	0.0199711060805548	0.00813866538308797	0.009364900260837285	0.006370256382015231	0.003433822209057878	0.004656930528979875	0.0017805086842020423	0.0021303570053958234	0.0028733361466596998	0.002139151747538905	0.001493793200348918	0.0008227827816793781	0.0004127708164316116	0.0011930814636756785	0.0007592194115518127	0.0006265941909742911	0.00037044057907281225	0.0006047015138012051	0.021482663701838677	0.013262926271544174	0.007917209943628205	0.007831541287907041	0.0059171774672600085	0.004036459029204693	0.0025573099010919604	0.0022589333622509717	0.0023935713254851763	0.008300827078296208	0.006994140727261936	0.008140052319546651	0.014860588535153815	0.005758289957417018	0.006866089911042189	0.0811165711741088	0.08539276696715707	0.047775364236881286	0.026915738528549664	0.7938573240542214
CellTransformer region 440	3.979939379468951e-05	-0.0002627596366278355	0.009538747991582209	0.016968560287645477	0.021523872056779247	0.022397887594785355	0.025767887609079335	0.026687692610427156	0.02508005052559395	0.01491652376679918	0.016354027956886216	0.015685590686153352	0.006463648031253245	0.007395509629120341	0.005111285438220434	0.0027936158292473255	0.003616589270582526	0.0016953718119386198	0.0019415818571628244	0.0026610437723387087	0.0017811051023233792	0.0013791707171110488	0.0007931166283035189	0.0005423936514140917	0.0009965952001704335	0.0006990101048498969	0.000586012274171229	0.0003654858120517494	0.0005726183564884029	0.020599415248301035	0.012625961680865114	0.007650521439735931	0.00642538459892173	0.004480635834956848	0.0028657756777593526	0.0020630087821028173	0.0017001233459667299	0.002236002360639149	0.0070022111391412995	0.006034795137413695	0.0049018962022077065	0.01215644890795488	0.005044064607075843	0.006310670614538579	0.08894955718202285	0.07241187058630762	0.03155617672984992	0.017786310793018484	0.7250392135591629
CellTransformer region 458	0.00023558818424993785	-0.00018024510054296132	0.012438741143293961	0.02102759565049014	0.02640843477791783	0.027474192515854923	0.031618146679227396	0.032702660322753416	0.030744990959172335	0.018742575702648985	0.0201292004965139	0.01935306751428177	0.008116005264907383	0.009282488747651235	0.006514605447688876	0.0036421987384078914	0.004628449844458523	0.002209219546561159	0.002556231358701663	0.0034306680459434535	0.0023684230777432694	0.0018123603069495357	0.001082645253395309	0.0008213762885369454	0.001353133860498607	0.0009715583096435136	0.0008387426058187362	0.0005595923630831183	0.0008149086632773648	0.02596738358870301	0.015930686554118428	0.00973895040271633	0.00821256380363553	0.005705175283871431	0.0036091157231111894	0.0027345414787914913	0.0022092072196548056	0.0030440843181543157	0.00896818095535438	0.007754700440071864	0.006214596687260392	0.015432209320864091	0.006634792914613589	0.008449511968325465	0.08354735001291481	0.07069120449424257	0.0357667363030097	0.02012059976645432	0.707248167424141
CellTransformer region 452	0.0002361088459107602	-0.0002271177896501585	0.014407375827339482	0.02470213207335426	0.03096782641591299	0.03222923765552471	0.03701272064301388	0.03840395527410496	0.036108940070613764	0.02185458292885764	0.023644744700612334	0.022601667241349835	0.009451496203925306	0.01079487904874933	0.007473602083763697	0.004224296864577682	0.005379074066810149	0.0024135223774954416	0.0028128459551109504	0.003768525758994346	0.0026899446758762414	0.0020166179069490385	0.001190375151283306	0.0008421973770276211	0.0015531817406216244	0.0010998253528279524	0.0009330000987728675	0.0006267641796239357	0.0009257293800808157	0.02753044335758537	0.0170316823256933	0.010328022953723003	0.008846936256501795	0.006214599314117846	0.004016998918720941	0.0029643392413751988	0.0024528486255994313	0.0031335175911528105	0.009795576404132237	0.00842577183949923	0.007355933754765169	0.01751898121234169	0.007337426013514714	0.009045341950644525	0.09203655021668387	0.08344438439841846	0.045223122094272615	0.025538712797287713	0.7541070098278086
CellTransformer region 470	0.00016133859901541823	-0.0002814014711827465	0.014756494155882429	0.02592078900984365	0.03253514528134481	0.03380311360662621	0.03898334331424474	0.04040773794343874	0.037947717037342815	0.02246527095663442	0.0248495105166486	0.023733801142804108	0.009836604307359373	0.011264464538420506	0.0078016181627458565	0.004343643736023033	0.005594430189195655	0.002501538607261406	0.0029084119877536944	0.0038934308823814477	0.002747473411375095	0.002067765837073875	0.001211602436576501	0.000806165843754592	0.0015717095419982567	0.001104032287266272	0.0009322788755529916	0.0006079733471219002	0.0009217825218331476	0.02885857297223718	0.017794811948398853	0.010772224174863988	0.010244023853315172	0.007328793370127894	0.004782827361916726	0.00339184511204077	0.0028784300548550423	0.0037378754358516424	0.010870198619136202	0.009359657509501318	0.008179903378599489	0.0185218933456626	0.007764831680178735	0.00986609293039916	0.09927386409138766	0.09559647805753	0.04795403250761275	0.027021094578752517	0.8497006221508087
CellTransformer region 446	0.0001851832865888325	-0.0002849005388290458	0.016046014636917082	0.024518941332379248	0.03031482014204897	0.0317677155186487	0.03631319928214529	0.03781346610676506	0.035458093059234835	0.024616066729513636	0.023073902656434303	0.02212399529081968	0.009127563292591736	0.010459431670009355	0.00725125931182077	0.0039053886804580763	0.005184334328460784	0.0023291106420672467	0.0026756787473874444	0.003597620591932329	0.0024901141742305942	0.0018726378784166486	0.0011177508266940962	0.000636915769906329	0.0014042293385996393	0.0009425384033445341	0.000803152150827916	0.0004935529774610356	0.0007656607303811447	0.02804726521258442	0.017132669389587202	0.010295244713990149	0.009891423528136463	0.0072207306219324845	0.004771132303503604	0.0031660291118009508	0.0027550017055046234	0.0034169495594756397	0.010192528371424646	0.008734714824405467	0.007799799856136764	0.017579424092542095	0.0071975919553629265	0.009049077859930147	0.10827225180752183	0.11367652415707649	0.04669074970373448	0.02624252684250321	0.8740204221850574
CellTransformer region 476	0.00018869189046812225	-0.00027791303924228907	0.015091920536156222	0.024454741623197336	0.030400680108263325	0.031525338120722085	0.0364837578123956	0.037885125837092554	0.035509843947179855	0.02261768547498721	0.023103046107300792	0.022172252434976624	0.009177742550305965	0.01052681506989589	0.007417200751369334	0.003964280930228675	0.005226682394460639	0.002672757728042195	0.003016043166370317	0.004056982297705595	0.0026214590417158266	0.0020802619213550412	0.0012363539532389263	0.0009376292453848795	0.0014455218714364594	0.0010397430480092802	0.0009011632384412724	0.000558582980395618	0.0008329118814305535	0.033682302456671746	0.020396347319416502	0.012416033627930154	0.01067384911509241	0.007729108121033862	0.005196260073902138	0.003455635872145608	0.003012700751740318	0.004030610038048145	0.011000812346614881	0.009542537672499622	0.007617648756078615	0.018467662033735042	0.007862162084604243	0.010380026799032618	0.09875558824874513	0.09877839771442039	0.05178464178886507	0.029401186332076622	0.8729680934057569
CellTransformer region 158	-0.00046811283699112205	-0.0004941008424159716	-0.0013532332655956294	-0.001100866787107892	-0.00030698074364751725	-0.0007423284930366013	-0.0004335421347452369	-0.0007848918123581646	-0.0007701949826144496	-0.0010011111846665404	-0.0005908714178265649	-0.0001095694387749181	-7.210000234983509e-05	-0.00027540417187664625	0.0005656749685029916	-3.893095935134894e-06	0.0002150461688313959	0.0019390479610668905	0.0017672459131701772	0.0021973953253975396	0.00014270721294427325	0.0009231321640908957	0.0010590979298047707	0.00011865722553255437	5.874166820521252e-05	0.00015458088897336863	0.00015044042577510701	7.194875093862551e-05	-3.375301049484703e-05	0.02675980449471776	0.014676019732090262	0.008120378042707247	0.0015505779737240448	0.0012097966560181176	0.00044954728983916635	-1.926743221831027e-05	-0.00023530494271326624	-0.0005263973887844091	0.0014042623848266784	0.0009774425593688976	-0.0008229090909556985	0.0034361543138840068	0.0023773879097888323	0.0024792210497009033	0.006545648330809746	0.007087886992342387	-9.31204104910051e-05	-0.0008067520485298946	0.022481008610751908
CellTransformer region 442	6.793958098710512e-05	-0.00035434098839565875	0.011456310098374334	0.0199474203162744	0.02528858913541687	0.02608132143774973	0.030435407323939248	0.03130469198337968	0.02939863528033798	0.01722753750138959	0.019269856017531187	0.018496431306190907	0.0076495339617610476	0.008674111034663803	0.0063432812283532826	0.003324996223787705	0.00435216681410511	0.002788791781160596	0.003078018998676323	0.004170961183254495	0.0023195136255001673	0.0020229827257335336	0.0012293250645286345	0.0013642024727912691	0.0012027490256677584	0.0009234442327606659	0.0008062476652646268	0.00047754169978275025	0.000693248309491243	0.037915787661935665	0.02259599469303591	0.013767071324772763	0.011070469989519521	0.007900584793955133	0.005001122676121344	0.0033709682662746436	0.0028842083109895792	0.004310533952507234	0.010824108519049497	0.009181492105948291	0.006121044869126678	0.016800173449187012	0.007521782648134234	0.010639725231638308	0.022667218464470878	0.03484207136204124	0.03654986030665124	0.019989641532733735	0.07819056504753652
CellTransformer region 529	-0.00030667144855665396	-0.000589137430135026	0.007749655476388678	0.019028565357031874	0.025157900504536024	0.025729563449562724	0.03027833368859888	0.031043330786896195	0.029194602705466303	0.013204029535600653	0.019179434835968002	0.018159904175935142	0.007298444637742449	0.008232271897162715	0.00580781663355368	0.003022521458715774	0.003991964602028681	0.0023704521489181945	0.0025967734972551886	0.0036401768350714093	0.001979442231652367	0.0017320770639194804	0.0009901447112372753	0.0009998423068038867	0.0009902622323122938	0.0007417009670619155	0.0005883511519384998	0.000314560252489473	0.0005418283220813334	0.032546344770591984	0.01935307378164768	0.0116570375532628	0.010298213675778736	0.007200529915051504	0.004391862836024243	0.002973275164494087	0.0025966831538905824	0.003934004362756594	0.01026446975968683	0.008568388183174423	0.0050485306964332035	0.015682474295046392	0.006631653723964333	0.009481456060393412	0.021348124666950213	0.03310399661255037	0.03538375318878996	0.01915836809341466	0.07289991553158301
CellTransformer region 53	-1.0626937625320008e-05	-0.00030023363525855177	0.008815327848771834	0.015204585481648379	0.019465530646517067	0.02013669976623264	0.023518347959043555	0.024075452641389997	0.02260542909195792	0.013495722374170347	0.014949039002558244	0.01433815037237144	0.005873894546640861	0.006625417354114624	0.004944335059106305	0.0025314741578522865	0.003408441024720377	0.0021592115431952725	0.002402703969150291	0.0032184305593483007	0.0017481208106429513	0.001524169083498258	0.0009708963244830487	0.000985826885140364	0.000892087483378496	0.0006457452888194651	0.0005605140025827519	0.00031671846709774895	0.00046985945864746825	0.02950002817070232	0.017356949168304166	0.01049021972892216	0.010867952127577492	0.008128184101678263	0.0054344313744917605	0.003396213914241394	0.0031184541696263786	0.004501679396256076	0.009743500516912959	0.008204027948376796	0.005166927685218526	0.01344647578846852	0.006029705712534831	0.008857874466471242	0.019899461448724745	0.03076124805812589	0.03300529094819374	0.01824618057152475	0.06746564562720848
CellTransformer region 59	-0.00012004505318842021	-0.0003471243382112895	0.006334371724471692	0.013805920761358741	0.017884651744978896	0.018249320264533124	0.021599133840998284	0.022279216176220678	0.0208076987849017	0.01039512676951613	0.013618733578965406	0.012947747617350071	0.005193898970811253	0.00594667366793252	0.004228457281399989	0.0021542034715662296	0.002857173580063277	0.001847895050102878	0.0020684318956516296	0.0028315883111483036	0.0015107933821372403	0.0013315431328456558	0.0007058784497588875	0.0010840330885889416	0.0007245100036087097	0.0005759833988697528	0.0005099355248922314	0.00025740824387366696	0.00042407817313300667	0.026740821948594524	0.0158548267071096	0.009860415390914291	0.008103936225848343	0.0058255092458402895	0.003750108588378362	0.002313560705212867	0.0020750630922724126	0.0029021008985417778	0.007171303230744765	0.006119254108255957	0.004625639733345518	0.011236034497086139	0.004857774145965857	0.007158737993228876	0.014103283355337662	0.022360700913271574	0.02460009821440054	0.013278499472277	0.04978815127858503
CellTransformer region 547	-0.00012533702909085602	-0.0003007488642415236	0.00641769322860337	0.00965758099304375	0.012103445858985888	0.012641608574789078	0.014590185898415797	0.015165060078850713	0.014247149308095588	0.00937446579085892	0.009182312182067236	0.008689852925265463	0.003329653883520066	0.0038243213461723164	0.0025607040236815797	0.0011843600619932957	0.0017653604941800008	0.0008007722933640685	0.0008998937010937633	0.0013357723468908754	0.0007481200346510991	0.0005873949421117043	0.0002503158994619863	0.000438481746728951	0.0003217188648506158	0.00018737591078827888	0.00013065028357219102	4.398543066634999e-06	0.00010718381961573802	0.01279846071687699	0.007621616295555173	0.004594607774461422	0.005044273186018963	0.003654686047511314	0.002340240406387349	0.0013450170781235025	0.0012578701202932043	0.0016308793544886169	0.004492198423704864	0.0037365841620284686	0.0031782815524969985	0.006836018947046871	0.002519905329222896	0.003653379014133723	0.010813997077991943	0.017113754983984517	0.01886825059051797	0.01026305183363565	0.03657236373679773
CellTransformer region 571	-0.00032979256270657527	-0.0004602379532423445	0.004027282510931646	0.009351061695054928	0.012381058117014588	0.012784224119631517	0.015086046120719086	0.015489546378930115	0.01453094926747351	0.006891046860305911	0.009502829617287096	0.008877896494308106	0.003283804847914924	0.003761136221906685	0.0025641441064563368	0.0011396453171769697	0.001650791897696642	0.000912112189251494	0.0010311363209674505	0.0015553617298847654	0.0007209200738126213	0.0006388981019975279	0.00022404870962198375	0.00047502809983561233	0.00025207458082468883	0.00016708157398061016	0.0001086147081141654	-4.16980444820244e-05	7.966860146123368e-05	0.015569762397649149	0.009185569172766033	0.005611312465657713	0.006354935078489069	0.004480342051632514	0.002810878845084151	0.0017609674710981483	0.0016372805079275464	0.00263533908714793	0.005838334975384073	0.004875990427800012	0.0029727610067417187	0.00740371959112188	0.002852771118513142	0.004699242023872504	0.011083859993746585	0.017681020372671247	0.020477202596552047	0.011020910900349718	0.03756828675413111
CellTransformer region 559	-0.0001765935003659233	-0.0003003500545413292	0.003824249206594756	0.0076909001830790386	0.009991281217607128	0.010292003421873346	0.01206338333337673	0.012441051411856304	0.01168092044538494	0.006140758330432894	0.007576107185003116	0.007157772363190326	0.0027604049502176387	0.003145534437540483	0.002155198529937257	0.0010085147999260554	0.0014408564351230371	0.0008212563120955451	0.0008931310318471814	0.0013161328148743189	0.0006597839939901862	0.0005841552270308446	0.00027407584243959983	0.0005379151067083882	0.00028380223567817125	0.00019726822833872917	0.00014383069752099518	2.990718349743118e-05	0.00012047693371100211	0.012791664014216627	0.007598900505828098	0.004588166799119212	0.004194768193897724	0.002966264054963235	0.0018203727777338868	0.0011159250638109145	0.0010202426857172828	0.0014736451203887996	0.003942079790893117	0.0032946857799323105	0.0022331308438587	0.006010318118002125	0.002410506387720588	0.0034367677192322648	0.008604876673428586	0.013566777645208973	0.014653197434551115	0.007946280507607088	0.029304557622181687
CellTransformer region 535	-0.00019648836603174892	-0.00039758355299054595	0.006457440058166337	0.016297743178807573	0.020867878419043986	0.021328036777329033	0.025136120509670838	0.02617616453004531	0.02433936975571425	0.011458917541829799	0.016045262832500795	0.014962525151303281	0.005964361431224892	0.006842496836460423	0.004583980847542033	0.0024359508039048577	0.0032067570191117007	0.0014130150179045911	0.0016625190563472865	0.0022604961165994487	0.0015014299683017618	0.0011609686978008662	0.000527022467420132	0.0008101044299462924	0.0007824350157855285	0.0005772950818925522	0.0004638283442061987	0.00024241042772321373	0.0004717919166669425	0.018221345399924836	0.011294523068322957	0.006904740878270682	0.00718173713163323	0.004991702186798441	0.0030753476425052825	0.0020424842084412293	0.0019048223914924904	0.0025835662439295734	0.006947778033954202	0.005858732429523218	0.005310863237107262	0.011701312242982724	0.004524315988499719	0.006319207635758884	0.014773654970615537	0.02376876050044886	0.026940483448709963	0.01462164836665444	0.051815001142133256
CellTransformer region 583	-3.263061977252459e-05	-0.00032645883781323324	0.00667214352831258	0.013187710723234557	0.016989004518522376	0.017392715227199047	0.020411517916663176	0.020935966149046917	0.019706329933538068	0.009817134478325752	0.01284712501294618	0.012357294520190283	0.005087966845742351	0.005772643360745688	0.00419876311190877	0.002189011371941588	0.002799490656830665	0.002000688689309608	0.002201147998662918	0.003063002085713479	0.0015868484825058637	0.0014405783765989186	0.0008270772436771356	0.0012092402052650685	0.000784999125545954	0.0006297529775948687	0.0005615245040464169	0.0003197071815154161	0.0004695510356001443	0.028578883286087358	0.016887722455720046	0.01045286443119173	0.006486384866397563	0.004388068220860971	0.002611613617944826	0.0018570697767621522	0.0014738632054317358	0.002331084640218706	0.006600018019688475	0.005616866024619718	0.003770842990956559	0.01099942753473169	0.004894610345009177	0.006815518355553698	0.01375739526972249	0.02118338313855386	0.02160961163042552	0.011740538231204314	0.04738915221177954
CellTransformer region 566	-0.0004162899553640014	-0.0005325746913495623	0.007780747745394312	0.027160697040880876	0.03657051838585756	0.037302532426049015	0.04441291929219674	0.045043312738635925	0.04218791155453622	0.015007269927103262	0.027796243157224194	0.02646715381338004	0.01038780738039829	0.01208285538579214	0.007667579490787411	0.003917706092809441	0.005341736148513846	0.0009904240020577042	0.0013368193630438367	0.0022968720823706213	0.0022453506946507064	0.001254125749092819	0.00019118528400825267	0.000270949363992285	0.0011490260873241826	0.0006778316969922902	0.0004394688880494507	0.00015712030052594792	0.0006591416033807191	0.012591788615672768	0.00895478414825883	0.005966808707836209	0.018352451950457	0.013164946353641103	0.009183032176497765	0.005907022980054467	0.005705353144687374	0.009385087539637987	0.01597323916123159	0.014433447417417727	0.008638613637562544	0.01870475589567893	0.006967122581307681	0.011160116191696313	0.023862667019347427	0.04125727378664507	0.04905305457281435	0.027926894430650048	0.08242488621320787
CellTransformer region 133	-0.0003340270127193152	-0.00047879095232846293	0.01010785188795818	0.023720367211457143	0.030717844837517896	0.031519967597681345	0.037036295575285316	0.03844662129366776	0.035760509638834925	0.018159270105344065	0.023627677809378363	0.022072319536253614	0.008660891408828785	0.009918912668004433	0.006482919856355354	0.0033207430638217622	0.00475445260976652	0.0016988383424857585	0.002118461096143498	0.002877828764006	0.0020500853545180396	0.0013947193200364203	0.0005401205692336716	0.00038693567880218203	0.0010129575625926483	0.0006094137010648866	0.00048258197407520726	0.00016227251613451388	0.0004815096467096874	0.023933648146691973	0.014630048974583589	0.009115063525202735	0.015588432912204334	0.012874675579798397	0.009095712575297628	0.004526398307099738	0.004914479058446867	0.005202458424810452	0.010660110072328822	0.008772835574294044	0.01040960452886165	0.015905029472712544	0.005714627375637333	0.008304160524886023	0.018437549037360626	0.0314454812700518	0.04029718687494702	0.021026899570036065	0.06934654987839667
CellTransformer region 20	-6.147060141504817e-05	-0.0005789687007941371	0.01555717352114899	0.028047596079640778	0.03574258962110297	0.03687662882839639	0.042746797602222206	0.044343515787584276	0.04159278957316751	0.024615397182220215	0.02717041624032792	0.025845629435630332	0.01061468476543099	0.012004454745185862	0.008452526810849955	0.004538378766272699	0.006022733515156523	0.003426573184281978	0.0037677887271753167	0.005066365178343981	0.0029643639433848913	0.0025190993337961165	0.0015888853148206086	0.0010003886162140352	0.0016083003561149743	0.001170688642068701	0.000977030610449347	0.0005920161486850557	0.0008808343426598363	0.0439608870466701	0.026221780400615343	0.015648766234891857	0.012560345259496382	0.009082215148353478	0.005985819097095114	0.0037098264919388064	0.003321022912802917	0.0041182478833439225	0.012399283380259883	0.010490299116773497	0.008176610998177257	0.02168605289781279	0.009159175267018359	0.011958596832664283	0.03846237250029049	0.05814538368406372	0.06093985408296676	0.034033189296741345	0.12486748899688233
CellTransformer region 30	0.00018341677390891492	-0.0005693974410841812	0.01843939433766754	0.028163728527471593	0.03455699598297651	0.03574780686009916	0.04148719731261231	0.04307882388323925	0.040187582010976636	0.026567795526762257	0.026647606129334454	0.024976274506425807	0.010236955789819546	0.011520137195263751	0.008245768036403695	0.004429526634714971	0.005857270774899964	0.0034682949825974646	0.0038704258753558115	0.005032759395243373	0.002889285682738214	0.0024812974178002904	0.0016259455149739428	0.0009810115835147497	0.0015516633703808202	0.0011427017507198022	0.0009634097199879391	0.0005827919172818296	0.0008565064898189509	0.04409068822019924	0.026067856758537074	0.015461807242518477	0.014686078341870612	0.010683229101366152	0.006955732528229029	0.004372764993265462	0.004072760476315538	0.005613005945872324	0.014088396405906431	0.011810051699797562	0.009905858850240553	0.022419101795703236	0.009612363965141122	0.013505092385821286	0.036594557956153635	0.055703300860817304	0.06033084972706542	0.03342010396550995	0.11883327350791133
CellTransformer region 167	-0.00018104901352750935	-0.0005096799364805131	0.01274176858783923	0.02360747871379318	0.029853084865011727	0.030821637346441198	0.03589030917516297	0.03727224134760605	0.034970861229219524	0.01957215778638669	0.022840366429521308	0.02135031596718775	0.008453438618846823	0.00963563330454139	0.006387675358981124	0.0033315655412130495	0.004622232052110923	0.0019204284036300435	0.002194915685017457	0.0031123576908327045	0.002057066790668704	0.0015091616429561458	0.0007211771616337282	0.00046466648819286507	0.001035271803340527	0.0006739405615343051	0.0005055119401055056	0.0002275282115736025	0.0004973528543626484	0.026224754092974797	0.01591603168656195	0.009576601792881587	0.011918187138341212	0.009117699449500414	0.006269244461120899	0.0035481335200108	0.003548640905089611	0.004340070704324016	0.010641948332783934	0.008934489986876312	0.008033713116124115	0.016583904941360993	0.006334591553102591	0.008988951281075235	0.029729278803242738	0.04633633232102211	0.05361306405530917	0.02981719509789939	0.09686040983767234
CellTransformer region 523	-7.743893182704533e-05	-0.0004842771058884312	0.016939560973381215	0.030486083162666096	0.03864957560926712	0.0397581674243325	0.04655881044581697	0.0483004140414612	0.04522942662999085	0.026383957568578732	0.029643549597150612	0.027816685617495982	0.011147300960128679	0.012682360925459157	0.008706452252685026	0.004535510119955459	0.006337268642053876	0.0030675561363568953	0.0034873490907213526	0.004725000313719797	0.0029609386248364224	0.0022622871944334368	0.0012259928225739547	0.0009005425953967813	0.001490708797802163	0.0010069039869479912	0.0008339263275757673	0.00041611729867752203	0.0007297246966817509	0.042348886634148666	0.02518662870076904	0.015340004928876914	0.01912427987536497	0.015271101086339466	0.01066413372989425	0.00576193546947447	0.005810233436796701	0.0070660843570821575	0.015469050571322503	0.012977036900405687	0.01150244360558385	0.023183251979553426	0.009426356480916054	0.013941379607399579	0.03565992681654892	0.056383651860149264	0.06760462751773297	0.03671809067410383	0.12012452898185685
CellTransformer region 11	0.00025747401321544306	-0.00021565513718060998	0.007421378658946571	0.013537743348183997	0.017694704203594373	0.018045344529485086	0.02225200646666992	0.02177736971224619	0.020191953306210167	0.012193297901724444	0.014267959225246495	0.013772292564735713	0.0058429203526145276	0.0063831467147247595	0.005981971798965803	0.0027605451309757494	0.003610367467193733	0.00402525445194273	0.004411643427064585	0.005728111656425264	0.002460565661003413	0.0025301498082810738	0.0016296267586479727	0.0020676085815832046	0.0010477962783920591	0.0009757929160030899	0.0009471673310712759	0.0004988512366227595	0.0006373978001484914	0.06163441966311193	0.036141277117800207	0.02225624689427914	0.025271315560457943	0.01911069642018809	0.012792043952763633	0.008177322921152821	0.007713606277403458	0.01331201568536649	0.020880818439314625	0.017676348109790168	0.006414004734476348	0.020655325771175098	0.011135060057797672	0.020283014652331535	0.01570963182803674	0.026901627158399593	0.03451114911579628	0.017972480545745222	0.06049469233016624
CellTransformer region 189	0.00020180766925250126	-0.00015784339208983975	0.008000534794844829	0.016361479202653892	0.020981339036049606	0.02150762330690912	0.0263037150000647	0.026083197936121023	0.024184363041897354	0.013669800824121631	0.01671328719283603	0.015915618927013358	0.00659366496881894	0.007451278750152889	0.006115976063401556	0.0029824243855452654	0.003879182070923964	0.00251646882079379	0.0027931501159899016	0.003735858395929934	0.002141604065574519	0.0017574186151127912	0.0011249924474351746	0.0009988819081791188	0.0010476731951743357	0.0007776919682856001	0.000709127081149204	0.0004177109185271971	0.0006144547670116294	0.03457678863780305	0.020227257937926374	0.012455097610047833	0.02251117354573432	0.016043995804640512	0.010348044897896336	0.007558881929927558	0.006883867129278203	0.013056429411515446	0.021031987636023756	0.018215883581180033	0.0055490432462176114	0.02055515672244509	0.010248358061458082	0.01896384196748016	0.015987344711045178	0.027567182345727047	0.0364678629797954	0.019802204303819664	0.05947565354771123
CellTransformer region 10	-0.00013823099784576173	-0.0005048742378753537	0.008638771375564796	0.019263173740193706	0.025395143753408515	0.025977126408027938	0.03164231656639272	0.031476611226215256	0.029424294958545285	0.014357700762332885	0.01999311635107853	0.018877503260763467	0.007459125933352707	0.00844481557927332	0.006626552780368165	0.003098583494781778	0.004202565596648151	0.002704670565785045	0.0029518573918701956	0.004134530732355173	0.002143632382016832	0.0018513334809992044	0.0010706179993928014	0.0008813840359885328	0.0009506562116933026	0.0007011941828733621	0.0005775201875514171	0.0002544061536797464	0.0004905880211501085	0.039609754356827	0.02321193821580075	0.014115100398317924	0.023949655370299663	0.017137220042531383	0.011041112213114296	0.00776695229358465	0.007127905105965635	0.013155363514157855	0.022196002959334007	0.01907481158705543	0.006214924325653781	0.022146743091033975	0.010575353571520367	0.019347218381099457	0.021800499564311182	0.036309890771648486	0.045864926627026306	0.024922258777526116	0.07809680554362074
CellTransformer region 339	7.018347105310158e-05	-0.0003465258118855758	0.010701615648838711	0.02171402930796321	0.028019877659792906	0.028602519745756876	0.034438968475392774	0.03468326241132712	0.03239740484132723	0.017100482774744324	0.02176629420009694	0.020805597241120025	0.008562868789057695	0.009706742744745445	0.007537535244508646	0.0037939561028028914	0.004993251918167942	0.0032365911975959076	0.0035191909000099326	0.004726262449429985	0.002623963532850721	0.0022798187967574216	0.001483834003041788	0.001113782365419521	0.0013428094725741063	0.0010226727621071637	0.0008907870934792714	0.0005350743825800262	0.0007791444135819827	0.043088434346502315	0.025395997104285174	0.015382963725075685	0.020958697844685376	0.014970641171309291	0.009675784089101377	0.006873681349155684	0.006157004053522251	0.011013274828624802	0.020061170135496263	0.017320321149181084	0.006778417479141527	0.02310724940021244	0.011106917173741187	0.018568235088215153	0.026065474330337738	0.041479732887843956	0.048411277011070585	0.02663490931082946	0.08954405908123822
CellTransformer region 303	-2.6843584455426232e-05	-0.00034367023703390733	0.010170877347968876	0.01627361939768285	0.020399532260149313	0.021226466361764985	0.024594626735156454	0.02539651080412649	0.023906776485659715	0.014942137809998896	0.015642451126745033	0.014850288329416386	0.005997854960660231	0.00681426827254009	0.004869977620487511	0.00250084127794487	0.0033802706881873226	0.0017978810283978462	0.002002713616345055	0.0027551965740701106	0.0016246242305893274	0.0013292883466988078	0.0007911395408948128	0.0005170900352038394	0.000837013155921666	0.0005804783915925048	0.00046982064410981054	0.00025757502300116734	0.000424338612258551	0.02403970908859532	0.014329391399272017	0.008531308515436462	0.008937573635234468	0.006083747830026444	0.0037788322172965703	0.0026324451480727444	0.0022665162199422225	0.003533447143966616	0.008898488171829625	0.0074746458705834415	0.004835193019756904	0.013125094022254208	0.00554262232506333	0.007919071032165818	0.019855908081283662	0.03066495517083152	0.032494955047937264	0.017885826299383123	0.06600757672030824
CellTransformer region 71	-5.214208541792952e-05	-0.0003463766295892178	0.010107237870600264	0.01889972386713801	0.02426223299201931	0.0250314604528359	0.029065281393719146	0.03005800578170652	0.028232687583832867	0.01589091683131042	0.01855534395146115	0.017596611465649847	0.007185715398689177	0.008102323776472391	0.005690258517378637	0.0030106632622259	0.0040598527411280245	0.002336839387092285	0.002690654650017992	0.003649377230616016	0.002099764005074868	0.0017062512829440618	0.0009435182596328734	0.0010108586811091655	0.0010424914228087082	0.0007402869550997113	0.0006515682600938911	0.0003447304460848038	0.0005457336619930475	0.03338957939004877	0.019711954063330376	0.012202291198184601	0.011328106481774918	0.008821205424661263	0.006072772250805889	0.0032398875612000013	0.003204689031793095	0.0035458532856169917	0.008681447125372914	0.007124583119261896	0.006899476503934253	0.01451544170223516	0.005981008255420937	0.008083625951192568	0.0200778215201782	0.03167517232990867	0.035911129209321296	0.01915331196264945	0.07015871830982369
CellTransformer region 577	-0.00036356532296641	-0.0004407227546459433	0.005211997428697645	0.01290058236304605	0.0169637571657205	0.017295763670537378	0.020468323497146043	0.02114733955231704	0.019716745268123427	0.009264458625799473	0.012870885688810852	0.012108045349539022	0.004611900348476173	0.005300993311150947	0.0034502276124360872	0.0016297845199773468	0.002455946331472831	0.000964473398993759	0.0011097548240537243	0.0015799662550245578	0.0009506247852338574	0.0007376555535795492	0.00030541479374829317	0.00014522500712444754	0.00043864876810549417	0.0002589826471889885	0.00016524277967080363	3.47638847965954e-06	0.00017660371669385864	0.014170711767418727	0.008531160502730173	0.005139160965357208	0.008244499218403012	0.006355779881982484	0.004495341507243848	0.0022486085350941626	0.002397185553969875	0.0026897741693445104	0.0060252089467337675	0.005067812695916585	0.005043475795455053	0.008933935269934046	0.0031794226357882067	0.004589654062499317	0.01545400220691985	0.024602463188239502	0.027841487850427497	0.015357879510537222	0.05176803498611652
CellTransformer region 298	5.628424577924636e-05	-0.00030135416846975116	0.009336733720624695	0.017824947497173338	0.02268075774241182	0.023428750561917094	0.027912463246764548	0.02822591090843251	0.02638439838519391	0.014824346921797314	0.01776187701510598	0.016782463570505106	0.006803969863204778	0.007733582139653356	0.005821733834153985	0.00293376635103846	0.0038481565720560906	0.0020963737262620066	0.002344474636247582	0.0032326956076403116	0.00195488969289527	0.0015524017836594285	0.0008958069214238638	0.0007268249691223665	0.0009744547600333002	0.0007008330223485353	0.0005866763525761434	0.0003282131254698141	0.0005456358571370145	0.028245648026524527	0.016876783556652165	0.010240678156422003	0.016633358581288466	0.011470559501757542	0.007277590803407517	0.005386403111469596	0.004828707562447277	0.008885545235195321	0.016008524323417265	0.01376839351127927	0.005469970652933711	0.017794106062312205	0.008241576481645665	0.014158173429413466	0.019211740907115953	0.03134764176072365	0.037849809380788337	0.0208573212462308	0.0664666394878294
CellTransformer region 498	-0.0001545485188272218	-0.00035569859916333954	0.0092066125066395	0.015913801524883493	0.020272439401822828	0.02103201323950349	0.024344507484982025	0.025257019277314493	0.023714636013022015	0.014117801116363658	0.015495719200385234	0.01460010063453645	0.005743424175348892	0.006522007718604998	0.004368560140423569	0.0021646734787709597	0.0031605285493184593	0.001376575915674901	0.0016324912522268109	0.002295643781500739	0.0014152142965055353	0.0010379986966874918	0.00046459686424585593	0.0003630465081137032	0.0006580762749553756	0.00038805675481361587	0.0003018915602744403	8.625737261538124e-05	0.00026357133983694996	0.021043354473809218	0.012537556342816726	0.00769550978416488	0.010003272254670572	0.008018627264629208	0.005671231456439405	0.0028023809922601384	0.0029794441538030765	0.003109287103829113	0.007114183737663284	0.005779202442271119	0.006379558516761619	0.010947383831941757	0.003989903252844195	0.005569912753348026	0.017288958786184458	0.027739090603979187	0.032746901670562385	0.01761059737357647	0.05917818139730747
CellTransformer region 565	-6.203388625069289e-05	-0.0002613292230128202	0.009224038903107091	0.01861187302930788	0.024202650159473153	0.0246374281970736	0.02928382904407258	0.029718856574107007	0.02783344211759771	0.014230027583068548	0.0186095483745759	0.017777558237067354	0.007270502572561125	0.008166240710904516	0.005955244047799387	0.003002471165379578	0.004291172817758218	0.0022886152269149225	0.0025912672776186997	0.0034201742543773714	0.0020240508020882525	0.0016386587878878046	0.0010475910440363085	0.0007200416823198928	0.0010447831148700192	0.0006909496315778308	0.000580242498426449	0.0003124730500471646	0.000518100825722434	0.030790488828642014	0.018106016038193787	0.010947270288962885	0.017260215931539657	0.013826265008915633	0.009807036879481838	0.00531560779270887	0.005467062370001938	0.006932019198908168	0.012613369842790724	0.010535523391618819	0.00793672425714077	0.016337578141708997	0.007011341250621695	0.010674665065966807	0.021706615585403103	0.03506669377554661	0.040353601408367426	0.02169938765806977	0.07547537921633513
CellTransformer region 65	-0.0002718297321756294	-0.0004391093606930878	0.006321265314260199	0.016049860187637217	0.02116401768893687	0.02160944478232559	0.025422758817170914	0.026185876359349065	0.02463815873210028	0.010598898921848229	0.015979099371001775	0.015078414927976866	0.005948466471016124	0.006816912623161023	0.004417502933626191	0.0022927049356209306	0.003113920819481481	0.0012485556829391938	0.0014009228728233767	0.002120988055809032	0.0014017859405245324	0.0010433164977971744	0.0004292592214601894	0.0005507616714347301	0.0006985642138533385	0.0004804400271644699	0.0003404326801974575	0.00015048383501275407	0.00037258998832693645	0.01741827320772462	0.010748984542797551	0.006591856832928997	0.007164863550625673	0.004883413628111272	0.00303625077913294	0.0019242970683214827	0.0017649462774730169	0.002257650863041143	0.006672464603508911	0.005679237833572369	0.00437520894771816	0.011144477095151234	0.004207358607853613	0.005881004510243945	0.015138937748446754	0.024156258829329265	0.027274956007837258	0.014973898528065327	0.052530365997759905
CellTransformer region 553	-0.0002253542176530118	-0.00038257828469535275	0.006227488914299024	0.014208351349979952	0.01847525455342717	0.01892988671252534	0.02222953507149551	0.022917097697245963	0.021493091025875245	0.010185521564347754	0.0140001418740186	0.013230813728863259	0.005207682574932689	0.005966396366914646	0.003910969812415029	0.0019700362590174244	0.0027534889271737246	0.0010622296239369685	0.0012054383918698576	0.0017974910462057684	0.0011961927326000297	0.0008851577992680617	0.0003745538002410633	0.0004671430239758828	0.0005953908928891741	0.00038640941119317575	0.00027093539147246147	0.0001058152855931507	0.0003007411006659079	0.01475061278963226	0.009101682097458538	0.00552077936199203	0.0071584683029536295	0.005025126298884034	0.0031908807053299473	0.001941656385888977	0.0018557592093209477	0.0023596053571999	0.0062714468227183	0.005298412523140817	0.004282175103634055	0.010678264946654425	0.004041801926148889	0.005196932440082988	0.012784992572477784	0.020728224430712806	0.023198611959384507	0.012524635075892545	0.045092104416887
CellTransformer region 578	-0.00022566829200153452	-0.000506133869908915	0.010524960207393297	0.026976733058811257	0.03519271851208025	0.03570565890807999	0.04232330501728431	0.04344542172305663	0.040592114260278436	0.01855005708099464	0.02685894914682518	0.025448474613446292	0.010394562747393754	0.011779164131125683	0.008161871312179861	0.00428817427660048	0.005817485444329669	0.002929213483813995	0.003345797258108823	0.00451309559464567	0.0028230420534537315	0.002249999230094573	0.0012518593724341928	0.0009604632875331942	0.0014852778577029808	0.001062304870023208	0.0008798159199118852	0.0005005968977250712	0.0008519097677308017	0.03846083622609484	0.023104865952641024	0.014187249474161515	0.016962132059985178	0.013057728138295104	0.008902338500941388	0.004992785911518298	0.005024512622772619	0.006274424657567566	0.013492140785254687	0.011383062709769125	0.009632982292312527	0.021139471829143244	0.008615086728378343	0.012158966149301682	0.025495076485018354	0.04107301567841888	0.04670934041618818	0.025044991296122837	0.09025817597199066
CellTransformer region 66	0.00024041730457147743	-0.00026620769113668604	0.014220873014796107	0.028885662053300867	0.03700569709532416	0.03775688261045972	0.04420915663089266	0.04526874055389422	0.04247701465208047	0.02196920390511798	0.02810651343900635	0.027093572883467802	0.01157744606289945	0.012980867594025204	0.009323587182339787	0.005050498499228391	0.006603525591703665	0.003698039195244232	0.004214503100595483	0.005657740750594778	0.003557632248031343	0.002839905440942833	0.0017355284410992791	0.0015990757492146072	0.0019269510852318243	0.0014088725140149693	0.0012323106500559983	0.0008081120330423293	0.0011601082007994224	0.04857503766724949	0.028988113688344055	0.01799780091457049	0.01683826482769474	0.012566762705291295	0.008419367002924321	0.005050603867181652	0.004779502527197055	0.006527592154860028	0.014350938993223768	0.012093552604222218	0.009110071888808307	0.023558556928346033	0.01005782776473681	0.013795250212220696	0.02501252307963101	0.039991924856699904	0.04423141423221522	0.023213439122292994	0.09040572497016489
CellTransformer region 554	5.8854076016156154e-05	-0.0003357290372687991	0.007695198157510025	0.013010063578389753	0.01652158792216783	0.01691557781490339	0.0199690356437951	0.020518923023243492	0.01902266885113802	0.01173499890450386	0.012568766348274715	0.012354264163281533	0.00511340617668431	0.005806176069223607	0.00463305961872476	0.0021369315003531473	0.0028145998260236857	0.0028949323479093812	0.003383726950177634	0.004501130741537376	0.0019826262800677445	0.0019244062361243287	0.0010061213258021927	0.0017679622407840354	0.0008000239836371634	0.0007021449396317914	0.000769890181100179	0.00034985766264700614	0.0004992457162174299	0.04794261580648846	0.027576644313796056	0.017834067115414257	0.011400007064682888	0.0086515402681597	0.00599318104167813	0.003167394837654655	0.0030203343537484047	0.004131699848167914	0.008003185066555245	0.006664107828461855	0.006279294739092052	0.012083857771221732	0.005523652916004144	0.00849415715141529	0.011745093958995999	0.019320573050558863	0.020925630260472988	0.01102043037034658	0.044017246450065106
CellTransformer region 391	-0.00011591152552401816	-0.0005088665774786556	0.011288025288027078	0.02290618872541465	0.02952768364185925	0.030219244029919407	0.03571334714015679	0.03661840015924397	0.03422805267051612	0.018381402906071237	0.022682500764614148	0.02156937154229798	0.008809546817779195	0.009942231948565966	0.007340035407784889	0.003750657029672087	0.00503204555677553	0.003264265966204813	0.003617678987640502	0.004848340532512042	0.0026054501166201077	0.002297340685665381	0.0014116123204778893	0.0013076261395737177	0.0013106817180856432	0.0009827932084823924	0.0008596154083409716	0.0004770812968319383	0.0007223392920215891	0.04506142403823418	0.02651248976320436	0.016124097794476426	0.01634995524619745	0.012188324324893241	0.008086165838278656	0.004973430433753641	0.004655627287543168	0.006819574801526034	0.01449738646806237	0.01220704570479457	0.00778446346480597	0.020465162700983808	0.009060419013118517	0.013563126392186774	0.02797624973783323	0.04386478414091446	0.048394552656909895	0.026245547977062054	0.09445107915660407
CellTransformer region 541	-0.00017434936554697162	-0.000485288058568258	0.00951549956706788	0.01741991000435197	0.022216665537007074	0.022759734153557774	0.026736189349938204	0.02761436075600518	0.025876004854357364	0.01469337997727056	0.016891303674321793	0.015997706580506966	0.006421872048900047	0.0072410427709831806	0.005175223745615802	0.0025467637987712562	0.0035708852058619132	0.0022936973654742177	0.002482427984287165	0.003435092018046783	0.0017652959323133368	0.0015804848694670453	0.0009306474436825894	0.0008806697559789982	0.0008424746502709114	0.0006134473534570684	0.0005111110533743612	0.0002416837015837596	0.00041012265415542537	0.033339309946937595	0.01955429700500171	0.011805309775242143	0.010459706483662503	0.007792218072617124	0.005057704576288598	0.0028939300735961347	0.0027646063091720857	0.0037094762218052336	0.009265398338192662	0.007670331360072607	0.005516699861707868	0.014561059264561946	0.006043090672797564	0.008707026408729621	0.021024144290887888	0.03271989961729499	0.03571154190620187	0.01926964002456894	0.07081650091600176
CellTransformer region 536	2.900410703046891e-05	-0.0004053126028923022	0.005583809394853268	0.01733531348665693	0.02358953710559767	0.0236259933989981	0.0283630960413729	0.02895257742300117	0.026953968573986416	0.011757511418998614	0.017825418522522268	0.017344633044879217	0.007453252893806347	0.008302649691110033	0.00660578287340917	0.003443235405936258	0.0042083727451390765	0.004702890660512419	0.005230116956471688	0.00701216625142945	0.0031053417795856406	0.00309574537289632	0.001808173545856493	0.0030529081419287565	0.0013820942461643959	0.001272323995914896	0.001334666959378371	0.0007414816123977063	0.0009102881540685182	0.0733226802654987	0.042272004522876376	0.027059027116568556	0.014802193818488322	0.011493162736577994	0.007973031787668379	0.004220311156057048	0.003984693093550263	0.005174332068801109	0.010820143977995494	0.009141293661518224	0.006501216125435314	0.017955199901219666	0.008860282051716968	0.013468633848318118	0.020118952651079217	0.03158475504431677	0.03494527631622559	0.01860508265833721	0.07260899078490206
CellTransformer region 584	-1.0019146606717787e-05	-0.00043549641805687027	0.007766478223034631	0.018892199985797237	0.025180914064279653	0.02548692216047637	0.03044316774795664	0.030829333843018704	0.028974964419165267	0.012613287003563619	0.019161741973260052	0.018532028343326627	0.007756947967908174	0.008716342681107901	0.006702238369017477	0.00348873476214725	0.004404296712756115	0.0038054106809766617	0.004102553742570065	0.0055650006837812925	0.002670260073310651	0.002636294469277805	0.0015704089714917327	0.0020273601611376217	0.001306505223244986	0.0011713133256378424	0.0010533558571587643	0.000606772628256559	0.0008398103543455135	0.05475882859603932	0.0328294102562627	0.02013135375378921	0.013931162739100889	0.01007802522055005	0.006561844840555253	0.004268037868240459	0.0037307727776861206	0.005847556022539035	0.012843067796768585	0.010946085222310978	0.005501077876874519	0.018671673400963	0.009159698488024118	0.01377457514835254	0.023538422114439513	0.0360699836688358	0.03876882620019047	0.021286901151667263	0.08003423897487531
CellTransformer region 548	0.00016953833197586507	-0.00021523194618722284	0.01005753742350896	0.011891181784958833	0.014461135417509806	0.01523477566956959	0.01726349120769516	0.017917530279054163	0.016822630036837614	0.014574246014487405	0.010939015189305883	0.010743123848402945	0.004535519551046208	0.005049212157954894	0.003934829283093804	0.0018796815885064333	0.002626701304564142	0.0022103014016654535	0.002459603889883784	0.0033067650405817495	0.0015627644252307982	0.0014622835550365167	0.0009176692943915517	0.0010259912721759994	0.000726062209865816	0.0005381092181709415	0.0005315208675043942	0.00026900332753060607	0.000353021837000723	0.03421073960978709	0.019861956381874633	0.01228092479331188	0.007974260278935302	0.006226408439853199	0.004319502206395015	0.0022501969118102066	0.0021528906324766134	0.002602038687153384	0.006274642948034937	0.005144748634107625	0.0044544287018526505	0.010360573085092882	0.004577464524040845	0.006207273934014258	0.016182889368403966	0.02467620741506165	0.025287516061927317	0.013860046961649688	0.0531893062351579
CellTransformer region 560	-1.603919977617086e-05	-0.00027805738698765537	0.005060910666024418	0.008456901105159068	0.011059555969716557	0.01126405567953225	0.01339607961743886	0.013565227866789596	0.012687161636222615	0.00783111464054021	0.008466139285128595	0.00827475214785567	0.00345080867933929	0.0037954982934200825	0.003253506372755723	0.0015113326787577492	0.0020516623103294957	0.0023812073647193014	0.002618043297946391	0.0034388924876612085	0.0013667994725130117	0.0014774673218508779	0.0009643946437135949	0.001202669998724672	0.0005763908008362069	0.0005140885268370654	0.0005243832085777652	0.00025870546474120475	0.0003144371621429439	0.037156630575028035	0.02130322824368262	0.013231929331946146	0.009319503676036924	0.007325183157918296	0.004964497860182681	0.0026725835215206197	0.0025451282018321593	0.0035176785884761023	0.006949641450353693	0.00571180039824181	0.0037699939070281133	0.00964849252977605	0.00476261396157629	0.007405066627127516	0.010885475207597228	0.016992488431103573	0.017871219775648515	0.009205809934363216	0.03927092503233387
CellTransformer region 484	-7.211155650165569e-05	-0.0005513921960256706	0.01512303284454507	0.028650186809918425	0.036715334322642075	0.037862293903756464	0.04403510549537342	0.045503433607961496	0.042738103249155016	0.023846871653835748	0.027957595770489434	0.02662912734163222	0.010891193646735563	0.012359223839551042	0.008687585904913966	0.004634355780166051	0.00612956293119485	0.0034478228908472884	0.0038613481025431785	0.005262830372136984	0.003099318912645284	0.0025718033707409797	0.0014918460054220632	0.0013641492316469085	0.0016204342515987594	0.001188465834836479	0.0010070122357310177	0.0005799589213064989	0.0008997785124769532	0.04618491469886369	0.027641572748426504	0.016821906409168703	0.014343743752413256	0.010574374169683428	0.006930818216607997	0.004270460101494201	0.0038450463671247394	0.004885708559404169	0.013314312808380234	0.011217483442152407	0.009011002810025797	0.022056588628624144	0.009346027217680826	0.012677875713036883	0.03307132902331711	0.051019947281468296	0.054476844519629995	0.02990390881238893	0.1152243776825074
CellTransformer region 454	0.00019617742627282822	0.0004952638376145128	0.012581585499782836	0.023377006675008055	0.02992910142548906	0.030788436790916786	0.0358361782278267	0.036948626435165006	0.0347662994985644	0.01929400645891355	0.02274954731942734	0.021839151506498792	0.009136672303855127	0.010329222425705343	0.0075332301922195	0.004096999299395378	0.0052364046469440305	0.003465139398176017	0.003816849545755122	0.005121236860136573	0.0028509302613882515	0.002525932435795097	0.001579706302438898	0.0014448746584704818	0.0015249247932760564	0.0012027082509516102	0.0010522066461104173	0.0006631451072426856	0.0009135842638724227	0.04573463686632584	0.027312086988765964	0.01660105238179513	0.010824243531853925	0.007658888073899424	0.00478182425730204	0.003290391599903085	0.0026860817144971445	0.0037234066557804207	0.01111098638941741	0.00941090875464501	0.006698261396840698	0.01926188159429434	0.008700964131527636	0.01157872418823719	0.028047189586620305	0.04221701572303508	0.04289265886194316	0.023604278525904746	0.09482251942627981
CellTransformer region 460	3.127995651276611e-05	-0.00040738607742611124	0.01193311740660537	0.02465155639279033	0.031920902671734294	0.03270214464509756	0.03835289473049597	0.039376772623696446	0.037052525182538786	0.018537083833119757	0.024300951360690458	0.023238652744157522	0.009619690410264567	0.010915903424590092	0.00780276452948194	0.004196914421524321	0.005404971309130011	0.003281314701334531	0.003669022572640398	0.005024068221226671	0.002916796081000684	0.002461960254162202	0.001393912358366803	0.0016331454863977453	0.0015111398320654286	0.0011779848084712457	0.0010153027423992808	0.0006109221347019127	0.0009093895920494777	0.044636370704173416	0.026849077272678018	0.016553081486731302	0.01308207245532981	0.009467366875281095	0.006071819140014875	0.003998482159692587	0.00348266086925153	0.004906727428382772	0.012449829019448215	0.010570656657830411	0.007354718539327086	0.020020098351965148	0.008851916186108155	0.012432676125044631	0.02595468965282253	0.04021157546646107	0.04318756324439988	0.023567058393409477	0.09247025012690914
CellTransformer region 466	-9.905773882994863e-05	-0.0005966793783422526	0.011179774314636662	0.023932656237817925	0.031187749799900095	0.03170037966185984	0.03742659628731152	0.038358381497578	0.035885020941036294	0.018317915355716897	0.023603218643911048	0.022840660443181404	0.009557568664146015	0.01074319258795994	0.008125726534527344	0.004212526934093665	0.005467668014850726	0.00431834005162462	0.004710493878674984	0.006273229856991952	0.0031003591057045714	0.002984174723776433	0.0019340420782760894	0.0019339750234687576	0.0015839823156526044	0.0012957466009691958	0.0011798841406550733	0.0007057132454683793	0.000958109207848806	0.059848258338647264	0.03505722677434024	0.02147381718298147	0.014202570765992939	0.010250174095054165	0.006712709096812276	0.0041785959785805475	0.003664389559638073	0.005214522199597261	0.013235663409279381	0.011215423620135351	0.007214767987699565	0.02182269512202349	0.009998392657979019	0.013827058160960134	0.03257741980329232	0.04923002745760419	0.04941357266028333	0.027265018381030365	0.1074099073151369
CellTransformer region 448	-2.404403471730161e-05	-0.0004429728639255116	0.010647515359780247	0.02310000739602087	0.030285736936511803	0.03087169671739512	0.03661048435108804	0.03733148995918181	0.03499924889050995	0.017315233058769464	0.023235476857308115	0.02224132034732458	0.009208061391298344	0.010367628477275377	0.007813718991292637	0.004088830275926235	0.005323098329740507	0.0038691837192847914	0.004294279962610373	0.005738367626633891	0.0029837197565819704	0.002700300053048329	0.0016572485690630875	0.0017924917920547473	0.0014845809202642015	0.0011854016589680643	0.001071172236764177	0.0006229072240642159	0.0008723014402733016	0.05430726252053869	0.03193156767104401	0.019684711214568395	0.017489368731962492	0.013205604723283512	0.008778643119750264	0.0053990775331769205	0.004949696042476832	0.007138169495245128	0.015142010614336045	0.012766818941876699	0.007974461422825953	0.021449792960456498	0.009978042015834666	0.015025900911927082	0.02660751865271333	0.041654838316271404	0.045683156295469714	0.024578582803416668	0.09328527255938222
CellTransformer region 472	0.00010252305046907444	-0.0004220115942458822	0.01223488891551751	0.022828617785317775	0.029385869008367475	0.03014881621361194	0.035271153836525605	0.03618185677483254	0.03397012491872997	0.01905593097525076	0.022361584387421807	0.02158957985588891	0.0091015635799144	0.010222377671864498	0.007727908154803104	0.0040884533679078515	0.005240832758993487	0.004011410557256456	0.004420470498377479	0.005906122359663544	0.0030420535154613345	0.002807028278140119	0.0017700437932800677	0.001898285869157044	0.0015538630761804599	0.0012539800084076132	0.0011471856131634425	0.0006951018588093383	0.0009288827420060475	0.05595521571379256	0.032986375479048556	0.02028080616773251	0.01378126967533408	0.010081675020055404	0.006493151246413594	0.004129082302560549	0.0035745322576310056	0.0050789707175435675	0.012683811775291097	0.010673027187602073	0.00715244961340357	0.020444185479192137	0.009506418455926192	0.01334390792478597	0.02652731320948099	0.04049360237120168	0.041407797375794676	0.022393192721713286	0.09154845305562502
CellTransformer region 478	2.8526869330716633e-05	-0.0004474892421705011	0.011501564433400606	0.024611618205586674	0.03203042880599999	0.032532994535086034	0.038487600023074525	0.03933076006842613	0.03690574704764683	0.018048431439880747	0.024359828841175483	0.0234565195418605	0.009851780795034695	0.011080235666976343	0.008279381235935432	0.004383280783661481	0.005668863334176114	0.004094069580607247	0.004509715732437859	0.006024521294267678	0.003184137724243477	0.0029038143297003454	0.0018257590424764366	0.001900603738189721	0.001646705974724111	0.0013270239429272023	0.0011860784924253981	0.0007304676008148436	0.0010037127766155058	0.05610380046243487	0.033134942723671505	0.02036199188328199	0.015448546194530387	0.011370712013107829	0.007401828799035733	0.004653648836057424	0.004147908097020439	0.005864406573556842	0.013960505391764256	0.011790170139690847	0.00768835182584408	0.022148961788642597	0.010179596550135953	0.014480632686417099	0.027533127662981174	0.04243869912625601	0.04466030059514677	0.02406780367315566	0.09563713418599998
CellTransformer region 259	0.00010515940849233197	-0.0002699099369677029	0.013124895194847844	0.025781450408312586	0.03330608660517632	0.034054156449340865	0.040012977344576615	0.04103665015545369	0.03852497476036421	0.020459686935413987	0.025439546727151006	0.02445550254360103	0.010290954706746656	0.01156486704467248	0.008750668079029422	0.004701258944912661	0.0059958872946077775	0.004498877372485263	0.0049561006741484035	0.006561181637945236	0.0034156928662665994	0.0031555360340659888	0.002034500195187372	0.0019075896394465369	0.0017758993968477492	0.001442292610299795	0.0013071772751308275	0.0008151638719436262	0.001075852322449879	0.0610886247106112	0.035992674079702684	0.022018771516482155	0.015506626184791573	0.011333466343720483	0.00733555883093115	0.004758345877051628	0.0040980706767552305	0.00595000928446053	0.014667239801066155	0.012377876856696321	0.008012475766903981	0.02334813732137205	0.010927092475023987	0.015390768428726477	0.03192723516177096	0.04855674178263346	0.05062934841539561	0.027532561532007373	0.10771292460044331
CellTransformer region 264	0.00018975762833971086	-0.00044784128768011604	0.015231404545894068	0.03023038357437401	0.03883624378933059	0.03959337890715092	0.046690456708139275	0.04785503279302112	0.04482542405477367	0.02369835509371194	0.029719065978766782	0.028598446453345396	0.012149666445927647	0.013651335218254224	0.010441404241605974	0.0056396391409420255	0.007147918454135614	0.005412831567621568	0.005968818224940278	0.007814438503659364	0.004112887904545964	0.003804133242384199	0.002507072990472643	0.0023170368445409044	0.002178854600794674	0.0017789723846309213	0.0016265737820373072	0.0010444452524659474	0.0013532883397876744	0.07219940717758644	0.04253964544203028	0.026029554680127208	0.01881346077645583	0.01374326671519899	0.009004485090403058	0.005879633144285773	0.0051221613914693796	0.007551215028946477	0.01778298994530224	0.015080571373883574	0.00968307462150767	0.02798855592523732	0.01326103507906369	0.018802767413089925	0.038660865019622875	0.05871807810664462	0.061171726198107984	0.0335493352862303	0.12890139128199538
CellTransformer region 293	7.586056608087782e-05	-0.00042423740826135473	0.01288749536973004	0.023735558614525584	0.03024217363899956	0.030993731337941324	0.03629757187284646	0.03742486720814848	0.03511882719931316	0.019684271980857433	0.02308820600167299	0.022075683388160745	0.009240658618450005	0.010414583086256717	0.007747772287398656	0.004180171393722811	0.005367953783906499	0.0037364565451268135	0.004092530209273148	0.005427005515760315	0.0029266778065540787	0.0026482445001599158	0.0017374827446248345	0.0014803865342040185	0.0015570070881888935	0.001230869913652827	0.0010948688916628034	0.0006966346213353151	0.000924053506708765	0.049281378266072255	0.029012994987481888	0.01759064987586199	0.012638703183042393	0.008788011155389347	0.005594529982637021	0.0038009091064204288	0.0032006278623060614	0.004730440084607037	0.012598883640277241	0.010699519716198326	0.006856262886584196	0.020818439815746277	0.009480788252578223	0.013113403641863948	0.03262359955648073	0.04919570295411532	0.05019298875899294	0.027773119591698533	0.10711626529474325
CellTransformer region 304	-3.1180446365128226e-05	-0.0005095243088670378	0.011790234500812133	0.01794556385074045	0.021543890259868487	0.02210011406500514	0.026279439488777825	0.02759852748221755	0.025425184611148836	0.017356124091650525	0.017114882490670412	0.01589584569798213	0.006412429181788745	0.007262517532039611	0.006034466166740608	0.003022646108297881	0.003970435622138285	0.0037486137940921757	0.004202118932822796	0.005178307726647396	0.0022356325135957592	0.002387643722517711	0.0016428835176649646	0.001393301391930191	0.001095247692713298	0.0009591839389523978	0.0009464009631010513	0.000528059366007916	0.0006418459152587157	0.051579606143634396	0.029632818261178914	0.01784577961522876	0.012973883469471169	0.009454809316952436	0.006142337946087485	0.003883734890845696	0.003465975456728504	0.005478945820679212	0.012395607786368267	0.010211386961405442	0.00810630611443134	0.018128707294182114	0.008619220643796196	0.012643382773475246	0.030727051332936295	0.045843304627695106	0.04866074126641937	0.026698047076901897	0.09769699362246984
CellTransformer region 294	8.053037840517539e-05	-0.0004413322150294398	0.015657634235121516	0.03318518599999065	0.043026473056159184	0.04392506903733282	0.05147544133336116	0.05289325257365081	0.049709775540386705	0.024284553310569078	0.0332298561329126	0.03157728270441369	0.013350013877012883	0.014894863579237904	0.01111003933383395	0.006274209104996802	0.008036612334431504	0.005234907546084663	0.005903201439094343	0.007524219616082853	0.004262055541410441	0.0037758182144688557	0.0025675176277374415	0.0018719987046530997	0.0023711083314566918	0.001850168524886841	0.0016137710175412384	0.001081486511394587	0.0014230506017820378	0.06498166946140904	0.03856983882054421	0.023142271627102605	0.019793828308583238	0.015403544865920086	0.010606017696990332	0.0063031249817511945	0.005875301439069754	0.007198588813357906	0.017326592558968682	0.014325132362903422	0.011780834646856926	0.028303661850949735	0.012929644399987535	0.017120026649452346	0.045392512970289005	0.06863611976509255	0.07194943640321039	0.039354765455716575	0.14929644782627816
CellTransformer region 5	0.00013300536017372082	-0.0004813178358969173	0.014072994713571672	0.02792370322121172	0.03603286067657306	0.036724355356632904	0.0437589075144206	0.04441185761782765	0.041582069529764	0.02188329996951918	0.027820983220046402	0.026665245063272235	0.01117005072586063	0.012524062203037914	0.00978258104725875	0.0050637600656407555	0.006545655878332461	0.005032015791032638	0.0055434316014647935	0.007344157810793722	0.0037573033355444087	0.0034595392721523993	0.002233149876075729	0.0021310331758306166	0.0018819377943721678	0.0015212978873629674	0.0013893897787880408	0.0008390640794017159	0.001124575645018051	0.06997646952599663	0.04097663914014251	0.02514216851697624	0.023602090785057483	0.017314996078082574	0.0113588442526333	0.007425627595723709	0.006717514158835703	0.010793209599283952	0.02136164587110321	0.0181175151223244	0.00945111670435717	0.02846241033774295	0.01365500685447933	0.021232140291366428	0.03391366845697194	0.05300306039207148	0.05887623692690302	0.03196016137635392	0.11640250763177508
CellTransformer region 157	0.00034525431578637093	-0.0004079165522897544	0.01938491239279354	0.032255223412267275	0.04054546788912959	0.04212311683586431	0.04865728477658947	0.05023027205692822	0.047093465292467475	0.03049319923908477	0.031066976834440936	0.02968113454339304	0.012530135416185136	0.014090552811478536	0.010260884408378607	0.005567445007574559	0.007161682473416216	0.0042404549993125314	0.004723977395862455	0.006347035066746411	0.0038317894109029475	0.0031507994321382494	0.001993846205780206	0.0016217437179546143	0.002077947664460498	0.00152108070248901	0.001334298396027629	0.000856930037957995	0.0011937471025200528	0.05504112499854089	0.032849458289230284	0.019913814465393066	0.017320864278503257	0.012221038610627205	0.007796195858134459	0.005411044290746218	0.004754844365674719	0.0072125782790740355	0.017492143744579875	0.014688864893227998	0.008938822473518038	0.027152240754583473	0.01199273300470263	0.016828864716974607	0.039092144638889596	0.05983245715008751	0.06335889730475827	0.03506880592905725	0.12991345771677731
CellTransformer region 255	-0.00026400939634305733	-0.000763463675589632	0.016804901186598296	0.025992409283007487	0.030627074029494532	0.03222285483751539	0.03737454893557903	0.03892112091300806	0.036248011075264604	0.024602294603041502	0.0236619246743404	0.022093468293265885	0.008374234663537233	0.009763541472846474	0.006572875524103234	0.0030114741827613396	0.004304677453063142	0.001700484747842104	0.0020010508747308883	0.0029787436776483106	0.0018465356368811592	0.0013512364019932354	0.0003973479736816547	0.00262649742416507	0.0007837248427316664	0.00047780491841216784	0.0004392268918220728	-3.2341947744306504e-06	0.00032280342850327624	0.027229524782705954	0.016827731530554772	0.010210909488994686	0.014102200849916844	0.009577800915622795	0.0054395625797272595	0.003954829824783771	0.003483310726441241	0.006036636650375666	0.01403457869624648	0.011812324232675685	0.021316733088052445	0.8335397412605716	0.7919184726864009	0.27825304826286873	0.015240447849643679	0.026246887577777395	0.0334761503436675	0.017421214442620972	0.059733960034228956
CellTransformer region 252	-0.0006250582672459473	-0.0008144367385580886	0.005005145993938	0.010034356092997111	0.013325753067358953	0.013794470478247181	0.01698341182422894	0.017048177893857694	0.0157466384797479	0.009188310521003376	0.010408981297315276	0.009618767302856249	0.0030819481636373803	0.003569980446008013	0.002745403842660715	0.0006008892064856068	0.001312009561487705	0.0013477723870189786	0.0013871580687236016	0.002240945306736488	0.0005232934426240804	0.0006982673392843234	9.982457197622929e-05	0.00252682754378853	-0.00013039920751379042	-9.634217797170831e-05	-4.770235734257652e-05	-0.0003768439451027723	-0.00024780234334383853	0.02974170256340426	0.017229494501584428	0.01053712865258509	0.015311895821274976	0.01099879948434546	0.0068750986887800595	0.0043098512291247565	0.00413982206465233	0.007759586331305312	0.013200915840016711	0.011164015627104508	0.004227136873423216	0.3055105128300073	0.6830924071613679	0.8553971098290457	0.009297681714195651	0.016962697863256448	0.024059531238122822	0.012552213626036628	0.037565046277607095
CellTransformer region 253	-0.0006727101430921476	-0.0008337867280772836	0.0045765562464715566	0.010011179418646222	0.01297475368243721	0.013524553841330701	0.01621654008331862	0.016579386499144512	0.015390087794350093	0.00826606800264881	0.009925366581561726	0.009152862028390567	0.0028997106437314724	0.003435802874493819	0.002215473781877498	0.0005008071140767685	0.0011194118007557777	0.0005839957002855052	0.000557565956439416	0.001166649678410281	0.0002405363566898126	0.000326967193042344	-0.0001654355642083195	0.0027915599312753735	-0.0001633413696908272	-0.00015491459750493962	-0.00011834908242368085	-0.00040032639148424856	-0.00024409588535862707	0.01582296831447585	0.00960998544003859	0.005686661544269439	0.00890285818411623	0.005935627508564541	0.0033141630036102126	0.002243709618338778	0.0020766948319966855	0.004187597414314517	0.008457825433145084	0.007150768079994964	0.004894684879105474	0.5008809885174933	0.930307482019332	0.6604509816947889	0.00676258504242683	0.012258413942404378	0.01661805044938831	0.008656444443636946	0.02784805306989668
CellTransformer region 254	-0.0005487598951810604	-0.0007475558352486536	0.0068490246002440355	0.012313162023832645	0.01570259117054472	0.016467359667501062	0.019293047834116648	0.020044684511364846	0.0186904928505011	0.011487400239927585	0.01198992876535704	0.01108802861434235	0.0038048619004949183	0.004459922969758454	0.0028397790606013	0.0009883011571535055	0.001713683227758652	0.0007091196010675951	0.0007285216256316527	0.0013307641730689226	0.0005176857242204311	0.00047355135231184057	-3.3483904195010394e-05	0.002825565750163458	5.280664640494312e-05	-1.730217776241282e-05	1.2290407872246725e-05	-0.0002838146783622391	-0.00011744935989144432	0.015406474647030743	0.009439415726241683	0.005524716502455233	0.0075577315095578055	0.0050433796093798935	0.0026936497638280765	0.0018167471569617674	0.00163309374120611	0.0030020907605991234	0.007473553940475015	0.006237525758063562	0.012112674722274466	0.5971287344193028	0.9695183833671908	0.5094838587365712	0.008305817259320935	0.014270296492100045	0.018732451830894236	0.009607863499396982	0.03288715476173725
CellTransformer region 557	-8.318768291422325e-05	-0.00029693302872946026	0.007413247539881722	0.011741930840511746	0.014611630854433814	0.015240676561297972	0.017564707099124485	0.01829292006320104	0.017145623969582992	0.01112058379362753	0.01113701022570935	0.010589602200089962	0.004247688934346015	0.00491046099170693	0.003446313462118418	0.0017762082713942535	0.0024483676375101925	0.0012369509376409836	0.0013575424302459586	0.0018233542087335635	0.0011774850108935656	0.0009940607458160445	0.0006343578399327995	0.00034253694997365183	0.0007079069939266112	0.000527621870358838	0.0004485537612897615	0.0003060613904662439	0.0004357569588734912	0.013919645373952778	0.00850799716413365	0.005059233854483679	0.004715825391740046	0.003315142652713745	0.002165253953203519	0.001446622112730576	0.00126399892876215	0.0017323507217748204	0.00520068724270781	0.004455695982720557	0.0035388483486952643	0.008429007358072884	0.00331244181034066	0.004291157316726173	0.9833400114930891	0.9958250862033226	0.029086432171819544	0.016228054852298217	0.19211099888449246
CellTransformer region 569	-4.851631728721489e-05	-0.00050360833864365	0.01820888830329178	0.027082719012525288	0.03311283067858045	0.03491711733845967	0.03974227735649124	0.041828531756528564	0.03922918394056491	0.027056845047572654	0.025523781748084604	0.023925662488489274	0.00945971518717148	0.010912031671856389	0.007293761078576889	0.0038695305114394675	0.005269917968179108	0.0019121327612415568	0.002335495525032557	0.0031629782920704025	0.0022877295036185497	0.0016093582938201437	0.0007746023432925221	0.00029489084461559184	0.001225565756712529	0.0007663288622106337	0.000601564876227649	0.0002954111253698966	0.0005925683158563435	0.02354561056717154	0.014609874055006335	0.008615559578562658	0.009339116855378944	0.006879098348801029	0.004520552922345841	0.0029111792914222772	0.002596749743522992	0.0029002650377433427	0.010057650312719655	0.008390004379935754	0.009348239870706676	0.017331186743636262	0.006408306723746531	0.007824469961596624	0.62277286580772	0.7139057559746448	0.06254207932713954	0.032903273115480136	0.282539028096302
CellTransformer region 581	-0.00015294032985546568	-0.000562278261115752	0.014139726099628365	0.032776328905462344	0.04268830729554096	0.04382859072443425	0.05105609783665274	0.052574895082402026	0.04948120145071709	0.023121792187634143	0.032404407506212374	0.030884451852284757	0.012709443252884185	0.014472447695792966	0.009785269528527952	0.005463274631968478	0.00705940769543252	0.0029780895224745373	0.003369754397956645	0.004701704861216778	0.0033359007171232325	0.0025278197984154763	0.0014357380153354542	0.0008311004563950504	0.0019125754676900181	0.0013491539906201713	0.0010522296311363363	0.0006931011485660919	0.0011307554749112163	0.033691119437874666	0.02105845578149155	0.012572490930090389	0.012574918599530305	0.008807119012336028	0.005751687315036473	0.004089430000084672	0.003558735116121754	0.004613678521999065	0.013636583475463628	0.011790711869493696	0.008516934503517653	0.023524141594900003	0.00958835693796991	0.012061484856732148	0.8143367949296889	0.8344934851553442	0.06652840054884404	0.037360727660695384	0.6114454967738899
CellTransformer region 533	0.00015335026054609212	-0.00031189561897359554	0.01721406194819492	0.025993722176581427	0.03171354941857104	0.032919212706774226	0.038006122054733964	0.03976698023712472	0.037370661302997425	0.024158955168854836	0.024194460996411378	0.022830807894341054	0.009279948901359537	0.010658547577386233	0.007237648978195542	0.003914769687215164	0.005272856912811627	0.002186860277363982	0.002451026841605678	0.0033341645691561906	0.002389590057103611	0.0017750644567118043	0.0010281157816626652	0.0004891664471592661	0.0013450076767698516	0.0009283567458859125	0.0007338288881174046	0.00045854738652350544	0.000727417595411287	0.02555644035878697	0.01577438350792765	0.009233425180291563	0.008685286187895285	0.0061508780249717844	0.0039121170089646915	0.002742905213855386	0.002320386329540326	0.002986449750092841	0.010193533134185693	0.008727609319294713	0.007671776680253526	0.018361896607314902	0.007348728101377142	0.009532894163949117	0.8365974049218566	0.8782079193029868	0.05736326174341733	0.03163147652472096	0.3407617845778371
CellTransformer region 545	3.20870758967592e-05	-0.00037920998731911485	0.015348125260676002	0.0264415076971195	0.03289598024058019	0.034337417032148036	0.03939736912733191	0.041170953988353715	0.038580567766330606	0.024010493142257495	0.025167954537515295	0.023800641839282193	0.009683892703387882	0.011124055292199309	0.007440642792220942	0.004068183832598125	0.005372453533385199	0.0019489032145519037	0.0023277253659867918	0.0031814265698566417	0.0024556103975020113	0.0017148963680645958	0.0008834397807249229	0.0004787414581236766	0.0013920100030461265	0.0009151369713238605	0.0007352561707151071	0.00044324114394015546	0.00076904735043233	0.022143488272795643	0.013992258354355615	0.008361718524436438	0.009075998446482091	0.00644848121447467	0.004258812607758215	0.002927010384373112	0.0026078183591728412	0.0031580311435695074	0.009952413575910365	0.008510300769224703	0.0081325627736357	0.017565457122148166	0.006724538528375451	0.008259017487264956	0.878092486043372	0.9173181105506061	0.05804099320954616	0.03087064064079683	0.2841277908858286
CellTransformer region 68	-0.00011148251328209897	-0.0004257275559760606	0.012298020952429876	0.021653609323905264	0.027020652517593915	0.02828945182043811	0.03275386680650355	0.03396144306464153	0.03188415262576986	0.018772446616363667	0.02079802569077844	0.01941462406019426	0.007541880563707698	0.008751857838339093	0.00559173754713182	0.0028634685299851084	0.003925818630111481	0.0008099062297716849	0.0010403068913328475	0.001730008770107405	0.001609362266974435	0.0008934498771809906	0.0001704860408229188	9.433843751709425e-05	0.0008012116431555226	0.00044724025627269616	0.00032124249321307846	7.854915066335885e-05	0.00037812640646265136	0.01071590608762327	0.007290564825375214	0.0044199260686992444	0.010232069779589544	0.007120238117525204	0.004685914709565156	0.0033757771002488773	0.0031588502962736856	0.005009936746754943	0.010988322947551797	0.009495188135600924	0.006477633997117142	0.014409520318171767	0.005226070021733495	0.008101313292752788	0.03375584103360222	0.056731186156662394	0.8036920670667553	0.7202541781479288	0.1498280401299751
CellTransformer region 495	-0.00011223596215627777	-0.00038276419633592935	0.011023095206734805	0.018820059106404555	0.02327598158827498	0.024457168653961317	0.028218136447392243	0.029337002032280915	0.027542245745081885	0.016893188498557844	0.017934808473834135	0.01669106366411379	0.006439268799242759	0.007471190026432444	0.004727053708928441	0.0023821177506924513	0.003324312690567983	0.00058992330299027	0.000784455799877673	0.001368230090881204	0.0013267086547035316	0.0006867885190089751	6.821521521903211e-05	2.0146960929617144e-05	0.0006398299174220078	0.00032477326239320345	0.00020327504385152546	1.5201357585760885e-05	0.0002692693968536203	0.008529524590703497	0.005840929360933417	0.003537862445561387	0.008997658655117272	0.006337411258136795	0.00417537790468303	0.002923431678210185	0.002808163810797286	0.0043591648735808505	0.009492994925676913	0.00813607590212469	0.005495367239155387	0.012277551045311886	0.0043090118802303085	0.006797824292934331	0.03844325746237844	0.05888200763550698	0.9305714634828421	0.8869541413114965	0.09374229145905784
CellTransformer region 574	0.00015066489199017406	-0.0002733847393375847	0.015481501873999439	0.02237455508676572	0.026768688544443198	0.028222268360764597	0.03271412685254799	0.03393359507733319	0.031707635943699096	0.02280620553747658	0.02088262220004909	0.019372309177484157	0.0075582693818509695	0.008746194570343823	0.005808684417553225	0.0028581281164071657	0.00406209534402371	0.0009142741597172007	0.0011690242554528375	0.0018226327464967915	0.001689925365930836	0.0008914729730089132	0.00021005601502758667	0.00012889800489004964	0.0008076778958277626	0.00041312925835846313	0.0002916105535139573	6.376276150325443e-05	0.00033386028833086944	0.013279220318985097	0.008556911349773632	0.005201062865525284	0.015000365417662687	0.01103042167950367	0.007479167551038713	0.0049840720608039495	0.004869087221369938	0.007921887810989498	0.014537473207060145	0.012457079444302908	0.007438136339503714	0.01663419150157062	0.006392519637551147	0.011088296967007328	0.04683134902002987	0.07406753667601221	0.8894588424144748	0.7695568761736418	0.1233248748113784
CellTransformer region 131	-7.676103036203674e-05	-0.0004335972269629012	0.013870098406913845	0.02813640433011942	0.035680006830910896	0.03699090451463069	0.043509513014597365	0.044639839302973106	0.04186768326953897	0.021697331039593523	0.027652364640626603	0.025737205909445917	0.010114953258053328	0.011675825050159317	0.007616977951406783	0.0039334710237438585	0.005326664352311994	0.001109200190150179	0.0014086226013590942	0.002336915457058146	0.0022615808354825555	0.00122507807307017	0.00026464510071811303	0.00025292759149446356	0.001136287653431699	0.0006574187645162299	0.0004276977070551232	0.0001672080335389739	0.0005796801882122141	0.014187078996754067	0.009662750706959015	0.005960793422175341	0.017969115532681514	0.012771210067744572	0.008503920207675477	0.006056064349867731	0.005843727406878415	0.009684324118589212	0.0180207167586997	0.015613509477793167	0.008268744736646886	0.020977609243044787	0.008147874393600152	0.013876808019679202	0.03228814610591546	0.055650365954495636	0.867966295650483	0.8854275088931131	0.11104873842660427
CellTransformer region 562	1.5707984860352648e-05	-0.00042068783719062964	0.018460281380638023	0.0303799021749742	0.0376982935871969	0.03932047904791824	0.04592613662737598	0.04736040152621813	0.04439683503098034	0.02731483996958052	0.029138696077463114	0.027244924347125807	0.010628634418800489	0.012309934233066292	0.00808994105233895	0.004027231285007002	0.0057225344696883295	0.0013691143276004262	0.0017262776506805143	0.0026786062556978115	0.0023746690053337957	0.0013294168231315553	0.0003530144162504377	0.00020303592495961287	0.00115402592305019	0.0006265189679893941	0.0004427090884131766	0.0001145090188686902	0.0005140882161590963	0.01928442988763913	0.01240749823305239	0.007643580629466113	0.020269158276783508	0.015271074201708985	0.010559994785651743	0.006667804548658811	0.006575662513431591	0.009814459887705034	0.018489300456974687	0.015917914086034064	0.010729367088937753	0.0220192643397166	0.008425194972850264	0.014080895738878095	0.2813543958226375	0.35592429183616525	0.8379783781465683	0.7399553595782175	0.18552386192097226
CellTransformer region 520	0.00018581121991482807	-0.0003316216307148659	0.019873669611622628	0.030702167954312718	0.03469935668371522	0.0364756712279986	0.042306622950339635	0.04369498721255306	0.04087563653640519	0.026729157896180574	0.026982617512760695	0.025149086013599973	0.009824404882203692	0.011434017814925677	0.0074816860914977195	0.003777525488327581	0.0052935579569754285	0.0010861196833529942	0.0014672662799501746	0.002283206058008686	0.0022119453192167918	0.0011467576481441002	0.00024700280649717977	0.00018210266912897777	0.001091066537583868	0.000565874403210611	0.00043834973952528496	0.00011023587884330288	0.00048670106642880037	0.014896643110489851	0.009853828680682243	0.006130068189038556	0.019198848968156088	0.014442558821006294	0.010260784480508323	0.00658473475782558	0.006548487029759234	0.010022432224441387	0.01789226627081245	0.015472383598446694	0.011189461934952998	0.02013257360191144	0.0077155219330235225	0.013140227205012964	0.046065984848012796	0.0747635396486126	0.330391426652665	0.21601507760160055	0.19867514607945416
CellTransformer region 291	0.0003453778129981	-0.00040643638681665036	0.02659775295061195	0.046658417873115914	0.058388603034156036	0.0607442399108698	0.06994721562148125	0.07269895108679177	0.06826958025297013	0.04044951846031009	0.04467823197949041	0.04245734226908515	0.017544865195751803	0.020141591814081383	0.013646087808941653	0.00768482470521964	0.009901759053054014	0.0037248658418256963	0.004422018000246837	0.005992161488094768	0.0047160474313399795	0.003301920627090047	0.0018087946101320255	0.0011720872932480145	0.0027332462377001065	0.0018730761131235867	0.0016049812496079343	0.0010200469865137025	0.0016048572616259205	0.040333560051780334	0.025578592867504163	0.015452377128184267	0.017019354371603037	0.012047318484622057	0.008104497236441367	0.005872941716845433	0.0050673172450855074	0.0066927851338299624	0.01892469469089096	0.016411879205222718	0.013936639254708741	0.03222938076335426	0.013076886882324605	0.016554057927554496	0.0841435799688405	0.11786826432916866	0.11727230602424536	0.05794561436580427	0.3006944404917744
CellTransformer region 28	0.0009336097912780922	-0.0001590971389448908	0.041334169149331204	0.05381140568402791	0.06031318153390197	0.06283426046591223	0.07283868858292954	0.07549167777388853	0.07058684313736308	0.044645952913275035	0.04689761806481975	0.04383261557468975	0.017955209173877933	0.020663668152896393	0.013928285486998319	0.007649083021807628	0.01014791494349124	0.003171213654945352	0.0039988446141392435	0.005379573471049209	0.004717862347228974	0.0029344948961536736	0.0014157979270755414	0.0010399801445804074	0.002623421927475105	0.0016819543390711995	0.0014441885092722061	0.0008472241899208868	0.0014746818831640825	0.03533228498903402	0.02265388764621631	0.013913929304096578	0.027421452677755902	0.02054691186417271	0.014188685741915072	0.009310594744591704	0.009001169693637043	0.012901611352235307	0.025862632755860312	0.022198890383321908	0.01954316681473107	0.035441030191837	0.014284850409817232	0.02139338372989619	0.060788394160255416	0.09904484812659448	0.20542326208555944	0.11166363857648387	0.210905474376743
CellTransformer region 637	0.0006665615430113393	-3.817560005217122e-05	0.02441734314015338	0.044651879808088546	0.05483943808489214	0.05611140799440072	0.0665917041803773	0.06821028470137366	0.06365808500174935	0.030873406243634337	0.04291661577186661	0.04005797852715639	0.01639562641250263	0.018849660630864278	0.012859666300792551	0.00710622656964026	0.009293946687228908	0.0031888403220881423	0.004189433377764946	0.005589825422709594	0.004604643888262333	0.0029282261719708763	0.0012117374837531379	0.0017152367886520622	0.0024301554699767405	0.0016752670066234405	0.0015016033298117684	0.000856672110834922	0.0015024123214527109	0.039593354429278714	0.024880717230053834	0.01625000002149851	0.03249970373795745	0.025365328532576406	0.01809540611464264	0.010974168657147175	0.011026384956099025	0.015254271122281437	0.026179683224111308	0.0224692227568295	0.019862711799836924	0.045190158526099145	0.020685920545694986	0.025863678622723096	0.04676808421081791	0.07601201960525418	0.10301023251437913	0.055842884429770645	0.1490876221026453
CellTransformer region 8	-0.00011580435855208366	-0.0004769593228173675	0.01263192203140052	0.02400721057889152	0.03025398378680167	0.03154433359334734	0.03725522627297858	0.03803616713870146	0.03558395496099403	0.019904706958459622	0.023567461234375912	0.02201427582607944	0.008496832921085891	0.009884120659560753	0.006659001259496361	0.0032505035824464085	0.0044456154717570666	0.001029763138890535	0.001262465542558419	0.002097141232371231	0.0018466367778081777	0.0010505551435523624	0.00023831943630027693	0.00012973145390893988	0.0008805994083768605	0.000496306653792141	0.0003552297012166063	7.27862870643181e-05	0.00042698338460498266	0.014016980858390836	0.009269611653353393	0.00563487571383197	0.017725823990439957	0.01210355154270681	0.007569270297394571	0.005907682873970654	0.005332723875594365	0.010032863834472987	0.018367680434588727	0.01596814456488551	0.007136520665493731	0.0195033505418923	0.007978347873094193	0.014336205363167374	0.024781399738292097	0.047337328230646486	0.2336070860520591	0.09340778456178128	0.09046366413461329
CellTransformer region 187	-2.171330902131883e-05	-0.0003900762773494501	0.011854812229164766	0.025097295850045838	0.032058563345290655	0.03333221784518065	0.040202863500927194	0.04024818611000443	0.03759940185237586	0.019284712416580224	0.02536726220603879	0.023666330881531666	0.009119267390015786	0.010635744300054347	0.007476144908793123	0.003532429002071958	0.004766706931835221	0.000864521780283852	0.0010732632943961688	0.0019865025213947514	0.001998541060381199	0.0009991896375213447	0.00013720738021182494	0.00012661136866555828	0.0009194562510868778	0.0004966536908999836	0.0002850400352799378	5.323369765268646e-05	0.0004652167266106974	0.011822874963474755	0.00817287473405269	0.0050463133977810305	0.026569490470311232	0.017962602932142094	0.011299290118250965	0.009239392495470445	0.008386193010569198	0.016866400565104682	0.027466097465539328	0.024083570097467956	0.006651128958543478	0.024539934709634764	0.01085061059019994	0.021614709384024433	0.023883636102730168	0.04295124817860737	0.1324991156675163	0.0875906396527693	0.08386127397472751
CellTransformer region 296	0.00028004083706716684	-0.00035748152324880885	0.02223676221392976	0.03492132063590857	0.04283560705705041	0.04511843789009954	0.05234268428536481	0.05390612148194132	0.050491075392304866	0.033350452142439285	0.03333755852571234	0.03135613973626352	0.012499175827771476	0.014482792592155097	0.009836987946097194	0.005036468511318057	0.006752778671271226	0.0015860007561236812	0.0020254493359902733	0.0031184545981709213	0.0029744546398684105	0.0016596224323082967	0.000552344904107619	0.00035880868302565867	0.001553055636222131	0.0008967927018879372	0.0006899245743118167	0.00032258887842156006	0.000799178395309172	0.019115590959562348	0.012780211741273107	0.007802637182820524	0.021766492921048004	0.014848042058584003	0.009479217259127577	0.007503988603977337	0.006731947837311612	0.01222468224917872	0.023342671595374304	0.0202592346918407	0.010219442245159686	0.026953105594627227	0.010916171783502598	0.018263606638068447	0.03944467835471061	0.06909914253012485	0.2448998215147778	0.10927869523869166	0.1377150501421717
CellTransformer region 337	0.00013758098060088334	-0.00036173172786957495	0.018201099480034188	0.029342653352187446	0.03601218289456754	0.03791231823720298	0.04366469037699804	0.04538571953197676	0.04247990142012198	0.027541698744915147	0.027888667362837828	0.02611935053208576	0.010349258857199931	0.01200866094096745	0.007833862485994481	0.004101637091604981	0.005511385660830107	0.0010977415537779434	0.001511467815864692	0.0023307787526653505	0.002368314542473574	0.001269615896522442	0.00031188883073619275	0.00024283093245847467	0.0012449607225307761	0.0007098371939770564	0.0005199274900124487	0.00023250757637376096	0.0006421854095341936	0.01291152198044608	0.008986363982308294	0.005569655947209554	0.014314614014531997	0.00991466305307343	0.0065129344185295545	0.004860429926607904	0.0044906750021751	0.007304273502553866	0.015271100693954417	0.013194907222686535	0.00914750867574929	0.01979918426704991	0.007365294415314275	0.01141014059348518	0.03256519167320344	0.054112055774305556	0.12421871760104573	0.06037792202984271	0.10674277345988817
CellTransformer region 87	0.00027041354513615524	-0.00010273658070689522	0.011287572682367264	0.017959903254270444	0.021850220795900956	0.02282284384323627	0.027934596462951825	0.027575520195104945	0.02559200927232838	0.016969966277706618	0.017810881650340647	0.01657575993284353	0.0064858708177227406	0.007458089789572196	0.005928353490430465	0.0026655678918045132	0.003746810166930287	0.0014332647965132428	0.001666738929174129	0.00238074624912413	0.0017265838192380238	0.0010670388439237093	0.0005223621572137604	0.00032282674590751963	0.0007605623153033224	0.000421122820023313	0.00033092548175367805	0.00010827785003758357	0.00033436094732339455	0.020790825459370655	0.012400947334218988	0.007551335334309468	0.03666198940381383	0.02701516636716077	0.021752009372241882	0.013390982214602526	0.010170208661024248	0.918033635579094	0.9274830214886214	0.9295545880931764	0.006930179452562969	0.021742821480059193	0.01047581946952199	0.021421221783022696	0.016310799694425716	0.030109607366026317	0.04557783226645767	0.02494897010571474	0.061311754133448006
CellTransformer region 91	-0.00012762875214158758	-0.00027280673848774584	0.006597267069367404	0.012101087459408624	0.015394522814756506	0.01584005642702037	0.01949182554035995	0.019327611848194204	0.01797879443060542	0.010088048886299538	0.012323715768111216	0.011380753693359518	0.004240107781644097	0.0048340580182219955	0.0036150650379083073	0.0014219073821705604	0.0023314284748222258	0.0007481210220527973	0.0008443880263781212	0.0013341137286191705	0.0008768985716381767	0.0005157971523839529	0.0001574758430191118	-7.433202030600782e-05	0.000291148327896997	8.274646340203514e-05	-8.981952220512914e-07	-0.00013126457026155125	2.3996197343469903e-05	0.01344694482711218	0.007925006884780046	0.004723950305341835	0.09244351694463966	0.08508336050853041	0.07996281327033088	0.04350029477253341	0.01057416295184195	0.3319276508117942	0.30598954917897747	0.31969149332766206	0.005127393660008501	0.01361721092924646	0.005932651704668281	0.01237055906570178	0.0104397374254153	0.01977999484198214	0.030275737215105156	0.016022880129612404	0.04121030749048259
CellTransformer region 63	0.00024623090163269456	-0.00036624510541848705	0.024034283192620697	0.03261403208518382	0.03965496735488964	0.041793694122842666	0.04757238531430239	0.04969416008240312	0.04681965035118822	0.03399424060567964	0.030253581695839575	0.02877295498294553	0.011618536322775819	0.013351972153561443	0.009030518444673754	0.004726714339201466	0.006546737348649527	0.002382373890065625	0.002774575030769152	0.00389828662798903	0.0029135821714851504	0.0019909030462725965	0.001054405828518651	0.0004293012603320543	0.0015811973282104195	0.0009611476814418828	0.0007528743409820451	0.0004082844108054344	0.0007466710970033493	0.02997489816134172	0.018506736554515246	0.01097376985377198	0.013444143989512523	0.010098973924857384	0.006832795944722141	0.004324114900469606	0.003901860591470151	0.004862649636429854	0.013773053798931812	0.01167691126722058	0.010400644590498793	0.022190447050341792	0.008576188845116975	0.011160226124317812	0.27971174336992194	0.3353900300482511	0.10128725909024794	0.043291384807869815	0.4980992911455954
CellTransformer region 551	8.978806020052107e-07	-0.0004967483741641489	0.01793107145545845	0.03525998324865985	0.04460616149150453	0.04620943960018072	0.05356232904713139	0.0555666477741793	0.052120428975401194	0.028667118486045876	0.03412017906778101	0.032233542394892976	0.013144939247766321	0.015059853174544443	0.010050020390892535	0.0055318214948010015	0.0072401306539698574	0.0025571959477295567	0.0029872064075765737	0.004206694310950369	0.003325742240290091	0.002293140110454121	0.0011588212354656988	0.0006828934216159276	0.0018774634745694293	0.001257561853034459	0.0009798999303358422	0.000611515814222409	0.0010718629762218107	0.02865346523506923	0.018296523494721394	0.010954065745081988	0.014062334031510824	0.009824811132206696	0.0062932680436764655	0.0045761640217269065	0.004075687278914446	0.0057325903878667666	0.015275201731048455	0.013161360399581875	0.009857618073722159	0.024726603094353556	0.009745349696755884	0.013041757064629931	0.3283131432055343	0.39693615431565793	0.08679800440753564	0.04004718070686373	0.36689149663885495
CellTransformer region 563	-0.00010513706195926142	-0.0004273603371402936	0.014738825827387338	0.025271858438614687	0.03134735373560871	0.032644092722044944	0.038921108302820605	0.03994461208571595	0.03701947815667071	0.023587363889244824	0.024624423597842386	0.02289083766444951	0.008653501441062717	0.010164791026279991	0.00699785187116672	0.0032151106010749166	0.00470538242421884	0.0011905371696485747	0.0014908146569721883	0.002197971388370019	0.0018434240394985197	0.0010445959348554775	0.00024789101124998367	5.819648367014425e-05	0.0008230350306157793	0.00042355196003753237	0.00029121834624864953	-6.918039657520253e-06	0.0003342627128229636	0.017549040738033195	0.010994338952180747	0.006746967782930194	0.023584887506397176	0.01748092187997028	0.011873161390357144	0.007878612403300672	0.007589739648254433	0.01278688965195485	0.021574289920874474	0.018801852750171277	0.010048284019019619	0.021505874221543965	0.008916656983417755	0.016854442636200197	0.29767429028221	0.3677691652914886	0.13507057839705044	0.06479073512990037	0.27900996867976186
CellTransformer region 575	0.00021988125244874608	-0.00026326044753301105	0.01748492289869276	0.02634986717909014	0.03170096265979407	0.03327441250822189	0.03847227307869322	0.040098928806195235	0.03740992595000656	0.025523237467942595	0.02466872544042133	0.023035990883414122	0.009209533850629129	0.010637154358207432	0.007185746188645789	0.00376649710995507	0.005099499837178742	0.001529750452001583	0.0019160354541509685	0.0026709634192426056	0.002273738129922842	0.001397355836637671	0.0005785538998707442	0.00038086691726626934	0.0012042691758585161	0.0007309233921764692	0.0005856983248817029	0.00029905640800167505	0.0006186642421630356	0.018693150240417882	0.01190464430516241	0.0072328469102229355	0.014427004161189269	0.01051230289258837	0.007001840824989005	0.004794596100763928	0.0045118489364009045	0.006983228515084566	0.014349148084098996	0.012302977294296252	0.0096381762732093	0.01887908056806451	0.00743103052684928	0.01150145886369157	0.0653708024330032	0.11251304522517973	0.0861181899515959	0.033785506269782405	0.2852050352728581
CellTransformer region 69	8.071442698617629e-05	-0.00046005094730807924	0.02118633819037165	0.044486476838853595	0.056787413423181624	0.05860856111424662	0.06866833968979229	0.07067280541810299	0.06631216759403205	0.0334055707910415	0.0436796865456035	0.041188227955062405	0.016678040587722424	0.01923449847936386	0.012830391217992253	0.007039773882244703	0.009178829463628944	0.002779789682864809	0.0033753791230781965	0.004850841555941627	0.004194086970945891	0.002682289157767835	0.001177630017126216	0.0008745724148208219	0.0023352334827361925	0.0015510657004092192	0.0011948865994096966	0.0007326135942501723	0.0013660193875093241	0.030358545946271277	0.01989598873214082	0.01223667945481227	0.022852949081581614	0.01627738946303649	0.010768021107352288	0.00779480413755335	0.0070672655681677295	0.010945540617466692	0.023410947474506918	0.020430093036891157	0.013311861080216156	0.03226281143694297	0.013112493731530842	0.019503136682700532	0.07110381436793867	0.12058748054062597	0.11771497480308898	0.05545276333271519	0.4523499488840723
CellTransformer region 496	3.422263536481961e-05	-0.0004917065853456913	0.020634728495859324	0.040171411696624026	0.05079306780173622	0.05289838090793382	0.06155194738267014	0.06350253019784821	0.05960150120700414	0.032755372502618486	0.03939445473588502	0.03675802227331055	0.014697224304407007	0.01687890081147104	0.011115100567795924	0.00601936296242069	0.007970246000653387	0.0020085319754594966	0.0025644685667218095	0.0038271132132333824	0.0035289686362116215	0.002042398468967378	0.0007094229298445473	0.0005373074527312246	0.0018775552129850605	0.0011391850638058833	0.0008331120574103333	0.00044107824474606415	0.0009968228593794193	0.023348732439281476	0.015497486062716533	0.00949708373519967	0.022783563413730067	0.01660483455863453	0.01122534401998032	0.007754583978806797	0.007392207282029422	0.01139528637460658	0.022596433261265	0.019436012426308297	0.012529813907029603	0.02871078589614741	0.011206774054342195	0.017630407643075108	0.08197346120853778	0.1346189798318931	0.14093426272183415	0.07184635788715625	0.3271795669978383
CellTransformer region 521	0.000529020415968866	-0.0002922238579685508	0.031727910995419946	0.05915179777167765	0.07089249419880327	0.07338217085648639	0.08571804159102119	0.08862770466352787	0.08295488433421835	0.04476335947689707	0.05477165353833664	0.05140322512871524	0.020877741985685674	0.024195470536888197	0.01599478203168124	0.008885733458263082	0.011610594322503	0.0032481842871126872	0.004149013183596416	0.005794339220364985	0.0053674248996547595	0.0032380912241050854	0.001320735952889032	0.0012636342003369803	0.002990856553981507	0.001954321194584519	0.0015858867056243579	0.000958617019160976	0.0017518162901168585	0.03507973846334096	0.023222194647626045	0.014664133381042105	0.030321360907762333	0.022649314113561476	0.015972735697182973	0.010584231813054403	0.010093130717991729	0.014553756587300237	0.028973615983242388	0.025326692483228507	0.020446867494187372	0.03938246997374618	0.015844318819183516	0.023894474809880814	0.07568342814393306	0.1257915777557693	0.16333177647931474	0.08190290988695788	0.4000292501295187
CellTransformer region 482	0.00033954660896460696	-0.00031631616821551267	0.02124623979227958	0.03947638215044696	0.05008417444365501	0.05173831618042861	0.06004605069553239	0.06190217952806664	0.05821415799146327	0.03203727395774118	0.03820741814533175	0.03653677763311961	0.015245156812418559	0.017429566726063935	0.01205322361717466	0.0067776432153057765	0.008683642365959249	0.0037983374774857815	0.004384360380456254	0.00593664344866796	0.004303070121820521	0.0031912602917486326	0.0018655297433897925	0.0013393209616409086	0.0024742222725550175	0.0017576455906783744	0.0014694779961655624	0.0009905615956787204	0.0014867554431730518	0.04320540893215334	0.026799336929804445	0.01631379326093393	0.017203299749379636	0.012444464532580303	0.008405150818946248	0.005881154440198647	0.005137396033414291	0.007014293914340636	0.017888669721333902	0.015563851430122936	0.011789163031556029	0.029040041917857543	0.012391747706698803	0.01632237689881884	0.10984471194963757	0.11979979546553024	0.08362728945069078	0.045527435533571005	0.8788265993582104
CellTransformer region 51	9.513285326164675e-05	-0.0005177002506958041	0.022724912250316167	0.048808989271158315	0.06281360003766268	0.0645899834864018	0.07537639678345741	0.07774464261241902	0.07304204515323562	0.03613596859766654	0.04786475992349251	0.04558597165428222	0.01878807526303215	0.021565356660552936	0.014588943807586815	0.00822807220352946	0.010560013427795913	0.004148957961335352	0.004808456173271818	0.006599569223365337	0.0050378801161602435	0.0036340950871642263	0.0019972921092865394	0.0013492489161438417	0.002907920540866965	0.002062137355366138	0.0016667943874517305	0.0011097762342407696	0.0017645496202801205	0.04530023817125891	0.028634026724829797	0.017398674242534988	0.019855554296635675	0.014069046144885645	0.009125709933749223	0.006650318214414665	0.005680997424986779	0.007760827194310462	0.021110650171499643	0.018448958238156718	0.014006733121678263	0.034905377136765094	0.014552854669845303	0.01931002722266593	0.10989584727024596	0.14860155415434873	0.09360135477663671	0.04966706709473647	0.8468884049980602
CellTransformer region 57	0.000477725195617686	-0.0002846002000760722	0.024657811069709747	0.03865049950539006	0.04747197950371089	0.04960724994485531	0.05703252382974195	0.05921607619967027	0.05547734312564366	0.03670497966171322	0.03650111413656598	0.03485848039292429	0.014558428731195458	0.016654377323420462	0.01181582082022057	0.006592728310841958	0.008465747032492064	0.003924702533903345	0.00453524575686302	0.005926175852765278	0.004179040650613403	0.0031683761585037306	0.0020012931231001277	0.0011859830977351982	0.0024315771188022084	0.0017037609599553725	0.001473706020234338	0.0009879329546603646	0.0014180764331947655	0.04400976983341654	0.026970141867684937	0.01613597885358025	0.016825838888789284	0.01195548654920788	0.007669598517735258	0.005712611819631241	0.004771209865700913	0.006917574079083349	0.01820686441846741	0.01568477354057336	0.012674917854832692	0.028998666477612508	0.012613697225241203	0.01674330049916653	0.12112167661875628	0.16333120379008137	0.07628196587983788	0.04060950575167313	0.5730028476672866
CellTransformer region 527	-0.00018604516585287372	-0.0005888162219933226	0.013853037648360225	0.027556490352318296	0.035626770793549	0.03692693483433369	0.042575912998857414	0.04409445018832204	0.04151650704677739	0.022234101818537168	0.02703849129879515	0.025798157983490576	0.010491914631141378	0.011974577438816318	0.008155648849390795	0.004471968021859548	0.005838747839153673	0.0027045030224242474	0.0030595256458995825	0.004230057624717867	0.0027527835348699708	0.002183412121552515	0.0012575203869796792	0.0006803138844226732	0.001541538022400805	0.001074522623617659	0.0008562006946290699	0.0005210301019188593	0.0008568735413002081	0.03246722746955143	0.019923937258055746	0.01184689120698534	0.009607326336727371	0.006804649581097501	0.004425352271237084	0.0030311097648360644	0.0025304610454792167	0.0029088348115769228	0.010619538310603945	0.009089457252631545	0.007620615398497985	0.019204021669731015	0.007773101487876769	0.00924310104186331	0.31544121424607285	0.3460078216522262	0.05792734076713319	0.03231488026223912	0.5955864840083425
CellTransformer region 539	0.00012300893821585253	-0.0004789045255590635	0.020619180709258972	0.03973432413285493	0.04946841148625498	0.05125678858650588	0.05944589558964765	0.06180676713566999	0.05774069754940544	0.03153843309215835	0.03806646054283045	0.03590557455675519	0.014648752799146332	0.01689369313158579	0.0113188287968309	0.006355636713417993	0.008141711096737595	0.0028351310022068014	0.003499558277830964	0.004678259485440101	0.003797586876759567	0.002615991990466916	0.0013073519700465646	0.000869057356680566	0.002194358887972561	0.0015065460425544683	0.00123614736938076	0.0007841708401443655	0.001332364583478993	0.029556418941848368	0.019091365016513005	0.011633505363785051	0.014950076477453236	0.010348212001292222	0.006548078302815143	0.004941399991203974	0.004270852782589501	0.005848824120031689	0.016012281732095384	0.013825117569492961	0.013807748043250587	0.02646188094857199	0.010534614883417188	0.013707960831196393	0.062430680461570034	0.09862310665980213	0.07088167841641187	0.037242441684426385	0.32945067109453713
CellTransformer region 230	0.0031125765308562306	0.0014133666945623296	0.018116199272972477	0.03342463444398201	0.04188993130907257	0.043747985286019794	0.05409641097463767	0.053053848506716954	0.049100863421922235	0.030395678003700948	0.034303450385665145	0.031973299817211025	0.012456524145811543	0.014252598309540829	0.011979649294199491	0.00521151401343197	0.006917567416205455	0.0036147215524712653	0.004223914307763399	0.005700525409303912	0.003381155290528003	0.0025443671140692654	0.001385835213417555	0.0010523794877656267	0.0014501422988257024	0.0009421565821522002	0.0007539849656509062	0.00028542853204113224	0.0007253344004935468	0.0519315961781279	0.030801208896942798	0.018503820728205788	0.0546940726530491	0.036815062777067156	0.022522053745179193	0.01861717980125417	0.016426321353029655	0.03525591901031891	0.055536488368931575	0.048237031438119915	0.009421114260057454	0.046435384025832825	0.023144809834554504	0.05182969248146028	0.028670283894924476	0.05267899493191236	0.0784573960896581	0.042922486138325056	0.11133778287962368
CellTransformer region 82	0.0005496476002625714	-0.0003676702768718953	0.029788416735443166	0.0441362835819972	0.05386272083331202	0.05639895361338393	0.06535503716231714	0.06747191293199455	0.0634204431130977	0.04357187534657946	0.04185699677706198	0.039247647665340495	0.015888718722480214	0.01816776236836885	0.012636918142567375	0.006633650930756041	0.008992925165888219	0.0034091288402054234	0.00406274675610559	0.005571583542203732	0.004178444961826371	0.002802900523330802	0.0014473030717530393	0.0009534046545393166	0.0021911291072244732	0.001395804449847648	0.0011145349777753539	0.0006228667602294595	0.0011307948883974505	0.043195907858860155	0.02653219116097355	0.016036863908514325	0.028807568983652113	0.02149388006266524	0.01419284944686179	0.009328690125941222	0.00879001131465296	0.013336911602518878	0.02671596433787431	0.022552751358448746	0.015685457158337107	0.03469205006284697	0.014412194853488504	0.022681927735362394	0.03977660720920612	0.06505039050408204	0.08123024547540003	0.044317446651917405	0.13867694166282887
CellTransformer region 173	-0.00012867256922685473	-0.000753263336837101	0.01433088197747158	0.028863552441808302	0.03710129496342287	0.038151711433134214	0.04558613042711706	0.0463646096067887	0.04333244381857037	0.022884176937367797	0.02891668816226865	0.02704607870812005	0.010635876838768057	0.012130835251900835	0.008843430856764537	0.004379248330038444	0.005846854174278911	0.0032735743399189988	0.0036491557789051147	0.005075237637434659	0.002843634789716709	0.002355567530384489	0.001267401965325514	0.0010376710491392135	0.001337363685834028	0.0009710885339575796	0.0007790786104427632	0.0003512587323418553	0.0007168222506225474	0.04612989551739789	0.027364071979667236	0.01660287846154978	0.025290009680413145	0.018103138623076758	0.011493285385012387	0.008001272018565334	0.007319682933326954	0.012851488679549841	0.02393084142494869	0.020482917423977415	0.009504916375935847	0.02733094712392509	0.012338497163350757	0.021343422561801672	0.02751808429186344	0.04525599453930477	0.05630446994877049	0.030551868705528774	0.09938662508449786
CellTransformer region 78	0.0019505907685405082	0.000915598086252204	0.046096651437847976	0.07829784369125563	0.09550940741441842	0.09830935373460765	0.1145582818619811	0.11863277467994846	0.1112121653627046	0.06480889444009173	0.07377502551064496	0.06938172247563781	0.029481157581186534	0.03365202940748019	0.022353924932966937	0.01273168745040478	0.01700512588495316	0.004343746697510117	0.0055872637288267475	0.00763001349469321	0.008124003897329484	0.004465489932336549	0.0020674330175675703	0.002221394849663178	0.0047050382955343304	0.003042319330531514	0.002483884174383359	0.0017629165659465234	0.0028234918613043183	0.042565114674533125	0.029549004262966222	0.01868535438334813	0.04372881022156857	0.035021482733720924	0.024369505678575733	0.014255836730461859	0.014789008840557182	0.017367740662483006	0.034196141226927976	0.028597500027442466	0.02970663728870795	0.05364251488260153	0.020561271599804327	0.029794119964618268	0.04011048334167623	0.07414554508944275	0.1047776347662353	0.05485609729613655	0.16089163217065586
CellTransformer region 240	0.009921805370487183	0.05117078997850595	0.09493140414255802	0.07980578475822594	0.04756820840220703	0.050048301200440196	0.05744735309263991	0.05956785123825054	0.05551998576950643	0.044066966503331965	0.03782954002917205	0.034463369965677504	0.013774510368100358	0.016256806716242436	0.011462871583053012	0.005507273170465634	0.008343145122552654	0.00432895352078512	0.0058792250746491324	0.006751859626428999	0.004054101198689911	0.00304559907993222	0.0016894897442579961	0.0017431400299719206	0.0018879891066639952	0.0011572877909548215	0.001156143824647872	0.00044637948070315345	0.0008409879184365494	0.06565473901731829	0.03903704664506078	0.02478056056964834	0.036956325357753096	0.030170079127692432	0.02113416115405319	0.01129414874569479	0.013326080548998365	0.014900665014034555	0.02607424714381017	0.021254633252374942	0.030891077839760948	0.032048925498350006	0.013339638633462148	0.022195595004496464	0.029558062191582298	0.05193347866295146	0.06974791055131627	0.035785010498215045	0.11545535491056066
CellTransformer region 143	0.0005879412883969791	0.00013304257659434656	0.021197817123370995	0.039043899736609586	0.04706464667922363	0.04824659751013412	0.0569807552882387	0.058099857383241124	0.05436742319679702	0.02867894528023838	0.0366594564161094	0.034793264536099135	0.014550996373666752	0.016555749677771882	0.011822286788940593	0.006469857101506332	0.008704943695196239	0.003680123323909262	0.004550841848984252	0.005817433436610398	0.004339379805722222	0.0029854596931975157	0.0017105149638386625	0.0014557739829533928	0.0023701462143196346	0.0015803469700722832	0.0014054641086066132	0.0008850322324404408	0.0013535482809559742	0.0452510394243362	0.027343349218125947	0.017250388646967058	0.032616104400086644	0.026748105819292066	0.019562860595543047	0.011037684930156102	0.011303006291169985	0.014405355263192775	0.02417968917100708	0.0205365454491127	0.017596034030694804	0.030125897928657785	0.01312642817848937	0.020339746199365395	0.0416616474584475	0.06869626731510473	0.08709613737160023	0.04616759803847139	0.14130603364050529
CellTransformer region 144	0.00040054323743365374	-1.0731446152568562e-05	0.016940101811225124	0.028628637365254794	0.036003092002820106	0.037239835035311954	0.043487873799683774	0.04460241146241951	0.04176080862013967	0.025426410919041607	0.027985498409989536	0.026604465121164062	0.011101225365019864	0.012556263059095987	0.009048962659793105	0.004884500463485544	0.006620943036165408	0.0030631485009302416	0.0037024323495080435	0.0047741770703258945	0.003317172001669476	0.0023741960418369643	0.0014064770460326633	0.001120118126187851	0.0017813513156563086	0.0011734670242187124	0.0010497317039955914	0.000640123077081904	0.0009607777556039129	0.039354049845241	0.023489775617341148	0.014607239640063455	0.023501100358175334	0.019248556617339502	0.013902678881407664	0.007776240133224232	0.007908411768114111	0.009916626297592254	0.017726361715250348	0.014909069263754477	0.01280543826347194	0.023111046103461073	0.009967136439275633	0.015013029348340166	0.03257995575636406	0.05309758964337643	0.06516936254716026	0.034332141713030825	0.11043022649659875
CellTransformer region 41	0.001184101536245412	4.097423634791647e-05	0.03278680262512055	0.04046282590302942	0.04561313269776263	0.047404173525732396	0.056200378595709484	0.057032385724809696	0.0531198195196864	0.03712003155758909	0.03615880088546583	0.034107330581668614	0.014216679029826141	0.0162215462498615	0.012486734500636861	0.006459534553041501	0.008455159091053177	0.004627652582783591	0.005349495149356455	0.007000293443358992	0.004505394885472006	0.0034363867158236894	0.0021109888330232284	0.0019370075294849179	0.0023321841744792246	0.0016836552881367187	0.0015318382656900422	0.0009437305934965443	0.001360885163766017	0.06058947515926745	0.03613524671726971	0.02223167429042709	0.03693542466549143	0.02699102579363745	0.017953014356600006	0.01259133097830991	0.011597846341532925	0.020188025255776634	0.03447457153911993	0.029715030740650003	0.016785075587270142	0.043511154495697986	0.02326425466154873	0.03949231954438652	0.04125878034246253	0.06748278424869762	0.0855117232642201	0.04745618445506388	0.1410382068426377
CellTransformer region 23	0.0009371391312533925	3.72761935188354e-05	0.03301102404685601	0.043517820243577955	0.04822782447320077	0.050880229078802366	0.058641521432937035	0.06066985311785115	0.05685872817322133	0.041486801193668765	0.03776668842802687	0.035261979303988146	0.014274889664002404	0.016493943843647434	0.011137952269701913	0.0058999592179765125	0.008069355076775624	0.0019627752278130505	0.002666407929008282	0.003734625002522345	0.003665600462874715	0.0019576587752174425	0.0007258879030270839	0.0006486548729595134	0.001927024913116198	0.0011022709347309966	0.0008981668436727041	0.0004772718436995993	0.0009694326114950143	0.024090523215395086	0.015628330069009128	0.009836597329003128	0.02762947887327114	0.021112217163004182	0.014791059606094175	0.009522420647982305	0.009387086767516883	0.013967337817760515	0.024948880713018498	0.02131577309564806	0.017248406846062804	0.029577333470504768	0.011823457597854975	0.01952199944191399	0.04423832281779815	0.07295765205210838	0.1976495512493044	0.1401244708243528	0.144345971616434
CellTransformer region 324	0.00041595006118300083	-0.00023710447529030359	0.023467131248883392	0.0406749587157127	0.05016611849512658	0.05202563027093781	0.06122532328583723	0.06291656808493679	0.058997210939230625	0.03499753466192528	0.03915877406897061	0.03646178200400501	0.014804147679711221	0.01695293731752707	0.011695402211673245	0.006194380587591491	0.008275265175115063	0.0025578870187828967	0.0030129283775406288	0.004334831841053584	0.0037831156368555124	0.0023075747757895517	0.0010696054082413085	0.0007206438379093788	0.0020250250076523633	0.0012832145012023541	0.0009781376033661648	0.0005864932991528385	0.0010928655522066631	0.030013067622884696	0.019146930620484788	0.011492177062302275	0.028235414172070004	0.020312056156550545	0.013285025636740168	0.0095720140045122	0.009075352064533103	0.015299418993024116	0.028322212875780073	0.02430400232050866	0.012302295929546991	0.03380515437371656	0.014223322684248928	0.024020931572772037	0.04344726212135778	0.07205342824244287	0.44222278976213036	0.3924455786808998	0.1455553691991383
CellTransformer region 81	0.00036982239400061784	-0.00018350652309718588	0.019237962311706797	0.0374248173523948	0.04703951002593187	0.048517141177261	0.05801052519511796	0.05887019638041554	0.055028401792689426	0.030396019847788128	0.0372613931790417	0.03454377231100337	0.014020197243036	0.01595292561833843	0.011521086357626267	0.006066321217108646	0.008057091500156465	0.0029627797706932744	0.0034447513574495927	0.004751153010980636	0.003775545749239124	0.002431306345464907	0.0012808844319001735	0.0008739047913512464	0.001978483050400614	0.0012882682511968261	0.0010113222245330127	0.0006101872110393016	0.0010734647714578315	0.03564858366028409	0.02201128569621914	0.013229308641177245	0.03629574004269859	0.026837527481181893	0.018012716458373615	0.01252112608175242	0.011981128126144373	0.020504950412084513	0.03415530433927371	0.029397359673201916	0.012743020030295102	0.035708827880233954	0.01611045222157199	0.028980299585918	0.0438993347038419	0.07256213252987875	0.10712780140374938	0.057474722747838144	0.14692522645918363
CellTransformer region 80	0.0007208857487608096	3.757758309197333e-05	0.02244759161229833	0.03750417206723152	0.04626466026161178	0.048055804474288734	0.05753630311927272	0.05792368274712647	0.054137736705055034	0.0333930314391975	0.03700017553611502	0.034520849661978305	0.014128260315980593	0.01607936740925392	0.012079535929859666	0.006145177727477687	0.00821489240118256	0.0030700102994818635	0.0036640520742937605	0.005044720909960795	0.004007550939100929	0.002505383222659056	0.0013136683074643069	0.0010714569441835696	0.00203358029654284	0.001284812404240738	0.0010558883566204546	0.0006271676944027	0.0010903718706567471	0.039305354168230604	0.02396904282582784	0.014709205001469057	0.042773039009725386	0.03143789233466979	0.020965268835745784	0.014855537271739189	0.014076844490493644	0.025028807279408385	0.03983063369409219	0.0342766923698219	0.013396658735759003	0.038664694152818445	0.017831583202928603	0.033280497416143764	0.03911574623814042	0.06702567193440274	0.09392548294357368	0.05248629583406054	0.1354364139279901
CellTransformer region 83	0.000611789110984451	-3.7166056906599316e-05	0.021745677282238418	0.038270205655214704	0.04765034483276664	0.04955756168595831	0.059896448126334996	0.05987099620034403	0.05577845246560903	0.03386248120680782	0.0384155273513851	0.035742871948152066	0.014324052838769669	0.01642350088718045	0.012432851252823696	0.00611704474642039	0.008275253845975786	0.002828199928126506	0.0034417248824787647	0.004794842893189915	0.0039053118608585197	0.0023321273798581443	0.0011035481443863503	0.000869151759375765	0.0019037964100513988	0.001148082705677541	0.0009276885276320846	0.00047552943972492935	0.0009875080948592392	0.037003477225274896	0.022653390600770824	0.01398764416024203	0.0504122350913687	0.03709904072139749	0.02473652307981425	0.01754505155181857	0.01663886261068178	0.030161618282300535	0.04631111364032632	0.04001769697964624	0.014764918888709903	0.04136268967441656	0.019342594795240173	0.037768074151020646	0.03674755601396387	0.06539092272609834	0.09702050819414569	0.05441721493368775	0.13206435281395854
CellTransformer region 137	0.0012637691684021198	0.00036360390699288265	0.036542680116128365	0.058153134791930954	0.06824187930392711	0.07099308905774325	0.08333361922307583	0.08550274542932924	0.07987340455457416	0.04953252980906271	0.05377239433384983	0.05023546226245	0.020673853422681514	0.023802819572094226	0.01646165236919881	0.008981103828254235	0.011976281244658419	0.003147068753490234	0.004232307395423822	0.005636911904243879	0.005631423120657851	0.0030997076269582264	0.0013455699142157363	0.001282084999853183	0.0030820367103476186	0.0018936963899107357	0.0015885395525304538	0.0009910313980843637	0.0017289407439855507	0.034439202933981124	0.022407705432242762	0.014348269786899443	0.04569484428558327	0.03535956003303127	0.025094932060121564	0.016063267760105616	0.01592583009889853	0.023876691394520665	0.039477030943758276	0.033967125886169465	0.02356780321573703	0.04423502969164552	0.018819163723372324	0.031921164047810084	0.059635966364180865	0.0995789835161736	0.1365360195165795	0.07654730374286695	0.1969363255685992
CellTransformer region 138	0.0010394385722060967	4.828284323025758e-05	0.03737464183019372	0.06204637641279425	0.07587753340574652	0.07914411315198823	0.09243073733035116	0.09530614104120301	0.08907026261713609	0.05667341338875338	0.059528318059346046	0.05564230248998102	0.022884974341706416	0.026239316003262816	0.018219130362017697	0.009932233096352867	0.013083027737807187	0.00402911058078966	0.005090138259042326	0.0068880242467107364	0.006231706543906873	0.003705691346169048	0.0017380099449288288	0.0015287544337929545	0.003401893710251948	0.002155509977049721	0.001801339042509574	0.0011221539793733644	0.001900242970450843	0.046066573377145086	0.029317089532506783	0.018262742227978315	0.044487892059161954	0.033400009303031504	0.022943486231444026	0.015443363339505427	0.014909368927994002	0.023136036944851772	0.041279916737070634	0.03543427235790675	0.02234950332271724	0.04943284828071843	0.02089241427109629	0.03447435255514224	0.06665021425318579	0.10959205479423476	0.15397338679273534	0.08654223726821143	0.219485484703586
CellTransformer region 139	0.0009501887770113213	-6.3255207066316615e-06	0.03643219443168335	0.06749052943462981	0.08375725060377548	0.08651068693586812	0.10154981177224194	0.10477835122717886	0.09785052580824902	0.05643499452055858	0.06531996665322724	0.06117130976583187	0.02538177008632481	0.029025823772335403	0.020119411138790278	0.01120856689984611	0.014613040265737976	0.005164381348817367	0.006306202968910068	0.008353403235105226	0.0070795967826153975	0.004549943479490662	0.0023683425922139457	0.0020044146128911614	0.003967520720010394	0.002662562996437746	0.002252268390553409	0.0014755201338722919	0.0023267892719066046	0.05763830517732859	0.03627093245763751	0.022473696322195036	0.044542734660839994	0.0337677518005309	0.023318847697778367	0.015280809861647267	0.014813259657035619	0.021819105477311036	0.040692372685566656	0.03498235226546115	0.02436635324395256	0.05319642019631298	0.022613782915653337	0.035474622171928975	0.072082019686553	0.11736574723550815	0.15093177607808114	0.08268504857761962	0.23987009075162372
CellTransformer region 325	0.0007383299297613779	-3.245084043205137e-05	0.0321929691763981	0.06557635661259305	0.08293062270928124	0.08532265851187129	0.10032494623676767	0.10335175295973074	0.09681098209343207	0.05055734810297203	0.0641305878883809	0.06044120528270596	0.025019437675068177	0.028813217398862855	0.019667135311098885	0.011121256977257585	0.01432245631867566	0.004883779478376955	0.005969164452577865	0.007978905966750044	0.00691882954956027	0.004468429427862618	0.0022724441793570654	0.001953785319130068	0.003954147571923645	0.002716699080596796	0.0022690416954080188	0.0015194422163193363	0.0024017529157784536	0.05172572315133919	0.033141730482303206	0.020733191174721347	0.03831597536138288	0.028875330635678757	0.01989312543053284	0.013314053043135786	0.012479985984627136	0.017928801560751793	0.03576832324283629	0.03117536134944416	0.022741351792182663	0.04937441163582314	0.021049093384490097	0.031757639648189936	0.06665263773373577	0.10928288431670757	0.13643704120473413	0.07361196178795244	0.2260943190521274
CellTransformer region 24	0.00039992681897488925	-0.0004297890387879521	0.029742875327306257	0.06202108207196853	0.07864590390914751	0.08071220042491403	0.09469964506449685	0.09742476160508505	0.09150647050880181	0.04570358337417976	0.06045022906192258	0.056924506815984516	0.023453611581459477	0.026784795637812348	0.01809611437081478	0.010166757935148058	0.013209633656297234	0.004981730093231101	0.005892165101272344	0.008100084787196545	0.006369117043687415	0.004337620526434872	0.002228341717223276	0.0018900275501057032	0.0035370483938446436	0.0024571147051688385	0.0019848570880067287	0.001288089662692873	0.0020955089570521028	0.05776791452081469	0.03619631027995524	0.022372055256886902	0.03370525578090553	0.02545624869422318	0.017540747104302735	0.011309966002901128	0.010778342624339075	0.01498141831236572	0.031455997328349264	0.0271604000247706	0.02012308014107821	0.046028729217294624	0.019169215444756065	0.028137412238741173	0.06756473852224489	0.10744886395784489	0.13523755547260544	0.07350056859792606	0.2229943549629495
CellTransformer region 335	0.0017805953897003506	0.00025270196774798497	0.05140033932705511	0.0656589882067706	0.06603398755151751	0.06869626163308712	0.07985281639819435	0.08233384904268358	0.0769555669209232	0.052383206719524	0.05166351683445643	0.048486477282883175	0.020142206943558904	0.023190456204572902	0.016300281278836908	0.008879517307514719	0.011932230842128362	0.004909899956873143	0.006148458847913878	0.007859951057430864	0.00597008023717996	0.0040192056821464	0.0021927258914145507	0.0020880195715027076	0.003213932267803	0.0021504785711546036	0.001935123245485817	0.0011755194287218212	0.0018155370512054493	0.06166815101568441	0.037584883010087236	0.02362335569645912	0.040858033939551626	0.03264686579674374	0.02357737331182852	0.013870151840096321	0.013927807433390482	0.018638781099391193	0.032957298820154406	0.02804695039242074	0.02826322460361315	0.04261165413883663	0.018396155546710816	0.028478210841888004	0.06224966308288191	0.10055525847139946	0.12636973350953373	0.07069811365126205	0.20481747602139624
CellTransformer region 99	0.0068752595953867355	0.05282711255588914	0.022040198131302577	0.035842378194015194	0.04504399774957849	0.04661499959008519	0.056023263353954376	0.056074004033888854	0.05237967537852357	0.034191107264733116	0.03570943389443059	0.033848088338439	0.013973444946605459	0.015764077997268672	0.01274154411388868	0.00630717373492865	0.008319371260140446	0.005378717912541334	0.0060120309593855135	0.007882717715394718	0.004452943053286369	0.0037094611811986085	0.0024519297200247116	0.0019125607149096096	0.002217845489762678	0.0016237491712205153	0.0014669596311381173	0.0008640087981203303	0.0012197248163303917	0.07297440819137281	0.04277821371140184	0.026053242914191678	0.043259715379289285	0.03137965787523895	0.020508307776087132	0.014613052614872356	0.01335294034023519	0.02431166490088436	0.04093190285829267	0.03524025266515717	0.011872949267016543	0.04207666910172316	0.020713089140397222	0.03709428341330665	0.044934866530317134	0.07295484349125088	0.0906229805492959	0.050255143591867106	0.15408817997931432
CellTransformer region 100	0.03237671896974077	0.2613446591574204	0.023081339369979817	0.02356502675464807	0.027935229945990944	0.029528021126468212	0.035989130709609	0.035230378383605016	0.03267123725150281	0.032841364265116114	0.023059139422156247	0.021808732156326113	0.008940911053318342	0.00996411466963008	0.009368480069434358	0.003963631376557947	0.00566024534703602	0.004679037781906972	0.005480132734574509	0.006706336529465442	0.0032006901654746487	0.0028614830822258756	0.002053913573908773	0.0016483145837948231	0.0013852081039791356	0.0009425738246146289	0.0010401856382109761	0.00046819466511464496	0.0006060923818598093	0.07041834975036174	0.04030173291732028	0.024958054596657626	0.04703949498938375	0.03499358041451727	0.02345496377533416	0.01581489406452012	0.014973676094078799	0.027345900303386447	0.041724335038585594	0.03567715013853925	0.010422714831360952	0.036390687496122474	0.018730925684073578	0.0367521627474902	0.03547810629524721	0.05955447968300394	0.07862365796437228	0.04323582061575703	0.12305826117760477
CellTransformer region 86	0.0009328663402513476	8.346188871612307e-05	0.0200062046246592	0.0352463958479652	0.0443724228364062	0.04545123609401928	0.056141383812468824	0.05482643071273766	0.05099904210896962	0.030253195745293636	0.0358491012576281	0.034297821841025596	0.01447838151320967	0.01627530711828119	0.014063272195463824	0.0069048182321251525	0.009008457655189452	0.006196322033715737	0.006899895998130566	0.009009708473135921	0.005121747141197242	0.004218680459197304	0.002922378787634352	0.002479799385301191	0.0025363487124829324	0.0018849396351143474	0.001765116325863189	0.0011051567194751025	0.0014754859785681806	0.08400238510356375	0.04874555215066166	0.029992541700011054	0.06389633224042643	0.04757830412542638	0.03385674599867337	0.022492574804034444	0.018967108368539858	0.5272606100600017	0.5426859817528753	0.5369675270655735	0.013940886225504923	0.04861321186399384	0.025255500403885286	0.047462243911897094	0.03884479011987249	0.0669363996520925	0.09000845602272287	0.04884337269678828	0.14300977243446764
CellTransformer region 90	0.00186129167127108	0.00018125344087924702	0.012377439893058116	0.028001134566586566	0.03686885347794805	0.037732063328626456	0.046696245518737155	0.04547116709965161	0.04237134706113263	0.020855878932244064	0.02966771159382263	0.028352022515337496	0.011714958684629868	0.013261899382538526	0.01115093595915385	0.005454577544180514	0.007003857501189769	0.0044881221937557525	0.005504162111453998	0.00677092713891323	0.003921589934096831	0.0031687718504268803	0.0019959913104740253	0.0019451788093397312	0.0019173784531292452	0.0014162178836238865	0.0013073263028099212	0.0007858035235143987	0.0011299690382022972	0.06157020869314415	0.03617454782740121	0.022745412802398897	0.11404560360709912	0.09132644640715117	0.08780765609464936	0.046199896605876103	0.018495979361198886	0.09307325073667608	0.09192213988767613	0.0956706805519492	0.009990340241611743	0.03800330279965546	0.019655509274348174	0.037393340551743474	0.02806872695440296	0.0492907535035308	0.06762055996298474	0.036975910878963965	0.10590246706138647
CellTransformer region 281	0.0010101246380088123	7.081320921239956e-05	0.031523141418380786	0.037241806045227754	0.042880465876283115	0.0459729186171225	0.051482083517728004	0.054333169168764225	0.05054463926860121	0.05039676359406585	0.033244164670214134	0.031985895966682304	0.01383130957526865	0.01574416830020498	0.011869604948516837	0.006423898689027162	0.008463355426538702	0.004600885387213026	0.005316620268904231	0.006480164492491729	0.004389841661433414	0.0034071466857088653	0.002488054474665589	0.0013278157948029233	0.002595731653180738	0.0017514543005812103	0.0016823986623135821	0.0011398764281363096	0.0014267546001551106	0.05278598658558104	0.03141063432932201	0.01865651681597393	0.018801977513691715	0.014244801001972784	0.009700517859025414	0.006259368810175406	0.005649618784402133	0.007512671164231002	0.0183178172574088	0.015399796346517912	0.014111247551914462	0.030005541293131766	0.013204247510258057	0.017074992221543444	0.045754036989457514	0.06909442629744562	0.07451667781382691	0.041357732367182924	0.14640375412210016
CellTransformer region 623	0.00021225995295670513	-0.00035983657855933097	0.019482189552369474	0.035673370229600376	0.044576512717373014	0.04540487066307414	0.05380062038272272	0.05563817629085025	0.05218175575923886	0.029035337129778144	0.03455172094494505	0.03208216422743011	0.013211680288681263	0.01482006697594657	0.010614276679192233	0.005665272893214845	0.007712917015035469	0.004407705802138873	0.004932785174497661	0.0065371931522444	0.003923047577113759	0.0031175847608800747	0.0018549339004634718	0.0016576444052093411	0.0019786097610109835	0.0014483130949907654	0.001240074720020027	0.000734624751625372	0.001058694723669111	0.060662531991860835	0.035686198788999215	0.021754013919664802	0.02613304941037481	0.020906983387469415	0.014710388971419967	0.008242382446470088	0.008441634234026595	0.011326801889297673	0.021819666064393874	0.018273639238602923	0.013115404508512885	0.03096790991703369	0.013354920420186055	0.020993492938536286	0.049453213139133805	0.07784157337275142	0.09463333372447781	0.05252688148204386	0.16084080429026928
CellTransformer region 26	5.4798850749789314e-05	-0.000387592307884443	0.013978645914767928	0.032952533430474	0.04239973421684449	0.04254995722779547	0.05118216247162122	0.05264154403345368	0.04886082858006748	0.022688723813894803	0.03296794011655457	0.03121656747356691	0.01308368375414921	0.014717190711370568	0.011346124012241944	0.006096491217196302	0.008036891773480288	0.00593877548869843	0.00681711363782057	0.00841922948011578	0.004431041666038357	0.004078021233871344	0.002723246445728206	0.0023525953794964597	0.0023273048000454935	0.0018833456812107762	0.0017834057382099876	0.0011044842544266527	0.0014436611505900447	0.07852196712954335	0.045592036385937486	0.028156986214039437	0.027507473471914068	0.02253950259405399	0.016135376280463933	0.008611673093717765	0.008703257138264649	0.010468394528042177	0.020248949480295684	0.016912623994461327	0.016061144837817985	0.030435385353905293	0.014098800794244845	0.02040394899940664	0.04224406811034407	0.06593851677953393	0.07444272604797945	0.03962698275409081	0.14455183948165135
CellTransformer region 146	0.0005832326719598278	-0.0002918991051720199	0.026514116415793598	0.0442100550941103	0.055439397871242885	0.057102460789719804	0.0667089726497426	0.06867893544406228	0.06437799818898934	0.03954571143273489	0.04272504583537469	0.040761245681651924	0.017233091411750476	0.019430608537888635	0.014413281101607287	0.007908801975017173	0.010306735672159938	0.006187457106497732	0.006961077968717114	0.00899104702966894	0.005440439940003059	0.004500948011361784	0.0030189323480332366	0.0022228459521256836	0.0030003079025307136	0.002217716092293006	0.001985595390840265	0.0013099959771640224	0.0017336419912030645	0.07782955286303063	0.046029393615558724	0.02791958782681735	0.0283449009172136	0.021837597172149507	0.014867332855697624	0.009232599595226872	0.008537607989981487	0.01180123955478687	0.025577602443003323	0.021703480054977704	0.01572941450822528	0.03848272716894358	0.017534414264403043	0.025085298568364677	0.05427129876061689	0.0834856804907481	0.0927893179424697	0.051090249078270436	0.18029971043854276
CellTransformer region 288	0.0052750988178212445	0.0008764532479959706	0.15163936206184064	0.10997247401047885	0.06805461656374362	0.07196751010908911	0.08274343493723163	0.08571620616426794	0.07924342736971797	0.07956218248587572	0.05475886961422625	0.05074030199945389	0.021248265972249766	0.0249635638022981	0.01922640865473484	0.009764371714059602	0.013643864756973649	0.008758478044056559	0.010618938504892057	0.01274563009394239	0.007413023386502749	0.006069818810145941	0.004142903334940625	0.004521067371706052	0.0037803621725854154	0.002764275400421031	0.002881239099011317	0.0016158052641123773	0.002119582476138474	0.11863997620801023	0.06934028441566789	0.04277572588623816	0.05457009046812547	0.042192493686225546	0.02902297171721408	0.017772857001864047	0.01696201151260237	0.025378305777354643	0.044943236835470864	0.038057065791695904	0.2720209249288278	0.28601826018628457	0.3103875477794191	0.21757910492928148	0.0628141556772834	0.10106746953937412	0.12263111657167883	0.06556644492656921	0.2171139527529622
CellTransformer region 376	0.0014562913905023362	0.00042706328182455066	0.03225282127047484	0.04915267322532975	0.06036412552235706	0.062379636487710784	0.0742707498371461	0.07487022285238606	0.06967563831240378	0.046840311295730595	0.04805506771110894	0.04580764168074364	0.019588721834061407	0.022015763341153252	0.017512891648527606	0.009208238372744901	0.01221598190107555	0.0069630652559646575	0.00822336347655091	0.010314763932581347	0.0066496136376879	0.0050310305566401954	0.0033697890809214434	0.002816645648996376	0.003517320072341978	0.002450889657317169	0.0023254950622771165	0.001502483971405896	0.002005823263785241	0.09039822036381247	0.052893686755440115	0.03289699967405314	0.05914270374601381	0.04628792618256789	0.03214462516590705	0.020065778895982024	0.019509000952519992	0.03032525431117525	0.048680601661551914	0.042285004163262876	0.02330382810682291	0.05158188022123551	0.024916186703031837	0.042735197271001606	0.049126308272616784	0.08354715551090053	0.10704095203048478	0.057333590568217296	0.17782874503417057
CellTransformer region 79	0.00043442748717065904	-0.0003014433316042492	0.025532039172512126	0.04812881394514222	0.060636961513190896	0.062495283203341016	0.07325412974728862	0.07537214779903065	0.0706914382656359	0.03952070077132323	0.04697062801834901	0.04422569781192938	0.018343148107794204	0.0208245857894759	0.01467058722190882	0.008062836024746734	0.010553846411131725	0.0046827562649455244	0.005464187756807396	0.007309751575549279	0.005241276440291186	0.0037696693994190076	0.0021400527213547736	0.0017215848674394575	0.002857353754688842	0.0019946140629360795	0.001674779608827536	0.0010766197519274164	0.0016460573690880054	0.057221930538127665	0.03484591401506573	0.021321693680113957	0.030892719152344185	0.023473561784646005	0.016191309703329722	0.01039002951190564	0.00997048982888663	0.014310858180279938	0.028344971492282073	0.024175254468894465	0.01621733964302014	0.03897245227113663	0.01673528914618791	0.02527815879988547	0.057947468117187574	0.09137868293619461	0.10952987452337697	0.06162271631655855	0.1891692965839143
CellTransformer region 114	0.0018300593074652826	0.007819697555947063	0.028535529612628445	0.055117205400763536	0.06974462282682162	0.07126759133385017	0.0856191025422952	0.08653335878442496	0.08081644230764835	0.044405776641702636	0.054877813082952996	0.051878647225768806	0.021779628155735458	0.024544496175314092	0.01903862726165508	0.010099486547486452	0.013045047888212057	0.00806581653322296	0.009159883067929565	0.01184284719708742	0.007117884890755027	0.0057616431730850865	0.003734787492739424	0.00332376083161667	0.003703080350203708	0.00279125639648855	0.002529695048066043	0.0016164077211402036	0.002211298179474033	0.1055600042462075	0.062030276637302297	0.03823654543603359	0.05698417959712445	0.04290897825851956	0.029185877972594546	0.019309439193799745	0.01820775410747415	0.029952450979601208	0.0508772424936302	0.04378711701902268	0.02066483808600053	0.057678140459225896	0.027930725353341502	0.047690174826814105	0.06872638863635099	0.11061473494878055	0.13630199110072877	0.07571790145714671	0.23282221228815708
CellTransformer region 147	0.001028473386171703	-6.520381708750927e-05	0.031497297552291345	0.06265471373247422	0.07946590599767349	0.0810373528148784	0.0970149896197077	0.09855027219816165	0.09227187171289303	0.0474595341446859	0.06230182842433965	0.05865108908964799	0.02463239092109708	0.027892278186281642	0.020889010332731137	0.011523910277412773	0.014743154465419177	0.007990289380334243	0.00913184584997448	0.011801470766671625	0.007764978297551447	0.006003011427604666	0.003814925276706647	0.003253523835736641	0.004224895763226071	0.003168308485690132	0.0027806345591675132	0.0018702780909081412	0.0025880227254744125	0.09786302989808161	0.0584076578865364	0.03584390900662783	0.055677219121495765	0.04216341006230243	0.028985205518157288	0.019237010665498766	0.018134225156966038	0.028925734493116036	0.05063383922929669	0.04372685256722873	0.022886722290352633	0.060448826800736676	0.0287543832190912	0.047518529212782504	0.0804438904832328	0.12790824885760205	0.15939416151530916	0.08900815484257313	0.2660387156512039
CellTransformer region 347	0.0012818544039602997	0.00016903465924636896	0.030226296950063035	0.027718691639987757	0.026603884239169658	0.027746146214113893	0.032907165032640545	0.03291428424206596	0.03063822862551594	0.02551349946211146	0.021301765162751347	0.020420655214298217	0.008655781138612264	0.009817742508932203	0.008192517092050879	0.004034967299115001	0.005552055529687642	0.003736803270008063	0.004346183773377993	0.0054200371261351925	0.0030329484490556054	0.0025548450934005868	0.0018367915419474786	0.0013776313966906001	0.0015491692282437965	0.0011007811099394773	0.0010811570581558529	0.0006559742175435007	0.000855050830719911	0.050518535785793975	0.029352526854522352	0.0180714815919636	0.03233269311370149	0.02552354111356238	0.018463638939209843	0.011568146920843533	0.009489446258771598	0.015080927329402133	0.024325833917093812	0.020817562245105607	0.01485940591962578	0.0251039225961278	0.012537043110720942	0.02150050123272988	0.029120727988100985	0.04744123120699831	0.05385335050000328	0.02946930733648772	0.09916749039433599
CellTransformer region 354	0.002282709830715942	0.00045429679172450646	0.08146950724796934	0.06266005228275909	0.040651468700797284	0.04272442093627663	0.04956189412697443	0.05052766738788695	0.04703162989878559	0.03688925958312042	0.032545814458760036	0.030353693474250355	0.012613895249608839	0.014765703360556394	0.010937135700723423	0.005590397294748227	0.007911321807815308	0.0037837817093298184	0.004783838497709736	0.005793731609954884	0.003987272364570994	0.002822797358279233	0.0018412457193905823	0.001338148336318071	0.002073468562855212	0.0013273998628673463	0.0013184007717528285	0.0007258258095066579	0.0010861568645722283	0.049474559111112135	0.029243554601181884	0.018245530435403643	0.03561781967817086	0.02816641903191551	0.019848692710993834	0.011882938538055549	0.01177291596584997	0.017228373501334757	0.02800374881962063	0.023755188428422926	0.02493399569629297	0.030636205691061326	0.014050270252933102	0.023481334066408663	0.03454995545458756	0.058003380820339207	0.07344107377071336	0.03876026518857223	0.12158847122241573
CellTransformer region 210	0.05062260742613689	0.40751101494231545	0.015554632012772348	0.027065795385747188	0.0345910058688917	0.03510463887889477	0.04261855093537224	0.04313695720708672	0.04007915449538058	0.021401780564343595	0.027433546901021035	0.025598821424927486	0.010302340848106937	0.011627227091692813	0.008754800715855082	0.004320288277006297	0.006290798522503768	0.003320281536036797	0.004847384808175858	0.005065007425228746	0.0030947636359720085	0.0022891315059972183	0.0012892548564316475	0.0012586173315929769	0.0014697938946984194	0.0009398254896190541	0.0010355069015302453	0.00043359157017608055	0.0006886849269083909	0.048580314022894026	0.02816169060363729	0.018541795276109392	0.03630600951852944	0.03022349598107307	0.02202728384820491	0.011912190763411054	0.012540885401907472	0.016745567186097175	0.025340385812434127	0.0212773305069007	0.01568110925180144	0.026390741766892465	0.01186598781878267	0.022204189087678367	0.03347194378464193	0.05688583811435808	0.07774023000188844	0.04231481982482645	0.11767095172533518
CellTransformer region 44	0.001953284830071613	0.00014912848254339259	0.06725739538006381	0.06813920931739266	0.048396858684598885	0.05056889847051289	0.05838236295324339	0.06021846656046003	0.0561971053748017	0.04044962592899248	0.03800402195801602	0.03536272727466779	0.014371678809895401	0.016908721902781282	0.011608946679933299	0.0060328343243834575	0.0086498125998396	0.003311869305804728	0.004339151442639729	0.005395917873475667	0.004052308448946181	0.00268052215451423	0.0014656851334162507	0.0010721455755257894	0.002115558259820124	0.0013057888423846354	0.001220814538368745	0.0006190081648602291	0.0010837069722222333	0.04318997094138868	0.02611354675004013	0.016386231906780905	0.03131928123791555	0.02539030453517392	0.018232553336678864	0.010198414868209781	0.010446627216090418	0.013315888491524092	0.02359854071423917	0.019868970386912946	0.029537220598834055	0.029722936268541812	0.012270176664497801	0.01904417143426619	0.06789762989772959	0.10886484883683077	0.0912238318342282	0.046795553116646876	0.1442164156330883
CellTransformer region 313	0.0016990920160088042	0.0004555755001103601	0.04373844298594442	0.060757950725692594	0.05759184594662412	0.0593895324874325	0.07044218942732466	0.07096997141979024	0.06623773573251371	0.03970547664139204	0.04564081735355729	0.04325252371181065	0.018582096862381353	0.02164562091282948	0.016678976877022793	0.009099519605733448	0.012255101284991457	0.006171510147500215	0.007480679813677162	0.008980306335534805	0.006962749603442184	0.005239130903010886	0.003753725159656605	0.0033322195907306653	0.004488849050781367	0.003458038046753888	0.003281526363558531	0.0026126696906146464	0.003191074781629958	0.05901059259744366	0.036145256706825495	0.02328996759313593	0.050301140737121185	0.039564132180116014	0.028146942705234327	0.017427059403489042	0.017179687204155115	0.02592508912960326	0.04059673503478042	0.034904567627387834	0.025479802620115757	0.04304217530905083	0.020005599944251787	0.03404689148733365	0.049631230701552974	0.08373773829241166	0.11424559297386845	0.05899194784736755	0.1711439115802605
CellTransformer region 280	0.0003074220737433618	-0.00015900166138947062	0.025369464027044635	0.034859760919418836	0.01817074361503529	0.01895681186268304	0.0216244327012373	0.02237294143439622	0.021002155456817807	0.011924863184069514	0.013809956555460903	0.012887871437621034	0.005230602084460764	0.006376703602434699	0.0040288823494434595	0.002138176343129991	0.002892282852335276	0.0010821474465308178	0.0012933862751962444	0.0017896829635449887	0.0013900511267308246	0.0009332725216175979	0.00046569496612134585	0.0003686081178291996	0.000764780778704888	0.00047870578382863314	0.000403754471603873	0.00021344151339616838	0.0004017288187146365	0.01351754153390612	0.008462421968247242	0.0052253074688854905	0.007176465984653216	0.005210140553517221	0.003710467918785062	0.0023931444143621785	0.0022965832518167455	0.003337936770325244	0.0071013330129996435	0.006214512740499509	0.006202935567478634	0.010245013998338012	0.004095332836323463	0.005882275079034231	0.020227825864693665	0.031168229628006586	0.03543764430908436	0.02071664326027103	0.06232157696710394
CellTransformer region 21	0.0009413387410427776	-0.00042131812215907523	0.0362580992691018	0.05394286313863154	0.06428705074063827	0.06682585227573762	0.07658368838067472	0.08010762302093495	0.07454249347202266	0.051071178467996865	0.049278858400473885	0.04706180272521842	0.020035930311931023	0.0226767417582176	0.016247948133186894	0.009149294191162984	0.011627113341167752	0.006688419034907271	0.007781432135214267	0.009969583159881244	0.006277755222136679	0.00508741913438767	0.003219902278751078	0.002768257064616685	0.0035390404809093464	0.0025997677364586664	0.0024154462066417475	0.001579330538410776	0.0021367913969493444	0.08328648763323783	0.04973075473192197	0.030624261782811472	0.02102966582492509	0.01551986674634958	0.01003382121181611	0.006370725023377083	0.0055717111204162985	0.006314871617950216	0.01989274019709201	0.016698067217257237	0.022175448204661826	0.03854027360492425	0.01661705794162752	0.020825397532544226	0.0494439854153453	0.07600580787506737	0.08032442676175847	0.04347254605888966	0.17278106639679863
CellTransformer region 25	0.0002613538413353679	-0.0004763670660393098	0.026425081610531777	0.04646929585713757	0.058134957145193684	0.060394035555817314	0.06976469258844809	0.07246926180671442	0.06773660321512318	0.04298059928805531	0.04471570631012146	0.04222685312134072	0.017507788125906736	0.019823146816525687	0.013720972289612977	0.00759241139619401	0.010026672441391727	0.004517168765452827	0.005186547700473947	0.006898565867263679	0.004858126434217728	0.003555148707978761	0.002134949578232844	0.001370776213290083	0.0027089563273033418	0.001825231268593428	0.0015476595444381279	0.0009724314989436932	0.00147723809779003	0.054660391528931276	0.03312412601535393	0.01998035562044022	0.02466310265969081	0.01890698968058015	0.012850565401423857	0.007897995260451315	0.007550760453983581	0.009905721641202589	0.02261504495936184	0.019225922291266677	0.01528358563318084	0.03491288644539348	0.014588885431018309	0.020577137150356393	0.05214745498323725	0.08129189759016384	0.09337028173127433	0.05181150943870185	0.17249913886211046
CellTransformer region 105	0.00042938804569183487	-0.0003619321780930971	0.02704680758265048	0.0384883228377785	0.0470417765043351	0.04943365289291582	0.056519790669114334	0.058951947303270205	0.055211761296691954	0.041633617724863126	0.03625620309824959	0.03434810849290127	0.014220950993756927	0.0161203997264107	0.011482621954189297	0.006184336050576956	0.008303862610323847	0.004151331892919481	0.0047307244298149835	0.006200211619706169	0.004064776407062784	0.0030927504512914487	0.001970576898603925	0.001160263379170476	0.002225697093175205	0.0014824300896229955	0.0012966613349265214	0.0007901214590933537	0.001135570528016047	0.05230150690906147	0.031184746374093828	0.018647472630755696	0.020890963731488237	0.01614719383280039	0.01104787515633927	0.0067313628075764175	0.006328838843388721	0.008273748559430884	0.01951116232441565	0.01641748313912001	0.013324739534420465	0.029818725989733293	0.01265660640227376	0.01770306201460323	0.050166889559183726	0.07698921326829894	0.086440380273632	0.048226251931211175	0.16268326623002127
CellTransformer region 168	0.0008686268436898544	-0.0001785304314400381	0.03305696646882833	0.04250031892536895	0.05054858689159885	0.05326186524513839	0.060348198160595376	0.06319974403227106	0.05940530675288743	0.046843993577234365	0.0387932486815991	0.03679096485996906	0.015450950896880804	0.01746583650290848	0.012209179301893379	0.006698752462028521	0.00893367740838235	0.00428763742531691	0.004945598250740379	0.006597527295819443	0.004525581942141078	0.0033222549371506433	0.0019836985579578543	0.0015577153103605473	0.00246572071377894	0.0016725091758364441	0.0014630703469269016	0.0009155114339135002	0.001302653437841877	0.05528394608733467	0.03341391558045574	0.020232598722643557	0.018403161788673645	0.014277440837139803	0.00971992327372272	0.005799915420892417	0.005465040484364727	0.00639720836193224	0.01742687807650031	0.014457304629025313	0.014929129056485243	0.030460168380356395	0.012453250375240567	0.016464850083474317	0.049097923104839604	0.07555885598849099	0.08504423667230598	0.0469897114532229	0.16033960906609573
CellTransformer region 9	0.00039521234302472536	-0.00039480976382331653	0.024404308534187527	0.04119559102052339	0.05133273510099254	0.053577561811882564	0.06341039602064988	0.06416628217641693	0.06011502658692067	0.03662565456562713	0.040301992868615306	0.03807198530830144	0.015316418181266351	0.01762829354668785	0.012817061921367742	0.0064490196475698175	0.008537563509524851	0.0030865855389407776	0.0036005115724183578	0.005209786234591165	0.004011092737834757	0.0026360176324852977	0.0012977822932919165	0.0008656394619805498	0.0020625018683831033	0.0013140674421289885	0.0010303791461457076	0.0005650234279695342	0.0011182989584952773	0.038805862586415316	0.024175060252060804	0.014652171448787221	0.036379816106182954	0.0251283709688745	0.015845390911585693	0.012456950701707416	0.011077622248668543	0.021141847165372516	0.03707964831764503	0.03223952182264757	0.012443159751704616	0.03854792819988376	0.017374451150005143	0.03080852940235821	0.04271896747878134	0.07285358132014529	0.08761458180826916	0.04804383690477598	0.1507687953436674
CellTransformer region 395	0.00043689009659728844	-0.0003045407267229209	0.021709996502640425	0.03684843406833178	0.045435086144946554	0.04703092020908688	0.054815798830214604	0.056136404038069895	0.052711316302236765	0.03197304066731549	0.03499715559194809	0.03366172463536601	0.014236243849453774	0.01612676589319646	0.012038735005707067	0.006564132431766831	0.008419218992954022	0.004871012446665694	0.005469528386972424	0.007149512919010805	0.004414216496211846	0.003647569176652901	0.0024588215134409602	0.0016513568654950657	0.0024873876228288126	0.0018208596433505078	0.0016076342002233842	0.0010802222863315683	0.0014693923396140876	0.059085011689374946	0.035265221781123755	0.02125011104310978	0.02267512159247285	0.01641016420843019	0.010807636177574288	0.007620333156493486	0.0066529629370684126	0.010379462064041554	0.022438637261727602	0.019324303743207233	0.011605117213591842	0.031809454254591855	0.014705366477965895	0.02100176019317359	0.06952689803431032	0.09994010755618107	0.07456616182868928	0.04153007639097322	0.16590822987922155
CellTransformer region 400	0.0005939778446569066	-0.0002378355331290542	0.024165355621676668	0.03872911430873199	0.04794963239462173	0.04953535675546687	0.058369068794464456	0.059099874514805056	0.055478300260129725	0.03207596294698693	0.037303651371268697	0.03584974296497255	0.015154149212033357	0.017155752840258623	0.013145131917807792	0.007091237927905385	0.009048089443934105	0.005279710348440669	0.00594258877388306	0.00776702995053234	0.004793122204355686	0.003934549964681392	0.0026734330998368157	0.001819578263757061	0.002665266995873133	0.00195776484698468	0.0017280454288845551	0.0011661543584446659	0.0015921377098812013	0.06412753237608908	0.038205027591900025	0.02307823252075353	0.030458829969278154	0.02195226672013894	0.014392345866423066	0.010423319375061574	0.009175517895895009	0.015515360876944858	0.0296133749024372	0.025588983219455103	0.01273500792155272	0.03663469999906405	0.017552865678822673	0.027125058643402648	0.04863328344986588	0.07689304854751611	0.07903335372144432	0.043924922796686944	0.1632751165267848
CellTransformer region 4	0.0005507909018118427	-0.00033719133382172393	0.029314802878210658	0.049336656484561314	0.06131698727665897	0.06383923567970072	0.07413287925936471	0.07640725684373312	0.07160365873476063	0.04448848950222315	0.04729667478803559	0.04507011950783134	0.018715179499577305	0.02142216253081636	0.015272547954516096	0.008324550958203588	0.010695057153423332	0.004849096747875633	0.0055984960884627915	0.007545381306710666	0.005351769226862815	0.00395593790510535	0.00232202583802793	0.0016904263456248032	0.0029934335832737355	0.0020977355429897043	0.0017932127878523625	0.001165705214992979	0.0017554112953614962	0.057368956390224886	0.03518947187979698	0.021373094939666545	0.026836154041302168	0.018665231597691366	0.011995884753793646	0.009131059275704605	0.007837048450958697	0.012973657492410922	0.028404381735148636	0.02463348965158461	0.01492192995359747	0.039658967374667585	0.0174196839934715	0.025478128797678384	0.05768367737710776	0.09156616545648583	0.09862776025163551	0.05515289663834023	0.19740485078053824
CellTransformer region 390	0.0002247733749548573	-0.0005342096604208204	0.026731492878651595	0.04933865588991762	0.062422406190762156	0.06481909605951373	0.07531151430677711	0.07758290092774313	0.07285223212670357	0.041603579973841155	0.047987247629601625	0.04550646622632934	0.01861841656462218	0.021303706053626994	0.01464956594598445	0.007966339160981972	0.010410394701347372	0.004089094994776686	0.0047955452120098845	0.006660969542618164	0.004966647116462209	0.0034920707244372683	0.0018453488948956245	0.0012738331011617643	0.0027360157527618256	0.0018403937607162628	0.0014893993521304253	0.0009157641802926174	0.0015479937754124171	0.048661653383039453	0.030302239309389408	0.018423856352161032	0.026134651244061478	0.018799416136986342	0.01236180650597919	0.00867687001439556	0.007827352340891117	0.011799384286458853	0.02614930299717827	0.022559226487792395	0.015180487681505386	0.0371267478425762	0.015471843664405679	0.022341124983526122	0.09938191981921378	0.14262270937368135	0.09789676436877473	0.05412096416054728	0.19817551147196633
CellTransformer region 540	0.0005837800529306512	-0.00024551840484569545	0.028772515631635565	0.04630605870896559	0.05739571556976456	0.06011511442684933	0.06915214240869341	0.07157390985407967	0.06714378554849872	0.044343058432611486	0.044314757415963434	0.04209302076852571	0.0175241739950922	0.019977137822127608	0.014048705456365898	0.007791967285984088	0.0100509801925683	0.0042506459197102905	0.004963069004145461	0.006680945666689122	0.0049607120025309745	0.003519239679325431	0.00206511926062771	0.001422801078231084	0.0028015016739981226	0.0018954371529775105	0.0016076737839233518	0.0010556343147266386	0.0015825250741564071	0.049320657179881544	0.030383726307139477	0.018353862069817987	0.02369235060027974	0.01700245500574071	0.011150098506176327	0.008092979160207417	0.007125527613263272	0.010887843531911828	0.024676219837782534	0.021251636357164566	0.014252068560965397	0.0356215756022073	0.01530343096414412	0.021816788979662324	0.055263212855018666	0.08896711762139976	0.09485870652477313	0.05296624411964834	0.1858518193833134
CellTransformer region 528	0.00022402141341908342	-0.0004610640958103644	0.024854842798781304	0.04727389636583483	0.05997764726076977	0.062090690924160384	0.07190226536767057	0.07428132974639079	0.0698866717907781	0.03802261805800811	0.045888098032612616	0.04361683071178686	0.01809029963490128	0.020628057569367725	0.0141627392256492	0.007954421917275743	0.010184799308626471	0.004259640162610777	0.004932902374300487	0.006771131912067361	0.004967697942204123	0.003621992047908802	0.0020502469743303568	0.0014189751484189903	0.002837093215162241	0.0019793583300932497	0.0016134764187630591	0.001076397788074089	0.0016660770878022873	0.04858511979630255	0.03027407319905869	0.01826106799361689	0.019304443555962343	0.01335534866271048	0.008412856188705646	0.006377401161424318	0.005381699903288998	0.007733339702748426	0.021058663141711623	0.018117166901564806	0.013305035091129156	0.03452296638817547	0.014394848697487127	0.019079593263631112	0.053820745357392605	0.08843843191894057	0.08794141795948662	0.048633494300985035	0.20669986233554502
CellTransformer region 447	0.0003015368722925051	-0.0002816844685161929	0.02096473679507563	0.04059802619019465	0.05166886715378103	0.05335462120295019	0.061910817690586054	0.06384410288306781	0.060020606549391724	0.03225443747013228	0.03953262188537773	0.03779349571399372	0.015853631916053015	0.01806662483730742	0.012678760495351741	0.007179261003890996	0.00910292823536588	0.004302186928041589	0.0049787911973856085	0.006635642525362076	0.0046201515919147155	0.0035291908575437536	0.0021259444686947547	0.0015698142427958684	0.0026569213158049183	0.0019190176628772078	0.0016327343522358026	0.0011111550225291465	0.0016146545078535965	0.04942240880127074	0.030352782937442323	0.018484667011873603	0.017794474561418	0.012754979811240972	0.008384174323309145	0.005984175521288785	0.005125360156856086	0.006959604151369961	0.01837161127757157	0.015822426138810537	0.012326795590653286	0.03044283902073781	0.013156604953815187	0.017100170913788727	0.04900321061486363	0.07759172975198038	0.07540055595775666	0.041970113172360116	0.16911206072674823
CellTransformer region 465	0.0004415537131599347	-0.00018568011862479653	0.02186560876784824	0.03431588557390481	0.0425057868087519	0.044445576713929284	0.051117784916329005	0.0529167103376517	0.049648639470605764	0.03335432204505441	0.032535143005535144	0.03123860109795014	0.013087676216404488	0.014953964011329675	0.010685956488581519	0.005846722207974793	0.007528540620104517	0.003728503704425275	0.004242797623780787	0.005695891747155968	0.003854214556967266	0.002947830047837316	0.0018126988826893601	0.0013292133389579263	0.0021700078277726953	0.0015246462950503376	0.001337286573663105	0.0008730971731084904	0.0012491542873669713	0.045157156368626765	0.027406799245456165	0.016650238083883502	0.016398829924458867	0.011554216082384513	0.007545789049029044	0.005530629774571041	0.004656980853297261	0.007133825162604593	0.017438186000040337	0.015102118287962192	0.010406122706816732	0.026792159327973266	0.011760603842369299	0.0161081080140393	0.0443060805901962	0.06902337355761129	0.06960323364961425	0.039029117327676645	0.15742851840798663
CellTransformer region 471	0.0006939948743014963	-0.00027944677060310626	0.029850539345896918	0.05408455415895481	0.06829956661291377	0.07054491295094951	0.08161954166775627	0.08417689569573088	0.07919693392536113	0.04442476905267952	0.05203254093724054	0.05001728602947641	0.02125493824492455	0.024184810926751555	0.017081722726991135	0.009745419534110651	0.012242243122119141	0.006151818199004288	0.007051732101484132	0.009389787726953447	0.006422565793071878	0.004991342472226942	0.0030911917135953205	0.0024628710615844946	0.0037135641418071332	0.0027316932404649473	0.0023689031469482165	0.0016471912986174343	0.0022997038365374987	0.07139613136209176	0.04365295795189805	0.026718792339552634	0.02178239794303003	0.015337157159971125	0.009967836755942774	0.007331508484950494	0.006061917054702927	0.0081115917074921	0.023116120211288744	0.020000119212111794	0.016021304194357298	0.040884530340347426	0.017897627287557366	0.022685704139361253	0.0656750071670088	0.10747085074483675	0.09601155295819681	0.05380964839161681	0.22006025248391003
CellTransformer region 477	0.0004130223326123986	-0.00035551843479890763	0.024590800777399866	0.052780355260450204	0.06826719170614903	0.06979708137320943	0.08175922866001739	0.0837958894272166	0.07885971649178092	0.03841357775967254	0.05187304826200349	0.049929706875334476	0.02119541970859831	0.02407667298318494	0.01712343378769524	0.009686949519898309	0.012224776682862627	0.006456045839129517	0.00724597762732926	0.009722357076909391	0.006424523756882923	0.005127237994976957	0.003217912708967613	0.002559321644378266	0.003688846368688956	0.0027641353663122718	0.0023736596599420734	0.0016510791546124057	0.002303059147848989	0.0761991823428626	0.04631345980740594	0.028337852220075944	0.024837223582287245	0.01770616687714872	0.011550641374775702	0.008223975235562484	0.0069629043285990184	0.00966504780569037	0.025164597998925214	0.0218476471632076	0.014731282671108688	0.042197863527261105	0.018875960971655965	0.025071288410283186	0.0628246206590199	0.10340391005584035	0.09508018700508601	0.052734506917634996	0.21361486205156302
CellTransformer region 258	0.0007047100856997789	-0.0002295338772617193	0.02928139547304995	0.04678537019042825	0.057872132721251086	0.060231818043097136	0.06920171663196568	0.07176456838603543	0.0674722879265755	0.042705637898916946	0.04426229990525956	0.04238153651099818	0.0179176496064809	0.020409236243081358	0.014432223416035686	0.008183517831237917	0.010387002829632142	0.005082120679838812	0.005845479975151477	0.007728178488748135	0.005342882573794277	0.004093837094405081	0.0025593708171896346	0.0018745380861306202	0.0030875458331563	0.0022203669842995664	0.0019279460011828778	0.001325168675315994	0.0018433908234741572	0.05890046843274092	0.035951869737966456	0.02180155226062556	0.01837266537979239	0.012977643035304829	0.008425284800415959	0.006219020014625497	0.005123051460574087	0.0069577116501913314	0.020075859145352534	0.017248195561057316	0.014159244164324791	0.03497499270683231	0.015180849423022945	0.01934677655688373	0.05659825020692462	0.0865171101235764	0.08885553530939588	0.04955871126190481	0.19087041263660123
CellTransformer region 263	0.0007027109043135271	-0.0003119034167132553	0.033200208343635504	0.05578998518200531	0.06932485982741418	0.07212638070466151	0.08311735685526206	0.08620852027863175	0.08088489002152388	0.05035774027306213	0.053167743960958386	0.05073955940079946	0.02134809762182168	0.024360398483644703	0.017129318669346732	0.009635969435097614	0.012272878678218834	0.005605350906921285	0.006495563538497545	0.008621207582786972	0.0062063774051655885	0.004617691019848338	0.002797390030132008	0.0020184575023005046	0.003585736759314349	0.0025365428070246387	0.0021840992995622393	0.0014882321170352022	0.002137821774240439	0.063925917761116	0.039354157571209525	0.023854096426452677	0.02349235437902613	0.016476482012105335	0.010776758549993538	0.007996977015623272	0.0067852586397549215	0.009800823598871376	0.02553180930885945	0.02199637797780156	0.01672394186249282	0.041915436524579935	0.017970446005524877	0.023686492785039988	0.06813213287167981	0.10519599680682971	0.11011666832342162	0.06178719544001108	0.23151959379230164
CellTransformer region 64	0.00010377811605614035	-0.0006146117433565696	0.025224068190635673	0.03961426540485062	0.04900746879382897	0.05086292622892857	0.0593081316961689	0.061172955394197204	0.057406110675089134	0.03650090003533784	0.03749116782145443	0.03567668695261841	0.014421791117075996	0.016526382791175784	0.011634694906491348	0.005869170127354357	0.00809040294398958	0.003590680508441652	0.003984910763752574	0.00556812725087428	0.003704340123292852	0.002806723253173373	0.0016147273609758781	0.000820504710317057	0.001969526447384713	0.0012992033665683424	0.00102039137408666	0.000565414263575519	0.0010098536132924437	0.04604616991650539	0.027950200182495992	0.016576575728230188	0.022476302605533398	0.01607346445277345	0.01073466874591933	0.0073196094676082285	0.00670068538936744	0.010669704829015919	0.023121209483205216	0.020024705273250374	0.011898357302357238	0.03183529553610463	0.01326902978064151	0.019575661589793923	0.059292041531044774	0.09666818593437919	0.09792824445150239	0.05474633266500196	0.1973144133025628
CellTransformer region 552	0.00015082545606609536	-0.0006668425489761703	0.028142900303004748	0.048491180238041574	0.060852322082037585	0.06275232741276564	0.07299518643579758	0.07528912014694099	0.07083597176239637	0.040748759193457926	0.04695356988756411	0.04452893637018753	0.01995325720626245	0.023985505557735046	0.018779436481017722	0.011318423133685026	0.015022623924972198	0.010040100983136235	0.010312416328235065	0.012238109492555117	0.010617817241074507	0.009662299055401393	0.008163939608663665	0.007501446360281957	0.009028415657907542	0.00825008880081352	0.00784346847178407	0.007387809001091374	0.007978058402815529	0.046054238693353365	0.03173420596844309	0.0216120843609025	0.020710820120651636	0.014615882230679493	0.009196946555202685	0.006529762596269803	0.005856757424959405	0.008443400272278153	0.02177898069027109	0.0185978534379418	0.012960014701380406	0.033875522923936606	0.013272022038406439	0.018271433797127624	0.05528188360074636	0.09761587307760486	0.08867249729660766	0.048869168722676104	0.18589716396506134
CellTransformer region 570	0.00015338102299975782	-0.0006080062800554091	0.025634735495776266	0.04432988251339123	0.05588341499729325	0.05792424499873648	0.06736047865609977	0.06938870579626842	0.06519367580777667	0.03883649386128432	0.04279175821567276	0.04072280524517678	0.016694522430343986	0.018999774278013935	0.013387260157933505	0.007096369082179416	0.009399660940211585	0.004425203709040873	0.004976898840519852	0.006886589296695385	0.004567361228186378	0.0034746338184325648	0.0020134060018712962	0.0013752201557787765	0.0024539934737247355	0.001693240405906249	0.0013804129930125497	0.000839096056499943	0.0013416740035185756	0.056318767408143636	0.034112861271995	0.02054806136053169	0.023749449705897152	0.01680035285177179	0.010667053302330627	0.0075986411460148935	0.006660759310468178	0.010347301532821759	0.024323549132292514	0.020894829407722536	0.012668728604353358	0.03545063705228568	0.015093065302898575	0.022063419096738767	0.05433539466092764	0.10010537384888252	0.08973952650825366	0.048861233569794826	0.17243685036949388
CellTransformer region 546	8.882302860159299e-05	-0.0007013362792441897	0.027627108891177372	0.051084784216177286	0.06454477371855245	0.06675367833694457	0.07752691059647616	0.08032807170127669	0.0752955470541543	0.043530787359171264	0.049278793420212116	0.046846989183289084	0.019260889774625565	0.02201575147632427	0.015213333057440324	0.008290667458386608	0.010866935924701471	0.004860175759264638	0.005495756813567093	0.007462295717528666	0.005181439688765839	0.003930090748983871	0.0023100271934225597	0.0014270757170994743	0.002924517325880468	0.0020379125880330804	0.001676176693692188	0.0010620982402378624	0.0016644008271485373	0.057349931256817595	0.03521292781038706	0.02105951490690009	0.022270402229766815	0.01577125266395456	0.010150088844229424	0.007179145473067933	0.006236328700565436	0.008870770342959189	0.023641886627567426	0.02043052422806079	0.014885028696709364	0.03833034225922726	0.01599546642755291	0.02161249278300525	0.0662290040115562	0.11736890400235478	0.10261466819751094	0.05718542154314708	0.21479005356274017
CellTransformer region 558	6.404672278234877e-05	-0.0006899853608224705	0.024325579006627674	0.04361543410547306	0.054562588080714486	0.05630123974273161	0.06566373137350252	0.06795421864640806	0.06370990854856437	0.03645949742951987	0.04179341258278953	0.0396785214994081	0.0162461650338933	0.018556947113547634	0.013115229726280913	0.007039991035231153	0.009241481993755378	0.004713285268004372	0.005299135247732766	0.007116224950809033	0.004508545548018145	0.0036369095894879847	0.002183561077216645	0.0014777064111244549	0.002471548351268627	0.0017962860444603235	0.001498844509199474	0.0009287203370006505	0.0014201693751901823	0.05825414411117178	0.03521339997136073	0.02111139868556162	0.02054430966358214	0.014522611881748247	0.009423360191495776	0.006615484636264792	0.0057436047811757415	0.008495751517413592	0.021653772895625298	0.018654335291700967	0.013150967500132438	0.03404880950016139	0.014546995610883504	0.020053976381723623	0.08145080666754057	0.1507046831371636	0.09435506286501211	0.05287179774592925	0.19854351782836588
CellTransformer region 534	-1.633421048603162e-05	-0.0007744923516509658	0.025222082322067015	0.05457176744229822	0.0703659821681918	0.07209163721312471	0.08413462002643891	0.08682685012146178	0.08145731974436728	0.0407485559615914	0.0534068295012388	0.05119930349956077	0.02139702240708235	0.024366291305134846	0.01709401488089872	0.009582571234557632	0.012249584762596773	0.00621864954830685	0.006927770448465859	0.009202742064736508	0.006042469874877361	0.00494291017061807	0.003176124279903003	0.0018827594340573696	0.0035465530330400325	0.002624454283811733	0.0021886626801359264	0.0015000943328871193	0.0021697499590337993	0.07013139158076426	0.04286276064767017	0.02555375235235974	0.020606593079743312	0.014157699458118924	0.008717457441982386	0.006548574035562507	0.005260611371823898	0.006991199250477328	0.02277884555071693	0.019730904156419385	0.015015958568132693	0.04154470297010383	0.01791641023920883	0.022271158578577813	0.06430563648028952	0.11072297295699625	0.094040828902933	0.05201723926798085	0.21385242229941867
CellTransformer region 582	0.00026549093065239	-0.000549053628817687	0.02624499879186645	0.05362427048571073	0.06871177032342109	0.07058019258092303	0.08231108175775971	0.08479636507275148	0.07970259707755134	0.04168488247626318	0.05220515307316139	0.050017038618915016	0.02099701431947158	0.023903733028327306	0.0167518053974299	0.009372140429256387	0.011939454874851263	0.006009884098619655	0.006710283484606974	0.00910288892684748	0.006089562451229125	0.004806412120968277	0.0029404654227098742	0.002230741860318015	0.003472438792563821	0.0025620397403430485	0.00216596773341833	0.001468429381964899	0.00211836808932399	0.07102771320705728	0.04339341876363761	0.026313739255118998	0.022747268528711537	0.015810347472125875	0.009975074274571939	0.007368378334142562	0.006131900852163806	0.008716678250321101	0.02436206299755242	0.02111664081368607	0.014351608559085481	0.041679682111654216	0.018104688006481524	0.023950732726164402	0.06488222493335362	0.11616092579927659	0.09643992698858374	0.053561207186392866	0.21600913549773354
CellTransformer region 459	0.0006423198217880937	-0.00027865157908177324	0.024966999727421838	0.04719637812898053	0.060205606159160145	0.062174681917091364	0.07220672911450825	0.074152776168563	0.06969028069352318	0.03892331918892592	0.046014994179478685	0.04441704584388664	0.018997432430653848	0.02155271290366214	0.015701522021547554	0.008864072384866042	0.011002622031186668	0.006295747566630587	0.0071731037158703015	0.009542864341562447	0.0060910214199205795	0.004906233447152931	0.0030656738869537636	0.0028244130323076774	0.0034234109935397414	0.002580716206981261	0.0023147626382251985	0.0015807105174940282	0.00214075597645712	0.0775536037529233	0.04672003846084005	0.028883901822048277	0.023591814621981816	0.016705927118806325	0.011020575937626714	0.008034205235158257	0.006728054447940028	0.010025107050848402	0.024235935929325297	0.021014788900926742	0.013740987122223353	0.038693299291447686	0.017708877114874767	0.02407997816964926	0.06258824488611898	0.11109557421798145	0.09072298042981779	0.05123914451496989	0.2126121458446825
CellTransformer region 441	0.0006344723040171802	-0.0003962584763355652	0.02904533181641111	0.05309402528890718	0.06725235430112973	0.06936746356274041	0.08066302194575292	0.08288108586489543	0.07789073389888011	0.044005024974909726	0.05133413782714456	0.04940425430873934	0.020968391276355355	0.023816130825698313	0.017198390301176838	0.00963529582982558	0.012121638520838007	0.006708496879491249	0.007579565103094318	0.010079767730073541	0.006474198673890764	0.005228921997858046	0.003313346120740331	0.002721823838606516	0.0036681532183782846	0.0027485795781846795	0.002409600641927044	0.001644815112148064	0.0022669631014509534	0.08096396993675516	0.04889530455883566	0.029896755843424362	0.025664257135951243	0.01811988858811418	0.011921824144346024	0.008658514337866767	0.0072907264416312905	0.010789711241725584	0.026697771785333987	0.023166194257506326	0.01575850131916139	0.04288207852173286	0.019362481199240448	0.026149221896895176	0.07247644062206936	0.12283727458797121	0.10480810110517623	0.059180877333059594	0.24292162681425278
CellTransformer region 453	0.0006973442758027651	-0.00036706115329584045	0.030085343435031518	0.05533307523156483	0.07024480083313832	0.07252606996577077	0.0839105172295937	0.08651453569576543	0.0814440600951804	0.04550072045884803	0.05355085458418755	0.05149204821044957	0.021956999029247203	0.02491162137882737	0.017774244317320827	0.010133230416728638	0.012668296778508954	0.006763840830743729	0.007720290862658098	0.010272027379369551	0.006779196657655423	0.005384663569769066	0.0033623411353391267	0.0028002447631400593	0.0038868751179518654	0.0028960410673428746	0.0025306043585273308	0.0017562913116264012	0.0024128095304969924	0.0804440727763591	0.04886190437970541	0.02992389764083625	0.022747806993380183	0.01596372932981223	0.010353261191434739	0.00763184715903367	0.006278768088089406	0.008575186036758555	0.024292253388560066	0.020916530273012497	0.015682253596872694	0.04288445172848039	0.01897805891648915	0.02417245756078927	0.07061123141495097	0.11753550625502612	0.10135126342273429	0.05689958310826558	0.23877622614894503
CellTransformer region 58	0.0005256200011273651	-0.0005231822917757497	0.03224182970431416	0.06172122815769555	0.07838092846453634	0.08094289346418562	0.09422130771973733	0.0971578669943112	0.09104811005702175	0.050997287635486055	0.060157646815084766	0.057458805949040945	0.024112101846593525	0.02746843644760353	0.019570145893436412	0.010973190869503718	0.013919223635295167	0.006989455492501568	0.008019167339589408	0.010594074701596167	0.007152585897558037	0.005563398544464871	0.0034257637132886144	0.002613644721857452	0.0040743232117547105	0.0029664432059143355	0.002576988413627892	0.0017289066842364684	0.0024716288711669017	0.08215042387360619	0.049957659199137514	0.030451288953946	0.030995584513713318	0.02236258684606538	0.014793113392821116	0.010425034694181825	0.009074501302106148	0.013145795530544006	0.03135355484571079	0.027104130289138866	0.019121673842160687	0.04885666676413446	0.021578903951748902	0.029638405032133223	0.078998234881344	0.13392154826536723	0.12035472435832915	0.06720385595267364	0.27127590192172346
CellTransformer region 52	0.0006053007741969372	-0.0003605099510528847	0.0305412026964473	0.05702670355518078	0.07281261721748425	0.07533185659304435	0.0875216244145878	0.089840517961979	0.08452827219146251	0.04738691183272996	0.05576371931176837	0.053531614427959735	0.022581210846638087	0.025659772915585622	0.018380296527866165	0.010290102417576519	0.013035704175037369	0.006609438864736016	0.007531193088717631	0.010142729750408096	0.0068161824261390195	0.005260586229730687	0.003230991274828668	0.0026181757249952	0.0038393098945077564	0.0027814315393069494	0.002407883530132654	0.0016270381951372776	0.0023019418600616804	0.07958951654885435	0.04831097762036674	0.029560672008972916	0.029862022974160185	0.021451525210401	0.014099063472468422	0.010123145792164959	0.008674701647772677	0.012990337193241079	0.030417990238822853	0.026281904978781214	0.01649437172281956	0.04601048421799397	0.020593372372988854	0.028661111278277866	0.06973626985141589	0.11330709696584784	0.11067542538929616	0.06145539723844574	0.239151418099216
CellTransformer region 483	0.0006930494198814743	-0.0003477047563751654	0.03473579697365801	0.06364628749099753	0.08038346528628082	0.08308264649830159	0.0965168858610353	0.09950640996658665	0.09342567469598712	0.05349564323961251	0.06158520710249529	0.05891893325196746	0.024799167334429897	0.02826514705098415	0.020020803688052466	0.011254969693027056	0.014359709278828639	0.00691543882211723	0.007957398745547073	0.010546278856518458	0.007334227627251924	0.00558167812771757	0.003427046050708546	0.0025775162900919216	0.0042015022685328845	0.0030251314300507575	0.002615648316867737	0.0017748530228290662	0.0025332392716179504	0.0804253232121587	0.04911487198082406	0.029970365006245964	0.03130147331364568	0.022847564049432823	0.015310887300093412	0.010594252104099717	0.009303647214274971	0.013003707939986594	0.03128507801306213	0.027033576283068267	0.01991751180458985	0.04944018118543754	0.021709255166361404	0.029431611360042867	0.07935860470697376	0.12754457914150674	0.12403063968826473	0.0694332364345061	0.26890319591471135
CellTransformer region 165	0.0007898022795510182	-0.00010560615025616525	0.03392574939926479	0.05200217168190231	0.06335404545036004	0.06670634010747603	0.07664053863125644	0.07988853479710119	0.07473344169929001	0.0526971507553623	0.04925336766325524	0.046120480113420494	0.018876117322015374	0.021718151800862742	0.014614438573317628	0.00805479788923399	0.010626768860872408	0.00299219318552803	0.0038003671398297925	0.005217482272546133	0.0049326770396638875	0.0028570397318994564	0.0012821369806657124	0.0010069292806632263	0.0027436147292001028	0.0016836252629733324	0.0013952333701545258	0.0008466201903208914	0.0014697692975724572	0.03310944514639699	0.02148193560898378	0.013230250048259192	0.028371875167633922	0.021271128410737236	0.014969968320017027	0.009983432307838422	0.009575603749667958	0.01412353916960807	0.027987494226680232	0.02413215394628674	0.017544704443444935	0.037229204932563466	0.014948397163097123	0.02291438880382571	0.08464534695848677	0.12201922472716518	0.1530381081280802	0.08496685240329888	0.43028861673379115
CellTransformer region 297	0.0003540231986673597	-0.0004741480249838907	0.02524161973655119	0.04646894459637241	0.058172962715979416	0.06045102284256798	0.07079738100951932	0.0726394014052876	0.0679514826550991	0.03926262148046444	0.04521566206014158	0.04278978009592572	0.017537827093065134	0.020129781269510594	0.014292910689132732	0.007638003473475473	0.00982414523746107	0.003932673590545937	0.00464068912662627	0.006402111171277588	0.004798929781761998	0.003370868954499192	0.0017724591245614938	0.001357847117736689	0.002621337050741187	0.0018016747245647522	0.0014904784777339	0.0009312474433509793	0.001550262499695308	0.046497120082937306	0.02900743937766699	0.01768321952693066	0.028914833027796145	0.019587986371813252	0.012221718704143267	0.009773584985191137	0.008488822175610852	0.015316870221418541	0.03059298427317416	0.026477529957964235	0.013636572160595673	0.038647092285289265	0.016810398890686615	0.026344964323561138	0.047800630065687556	0.07849889843749525	0.08859522504488718	0.049175425320351386	0.16143794346653775
CellTransformer region 338	0.00020940953801758743	-0.0005108276390514304	0.024387957733519726	0.04791815819877341	0.060568800356138916	0.06291945232352121	0.07341315514739924	0.07559182762689504	0.07081274040721801	0.039760052519403136	0.04680435390169977	0.044094229166942105	0.017980023183092993	0.02063551651230356	0.014056760638689148	0.007640106583438074	0.009889839907645767	0.003289638159045347	0.00390019865950695	0.0055905415612574	0.004642816521536581	0.0030216623675717994	0.0014306283725009973	0.001050639845573794	0.0025651651112930077	0.001689458284190821	0.0013299853614758687	0.000822771945750502	0.0014723948735670856	0.037305147024676015	0.02397293641567917	0.01457375258023591	0.026392917409782113	0.018116266904439623	0.011427734991333018	0.008883768729153526	0.007882926853183144	0.013406724552673409	0.02798591365499317	0.024262686907577834	0.013303235470475325	0.0371907003761204	0.015472381597638805	0.023773960173028658	0.04818017474546031	0.07930741677834607	0.09216891092348659	0.05143395400627221	0.16162350858771143
CellTransformer region 156	0.0002031002339578841	-0.0005633050370679098	0.02714885169849744	0.05445810874722902	0.06882879480772125	0.07097605842929602	0.0825448365658244	0.08563658230210952	0.08036601474258226	0.04229515835253901	0.05284863430251879	0.049728100961322894	0.020489373725961834	0.0234346912934742	0.015810895343392136	0.009036622652983882	0.011549313708404509	0.004525522717380203	0.005292834663523846	0.007151190469636712	0.005500923382503553	0.003932337603024089	0.0021568420198686566	0.0014653608097963049	0.003175672063559904	0.002251822873093532	0.0018266908026322185	0.0012207456361613125	0.0019081112007188188	0.04876731569868393	0.030812513648747042	0.018510573378332337	0.021092237153269	0.014963255571743637	0.009911985938305667	0.007100688368171843	0.006273927975267067	0.008454138466060301	0.022967893599629575	0.019768533173682004	0.016349859175455842	0.03900269683072472	0.015951941324573084	0.02091128909521201	0.06702313711887659	0.10406645925215322	0.11451317238380351	0.0635586385420113	0.2183521578417683
CellTransformer region 292	0.000391374992135835	-0.0005252846661165706	0.028621645532985542	0.05479948193088901	0.06955560259380725	0.07175330237481937	0.08313285689341737	0.08605898295303739	0.08070777341841442	0.045249088534881236	0.0530320461151317	0.05075641165544335	0.021396487682677944	0.024326820322679715	0.017116618887986393	0.009698206277122865	0.012323531652371444	0.006202178086892485	0.0070496434068297075	0.009302178649075446	0.0062765682416496904	0.00494739015213764	0.0031179480848091594	0.0021941936707264337	0.0036447162423772048	0.002658623142903067	0.002289049929565345	0.0015667663374114595	0.0022108012536783943	0.07145979038834468	0.0435634999657714	0.0263404589258774	0.022204380426960928	0.015895150511633364	0.010623426913597646	0.007381045837664295	0.0063338244627007805	0.008165421075888657	0.023369135779352714	0.02017128041731209	0.016234641790242383	0.041409136260377906	0.017887214519754828	0.022613802222278788	0.07422697834123526	0.11491122201881043	0.11012868129950945	0.06206639662020011	0.2454146767316136
CellTransformer region 302	0.00038463184952128483	-0.00037145171301074313	0.024286581477784393	0.03994904724043217	0.04945897908535891	0.05163678018130469	0.059717462661912496	0.061712168980606774	0.057837372265304186	0.03690376949904254	0.0383088422841559	0.036287703775624396	0.01503589088741764	0.017117188388852532	0.012170242443389082	0.006630816506827011	0.008603505306993057	0.003749873537136353	0.004356342722492859	0.005846435307396722	0.0042033528066631855	0.0030566718462658187	0.001811338395842677	0.0011388417611566143	0.002350671606567274	0.0015998727167195535	0.001337631494750836	0.0008676888246923312	0.0013273002922926389	0.04398146341752458	0.02697136101692192	0.016143475956698294	0.02163131108674935	0.015277695184901187	0.009918057871532597	0.007328986555784281	0.0064812121491503805	0.010389744084935149	0.022775911599165557	0.01951007328632178	0.012192399075765708	0.031856184190391816	0.013675843408785459	0.0198986465020739	0.053266091976972824	0.08538054244239607	0.08707750720138631	0.04831023866821337	0.17712688477998864
CellTransformer region 132	0.0007831865504859826	-9.088373884096325e-05	0.0339885714302601	0.056179334543086615	0.06877978791658915	0.071684000344212	0.08283775556930953	0.08604662774535683	0.08058155056828094	0.049576243666267554	0.05328567810592341	0.05004070402413868	0.020608157905090567	0.02366112824663947	0.015802109872285013	0.008843062626395077	0.011620368817521471	0.003320737535241644	0.0043132727021969915	0.005859681023555413	0.00545725930249879	0.0032494875031389525	0.001446138318108866	0.001234146138293656	0.0030654555972964245	0.0019463963040904967	0.001602268648973267	0.0010130389435851635	0.001739513981385517	0.03616922528909638	0.02359079588516829	0.014800133008152479	0.028511462789872013	0.021604143938713675	0.014711603189187442	0.009563137789054972	0.009205588182148597	0.01234790038123332	0.026189006500973774	0.02232334288718719	0.020626193697590584	0.038211738611373426	0.015023354261558451	0.021680721730812418	0.04937870490735605	0.08196937618739841	0.10396999191270694	0.05558904910761669	0.17033199149254818
CellTransformer region 497	0.00013497091707283043	-0.0004292772868363214	0.024183434104480133	0.0438503233020771	0.05539705318770643	0.057616439309436634	0.06686377761500113	0.06910207868709727	0.06494113604644036	0.037448090173804016	0.04264484495119141	0.04011658449483084	0.016180440736625064	0.018569026832744296	0.01234244607695669	0.006677176663947841	0.008969769052203404	0.0027629888446875418	0.003367241826497156	0.004842352871583221	0.004060079947492528	0.002534208547345206	0.0010979751885412043	0.0007747154480776467	0.0021820932749181754	0.0013576322768493493	0.0010472348303597835	0.0005823646137174968	0.001140291580787217	0.03358222292997907	0.021367279287325194	0.013105801084963873	0.023977051979536618	0.01813213229739012	0.012440682496553291	0.007943600485386875	0.007634497712221172	0.010461368006034349	0.022364637828671208	0.019165503725449933	0.014335100363642642	0.031023022001193275	0.012246303366692586	0.018181949169040274	0.048961069234171456	0.08041248996611455	0.09763579150156532	0.05389878981466803	0.16555695009371355
CellTransformer region 564	2.733721390777919e-05	-0.0004628678989234969	0.019315099159763153	0.03789578892694543	0.0483323359035789	0.04985193130046057	0.05865777478041965	0.06022103975787758	0.056427922152916435	0.03040198301167382	0.03741214402968885	0.035202600524402834	0.01420243310882643	0.016226811741369238	0.011277821857429246	0.005931112880975711	0.008003540998358899	0.0032729535915313962	0.0038615521871928913	0.005321933751591692	0.003773563478228877	0.0026529715422142328	0.0013340988930121628	0.0010304364774768359	0.0019598264176544583	0.0012949657752239518	0.0010523847644449366	0.0005715985211378783	0.0010470289200236603	0.04260347585268599	0.025964272369446952	0.015944590192995604	0.026795294784860445	0.020491670401761006	0.014213822376951993	0.008831429314652941	0.008610185902198754	0.01241354253303591	0.023730679031068853	0.02032625284561688	0.013539954213137402	0.030220345913684544	0.012652869468891655	0.019862451544972577	0.049587364107357326	0.09053417786764079	0.09266301827565736	0.04990110001937357	0.1577969398503558
CellTransformer region 70	0.0003742223645382975	-0.00048556187135834623	0.028802752117020977	0.052302296742044244	0.06603731161553178	0.06845074267476661	0.07958674523389571	0.08207581019302598	0.07694035342598055	0.04507890287743086	0.05075485765408169	0.048103078511764166	0.019824916175670105	0.022630102113055918	0.0156369441303692	0.008583106036331141	0.011221302398440389	0.0046964178423811054	0.005463358888708695	0.007434134079372802	0.005443427014738896	0.0038841961047892865	0.0021685372234101544	0.0015446100971979097	0.003021247888602879	0.0020543542246919495	0.0017092315217523977	0.0010727030498149548	0.0017121930802576127	0.056059140162040014	0.034525751722581745	0.02103782778415557	0.028688292657965492	0.021269741507493483	0.014201107640380782	0.009433149286000652	0.008715910344954728	0.012340468914642423	0.027354408965868153	0.023499688809852023	0.017000835759810623	0.039740526576056805	0.016773933279740277	0.024223285188601378	0.057667529260141855	0.09474668416990119	0.10316407518823789	0.056561619848596346	0.20342527533717522
CellTransformer region 576	-6.851974317931393e-05	-0.0006051260233630991	0.019749191244790996	0.04075139449705078	0.0523733025738813	0.05395212057888967	0.06336915777686895	0.06498482780456577	0.06090173395920814	0.031587190157894095	0.040424792722739335	0.03826698451677957	0.01557455774639467	0.017749212218821454	0.012512586475581152	0.006708939177746164	0.00888066073089008	0.0039993351052157455	0.004588595457492793	0.006209841104660017	0.004205011734905653	0.0031813296792686185	0.001836613294298189	0.0010933271891612052	0.0022909406844008077	0.0015774655107864155	0.0012795104422478475	0.0007750581044883225	0.0012797576558892345	0.04844768058824358	0.0295295922786691	0.017741381833689458	0.026097695484307317	0.019458078887246686	0.013347552158515168	0.008710979343060862	0.00816364346468273	0.012117081684844565	0.02467288277926797	0.021279699499792235	0.013282792355418275	0.03292028911254747	0.014158203053130685	0.020958665749585558	0.055341154818636835	0.08959493184608225	0.0998777517249185	0.054678385954394386	0.18060762505377229
CellTransformer region 29	0.001052433601388329	-0.00013752439590766403	0.03828930569219466	0.055050218481207745	0.06697572113136104	0.07043241742852828	0.08061714993315588	0.08401121993529981	0.07854001265557475	0.05830500192252415	0.05168395391569323	0.048986801286448854	0.020444329500767803	0.02339390689610466	0.016244304800941158	0.008988449465550798	0.01175921808410553	0.004535528265781457	0.005361451886688081	0.007098244836851697	0.005685946076726778	0.0038355968397749732	0.0022471219212521435	0.0014296809033603987	0.003269724408071945	0.0021363719800899794	0.001865086588949449	0.0012076811206828512	0.0018113027821679312	0.0509142678016305	0.0316622989119958	0.019100757643407875	0.027232044732626727	0.02003713642390235	0.013492638280902186	0.009303773876026787	0.008475007072073921	0.012223210021419429	0.027660404617791796	0.023795446289874657	0.017621119611059242	0.041012463325604785	0.0172487971122803	0.024508810219574836	0.07231841752063257	0.11335538245726695	0.14010884193796688	0.0728625950090048	0.22504964538479488
CellTransformer region 19	0.0004980677726571479	-0.0003552234327321536	0.032034175690426624	0.05802531297075049	0.0724572648415862	0.07534829067610335	0.08698660663757446	0.0904805307128902	0.08485424584613113	0.04938634495465672	0.05575901190993591	0.05246192380318583	0.02155423096666676	0.024731590618380882	0.016452526803301205	0.00935538327402867	0.012071187818525906	0.0039308277514845235	0.0048043218677934945	0.00657960664520017	0.005652675844351312	0.003665388525751242	0.0018110729691096685	0.0013158590404243032	0.003243350236381656	0.0021644586801474372	0.001756195381297821	0.0011382909570157788	0.0018810366458164405	0.04158473780891022	0.026908795095851187	0.01640301436833563	0.02368330720437092	0.017277438589414933	0.011918422335003717	0.008216031550414303	0.0075555810741735055	0.0101251593255062	0.024789485312343876	0.021456467958516075	0.018290973793495473	0.03928809146800717	0.01564596254095681	0.021142018174314995	0.07278702447063345	0.11451760259538987	0.13918725301903828	0.07892027481149827	0.2354067700638749
CellTransformer region 166	0.0006022552201208292	-0.00019815264186443142	0.030029673431952765	0.05611082118218498	0.07028167981384709	0.07294579630298807	0.08435330064018769	0.08785920088360218	0.0821785047167423	0.04777853260281132	0.05390315702802039	0.050575842667483134	0.020640309216171663	0.02366797923338678	0.01543009540830817	0.008594732924254118	0.011277743963437328	0.0034059866906783545	0.004155674261435341	0.005877246378357419	0.005168669040053689	0.003254901938482833	0.001443561101101356	0.0010836612068407137	0.0029114158596578645	0.0018766644942990393	0.0014780334286280355	0.0009003726029015975	0.0016447671810420489	0.03768333112547795	0.024589785559194333	0.01504442722661943	0.02313913858243047	0.01689821255452149	0.011505289815341184	0.007572510852208067	0.007296852364539917	0.009478922929849235	0.023193102184753237	0.019958635189254104	0.01721817673804672	0.03735968614428657	0.014203986075852965	0.01938292444966725	0.062409625968947585	0.0993833568523666	0.12735263034873878	0.07118298419529263	0.20201774600945227
CellTransformer region 522	0.00015206354510692208	-0.0004990214845874128	0.025359199358717905	0.04995340709925553	0.06330897419670424	0.06570465277985807	0.07623023764869664	0.07893508919863299	0.07413565348197948	0.04069505466755863	0.04876658067703692	0.04575775343995782	0.018614135698208144	0.02132572825114127	0.01414869326625701	0.007915052248970827	0.010297767061250632	0.0033368313845657713	0.004058721352553582	0.005735286900434373	0.004799136594235477	0.003080863631831982	0.0013981229804487997	0.001137550238218751	0.0026495305747718774	0.0017464762798454457	0.0013760067784700267	0.0008410138613409323	0.001494038033908524	0.03818442285327607	0.024468812727675825	0.015026291430854629	0.023944788332792073	0.017673401833968278	0.012182818653781381	0.008142463814091486	0.007645729993034293	0.010881646228340957	0.023958162489107395	0.020690690367571343	0.015512009357134147	0.03491729862937708	0.013926834161617718	0.02010689564659526	0.06041576194738556	0.09591377495505048	0.12721016698801857	0.07237474191759445	0.1959038005827853
CellTransformer region 188	0.0005460633508925716	-0.00013291672235130476	0.0191871571798485	0.03400329606033778	0.04263756103708424	0.044653909391515534	0.053601880191418025	0.05332373429022617	0.04991487787849845	0.029200716587985648	0.03422212341475026	0.03209658301739965	0.012888272408264689	0.014833425922383712	0.01115122467133177	0.005564864215922733	0.007208300848762632	0.0021011345162387863	0.0025263904186130274	0.003846544259573656	0.0034086554605136216	0.001959417898178433	0.0008515180747069393	0.0006443537468120464	0.0017087645285765356	0.0010424459053397883	0.000786562855606016	0.0004425055075003708	0.0009413791421525743	0.025419564811097358	0.016314378125640083	0.009943072873473994	0.040048526623004434	0.02728256382515204	0.016984421586679576	0.014123182880279547	0.01254812733287036	0.02555775960325896	0.0411927298701454	0.03588431958913588	0.009268679823661861	0.03678662854146337	0.017387791904199486	0.03379048591597826	0.027595719327748947	0.05023149193748275	0.07423324814951582	0.04123955399570241	0.10125837108594836
CellTransformer region 228	0.006140819209725098	0.01102974984704045	0.007723883049937099	0.013585199969282518	0.017149462898230657	0.017927897883888485	0.024777840857713018	0.021862289114612132	0.020034735491234735	0.011156740975325794	0.015495413716195562	0.014390125636025243	0.005510116061852176	0.006411579191228256	0.006657890155356237	0.0024232551620514717	0.003098153656062154	0.0012139155413867346	0.001775084193821925	0.0022324707310655842	0.0016663705624464407	0.0008830871765736398	0.0003263748246168964	0.0006503024541076213	0.0005300906844834704	0.00030627002943168325	0.00023125899066588694	4.983563731874242e-05	0.0003004741570393046	0.020295664408782204	0.012113204339600486	0.007704056009451172	0.05061981091643872	0.03417320848927168	0.021613892965282135	0.018308336002533045	0.016321521818242844	0.03638405977826349	0.05123746657009013	0.04520497250052781	0.0032856952295826185	0.03313760872139817	0.018340019510578634	0.04712486718376374	0.01463011362961656	0.03185706709720525	0.05969005496076508	0.03439385319153914	0.05742858408566258
CellTransformer region 229	0.0046292799102333046	0.010624167230938208	0.016531664011013362	0.027207777894915783	0.03390459779880672	0.03537339155575193	0.045888501933095655	0.04260855189868575	0.03931629278078298	0.025440702975443694	0.029175741164031814	0.027500416820756518	0.01123455888479782	0.012798556656275216	0.012440938307012218	0.005441503722977185	0.006767791970382093	0.0043254891835069155	0.0048320668394967	0.006550796322191566	0.003931552127930709	0.00296368098100817	0.00191724954650689	0.0018548864066499765	0.0017352718853490489	0.0012696315278536102	0.0011417246415992518	0.0006651017782910419	0.0010475071791280141	0.06022763006903832	0.035396069029496234	0.02162628358834972	0.07086077217305901	0.04815884459909958	0.030201657200947394	0.02529093660739866	0.02233983659713286	0.048747525400194607	0.07170730452135553	0.0627829958436575	0.00721555893250349	0.05360552357662702	0.02931066924962654	0.06312994294715853	0.029219725806483215	0.055693352152710554	0.08891182930860646	0.04993042486227954	0.1115557815222975
CellTransformer region 420	0.0004983600460798208	5.702065613523462e-07	0.00987113836758477	0.023685442322381265	0.03053598793950938	0.031718825196947985	0.04011895728305157	0.038304093459612935	0.03537130374039609	0.018313663993424018	0.025366811683923605	0.023854305419709208	0.009504998056260944	0.011030827039381044	0.00922964925389867	0.004236642516031282	0.005370303387367861	0.001749004221437633	0.001957068726005557	0.002997007670890526	0.002613988010087046	0.0015352756972895718	0.0007200439060934089	0.0006371825945535053	0.0012538225226839726	0.0008137387470645919	0.0006059947432078965	0.0003311500539831131	0.000771445933731409	0.0209482296907637	0.013656086735420256	0.00826588558694057	0.047739976776351584	0.03184246785320968	0.020001149767056782	0.01694215350041348	0.015066488238682122	0.0324382783664487	0.04796547828432209	0.042266878337824526	0.006061078140398789	0.036114395196161414	0.018805164716367947	0.03981602171185403	0.019171272059441746	0.03812329126031462	0.06252389648760498	0.03551586969932721	0.07482850192441469
CellTransformer region 39	-2.353483821178552e-05	-0.00024387771179665036	0.007222189409766135	0.016041154821047492	0.020631011137611944	0.021295190493262985	0.02589388508774796	0.025754511736380693	0.02392153993437611	0.01240942452451136	0.016509589661179287	0.015408574063717623	0.006077038454438011	0.006909657686985908	0.00521190935568368	0.0024375743145640333	0.0033737289947383025	0.001400867327900324	0.001658483561520358	0.0023910941855905168	0.0016143606603875548	0.001066098762861859	0.00046847873063648364	0.0005512605561529457	0.0007083731785634086	0.0004180460838514616	0.00033254723276897346	0.00010758788775461145	0.00034029557735806447	0.021226867218996266	0.012655714921617933	0.007913429950477934	0.022673859266083073	0.016759972793675526	0.011143969045077681	0.007512283256476605	0.0072635066093147726	0.012710777467870154	0.019591856067912927	0.016807540157431147	0.006202988019724017	0.05962203982195017	0.025628038180199538	0.02338556756783943	0.012471156825214045	0.023511505494541236	0.034906354008348135	0.018822177350883894	0.04938598914478664
CellTransformer region 88	0.0012594079353755127	0.0006369747620085055	0.024312965693124	0.039892330933270874	0.04892892853141541	0.05062175770781656	0.06164158877851659	0.06139129834028495	0.056925558778188175	0.036065419983863645	0.03979836588797041	0.037199937334069066	0.015333816567995146	0.017583073902619165	0.013595912208963114	0.006912730625891863	0.009369552216039885	0.003190201218916154	0.004079785880858254	0.005212938611177722	0.004595965920813972	0.002645428554132036	0.0014149977416071029	0.0012489034788284537	0.002367555939954411	0.0014540685640110206	0.0013019853945122838	0.0007864087915444764	0.0013100979060258022	0.03897361988235784	0.023701056084534364	0.015135653872333699	0.061936618410632936	0.04820926119528408	0.03377262435621477	0.022164043806411383	0.020420405785303776	0.6698355910296586	0.6888740636556433	0.6840142168510132	0.01962831688557056	0.043998456638428836	0.02113994021908433	0.04139962775346417	0.03131456336251923	0.05979149278223771	0.09344481522205099	0.05064739628667972	0.1217529704086419
CellTransformer region 507	0.006398546751716941	0.0021493903752434055	0.23782363900223233	0.10520276138268435	0.03584472536094581	0.0395781088308723	0.045295110245818344	0.04587908927293509	0.04227520246680832	0.04715545221681531	0.031631413189467564	0.027378969965012937	0.011186931352960689	0.014005252807549122	0.010521132603058925	0.005050755507001006	0.007521494965094305	0.0022853946925433946	0.003711035936866251	0.0038941943124660063	0.0038345122433030873	0.0019044856732656702	0.0011666706555242235	0.0011951070280572485	0.001804174110680559	0.001019019939638458	0.0011063330374518918	0.0005502365070553031	0.0009275883578703921	0.029601168417256473	0.01803606530330827	0.01178795042081549	0.04840152640632345	0.03587101869403385	0.024296596347649073	0.016884607225617666	0.016128119565630646	0.028753566617176048	0.04211658364945887	0.03634711660806208	0.045384683142650956	0.03991685128542038	0.019414942910313725	0.035552819110338564	0.023128024385568418	0.04501096254912744	0.07244480858517113	0.03967663498255825	0.08931938873909426
CellTransformer region 126	0.0014157406460222875	0.0005241941982060403	0.024596781412654103	0.03701261848873561	0.044447540644804925	0.04632130603831573	0.05759358985020504	0.05580971797050805	0.05168841114195237	0.033601294508888956	0.03699885833178815	0.03467343298487617	0.014269538191296713	0.01640138940791483	0.013730170582593898	0.006621621976008677	0.008632806198688526	0.003242329677834854	0.0038596931990218858	0.005265902096608676	0.00439768588976282	0.0026213875966969173	0.0015142175729298843	0.001250743894556132	0.002195184171515437	0.0013854404408125878	0.0012037205589207174	0.0007506509242580467	0.0012654433258411327	0.03962227660765018	0.02411611115869539	0.014973750434552872	0.06710581899765028	0.04780763714811897	0.03123711718239803	0.023931197491021055	0.02200236360486074	0.043373798306561684	0.06384539224916962	0.05569617339556247	0.014311019793428739	0.05095699204136873	0.026084566339434356	0.0535711258360993	0.029974846599055256	0.058453150972818814	0.10157867135013522	0.058303086173285654	0.11640564780582431
CellTransformer region 506	0.0014347338708670487	0.0004223334505668074	0.02674312914511604	0.03073136349505528	0.03409004118521111	0.0356880534805151	0.044510765414700657	0.0432065844545647	0.03982398675499192	0.029497892357734094	0.028736857533666456	0.026517978287926316	0.010556523308574036	0.012251365143875963	0.010186865927262083	0.00466133689412089	0.006354172514364408	0.0019861378926954595	0.0025242947283992574	0.0034226966258557676	0.0030269068705959952	0.001636522797301571	0.0007947510127087484	0.0006749962241757256	0.0013990422924334343	0.0008110274090669167	0.0006872509761296489	0.0003392850605611653	0.0007534705270383209	0.025810584068575417	0.015811843076271162	0.009852638619781301	0.05515368197143876	0.03969039362894382	0.0261610741236263	0.019498563885442438	0.01824845977580701	0.03540753211805333	0.05129953295836376	0.04464235602837672	0.016245122289892236	0.04877351390872738	0.02589574020116633	0.043036818337900754	0.023055351508070608	0.04622113357851376	0.08091842879723246	0.04505571220617396	0.09024454663067802
CellTransformer region 145	5.267602781251003e-05	-0.00023231348038550958	0.012108421917431342	0.020923734835590218	0.026418337616692253	0.02742580466234246	0.031902632888292044	0.03290949431085989	0.030772476386946798	0.018980820776570213	0.02046443468185194	0.019326376788502745	0.00783569229654099	0.008884531701914439	0.006227548866366772	0.0032356383338650063	0.004511771590734286	0.0019933113250885266	0.0024088909748875872	0.003192877975962828	0.0021408321072425795	0.0015308129375085603	0.0008186995696837666	0.0006023055334240139	0.0010934549289988661	0.0006813555920279889	0.0005874940115373472	0.0002951125654747312	0.0005321779191521808	0.027258572749751086	0.016265465201557635	0.010033498490943994	0.015774583785811917	0.012826825446323603	0.009061718609987614	0.0049594638261991324	0.005086431614255332	0.006230255735885569	0.011890946038338871	0.009894515702899778	0.009064491632146248	0.01598707145223811	0.006472539657110985	0.009696891526278407	0.021411502935859604	0.03525817519928718	0.042502222665720034	0.0226810345005208	0.07449463664945231
CellTransformer region 327	-0.00013757804734912347	-4.5231379122418254e-05	0.006658555209257624	0.015615610734200844	0.01979865779156445	0.01961006074777826	0.024396895192857603	0.025200110376688234	0.022866040845323378	0.010832341505038978	0.015638622701216746	0.014599482995446859	0.005566599055053916	0.006565753736707631	0.004725063853992362	0.002186889044590423	0.003557023997453758	0.001603693104461913	0.002153170647302441	0.0023127284637703893	0.0014588809162936862	0.0011077172396246695	0.0005668340514359011	0.00031916474321479253	0.0006973931455125545	0.0004458627490246774	0.0004702820317907833	0.00014495495301638335	0.0003533452923071288	0.02214784059958946	0.012772739703452237	0.008291601432623454	0.020601143075377276	0.018504812633765397	0.014016040837066797	0.0063752694956820885	0.007251410288440556	0.007310973827148986	0.010458001497762319	0.008660670138108856	0.01372637830147789	0.012097625652600018	0.004885077455927043	0.00822129229602832	0.010856113453053567	0.02086927156564751	0.03037551855328024	0.015048792939987864	0.04704426706499752
CellTransformer region 140	8.74145594510354e-05	-0.00023657728248794698	0.014261411641082173	0.028284806976018227	0.03600123967203645	0.03692062672206491	0.043486419408036124	0.04475545211982257	0.041863253021474915	0.022114199069553236	0.02789113735848536	0.026216536120498492	0.010679621202249544	0.01213075512026428	0.008429564805304044	0.0044836575665448426	0.006138977157323407	0.0026691696473527893	0.0032335625517766154	0.004284848495001781	0.002970554461011486	0.0021074119627934986	0.0010792170129133452	0.0009586379350790858	0.0015290910513143117	0.0010205719032512987	0.0008708450614903965	0.0004797442429758696	0.0008245046250709422	0.03576599398298629	0.021508112596873248	0.013433283127398212	0.02101001906081603	0.017035616279895065	0.012099100043202866	0.006684965339061648	0.0068775074588129075	0.008541697388339507	0.015982208212988295	0.013422313938080525	0.012002885430593692	0.021795687966319685	0.008918207064820658	0.013604238586182366	0.028453434682052196	0.04690093763610618	0.05826472160719584	0.03134910627120799	0.09899464270106223
CellTransformer region 326	-0.00043054322163659365	-0.000544922899197096	0.007828433715522243	0.018492483081676447	0.02435897520041445	0.024612723581207408	0.02954990920457241	0.030297770686221918	0.02838769837328167	0.012597171289899184	0.018711250036046182	0.017306561302078867	0.006597475461852722	0.007455372294638046	0.005008593990243068	0.0023602766365731515	0.0036309287987569753	0.0017349225861790823	0.0019394783708772258	0.0027420239939682225	0.0015057867355088817	0.001183404684317075	0.0005330498940870384	0.0003146361209531465	0.0006155511314271648	0.0003860399121417922	0.0002493936601564999	3.6377937668311754e-06	0.00020648523005186456	0.02749799933079639	0.016082429390069257	0.009764813540607764	0.015662753444908244	0.012918223923359357	0.009036157527896497	0.004545108369437943	0.004900224830358014	0.005910266990167797	0.011317327628892452	0.00931864402479454	0.007785452146904651	0.014804446534769852	0.005717040299778713	0.00962249156258695	0.020947126670843638	0.034747461926719465	0.04484436214093162	0.02326748714341136	0.07738273002616183
CellTransformer region 251	0.002439896269624655	-6.0143485989435e-05	0.08585496762916638	0.06358007069317305	0.04066234951758514	0.04362387619035809	0.04953331267033781	0.052515599569454056	0.04812490175813959	0.05055680531372869	0.03271167029846541	0.029630228785968757	0.011357753682231622	0.013769826343210436	0.009449045025419166	0.004352234372981874	0.00660673320085947	0.002776158486165455	0.003944140771141509	0.004680775759489653	0.003058464348101807	0.0021139871300907332	0.000806578357948897	0.0017456259498860427	0.0013308234513492037	0.0008172183834450741	0.0008921678136788445	0.0001975887647421221	0.0006220749015339731	0.04367073039795061	0.02626582851544088	0.016666023611389098	0.026340890499540554	0.020433430420942957	0.013712491612461103	0.007812346615019217	0.007868454121672698	0.010712402585154164	0.020012235840233865	0.016573193255624237	0.1877033154162591	0.30519672606671894	0.16769289602691784	0.05789509547091973	0.020008622538376316	0.036514383342908796	0.050257754130114594	0.02587116552167167	0.08094784651963688
CellTransformer region 94	0.0007203384701706543	0.00020261106453579986	0.016495061447044598	0.03370524676183193	0.04111292847113133	0.04159147421017773	0.05179620258844038	0.05096416371281065	0.047200504466982186	0.02348190183030964	0.0333066630194007	0.031261285020997155	0.012976038073322866	0.0146680406801057	0.011947869136278036	0.005921994939298006	0.00801382998645173	0.004426801305326234	0.005180222579245313	0.006630034491026272	0.004256264725029942	0.0031385311526611506	0.0019593894406370357	0.0018028854836730764	0.002087645209666973	0.0014636797813567493	0.001348604491299963	0.0007998572858510295	0.00120008772141987	0.05997481022807723	0.035049452987385266	0.021939563327829578	0.35847145934524216	0.41603111447450136	0.3138340128235359	0.3214128923589499	0.21173575974913497	0.058314693527433036	0.05594152639254649	0.05016068360451471	0.016085031934312054	0.040354929329608796	0.020028692978586945	0.038543385208021065	0.029919152094983737	0.05502631050791675	0.08085525259864357	0.04320775353073032	0.11620398086478638
CellTransformer region 96	0.0018287693446859092	0.005340320505958056	0.019265267273339926	0.027363221621638796	0.030451374927675825	0.030849891325134087	0.03842546181748118	0.03779530494949714	0.03486316314603693	0.021080001955220213	0.024808550063922137	0.023330455280400345	0.009682839958710426	0.010833228476084209	0.009407135942383404	0.004334353964738606	0.006158418923632282	0.004720214262331093	0.005660105298254487	0.006825057252968441	0.003504910660379343	0.003009556021193462	0.0019850267449975224	0.0020876332114535515	0.0015649008003409252	0.0011560274220310325	0.0011715775216465983	0.0006045388762072681	0.000837976850061315	0.07074272457497542	0.04068948067708054	0.025620268294282277	0.4990583215524325	0.5532020173564977	0.46396890282209546	0.39785934614136914	0.24030630308890832	0.05640757297291304	0.038327214818627116	0.03335775918040377	0.014888678135362984	0.03276032750010324	0.016511675216065846	0.03163769083496803	0.025471602228157905	0.046063506283103926	0.06541226730229419	0.03441342728476548	0.09893235009611033
CellTransformer region 120	0.011491874473263067	0.004277093112547963	0.08951081559279964	0.05270306529778022	0.03624991864532911	0.03855509978388401	0.045089016710460776	0.04600464003712705	0.042108084087514354	0.049298440062033454	0.030555001840061536	0.0279273208899421	0.011805496097298794	0.013653193545968327	0.010980930916226267	0.005444117231498851	0.008208196153414313	0.004014500300346774	0.005607205922021373	0.00603107557557265	0.0042962013740418786	0.002797313124576188	0.0018624075018223742	0.0018680187663832344	0.0021088729026748202	0.0012689999291441427	0.001444685460019031	0.0007844869746509	0.001056510471064915	0.05667145080867403	0.03275846294802773	0.021391803623584917	0.6293840311185752	0.6311813306582479	0.595490859772548	0.4420724129643195	0.2158887878826022	0.025806083962681425	0.035540531647608994	0.029715823068957366	0.03849394909422816	0.032800416979880384	0.015743392979936096	0.029654269439210575	0.025941339172220173	0.04985455198958879	0.07626280480353219	0.039701131573134464	0.10375548949678798
CellTransformer region 93	0.0007276871232603329	0.0004842849199291501	0.012806031598582814	0.01876937017763448	0.022814109927041908	0.02354711866967936	0.029325814067580974	0.028725299107621633	0.02638913313374467	0.018472320299502028	0.019042896640064533	0.017687285454407974	0.007137379484670924	0.008162363610808888	0.006598439026468042	0.003054364989423413	0.0045697348079082704	0.001499446342918265	0.0020807614130603207	0.0025162787784379593	0.002180176893871908	0.0011177922997950554	0.0005394647743572448	0.0005556964318320591	0.000987468711704762	0.0004920430742185042	0.0004971871332880294	0.0002023759713975159	0.00044137522053015667	0.022305559918421116	0.012975775459763101	0.008589918100080635	0.2205778385148654	0.3726522374006375	0.1903621602072816	0.7760504724271741	0.7713855831339326	0.023320339011472936	0.03005570464923419	0.02567628134446685	0.013687527753890892	0.02296714434395073	0.011109549817746442	0.023751034236543036	0.015365143429452189	0.03218780223066144	0.05501720940669114	0.029427650243953503	0.06332281107962885
CellTransformer region 97	0.0013678668409455193	0.0007514344710075328	0.02558164988210149	0.038563055023142716	0.044821008695490785	0.046438643053653854	0.0564803899484529	0.056061378275651934	0.052021624041643184	0.03480593346273665	0.036604909193168673	0.03422164469759036	0.014172672595227233	0.016187655725546302	0.012648245798995775	0.006365952274255464	0.008842463525157896	0.0031106211173804158	0.004027356278741976	0.005057975233738788	0.004363731846744145	0.00248129699697801	0.0013756329265445085	0.001202118827631997	0.002206810927432189	0.0012997317409005349	0.0011935631795699775	0.0007011729999859452	0.001153047918078	0.039996314993802844	0.023899556755264596	0.015329148563552622	0.3497814600201963	0.47786289418437367	0.2991023469574962	0.5753619385414545	0.4849501723479678	0.042533820901339885	0.05050575782915332	0.043782195068926597	0.020464536171081595	0.04106043444284418	0.019738132300816398	0.039055697007141225	0.02957174771774895	0.057223711419643365	0.09023528721585489	0.04847901312241934	0.11616199989083505
CellTransformer region 110	0.0011606896581725515	0.0002749750124929322	0.041241342235103416	0.05047252106209515	0.028995885355950806	0.030205243805666856	0.035581126988553355	0.03637813700085832	0.03368654876816575	0.023816396655803675	0.023495125156195985	0.021048918702214214	0.008265594438752003	0.009825444032272028	0.0065589154562944035	0.0031015182288550275	0.00507541358575629	0.0010610783950163786	0.0017541054943396013	0.0020969881113001377	0.0021282433125271883	0.0008839475842946277	0.00021916598113327047	0.00024297410024553227	0.0009398121649867727	0.00033791340892324543	0.0003372538870826397	-3.242874562791552e-07	0.0002766592874812077	0.018292954072998416	0.010863991703420499	0.007137667985677644	0.03357720361992693	0.02836509262537387	0.020809596702089372	0.010942357677065527	0.012150152675588959	0.015947487359923893	0.02206254918306668	0.01819348448152443	0.02170691952292336	0.02016113410970824	0.00789961882437385	0.01618565309195169	0.020751181023588628	0.03978562557761082	0.06420057529335443	0.034476395805244156	0.07850746615907826
CellTransformer region 181	0.007763210640804923	0.0028719518922294914	0.13215939527863652	0.06056486053635791	0.03605358412468696	0.04031116508559212	0.046115389723648384	0.04709631838325449	0.042516180927662024	0.0856604398134548	0.03234896017613442	0.028702861567444258	0.01193930090325379	0.01422642345396444	0.011632398903151172	0.0054933077922895875	0.008818011313560904	0.0022937946811222333	0.004342038538425325	0.004015439677904019	0.0042253173415633715	0.0018583837491560815	0.0011399346986357515	0.0012004327257468148	0.002033804527425471	0.0010023470651311997	0.0012744465898289264	0.0006412251484719613	0.0009775854434679273	0.031068612192979198	0.017973454881199284	0.012372794404389367	0.0697817724650686	0.057032699992607454	0.04154931100333474	0.024149615562826052	0.025078414269183127	0.042115043379454986	0.04881143484017069	0.04131753363834139	0.06704457075684536	0.03712271119177872	0.01810968330731989	0.0379224062744356	0.022932074555648118	0.05032846767685427	0.09036341218993629	0.04814385388025597	0.09552249405529636
CellTransformer region 89	0.0017241998915577279	0.001257560300918835	0.02581613370006738	0.03401629680214819	0.04071940828152662	0.04236753879932323	0.05082355098679818	0.05121601807174697	0.04680875384169165	0.03772828967375409	0.03368764563270355	0.03145120528473676	0.01328564072217193	0.015074316538744295	0.01169234437979139	0.0061505840295925105	0.008868616232352465	0.003186954487148091	0.004637593470991395	0.0050698755778303215	0.004476256557457517	0.0024490299786585497	0.001408034608638132	0.0014637338862256055	0.002311973636570974	0.0012810242403344392	0.0013943222377275583	0.000784253979133292	0.0011718605545301508	0.04177508960736696	0.024253535451849148	0.01644394788562749	0.30211651930497235	0.2616650567488354	0.2717524035341087	0.14016922329769127	0.06108104176772287	0.029900553303564652	0.03848262178250391	0.0322550893559464	0.028169782530718716	0.03294173179501296	0.0154797527170274	0.030250860309768556	0.023471946023214944	0.04940734344038674	0.0826163340496623	0.04294303408422698	0.10098887978799717
CellTransformer region 561	0.002646980172549634	0.0016164523611265007	0.06108642640251868	0.06569928391354007	0.04802876816340387	0.049999474076896165	0.05880375556294976	0.05982270720299161	0.05535402386121877	0.04447680246103685	0.03910931429492844	0.03625045799197252	0.015469987490312647	0.01794834246594194	0.013140376774703212	0.007019654836046539	0.010313201585147251	0.00333057173191042	0.004934296770141576	0.005389234925650567	0.005127520574086415	0.002697346893463198	0.0015686748631888335	0.0015000458648912385	0.002733307236844783	0.001506203421101312	0.0015639234669674825	0.0009303162805979735	0.0013617745095764041	0.0422748620656183	0.024857373956431682	0.016728078892026196	0.060591508637041554	0.05280445315132737	0.039881840366868586	0.02062358939100744	0.02252113427095445	0.02768523679234616	0.03678414652409487	0.030500813088033814	0.03555694771848086	0.035408945779670534	0.01570218348180234	0.02888164394008026	0.032861594666470435	0.06511865424072542	0.21240066091369222	0.15692025759440137	0.12779628887491146
CellTransformer region 169	0.002081850092990595	0.00101527566407383	0.05259856349643568	0.05429390420271554	0.0344209503927978	0.03566546583558192	0.04243101457639109	0.04327063798154372	0.039660937340156265	0.03231035783391942	0.028562677919803343	0.025654781582845492	0.010364425019815772	0.012119408496117659	0.008572345411355077	0.004188098478931492	0.006978241009297003	0.0017182714676043486	0.003006128249443304	0.0030702133503188035	0.0030915207521751593	0.0013261072583996062	0.0005360070040122891	0.0006209036243531516	0.0014305582138590066	0.0005758031709721418	0.0006858854955855902	0.0001982370591009543	0.0005148020941151407	0.02730824893514138	0.015643094476580247	0.01078243755839675	0.05176179891877012	0.04609684795587068	0.03493337095347335	0.01746146357443881	0.02752718237157877	0.02342486114660332	0.028949266551862248	0.023656814742867526	0.03543078304128415	0.024634735173188982	0.009989958532262125	0.02073583344318811	0.02442464832835357	0.04971449638524702	0.08351946077886395	0.043787086058180255	0.09717954348129762
CellTransformer region 136	0.005098356248828851	0.0019151769699764086	0.13006348209039148	0.12528820910172941	0.05292474711075979	0.05579432753443736	0.06332846851522088	0.06582953654392625	0.060803633183018437	0.05768083678624404	0.04284350281581766	0.038740551855071	0.016323247623337544	0.019998714017726838	0.013105178641338264	0.007169052945634372	0.011007459925913116	0.0027935532289786566	0.004787380478490686	0.004894928663208642	0.0052427657815737475	0.002521801052882898	0.001341493961487376	0.0014337406596653336	0.00285058218185367	0.0015057912008053904	0.0017311943988510658	0.000895213269742484	0.0013971426539010011	0.03452456776838665	0.02084783391111016	0.014500516624571762	0.05218047982592017	0.04701072330405545	0.03639100928968153	0.017494590498414123	0.019853330359390235	0.021033308837450547	0.027851215086486268	0.022783597602405253	0.058732526182801205	0.030661529214219184	0.012325588919272287	0.020887780048675544	0.03513963894267347	0.06582840664736575	0.09767890273360773	0.05184380570119471	0.13199493679891294
CellTransformer region 141	0.0047818696483674945	0.001925741752171591	0.13025494988266806	0.10798613751216614	0.04591008057230639	0.04838899816908875	0.05495573940154532	0.05682741527866474	0.052547570603691106	0.05138485158318903	0.037406033448708575	0.03391324693303621	0.014389809463797181	0.017486101418569183	0.01184115929501537	0.006392947937470091	0.009976967909972658	0.0031620836360687706	0.005072099771543787	0.005192006128106089	0.0048811633466703235	0.0025600458939763026	0.001542415407502058	0.0014846611621460975	0.0026010283356785084	0.0013938809763376948	0.0015873208066816834	0.0008459349973942834	0.0012457122868794078	0.04130854251204125	0.024201263243017388	0.01648097956650214	0.05136956252183462	0.04679291807628527	0.03620643520593693	0.017047366370526184	0.01940325052581095	0.02009337266193802	0.025913740028886762	0.02096194571100447	0.05412472329409226	0.027917475001872295	0.011621556641570182	0.0196478160919233	0.028611381079207573	0.055247741421911634	0.0834443512965878	0.042868714956842406	0.11377281281698841
CellTransformer region 398	0.004338773628363865	0.0017214099465945765	0.08229433377310263	0.06361590444048411	0.05451531982150574	0.05681230481776164	0.06697564583098545	0.0679427871003588	0.06284760064036116	0.05735427038728115	0.044534675988790094	0.04154897285115234	0.017689438297698094	0.02036870149217217	0.01565660905945565	0.00824413039478307	0.01181239984519592	0.005028533279872255	0.006972614918653176	0.00779444042323945	0.0060460099036134685	0.003900767081989063	0.0024645804139729007	0.002381700240988475	0.0031992448599734496	0.002033772342697817	0.0020864640887221534	0.0012934002052588424	0.001809779099723329	0.0643654649956973	0.03816212045170675	0.025134843738480926	0.06343301565230354	0.05320332790110493	0.039338527831413984	0.021565122571883602	0.02256573673246906	0.029753227796317276	0.04224866377484582	0.035550274516866036	0.04833014224133842	0.04241523843253111	0.019897946220416893	0.03505914945058084	0.037174635836836535	0.06910122588034272	0.10197595271060741	0.05324348274252998	0.1434136192412905
CellTransformer region 85	0.0023840059841179415	0.0015466703281026809	0.03490101941881947	0.047171857551908274	0.05549203320900702	0.05720114779858267	0.06915130774609328	0.06958925530635811	0.06410831979590885	0.04679615218665103	0.045414833737182254	0.04248356409789806	0.01818298798729859	0.020669171473781823	0.016188281535238633	0.00868270614484531	0.011932234057584251	0.004868741595281058	0.006452555026094477	0.007405089979959667	0.006201973213129619	0.003754998500744138	0.002345747501132895	0.0022753126063472058	0.003324667948571574	0.0021070059621268364	0.0021115190134908014	0.0013609975856871343	0.0018767682899075706	0.05953755236515887	0.03503573922276624	0.022905415502600324	0.07864035937785636	0.0662728449532027	0.049511599287263786	0.03490102309495028	0.03780490950821686	0.05166049658394861	0.0662000868658122	0.05855750511570945	0.0320363858907304	0.047912580446332106	0.023163633815697308	0.04358134093151901	0.03744034036106208	0.07182496037708808	0.11177227172719498	0.05929296842422374	0.14739762450903682
CellTransformer region 92	0.0020698658195433023	0.0012672986428371588	0.034311965602699994	0.04787219718406805	0.05623615509704915	0.05827655258277423	0.07011471521876758	0.07054790113847989	0.06516976687545849	0.04758370539504839	0.045900779792619306	0.04289254465543038	0.018191954962764528	0.020665190534548288	0.016047094578985337	0.008474052309486864	0.011664176019125623	0.004456017091775955	0.0058684935911324666	0.006934285370400345	0.0059300868702934105	0.0035123253608241724	0.0021197336814260835	0.0019048927251707748	0.003152501576745205	0.0019415291168506878	0.0018939381454390989	0.0011968970512182871	0.0017334183189210196	0.05442915210981446	0.03234245531221746	0.02090329661160099	0.1089168799009472	0.08735666925819474	0.07898572859964434	0.03964800341223313	0.027000486116616772	0.21099094458938975	0.21929229975857012	0.21803396956961585	0.029458475274821906	0.048287099266014655	0.022950524158301393	0.043368861447449294	0.034156245472509845	0.06659215246174899	0.10501577543375326	0.05536309842767249	0.1382113975868309
CellTransformer region 108	0.004299564025281514	0.0010130270093513922	0.14433523014009128	0.13049343399389973	0.06916632205086708	0.07280151044999156	0.08360351144073964	0.08632167279373976	0.08036264309864767	0.05964963446627686	0.055244094216316986	0.05042253393943931	0.020578081693043933	0.024854359791416532	0.016663743315749286	0.008798804529046805	0.012802044027112113	0.004036669465419767	0.0058075067197505825	0.006822243818439565	0.006035354482988196	0.0034288305905126075	0.001787316048689771	0.0016969499140815953	0.003166553293112025	0.0018242537503109816	0.0018250142165882263	0.0008994112865651016	0.001584414652529908	0.052023439829565726	0.03175965025304797	0.020676243522694752	0.0549624370239666	0.045563000242761144	0.03352159316845808	0.018449007646846552	0.019374412587951608	0.024959506039575908	0.03903982026061928	0.032920296581767414	0.04734818952439128	0.04351033565263112	0.01834249412494738	0.0312229387638409	0.05500020079459891	0.09440247120489263	0.12753202043440315	0.0701068241742056	0.19165807342593252
CellTransformer region 142	0.0023056053421179135	0.0008710298974825609	0.06973530277045294	0.07506043130037951	0.06168955891930204	0.06384419089271853	0.07483210778426662	0.07647166352355361	0.07127640975812005	0.04556555885760458	0.048863893810750646	0.04572082216604644	0.01919944390243635	0.022278373129411895	0.01579851896780074	0.008611526216242855	0.011934429618733509	0.0044823996818717775	0.005927063067356788	0.007157704384593305	0.00591671335511811	0.00370316024869182	0.002142412858274715	0.0018412873477450045	0.003229661889314327	0.0020391784865610115	0.0019157158377200688	0.0011817629364714673	0.0017884484106538891	0.054183095160405675	0.03275770174936224	0.02104514267429114	0.05070280485718975	0.042257135652996346	0.031228921346622716	0.01728515714495921	0.01802815290322847	0.02303615712537671	0.035645124439431214	0.03017298655349489	0.034105239828436544	0.04079527808379408	0.017924845634977454	0.029398642969743934	0.0514820692693651	0.08784560128354099	0.11668769992611777	0.062314249555910695	0.179150188158889
CellTransformer region 2	0.005332319913525064	0.002102355841191297	0.12297151651484739	0.08842153357707837	0.062711876985503	0.06631779097051249	0.07718089930045349	0.07935412396303707	0.07323435479355236	0.07259423864913656	0.05161513691771277	0.04716294078827317	0.019682943573701452	0.02325682917377508	0.016805385905141773	0.008900588809921828	0.01283020758683042	0.0035309474860148976	0.005563462902782259	0.005996116237648032	0.006169330213803849	0.003180768966953216	0.001708927202863519	0.001706733260100997	0.003299668389514656	0.001934484622996206	0.0019635978285582486	0.0011616131669262585	0.001803979961592467	0.04061401665146258	0.02493781773073451	0.016775433832815833	0.06640162459746085	0.054821325859998125	0.04036150075985361	0.023075931726831683	0.02400848195650369	0.03316557319008622	0.047307289344935	0.040187300231838544	0.05442977290211873	0.04608197605324409	0.02067956099173427	0.03787209010865835	0.04743403511961572	0.08836928226751549	0.20623602516814493	0.09938894142659663	0.17067246238710063
CellTransformer region 7	0.004091896823025111	0.0018335776407929312	0.06891127530725957	0.05702102276959383	0.05560052355543931	0.05861178716001502	0.0699134132649918	0.07048883608676612	0.06489972133585323	0.06360794166689897	0.046475294382396205	0.04269377030861995	0.017890009796418773	0.02066689714943393	0.01598103987729191	0.008232596606303507	0.01164452038839818	0.0032826901550409805	0.004948643129405981	0.005547479247535218	0.0056715552972190905	0.00287250921770175	0.0015750776953222898	0.0015220773029929662	0.002966481824109095	0.0017164789625383108	0.001699254079858334	0.0010402601779016156	0.0016237888181924586	0.038186824648122855	0.023236667393571806	0.015430355828620845	0.0751279286106577	0.05997743975829329	0.042942702634787035	0.026313619401245394	0.026712801191352945	0.04120068979007381	0.05748017151372419	0.049073373911896076	0.04304666436834765	0.04953887686652002	0.023488647366070557	0.046367679944771555	0.0380864779061388	0.0749579575633553	0.1482588447986593	0.07817610887869515	0.14557475289087368
CellTransformer region 295	0.005992236956204507	0.002236426513034338	0.14472527287453588	0.0900551926109074	0.0502081914848129	0.054167722323233795	0.0630526222767162	0.06471119370284663	0.059001009392292615	0.0749502077629805	0.043212579345157646	0.038422537139988576	0.015900187380185532	0.019070768814840947	0.014445049805665399	0.007183755417456592	0.010821700568168781	0.002838506274033047	0.004790848628251748	0.0048698432704752034	0.005163642366671089	0.002438050490900466	0.0013507446286102405	0.0013377737667452892	0.0026060662750341033	0.001396283911419557	0.0015615628203846993	0.0008212190515287473	0.0013257695291215065	0.03479954845679264	0.02092763481847785	0.014035840595469426	0.07136623537699312	0.057224667202134184	0.04122240399649632	0.024678514509791007	0.02536382105389964	0.03840076960933813	0.05284886701264969	0.044933404488845446	0.06014807209031006	0.04721542197593785	0.021609363995627368	0.0422154292118918	0.035663218015114385	0.07074980723592207	0.1561148046432107	0.08012394245467586	0.13553952537048464
CellTransformer region 186	0.0029336297966884306	0.0015354851155891182	0.046348387950303604	0.037223337044373576	0.0361778550590981	0.038270387596605095	0.04671100279581907	0.0463989624010235	0.042534802596804915	0.044990733445974034	0.03114547521942433	0.02837198562935169	0.011710078216864228	0.013555366087599288	0.011137904702484165	0.005334673462720096	0.00792123751011311	0.0020129202154215878	0.0031690137228054167	0.003446165187013113	0.0037662709382921098	0.0016628852763175648	0.0008767636878727408	0.000863713198166343	0.001826402483622766	0.0009380589694643899	0.0009709913121089987	0.0005312906179780516	0.0008885288222110173	0.026164816322535554	0.015457371204457598	0.010372324262190076	0.06589074042212681	0.052465633788765675	0.03737859286628534	0.0231147284165043	0.02345491162650202	0.03755812059738215	0.050770695047792976	0.04336506763266101	0.03025407899530713	0.03914199829174449	0.019094323654418703	0.040646260062315566	0.025907733210136365	0.0544767375366625	0.13396262218085064	0.08250369634645378	0.10252369935891761
CellTransformer region 336	0.0044334706291616266	0.0015066959911751345	0.09243735826889485	0.06585280976587467	0.0405740258580318	0.043854405004753884	0.05084487399205893	0.05234099464587716	0.047938481722550934	0.06144666729436429	0.034352179605288045	0.030748004806704997	0.012567311821344827	0.015055056522167043	0.011286058928031714	0.0055601509368690865	0.008316990164069475	0.0020184090799215556	0.0033962779357785034	0.003514097895769259	0.00386451690112362	0.0017674005682652705	0.0009115856731389956	0.0008575093357037113	0.0019540180061374955	0.0010212646395127301	0.0010876149540870496	0.0005618180938600579	0.0009550262176606455	0.024867863472687657	0.015077083093734173	0.009949131649655376	0.053336935158647174	0.04254994001113149	0.030570111404994573	0.018645118911283984	0.019071587286699263	0.029541906619749474	0.041535638715110686	0.03538279297411675	0.041139925991759675	0.035930636344511054	0.01648224274801003	0.032952835571687614	0.03673799152611099	0.06840196292376122	0.1667172463294591	0.088429462597267	0.12787548275639798
CellTransformer region 444	0.0055636733318881765	0.002067509388875532	0.11995797117997833	0.10350941347817051	0.06496489785613174	0.06894382047735938	0.0786621354640108	0.08141653834908756	0.07562935975820248	0.07544020156510597	0.052514262933447464	0.04833844532119508	0.020413469240655506	0.02417556713739618	0.016782153985311216	0.009132465408417457	0.013312165094523412	0.0035727629750817217	0.0056128694658730185	0.0062230129260922125	0.006401002955922055	0.0032827563796433853	0.001777472530413305	0.0017278750094338585	0.003488556023952346	0.0019963322759632444	0.002092465735202301	0.0012190522680210576	0.0018319413800828859	0.04175199241121808	0.02573286802356307	0.017241258774347252	0.057809523530664673	0.04933524562578692	0.03710694970044194	0.01993429844425915	0.0212363434450853	0.02619057129134611	0.03827575256259602	0.032088402824784895	0.06117121175220186	0.041869594469423704	0.017781435172345213	0.030081230500476983	0.04900022127637761	0.08940700822536173	0.16716740301450633	0.07664763062757976	0.1744732275539099
CellTransformer region 393	0.005036554621150621	0.001831146754026503	0.13076194458640986	0.11505866610118232	0.05995954337222591	0.0630459071736705	0.07211688304907009	0.07458548820206069	0.06911725497221542	0.06162271776012842	0.04844135606669852	0.044357189576700734	0.018790259390530594	0.022467427175147398	0.015595101693750314	0.00852600676598365	0.012536089190042394	0.004294634604434846	0.006363941921014633	0.006862783499201059	0.006159140842703977	0.0035283244208609518	0.002172465435170608	0.0019035394062582734	0.0033729511544902035	0.0019813669641407673	0.0021018737289320343	0.0012206144179972957	0.0017582533099349935	0.052288224123949824	0.031186275288781335	0.020584442841209936	0.05586079659955411	0.04895578052925069	0.037192436186182155	0.01885510436224935	0.020605728039115603	0.023433780115865232	0.03371304802742787	0.027853939254234333	0.05542758048142479	0.03839033659033307	0.016494918386397422	0.02704956217814237	0.05958909718056328	0.09736500920769313	0.16585881157715848	0.07630728606220186	0.17112590107911319
CellTransformer region 474	0.005423868237695341	0.001947195745623618	0.12181317479005081	0.10151779958881045	0.06291847752391613	0.06615059248607805	0.07563751198724851	0.07874992949683299	0.07288999320676855	0.06968701917397063	0.050886986738846035	0.0463818985591183	0.01952819538873635	0.023114096091597404	0.015656561761648473	0.008672001126561081	0.012788529423233969	0.0035233731838911903	0.005658268579450989	0.006070937428503837	0.006091073538186507	0.0032043243661329618	0.0017064272389662968	0.0017310504886603928	0.003330851221555383	0.0019343279258947795	0.0019984008819256046	0.0011641429798472434	0.0017783910422059176	0.04147542115989459	0.025394724555081863	0.017161873957856934	0.05349881204732651	0.047235923575041305	0.036160423695574324	0.017981403787663892	0.019979141975145245	0.021731486732754473	0.03103138369097675	0.025552139062675068	0.06280505886186401	0.03684112643014112	0.014938759012436062	0.024139755272168256	0.04321052160274214	0.07969813808622056	0.1511101054102468	0.06877335426711012	0.15864286478487605
CellTransformer region 438	0.00546480069491033	0.0020048549864613604	0.12437645426839229	0.1081086530599301	0.05343014524254084	0.05674831267066706	0.06443633069612091	0.06722535165821433	0.06198594362735819	0.06713449534451899	0.0434756498667211	0.03954607554757082	0.01657400594500074	0.020136839734861682	0.013718975191152116	0.007357813597257398	0.011273300847066145	0.003093203725884968	0.005093850785163344	0.005203558905396209	0.005320703436750806	0.0026878952178461864	0.0015167951668219157	0.0014532879546073764	0.0028848742459955186	0.0015813009780208328	0.001812575858585378	0.000958017554372157	0.001438342359885016	0.03776068140524231	0.022671573394843287	0.015442620337820867	0.05289432107272303	0.047032770422281774	0.03632469507700332	0.018012878918021273	0.0199538372403848	0.022276363764899904	0.030542547758924708	0.025370027690365046	0.06006388742691265	0.0331290165946977	0.013842776573562032	0.023508234402175473	0.0438695061226579	0.08012410178437607	0.15631770502899867	0.07147278754490635	0.15548570394432573
CellTransformer region 468	0.005738887737234687	0.0019738905244755653	0.1234499922744519	0.10750743694251796	0.05487790433610558	0.05797889208399442	0.06625059558778307	0.06887965051921634	0.0635766441134367	0.06687520526949856	0.04456540845991885	0.04042124551064429	0.016847014971677496	0.020375821353748415	0.013838394137117144	0.007445298508817604	0.011359625350889148	0.003129385423520237	0.005079352871034563	0.0052759301806585	0.005324448333563329	0.002711764263363797	0.001497831710097307	0.0014856333072529198	0.0028652305210335577	0.001596511638319893	0.0017748241002395783	0.0009455193100623207	0.0014431556209223869	0.03843116740807891	0.02313985924348274	0.015628367969466976	0.053846569557843386	0.04759336126637636	0.036639205869046856	0.01839696698040145	0.02033268337223805	0.023367763325625807	0.03217380172270487	0.026865648762954688	0.06367328696349793	0.034442052987651385	0.014499553769831109	0.02512380342048182	0.04766256696851308	0.0855216079566947	0.14731747025540828	0.07061455819352074	0.16628121614833313
CellTransformer region 450	0.008896223656681414	0.0024101238057969215	0.19705054323402885	0.1438920165425099	0.05841886186895166	0.06283533670913806	0.07022834087474529	0.07386666412058662	0.06787809983027893	0.08709761411819542	0.0481075100155423	0.04283862044741857	0.017714944545490215	0.02186146018827507	0.01449969888686967	0.007802642041863501	0.012177287763407471	0.0031504358932019725	0.005577113042519396	0.005455820501307585	0.005587625032260918	0.002816056550021092	0.0016334752091221826	0.00153140054268066	0.002989120883060817	0.0016728175646103548	0.002107159365353497	0.000988055511516903	0.0015227453390163942	0.03776770412447415	0.02299441317101733	0.015381365901227583	0.05074829135395718	0.04459702611882032	0.0339929311886305	0.017214267704451156	0.018931562806320718	0.021540665446488475	0.03095573940110509	0.025734584639351493	0.08595079167915155	0.035074439734319056	0.014457912739889965	0.024075302210844307	0.045656144234576305	0.08219022351111012	0.13319369264225006	0.06459845634702265	0.161341360754739
CellTransformer region 456	0.006463073278739114	0.0022930838254485836	0.13765461774742174	0.10156059618625476	0.05881571997858702	0.06298735827656438	0.07068157788952657	0.07438478782209541	0.06869794631518286	0.0822066125173725	0.047814412690462625	0.04361315841385844	0.018363071618043222	0.021949520334882344	0.014963911333294035	0.00817753916524349	0.012344726048773298	0.0032529690394462437	0.005473450296227716	0.005579819744101924	0.005817433830949935	0.0029445355493142936	0.0016407322723515033	0.0015743562758793789	0.003190300987724306	0.0017886155108181433	0.0019972687018114774	0.00111131432100854	0.001635391621837986	0.038331556855792884	0.02332866123511356	0.01584890065323697	0.05031520425649834	0.04508090278475367	0.03481506566297101	0.01707744998295273	0.018971474667123213	0.02005000465391556	0.028709351980630807	0.02361310464610868	0.06704752577412697	0.03438509624638842	0.013896992201820776	0.021997997183016732	0.04469421891392869	0.08091481886917251	0.13443177491780914	0.06351760097832265	0.159039271885565
CellTransformer region 462	0.003907521710456617	0.001600081342985458	0.08361767749873987	0.08663367626276575	0.05795132117190445	0.05969512653648825	0.07027704421217348	0.0720030764847888	0.06663420893820618	0.050648473457647815	0.04649435686371676	0.04284134613574495	0.017968275062379843	0.021185279929215158	0.01462812086011375	0.007925099913061886	0.011701696435588415	0.003509588605091034	0.005292150725806485	0.005867292851161308	0.0056002789638896575	0.003053401762808976	0.001615679280663205	0.001726729059635082	0.003011023620714094	0.0017918895840827148	0.001854465654174769	0.001050293627210432	0.001639744958992976	0.043047467547949234	0.026058075233634393	0.01761959468290147	0.05718643636046369	0.05007670295268903	0.03846376195764587	0.01946125733582061	0.021484837131167233	0.025120876444097967	0.03431903282526988	0.0288128584350357	0.051409437754477025	0.036954062613145086	0.015667795545942557	0.02711969543678705	0.04702125573261221	0.08503864522869771	0.15497839111509346	0.07394204999322836	0.16725220084361794
CellTransformer region 579	0.0057824753089272	0.0023115559206243405	0.11649935029667292	0.09680650454007242	0.06125164275170668	0.06575635336481762	0.07374634580070874	0.07730016829272894	0.07173472093216554	0.08363960376953276	0.04962758181297191	0.045784550288856564	0.01960387901787728	0.023140680218897255	0.0163196333499033	0.008953015090525231	0.01315443854124914	0.003841670140853611	0.005997613336083609	0.006347133345683558	0.006400561354374389	0.0033369680702356173	0.002019775695415427	0.001744284664362013	0.0035631047003889054	0.002003765957819162	0.002132132096934528	0.0013053051030768672	0.0017994365361395225	0.04509619586512816	0.027127409691164044	0.017983087394276506	0.054510739753496316	0.04804251638978119	0.036596319642606207	0.018758320098763492	0.02034922989990836	0.02303407769999775	0.03383158557586861	0.027830702706469576	0.05714049334709322	0.03945299190312741	0.01661272851534679	0.026713031777155633	0.04994132393681583	0.08935675345231478	0.20472294641225305	0.08814735214993852	0.1742105004842431
CellTransformer region 388	0.0034412823571519603	0.0015505758089407002	0.08297307081104957	0.08876686027646445	0.05334534716608284	0.05556310743588623	0.06425411786762127	0.06613108184122889	0.06139750825800583	0.04949456256800186	0.04272998434495815	0.03944079989182232	0.016607536784839286	0.01966245175963915	0.013432843527391115	0.00735943218245378	0.010935170918040958	0.003195762899619171	0.004943408180252582	0.005381748941661221	0.0052442960904398395	0.0027548351090785	0.001499413769945248	0.0014446371225410714	0.0028459628520207106	0.0015832404025143722	0.0016709437676739145	0.0009319413476460633	0.0014315857837183072	0.039581431602458035	0.023712535510804506	0.016062742406841933	0.05262008754373441	0.04714955388030587	0.036381890978992304	0.017800225503408783	0.0199191106262175	0.02165577133220473	0.029510079239527004	0.024309199715359463	0.04577583247931396	0.03225625017770626	0.01339094998957351	0.02254502919314568	0.040575346530033946	0.07606415158913309	0.2188624908331513	0.09448281919967558	0.14764620358937605
CellTransformer region 555	0.005050530305477831	0.0018813712450692559	0.12173740774484447	0.10970222569843441	0.051620455259211585	0.05447411999539332	0.06176948405876893	0.06456898768396965	0.05969778486303925	0.060961323461054887	0.04189781102609109	0.03802735687781071	0.016442545339629498	0.020127166454920922	0.014096456572907706	0.007895602285441018	0.012024764583133507	0.004460244530747479	0.006301464951458866	0.006466019232508855	0.006492950916659657	0.004049265037935396	0.0029509122590001963	0.0028773400572209428	0.0042457227203963	0.002984101453644169	0.003195980846022324	0.0023922929950095672	0.0028271520363869476	0.03859074409828571	0.02366905115163333	0.016508296411505606	0.04903189720554959	0.04455534687560775	0.03475846683581602	0.016514232415371432	0.018816060830945648	0.019569927360120823	0.026609444247068573	0.021684444822469142	0.055015956812517204	0.030665671578230837	0.012240167642807751	0.020179833457165685	0.04462767557965463	0.08114586703836862	0.22510193063246356	0.09353100844142023	0.1556645344112789
CellTransformer region 49	0.007544045892313721	0.0025372233733591707	0.18436061068995718	0.13783388863665466	0.06559729048785601	0.07015471973061796	0.07837178907061489	0.08247906148621172	0.0764780955570832	0.08930421360164686	0.05307052086794193	0.04802267834044647	0.02018164927592317	0.024475990724252134	0.016175039771712137	0.008903945605215331	0.013392226899992917	0.0033569108612603155	0.005693568840948697	0.00590425900733994	0.006315724517522968	0.003143734078247166	0.0017007540074599648	0.001700313389720888	0.003468993167665953	0.0019516154272521476	0.0021568849528969484	0.0011881573288400923	0.0017728072834219378	0.03897484967408363	0.024140992889839626	0.01627721280176059	0.0503558717438257	0.04469067827661893	0.03432935914041834	0.01709071148068479	0.01890218931010102	0.02007495801272575	0.030002377620503028	0.02476673480383639	0.07689095389245702	0.03734866915659345	0.01493053311321592	0.02337100299997567	0.05034021279826697	0.08905245018900154	0.17498961103253133	0.08225446391895558	0.1754419744184339
CellTransformer region 55	0.005537549290901511	0.002084182999613362	0.12321299987541144	0.10363483203058307	0.05607807490940425	0.06004249759056943	0.06768167972261849	0.07094047022323387	0.06548342739461004	0.0739902125214092	0.04575914857914697	0.0416089925027024	0.017532457748962546	0.021033840898795324	0.014315369589133067	0.007725808345317892	0.011755241055649077	0.0028307635042077433	0.004865897958599673	0.005010254937311847	0.0055297429915467	0.0026094677000590718	0.001388100439190573	0.0014026401277566804	0.002993181501425944	0.0015830233553926999	0.0018051474529465796	0.0009610900868723011	0.0014614851880703082	0.034335043302039674	0.02090841729525159	0.014358734872606879	0.05336645241712436	0.047182648330699385	0.03645449070810611	0.018272626477076073	0.020274926351189076	0.02286322352799141	0.03162668240695453	0.026189612832168398	0.058581834661941876	0.03461502792673988	0.014027560779102477	0.023774327269899767	0.04886338735716301	0.0875513625717845	0.2225439182933062	0.13656192333588776	0.1674394101468989
CellTransformer region 480	0.0065983620515524	0.002339254426986332	0.15286775612413064	0.11558249289825369	0.05888405119062492	0.06275814460537467	0.07093829365232227	0.07433143816235309	0.06869719889761196	0.07716476695769367	0.047993006931223665	0.04341543310374146	0.018146157944028886	0.021927738495956122	0.01472557390944067	0.007994945389378234	0.012224996932308007	0.0029840160912817325	0.0051445014025184085	0.005245661870343347	0.005698940596888624	0.002746271625394858	0.0014576590499028284	0.001502464155054611	0.0030734626217542985	0.001687257046521577	0.0019183567756582579	0.0010123602686411305	0.0015404974443947652	0.035803963887318636	0.021894566111564817	0.015005082094089689	0.0529067938849763	0.04698257645828478	0.03610559345570496	0.017991663658418765	0.019905135425770246	0.021997763050572477	0.031067963307080705	0.025751533122479905	0.06927692641000134	0.035155639022635146	0.014333974893634988	0.024003909049015913	0.044477287386293085	0.08100200021069354	0.14889642950020274	0.07511743954253897	0.1590524892643582
CellTransformer region 531	0.003153320956098173	0.0012774255400900185	0.07108877545074979	0.08099525140636521	0.05931824378149999	0.061908424804166244	0.0718730094544473	0.07532768638492927	0.06913779287130505	0.05810312545268076	0.04815338241796902	0.043718474579550796	0.018360715291402645	0.02144218527410987	0.014935568861152588	0.00811888651395873	0.011712437176945896	0.003318507897357884	0.005139122565072566	0.005485460888001611	0.0055692131521710595	0.0029304051886544415	0.0014893306669112288	0.0015560040379962012	0.00304648544497671	0.0017638685309375574	0.0018036292985847693	0.0010515729257700905	0.0016319070240601748	0.03895398765984859	0.02370720452761962	0.015773260247192212	0.05279642206298476	0.0456226690307952	0.03481534048926965	0.017932795418099397	0.01998985399749681	0.023996675245352393	0.03385239139109697	0.027909304663617133	0.04325409080276721	0.03870732601579016	0.015471716954186606	0.026435861083512913	0.05598862660713978	0.1000776984499383	0.3022778192735672	0.13048264889019845	0.18818957553838955
CellTransformer region 525	0.005619953973076016	0.0020071521302340288	0.1275872541911343	0.10488513498362584	0.05649851519308555	0.05959883461883739	0.06851742734336697	0.07080723894184882	0.06558730799567974	0.06620471963658364	0.04587261116225351	0.04183988837525213	0.01755313181904206	0.02099493056739272	0.014502699544695158	0.0076896554337771775	0.011670205376898108	0.0031092164461261783	0.004949844713573957	0.005326941772715174	0.005480210713728068	0.002758634577103488	0.0015320020118436252	0.001447834814336519	0.002933001062473861	0.0016237862940494412	0.0017761647510120572	0.0009608592239347288	0.0014778050085322532	0.03807704397956652	0.02317434701248405	0.015473623135694435	0.05572665782762842	0.048087861557893824	0.03687421142790757	0.019285028204325972	0.02098452332089827	0.025933737974795517	0.036195182094180114	0.03053554597341193	0.061067350799126535	0.03770692450053045	0.01602564966643857	0.028139334658093304	0.057291044299549974	0.10010153062329269	0.2098729238905449	0.0949050367985356	0.19013576792702666
CellTransformer region 543	0.006234082899884005	0.001978175529323717	0.13667194661782564	0.13229947078397047	0.06411650880367654	0.06817717312058134	0.07661871056869404	0.08039215042820971	0.0746577047465628	0.07593741926010573	0.05163753075006895	0.046725923321168074	0.019703535681918054	0.023862305977339588	0.015866771701219157	0.008759692710696819	0.013077210830818205	0.0034210533238953024	0.005436205271280233	0.005808786621725132	0.006131951797393342	0.0030897953787835846	0.001762956953292884	0.0015804122054406623	0.003425208757594824	0.001907141371715558	0.00198298781210252	0.0011587541888848551	0.0017026004523115067	0.03980782873602508	0.024383938999083712	0.016083476910711804	0.050672300655090034	0.04457311446119049	0.034160025952383204	0.01738343606435801	0.019167193563211452	0.021576440001120942	0.032187164461562806	0.026597150858663914	0.06236772186821465	0.038925226788096894	0.01575118308976635	0.025522710791941988	0.05894679582728955	0.10231519592575959	0.26811313445968843	0.13626343805309613	0.1968963911171691
CellTransformer region 519	0.004572615105135476	0.0019906612529574314	0.10813410187335662	0.09319276585919976	0.052842480672323014	0.055826602036596444	0.06417947604170576	0.06671657667686287	0.061592257171066006	0.06169195954672474	0.04322566065853237	0.0391030708964817	0.016422445074270514	0.019570722254751146	0.013446577918923413	0.007249476191090348	0.01099319974784585	0.0027259172118837007	0.004522173166987058	0.004696247983189794	0.005196324704327923	0.0024190404664816267	0.0012482495189622678	0.0013517571863693948	0.0027682212640077865	0.0014708975061694112	0.001598059316413066	0.0008791127285382488	0.0013415976816034713	0.033572695968780486	0.02025860083909838	0.013894833173380729	0.056364960455980065	0.049617267359770706	0.03817047285981169	0.019322281615704887	0.02145936177471997	0.0253009632617593	0.034066079743488416	0.02833759283981766	0.05303549742188903	0.03487329328427712	0.01456099202269011	0.02632298457064057	0.048202025021724014	0.08590268726840315	0.14739901097319522	0.09115642872615304	0.16599573763845224
CellTransformer region 537	0.004554129066740861	0.002072209012638269	0.08708600283949999	0.07245288439955185	0.0476711293716332	0.05054353079938086	0.0580423237170312	0.06002955777679511	0.0555701205413458	0.06144508120941893	0.039008385746035046	0.03586326486126591	0.015165525969359347	0.01790095847153102	0.012848612231620482	0.006856563517513962	0.010451697578347957	0.0029775330561139274	0.004790158721804527	0.0049212828642678065	0.005006182305703412	0.002491111739450735	0.001444145012627824	0.0013941575505771052	0.002672521301529378	0.0014533622609434322	0.0015773624709826174	0.0009125402128900935	0.0013021148170311056	0.03740374512773357	0.02207693441041134	0.015015199191531879	0.05563898752412668	0.04962184677480438	0.038363997815254944	0.01925196196247808	0.021257578622635737	0.024673859975859556	0.032824270284853616	0.027233161204178284	0.048981125593438986	0.032800668225196866	0.014203605878376274	0.025291761589779423	0.04606845903291102	0.08285338397419884	0.17709550410935257	0.08434904407466051	0.1584667577489807
CellTransformer region 567	0.0034370583784167313	0.001688968937933285	0.07060749941698673	0.07527899756021632	0.053860956671944675	0.05597999430968967	0.06492387309625003	0.06731212226726982	0.062393725825758334	0.05432186440812203	0.04326440867127182	0.03975735760281195	0.016914028976359425	0.019721674066906635	0.013633794185736117	0.007452679438694488	0.011138487442883429	0.003151152080086401	0.0048183072775746846	0.005205366246950472	0.0053090307678790045	0.0027249912473418444	0.0014931589557578278	0.0014410513250334542	0.0029003926001645586	0.0016260681628956478	0.0016232638032622436	0.0009928688262287576	0.0014671764673875672	0.0385112432992571	0.023106916102679755	0.015536991488849117	0.05259888291812378	0.047196047583955944	0.03656197890744959	0.017748208711312833	0.020130907935421733	0.022043705139134447	0.029825617716596396	0.024437136026266796	0.04371062236041868	0.03411977803561536	0.013818960119884273	0.023246232103126038	0.04664778947191333	0.08473988437750253	0.2223638760404706	0.09701021873020828	0.16257762962713485
CellTransformer region 163	0.004540657286780827	0.0017699250168292334	0.10219867522008862	0.09477735146642183	0.058488815040727206	0.061381608279279784	0.07119334877734373	0.07434275788132612	0.0684243057536982	0.0626290248034692	0.0479742300162531	0.04327560271839644	0.017948281103751424	0.02141336902103308	0.014893867902239327	0.008121901814533955	0.011969463422485756	0.003278662410400613	0.005298185352145569	0.005429416741054534	0.005590540546771796	0.0028804744404098744	0.0015223762803739736	0.001527878538426998	0.0030317373214055737	0.001768839063240462	0.0019063048320625393	0.0010573182080769337	0.0016109536898469743	0.03751474548254479	0.022791578980952593	0.015354083108215264	0.05651842795488214	0.04923938099365275	0.03768698409012031	0.01951150684702168	0.021384870811583457	0.025585902767761116	0.03570547698732682	0.029795475941053334	0.05569975763660852	0.03861063530878961	0.016189279954002773	0.028097798261434565	0.05507461907562695	0.09582633801858421	0.1614720624348016	0.0946342443871207	0.1864743533007741
CellTransformer region 573	0.005369311189925458	0.0019944162757823646	0.15916566070322832	0.14244841956602403	0.0636945355462492	0.06767454383633424	0.07656051900223941	0.0799811757315985	0.0738294055948875	0.07116884568018492	0.051917176376365205	0.04698282018404255	0.020610305976522744	0.025620820626259456	0.0183074249968166	0.010500460530944555	0.015193199873101925	0.006275534150759897	0.008270798817298596	0.008606811140870247	0.008917378140221642	0.00596874495863563	0.004596603171028035	0.004527687361936495	0.006309877800433071	0.0047863179650736295	0.004954782441520647	0.004045403311965343	0.004635088721159071	0.04138688121169418	0.026573895570538228	0.01893533067631956	0.056341239961688806	0.04862948620928546	0.03690287957916686	0.01919684476816536	0.020942609715549437	0.02480810662392433	0.03563462953105041	0.029644621023815317	0.05618700264053865	0.0396846436109581	0.016427170091134643	0.02786028674561803	0.049886976577334985	0.088813261019861	0.2254061147712804	0.16086106911207013	0.17470011949572356
CellTransformer region 130	0.004728255224739435	0.0018173245793196553	0.10291000322240722	0.09339569101839997	0.07442374625635481	0.07840144442802116	0.09042654023428816	0.09392556355192952	0.08732523418207917	0.07698844918769349	0.06016849270685652	0.05487172305425485	0.02302557822837631	0.026742650706640406	0.018474816794788393	0.010336831242013908	0.014446861617306468	0.0036178640793687994	0.005547962142711845	0.006377349978573083	0.006890649492692385	0.003463843383519809	0.0016997347106617385	0.0017837809185063365	0.0037797523097264185	0.002225732954913496	0.0021285338752443355	0.0013265889659806465	0.002032844961326385	0.039483856704096626	0.02500592109204588	0.01643404871154076	0.05936720637658337	0.04948643721096085	0.036732628742778765	0.020722632041106016	0.02190804585561295	0.02870747457794582	0.043493311743371066	0.03655358422074234	0.054386355774601255	0.048452763635222974	0.02036546292658531	0.03497112689424006	0.06568963864093365	0.11248464748050672	0.25467576269025577	0.19928457958592888	0.22030862628082998
CellTransformer region 67	0.0050513066837450694	0.0018591071721760415	0.11109192594816746	0.10692245433801409	0.08328072884150589	0.08757076699416923	0.10036052719121173	0.10468530726911184	0.09738137497460536	0.08386114248092355	0.06619318227219965	0.061191056271451896	0.025705271836226912	0.030179433770920205	0.020303359639027057	0.011493203649394554	0.01598350250295899	0.004030567465949314	0.006183751055223068	0.007086727575594257	0.007615203284828548	0.003996261244870535	0.0019673288715140085	0.002037863348402043	0.004304291864058096	0.00261750466295968	0.0025448909995634834	0.0015828747116741655	0.00242268329803981	0.04181780269714125	0.026963304390843018	0.018045120456703492	0.05425876326670171	0.046106830830227256	0.034833503147400025	0.018927377049200483	0.020081749352451193	0.02359858620139391	0.037817221208957814	0.03197224100331665	0.058544026356509606	0.048162361293178545	0.019593694292715208	0.030469609391225498	0.06781588486495288	0.11526490292897694	0.31789112266962105	0.25216444738800625	0.2277975309935402
CellTransformer region 494	0.004481116577331458	0.0017129869815837363	0.09856984820602456	0.09932931813574228	0.07781682735507955	0.08100020593990272	0.09417354627363474	0.09774042011714493	0.09096253911071613	0.07112090104844461	0.061999132306649614	0.056782906832752854	0.023720704988549522	0.027763754871692272	0.01868501998680911	0.010470333694399182	0.014668883673370452	0.0036913169327172455	0.0054652100484562345	0.006406044079338381	0.0069024776472624266	0.0035825294954607285	0.0017173991741981022	0.0018277503041353841	0.0038317941525203548	0.002344367036836305	0.0021835567949600224	0.0013666033944690337	0.0021377157736625456	0.039467440322325624	0.02532506237379392	0.016691475420595712	0.05525944712707716	0.046307709499703024	0.034754280402522326	0.01921781776368351	0.020487150633357935	0.02581862143658635	0.040177031514461635	0.03410839358202247	0.05253869379204739	0.0482544531042775	0.019879264121883223	0.033104333720220175	0.07093086282400711	0.11992923252250601	0.33690414735655133	0.275461613304349	0.23397425498554286
CellTransformer region 22	0.0046233686019772945	0.0018048019605834866	0.09655084903358836	0.09520110806672714	0.0695345864390161	0.07297887346053535	0.08424526109383627	0.086965925142647	0.08087082702982734	0.06827494818024402	0.05607460398869146	0.05142788703931458	0.02165791503051275	0.025329148371627076	0.017460766362256686	0.009793766117788207	0.01377657051406642	0.0035972457551410536	0.005626694386463239	0.006310766524686352	0.006640803899776667	0.003412484465885191	0.001732199561210234	0.001820391018743773	0.0036618689551921988	0.0021611871808183696	0.0020958929653472134	0.0013065406063131673	0.002002342498694358	0.039600989318583295	0.024807116823290086	0.01663579688614999	0.05935411444996323	0.050613945269484775	0.03829682152050303	0.0207377249406166	0.022301286173954948	0.027705499656987376	0.04019734895680499	0.03372909079982803	0.05357589515692119	0.04401129101766912	0.018548576417510974	0.03149224273011134	0.06170043001173519	0.10616591755149879	0.15671357809985798	0.09230103067213614	0.20772475999082568
CellTransformer region 323	0.004964163375912679	0.0017434646916257316	0.1154849962586331	0.10298438463205574	0.0658961081348929	0.06964615253212056	0.07978676282434782	0.08282276821456756	0.07701915049116648	0.0709823297912159	0.05313464789253234	0.0484172977774512	0.020316754114609762	0.02394916527020074	0.016335270792595977	0.008961013222149818	0.01290242045147979	0.003298559367668722	0.005101528952820317	0.005759650407194464	0.00613071213057105	0.0030741317571519365	0.001575818105347167	0.001547616286931225	0.0033328628678078896	0.0019109474604925368	0.0018952347754833342	0.001118823656863172	0.0017344907673186053	0.037931994247365486	0.02367593575869376	0.01558840850552344	0.05405360430120963	0.04549801003136583	0.03367455449494833	0.018490975190744656	0.01976615296577886	0.02509277536282091	0.03784469379742684	0.03160359240639174	0.05381094800497929	0.04313854824487193	0.017923640968959764	0.030401464267753097	0.050568333484180786	0.08904542929984055	0.15847606627320923	0.10242461604433797	0.1770046286582055
CellTransformer region 17	0.0052626916540704765	0.0017778106359763281	0.1159824021838967	0.11084274203479332	0.08325899093007583	0.08751165375099994	0.10021603394556919	0.1047667279822023	0.09755249124907707	0.08434765617974492	0.06597824020297906	0.060831182889577125	0.025523461149185616	0.030071863238436972	0.020182418780422706	0.011456950369676793	0.01584585695439137	0.0042089350619085	0.0061804697751585815	0.007161377850246094	0.007531595112892889	0.0040662635447020305	0.0020964953362000577	0.0020563029435630162	0.0042973702046931895	0.0026737686790896135	0.002548182063302405	0.0016237631954536726	0.002427580939903557	0.04316335099417936	0.02777769899100763	0.018175298339376707	0.050071972954971886	0.042095326568893886	0.031838419009253674	0.017716700439797544	0.018558635552763554	0.02244081092054756	0.0374172851994915	0.03192891881726583	0.05792855488428149	0.048940112167108536	0.02017446937495302	0.03119305118340808	0.07913059046655485	0.12998601415701963	0.1849622271617401	0.1094555375314978	0.25556222233890463
CellTransformer region 549	0.004313977531339543	0.0012895747792140014	0.1118262253012078	0.12471186116184899	0.0921769038094271	0.09525711251312478	0.1113463270017058	0.11501575263689333	0.10694611395789595	0.06871564701652158	0.07259216697870621	0.06714163201189201	0.0279912111494897	0.033072744982089584	0.021963487930185894	0.012333445029356151	0.016843383134340806	0.004301443668855127	0.00613036145999356	0.007522090682867825	0.0079383248695986	0.004363548818650842	0.002077403745203123	0.002141201016687048	0.004513014717399127	0.0028794979149494907	0.0026672013075224195	0.0016666377821017873	0.0026871320325074456	0.04293022801086998	0.028468855073572726	0.01877434040740936	0.055755511047813115	0.04475323654156443	0.03280175734988188	0.019429944423948877	0.019888563546549623	0.026504595278288162	0.04389807737966068	0.03797395868846516	0.05429714508565013	0.05495228163293025	0.022885576665222514	0.03681563865640898	0.07162869332244197	0.1238819374987783	0.35713901043201446	0.1802624098135594	0.2417638713634198
CellTransformer region 27	0.005883885218654311	0.001879270329446207	0.15016263045149045	0.11637964956265066	0.07857476324536612	0.08288281389777866	0.09465099066941779	0.09900530580345207	0.09172171315751006	0.08364983998805602	0.06317884448290846	0.057630866034675036	0.02428446688702598	0.028562956913418626	0.01942657413114185	0.010845610567585056	0.015261486245661947	0.004313304564990794	0.006453867516269265	0.007224435849895063	0.007303282685444194	0.003998245168572393	0.002193556119060203	0.00200451822271771	0.004103074672835726	0.0025047289409851096	0.00247344288391503	0.0015225929229622061	0.0022898986810831346	0.046273938875946274	0.029141171753257807	0.018931346259460604	0.05339254552246145	0.044649800300201596	0.03344913167009265	0.01839215794347077	0.019600800802058158	0.024074545011154108	0.038356395430243224	0.03228849682790346	0.06215831068946354	0.04832541433268737	0.0198305354115228	0.03127977502786243	0.07314992850660658	0.12160353851055423	0.17924649051074382	0.09781862575287856	0.2458529330177116
CellTransformer region 61	0.005723421017190762	0.0020785888902230157	0.14367973443838675	0.13856484345346828	0.08427224631548284	0.0899684541529545	0.10098842129888984	0.10689383822851395	0.09930519122933258	0.0969152426113013	0.06732237160631502	0.06173749593055283	0.02617102988999322	0.031211899853625127	0.020981885788815144	0.011804765619327225	0.016585629438137208	0.004177047158344014	0.006410525944598722	0.007164093654828655	0.00791838876742674	0.004055547693987391	0.002178631186672429	0.0019649064337434255	0.004566756408999679	0.002660005338570503	0.002721537527012749	0.0016684057589084044	0.0024128046162333184	0.04317729477553647	0.027580134863310936	0.01803504114539345	0.05031474450768948	0.042437143221280296	0.03146939221020281	0.017448110194887477	0.018225135081562864	0.02136407027455064	0.036824194578322554	0.03060634109000318	0.05755899909305159	0.0502986329834447	0.020042548222445698	0.030202128442822287	0.06538195238043519	0.11336036813863462	0.30757225059288656	0.15816306529131421	0.22214616842223453
CellTransformer region 256	0.0062798244781876	0.001987840559990436	0.13949913584908202	0.12485560821216918	0.07400557446055316	0.07795112361252024	0.08943080235981299	0.09303747448950696	0.08608427169914287	0.0799078866505431	0.059506399071081593	0.05452343622616657	0.022801693282395133	0.02730696490195077	0.01862577284642801	0.010262426481032556	0.014715048917054217	0.004098081760490412	0.006296810246226083	0.006902825223638279	0.006973179910871324	0.0037813450144700738	0.0020711339171655043	0.001942076082561721	0.0038944353201350807	0.0023609191889790663	0.0024679140337328684	0.0014352469556585647	0.0021698307970197945	0.044640075776964654	0.02792129529309297	0.018471307560638205	0.0567907812872457	0.0479343703834748	0.03609668484709699	0.019774633934686297	0.02086947202237289	0.025977511906492938	0.03957748215641709	0.03364528882726296	0.06962277846126246	0.046151853964265986	0.019609854331523506	0.032203847085804906	0.06332181001767585	0.10917446009960396	0.16288058655289375	0.08562324426799442	0.2147798364297044
CellTransformer region 261	0.005491758651331188	0.0019169792558024106	0.13569481871929784	0.12241073422060249	0.07781075883651972	0.08152030593062347	0.09434530318286244	0.09768668753888599	0.09051163070384484	0.07568707849726854	0.06255486445542689	0.05730798702473713	0.02397093384123652	0.028531279964617965	0.019551711608797602	0.0107897610394327	0.015210810568752486	0.004258641079101847	0.006374717793700187	0.007170869023662204	0.007279281301970417	0.00394542689128638	0.0021040097797279714	0.002033320758108252	0.004054251262011744	0.002480501319150696	0.002471242564631627	0.0014887306192941593	0.0022815109438033766	0.04600547258160705	0.02891330605610384	0.019119520336997466	0.06132023778348565	0.05091035153669972	0.037845009990299903	0.02130471856433145	0.022265564362935985	0.02894054826036506	0.04410480303553595	0.03757198480104932	0.06244722829226188	0.050002642632156126	0.02153817965062963	0.03618008383959115	0.06309115006211863	0.11008907069075306	0.19759106562142467	0.10204596032277473	0.2168494601184486
CellTransformer region 300	0.004619723952787592	0.001694610439306899	0.08023561359085041	0.07224684935126731	0.07484422844803017	0.07936262389746059	0.09270816210535118	0.0948425186213611	0.0879727307381112	0.08214058838102517	0.06110147763445267	0.056458584724251984	0.02357089866944098	0.027297686771124246	0.020142336747010832	0.010836434523821457	0.01456936536358272	0.003788504573741859	0.005629961538186704	0.006624694032343535	0.007051680610773896	0.0036676483700005136	0.001876352634112427	0.0017890139127242314	0.003869619828883764	0.0023543556134497734	0.0022041752641080237	0.001418190346612877	0.0022198997976838166	0.03875000468367831	0.02488021016768782	0.016174038219227548	0.07038287864443316	0.0542878732957239	0.03813203564470492	0.025196270676079123	0.024659034616281376	0.03971709283024409	0.06026008841587774	0.051771839838545344	0.044464727234034156	0.06457461522497365	0.029414342244889615	0.04935597142232312	0.060175718091283345	0.10848467758647412	0.1841674685687128	0.09390791401098843	0.20813493542909037
CellTransformer region 279	0.0068972296405696324	0.002080123991505549	0.3363653320946183	0.25742705291412016	0.06492644715239425	0.07040722610681617	0.0771083675667894	0.07967164778038993	0.0747166255707218	0.05404598860799696	0.052063897701446864	0.045849050119586655	0.019021596951313117	0.02530654653905023	0.015165271902689768	0.008219606774064605	0.011746399981149956	0.0029293283878773072	0.0046786638484427705	0.005264760309639872	0.00611559129181847	0.0028013632549343647	0.0014326618554733233	0.0017271669867742515	0.0033094671674243196	0.001710645741672191	0.0016932967124145717	0.000904820369922417	0.0015584479356293775	0.03460748187357737	0.02238088450102236	0.015135752834766147	0.04621698715939433	0.03610465838442345	0.02569152306749378	0.01585900819479429	0.01593492596717498	0.02338001636561756	0.03741901535929875	0.03208347092893569	0.05638415474218823	0.040677166745476515	0.017406273937733703	0.030857227620968698	0.04590347718294976	0.07973958454441721	0.11241524019365562	0.0623508721924451	0.15972724934795574
CellTransformer region 309	0.0007615576881906055	-0.00021907725494886977	0.038823832094424984	0.0529759716843391	0.04216634101278112	0.04394970674258149	0.052628962260804435	0.052901181755325884	0.04920536333769729	0.03146280980246382	0.03411114151997155	0.031076916694463715	0.012063253550657686	0.014015019553321422	0.01013662949857263	0.004599911842681239	0.006956449012121209	0.002067499724704358	0.0026939140889956927	0.003760197571275342	0.002982817980122401	0.0016099767127692767	0.0005859081475334799	0.00036014421710602366	0.0012634348306396483	0.0005633777570128791	0.00042521533761710376	1.4230820805580304e-06	0.0004264087497490887	0.03303966471735783	0.019762460431431622	0.01213535688549704	0.04764770809234373	0.03683746344858425	0.025149977649619727	0.016099747389822183	0.016223464421794176	0.02709207129044777	0.0400528813408635	0.03404313448558208	0.020017013521059786	0.034782235992256966	0.015082286637815478	0.03057355670469432	0.03401053475303644	0.061541193206039346	0.09203414694966022	0.05045054561132559	0.122906584580081
CellTransformer region 109	0.0016925098777359562	0.00027225122343411777	0.05297699695308761	0.06381767078522811	0.04309802808270003	0.045166309752724725	0.052717161759254484	0.05391459765947886	0.05024661405569646	0.034972452186368005	0.034498660251392414	0.03142221533178659	0.01261400051922658	0.014870666878954155	0.010034778548143069	0.005071756984557815	0.007465540408462084	0.0016969407330036672	0.0025303035349437237	0.003283698069846391	0.003313045064586925	0.0015919493427335612	0.0005685250700992262	0.0005301329672809965	0.0016317433433273758	0.0008117235264765228	0.0007103953973210717	0.00027385999248190725	0.000717735992647922	0.023777168087377287	0.014836305498110861	0.009518805713489035	0.038283424963730744	0.03057151026661109	0.02162682449828976	0.012779447032597788	0.013342819382303129	0.019368824906910328	0.029573891209580205	0.02484576897218902	0.024270400808394186	0.029620910139624517	0.012105412701083257	0.022805296360025717	0.03024582717402893	0.054928496102928076	0.08533339592751531	0.04656743884743963	0.10966058062448275
CellTransformer region 310	0.002355216761607891	0.0006745083049956105	0.07642361549260472	0.08062475713920365	0.05938735445825735	0.06170578598866895	0.07261778091887183	0.07402902349678392	0.06895927357990513	0.0444516538141779	0.04742694877394721	0.0436968919939585	0.017901611501970092	0.02101247945962465	0.014573134260514063	0.007694950336752027	0.010800773318840178	0.0032002808215980966	0.00445156703096195	0.0055468505310784615	0.00511636955717742	0.002846599353231237	0.0013601142689868716	0.0013055807508368551	0.002677208886126169	0.0015819373030059147	0.0014399006498239623	0.000787162043380089	0.0014160664280894577	0.03965518296831259	0.024556821126961424	0.015880003446407977	0.05130088070534952	0.04110063530551512	0.029614896852459674	0.017547158652819562	0.01802914256917381	0.025838278410067136	0.03947657492886519	0.03364115918140753	0.03400737717994205	0.04074446617998458	0.017660789348367824	0.03173963885035386	0.04762410228595765	0.08273035250001312	0.11661831445405488	0.06507523348936493	0.16570522911345315
CellTransformer region 503	0.002550079402334139	0.0007189565181257973	0.06856995588800158	0.07567159206603895	0.05753986504171712	0.060041741152780014	0.07047954140270271	0.0723878015017896	0.06716427727868517	0.05094512920476594	0.046285482601649094	0.042289057259034056	0.01723492750912966	0.020145410983849373	0.014032316288599378	0.007282773703726273	0.010537566145361754	0.0029797143959481545	0.004255089242126073	0.00515431783666956	0.0048548795008884	0.0025890467359882085	0.0011983938198784601	0.0011745000392734423	0.002487407022681146	0.00140039012225179	0.001315415820429768	0.0006654090357061902	0.0012335102071007107	0.03830373294187286	0.02347206213585425	0.015072428912550541	0.052389624252244804	0.042586574248043	0.030767915747304315	0.01770372485894098	0.01858290969048562	0.026044243699792247	0.03923408219505769	0.03313394933006626	0.03723749791633745	0.040280103900447825	0.017039278620242602	0.031204880649097683	0.04660712164202788	0.08199343266556565	0.12349530890831473	0.06932012852524903	0.1633126211480749
CellTransformer region 38	0.002180000888500053	0.0007972124897532443	0.04451353511575172	0.026784053807371682	0.02087431002237034	0.023153090476214895	0.02549654944867036	0.027632681347053777	0.024913585829318553	0.04113104848712558	0.017559650198145312	0.015810720312541094	0.006360607101356637	0.007426668672643982	0.00536361648983189	0.002609934866176722	0.004424866292831545	0.0011989531066846546	0.0022303037982404467	0.002032004103043855	0.0019395480611839018	0.0008744620620044596	0.0004179101388244362	0.0006072675026415997	0.0009343740722234342	0.00035071377880727247	0.0005789277571716167	0.0001603467656984919	0.0002975447501163158	0.01824405662690595	0.010317736406576081	0.006977655033588194	0.02502062331090731	0.02321366355783379	0.017913502049875893	0.008037999447440223	0.009396259078979093	0.009232133941855604	0.012016009486675028	0.009340376436153043	0.31358093708213763	0.012934379274623618	0.004565466833087673	0.00831808481197683	0.013380050281985339	0.027989272663084774	0.05050693212188255	0.02279220280651097	0.05474974085738907
CellTransformer region 40	0.000148250426183343	-1.9053357060895288e-05	0.011716149395644873	0.019414600809644588	0.024016699936704064	0.02479590165678084	0.02983402431406376	0.030423995499645456	0.027838849575745058	0.018082019514012167	0.019390619179006776	0.01794904718099632	0.007001772595757293	0.008021123050795427	0.00585358042242666	0.0027201153378715744	0.004189091251113642	0.0017463357045097406	0.00239276265268875	0.002932118336273499	0.001978111627244195	0.0012557187626807736	0.00043731529123795505	0.001008697863869503	0.0008235479149448166	0.0004504102683796666	0.0004773937867032465	7.96379480037977e-05	0.0003412457974950057	0.02919514065400324	0.01729810776541441	0.01130534789787181	0.029548924776853943	0.025099270919520047	0.01860101776766934	0.00952533570000575	0.010412895609340554	0.013232742808113674	0.018217342114040948	0.015160602196097587	0.30937634972753886	0.040091305621580114	0.015566256137656793	0.02543357962924275	0.01602114333848301	0.031358571798961066	0.05215772412097431	0.026300648616727332	0.06380714633397933
CellTransformer region 239	0.003238822590936462	0.0004934129699796234	0.11777751547775356	0.05245293965764908	0.0037557142693853463	0.005219775641901351	0.0042620236447797315	0.0054706962432105825	0.0050110179602332215	0.017825489011911267	0.004026239431389606	0.002195599045550755	0.000521667436902185	0.0012657999739172983	0.0006005515874784097	-0.00014288937000390647	0.0007658144712309311	0.00048066233133542115	0.0009030979909651133	0.0006687504584783466	0.00016956292440672394	0.00014303741624864538	0.0001982238605794416	5.742190738007572e-05	-0.00011732088099226886	-0.00018213041558295956	-1.3703917380885291e-05	-0.00020217248876914595	-0.00025575433349679877	0.012198014576546023	0.007002404374052229	0.004303269115221145	0.002026286030466073	0.0013703616032995213	0.0005208408556297541	-2.036671499015713e-05	7.811948100648688e-05	8.608686040182677e-05	0.0018637577965337684	0.0011284136493712818	0.02295719847913369	0.0033402174478390258	0.0009166543202006579	0.00179280416734608	0.0036951958657058808	0.005793845338752324	0.008183332816934383	0.003468556825195555	0.014085393313864615
CellTransformer region 245	0.0005109751885320652	-0.00019597922225024652	0.003587445217560823	0.00497314805691989	0.006517139061363648	0.006767124898042871	0.007840129464212198	0.008376350305429376	0.007719064306122398	0.005572354269845524	0.004658462629605719	0.004419748960836929	0.0013010876998031447	0.0014283731891395538	0.0012014653012512974	4.2232362905819346e-05	0.00041409782547442475	0.0015282904243321591	0.0017364164018388076	0.0022459054714210488	0.00018171138967068578	0.0007732437001654196	0.0003692188255176203	0.00035639446149333975	-0.00015409299079980756	-5.965514509630815e-05	-4.914304137185276e-05	-0.00020534954029577257	-0.00020572964516183483	0.028959548251573916	0.016651588268104357	0.010105132346581079	0.001985401259811405	0.0010916302010918718	0.00015054924472399916	-0.0003326960102833636	-0.00039197111254619547	-0.0007213849918520194	0.0016505508733785641	0.0010970193018411912	0.001354266092043985	0.0043465150454931765	0.0014997429097332272	0.0019455841967658586	0.005520562576098738	0.0077364646796231305	0.005142647604961284	0.0019766195011762903	0.021580101797647883
CellTransformer region 185	0.005142842090009551	0.0005715149706609776	0.05577672658246733	0.01542671567493952	-1.3433720433045267e-05	0.00041552613181824425	-0.00019881570382431925	0.00035797013178950665	9.696167795808279e-05	0.021164632415884132	0.001037060665194852	0.0004199595054170496	1.1325080849177048e-06	-5.690742916090984e-05	0.0017466284278605958	-7.730423526564382e-05	0.0010212244660220268	0.004916118943968595	0.005242198044672488	0.004899145740004288	0.00047602871515713396	0.003275378033890113	0.001668695385970438	0.004349768401469378	0.00015423819570515782	0.001452169809428236	0.0008461913455124144	0.00034585395640358835	0.0007320204658274621	0.07656051364155163	0.05893485616240517	0.03478358790861031	0.0037762269972497543	0.0012140319649619723	0.0012044401020605625	-7.549224193271842e-05	-0.0002652588737438171	-0.0005466963904172014	0.001187342468387258	0.0008453523115950289	0.029530648074589685	0.004127242956983911	0.006515731194435446	0.006879552056345481	0.006041502955135055	0.0064520299084551615	-0.0001770726536860918	-0.0006744097122477529	0.02058075937653366
CellTransformer region 513	0.9470404857830312	0.2164871526363798	0.09386939922551484	0.0447626099746946	0.027217799191801534	0.027224977696112117	0.030154595692194818	0.0308822474808449	0.029075244405616894	0.03200701488448787	0.024625622569459577	0.022853099581367997	0.016474042710040448	0.021819690441655118	0.0248958118138152	0.016689272728317935	0.021928880938188032	0.024517423724304828	0.035062718186682974	0.027177523418983388	0.021280911986499257	0.022326500596894956	0.021246694106822343	0.023467585793893832	0.020486900452829936	0.020481678153667335	0.021232228238354134	0.01987702167108478	0.0200292571391396	0.10297904338354727	0.06981847200499389	0.05208060453593376	0.006737080183257232	0.004597071240622276	0.002651611193854237	0.0015212045929372815	0.0011046930862141763	0.0014617712208503336	0.005728630053832446	0.004683051893456579	0.016555437811019112	0.012274216035530066	0.006727882013577529	0.00888297398056669	0.010302053961077171	0.01566100190088834	0.014549159345119472	0.007176571924234191	0.039413924182797794
CellTransformer region 613	0.8994715128928414	0.5839076364957665	0.036748115486456144	0.01004404786806464	0.007847240036869187	0.008092208467325475	0.009089695952595594	0.009627674108275693	0.008967032876150055	0.011044057662723183	0.006229197213333209	0.00597265318232748	0.0030771770368790852	0.003680106473590813	0.004172318355382491	0.0020546042526734393	0.002902596602810185	0.004222900544759948	0.011345930757606426	0.005297795137056504	0.0025465190216152913	0.003063497724303199	0.0025406924056538506	0.003460217999797546	0.001990723729549668	0.002032001695928618	0.002785325116993551	0.0018162812330131505	0.001819115575901956	0.04564930060204315	0.027530856790417054	0.019386315345144785	0.004209408171540713	0.0031345618933768197	0.0018966648753364274	0.0008443087446973694	0.0006953281183520379	0.0009574807814190373	0.0030945973080018915	0.002406398766720339	0.005966032521027052	0.006093308827687093	0.0031902382294775556	0.004375647363853984	0.005951927469936093	0.008847939993304691	0.007618631604500488	0.0035398586938563455	0.0226406113125678
CellTransformer region 632	0.02629594746497349	0.01721163432437839	0.21905949993781915	0.06888903607772771	0.013168313321808454	0.017673091402096552	0.015481878721875005	0.018950940739282166	0.016999928169841482	0.06527992456861362	0.012908599795637507	0.010107553192844862	0.004181381128969648	0.005439465662924578	0.004288033497312501	0.0015112717991252248	0.003445484348813026	0.0022260545032339175	0.007430358021558508	0.0033300621444834074	0.001780515522200308	0.0014483924872717839	0.0009551809771656365	0.0015713067475908802	0.0006450830199760499	0.0004132432348997204	0.0008737920247111123	0.0002452786073160933	0.00023013723798562502	0.03875077971013714	0.02389371534747499	0.01575601591142877	0.006815179015108726	0.004484314707731358	0.002950644670308215	0.0011960119588441372	0.0010335756926764946	0.00045331609771601767	0.004012549538532525	0.0027765682580300523	0.05569320839818616	0.008725641782892389	0.003547117924992249	0.0038206620520044835	0.00909296125402159	0.014108307113702546	0.014188720911126251	0.007005916878397319	0.032497398348454075
CellTransformer region 511	0.10923381736417939	0.21595994141183028	0.03793283503055023	0.017395831296173662	0.009885818591867714	0.010119460099098055	0.011818042739220293	0.01220527758147909	0.011119630149881536	0.0127954592008402	0.007754117025405057	0.00759205324245032	0.0035675926848879745	0.0037019413534456662	0.0044611573422856	0.001717895519221483	0.002375130854138779	0.004727813219041304	0.007807724410087154	0.006559982823805953	0.0019441896662450654	0.0028148929837455102	0.0020736510110199403	0.0024903955291781686	0.0009023152510327185	0.0008466069744136244	0.0011815401312249597	0.0006343904631328446	0.0005153297452323664	0.07325978910597479	0.042182081824488425	0.027084742997053882	0.009968404635530021	0.007260335153193041	0.004549310612871554	0.0023539797598393004	0.0019183594417826702	0.0029357473411279946	0.007587933131247759	0.006152556641207049	0.009898342925514484	0.012862110127824934	0.007216053011600005	0.010823444006774869	0.012888481568858207	0.017945298838584128	0.01339139038111251	0.006030623698221193	0.04760914802637837
CellTransformer region 585	0.1284863215452601	0.7440263260486412	0.008244026370365247	0.005695063347179095	0.007947089581395393	0.007601824513380091	0.009844663009242265	0.009571803203359572	0.008699584188036378	0.005585574248009445	0.006251189113801878	0.0063630834575186335	0.0028934869244032183	0.002864839343120265	0.003566271418601476	0.0013620351386002412	0.0020251982150197886	0.004006446496737296	0.006549738633597863	0.005458588158604099	0.00168517468305762	0.0022334835432885228	0.0016788261782688246	0.0020521042299487748	0.0006847423674790885	0.0006522747421361595	0.0010947893218826044	0.0004411123169951791	0.00032497383302079784	0.0639548785370046	0.035915663687913164	0.023900434834605404	0.01659641607973885	0.013998268282424342	0.010053376491330203	0.004852483944279689	0.00491267587398017	0.007311924223299798	0.010094695341227745	0.008164091046968953	0.00547215389196246	0.01210110023326066	0.006827891996641415	0.02388536803731642	0.011662212639983523	0.01835199299983661	0.019243875600741218	0.009042773595300497	0.04526685944999965
CellTransformer region 605	0.12695455271415146	0.028247756227644617	0.29199222560825794	0.21188147605567267	0.2168549713478504	0.18278389031922207	0.2242582625321385	0.21147864902963057	0.19315512480724362	0.31453510981926125	0.23636742736854466	0.26101731019198837	0.3555485551327278	0.5161995374444319	0.6550808320626169	0.5137706726823692	0.6453735295842249	0.7444736762137999	0.7331927471535981	0.7469242334226961	0.7150384303736489	0.7395983292546174	0.7367702343375696	0.7419630952081505	0.7368781122664882	0.7351629398180538	0.7355798113583583	0.7335624332543255	0.7341972361879766	0.8922553985285973	0.8403854540905752	0.8017790265325395	0.012035857242553256	0.008502824393575092	0.005179689518486358	0.0027920930409167863	0.001678588805166092	0.0018283513541712672	0.00925506390644154	0.007439376244421241	0.007191720183573113	0.025950136409469825	0.016463096892042704	0.02105467582376479	0.021012226024871128	0.030245261945057847	0.022429811197532918	0.010530623045855994	0.07886126259734123
CellTransformer region 609	0.0362599254415827	0.001325163406817462	0.2612055427386371	0.15187955255132368	0.14176743703888234	0.11207831521690279	0.15187071715575248	0.14253239426924205	0.12372443641216466	0.2630614913239952	0.16768396078820963	0.17809877213400602	0.2946320144935729	0.474589241732471	0.6486050872532839	0.4866235850588021	0.6373323250070074	0.7930211432833213	0.7817259296676179	0.794897386560014	0.736748587822382	0.7892305911367591	0.7862697911334894	0.7914259345402915	0.7775588840223099	0.7854255458131054	0.7854504293056204	0.7840755850645054	0.7842345268794709	0.9079423072426479	0.8736180612102356	0.842984290064912	0.008752477556556816	0.006098317904748738	0.0037598171186995714	0.0018162796336414768	0.000994023767005624	0.0011125244470822138	0.006198301257806734	0.0047394245093331485	0.005222576036027453	0.018946126868315774	0.013277476121875235	0.017028136347856333	0.01451991680586652	0.02078761912621583	0.015278786998517454	0.0067252992887058645	0.055031113842786826
CellTransformer region 370	0.00712873474984267	0.0023297406545245507	0.0056244690251656465	0.012128814038318624	0.015591670093612415	0.01611994016251896	0.018845038163927196	0.01993823078597264	0.01861256449557839	0.00956193932171799	0.011873794550309055	0.010795740768272147	0.0037507889094035665	0.004376464570922227	0.0028539570270162233	0.0010312546728796818	0.0016985763906697186	0.00099932491237104	0.002143719785587402	0.0018081086133307233	0.0005721386478385718	0.0007373335599765103	3.6598010559048886e-05	0.0005185164411570673	0.0002578311792466013	8.939426634141854e-05	0.00012562795115733568	-0.00012313797660305344	-2.2140567303713287e-06	0.01992610234396498	0.012768595322723212	0.009022545646326917	0.004434761027424914	0.002915013754468119	0.0015006205817118415	0.0006006653560960193	0.0006168430250743082	0.0005551702955591131	0.003974568360115681	0.0030565512897456765	0.004002805930727254	0.007430655729675539	0.0022122320636471346	0.0036125765636631437	0.006721294996060992	0.01152422353213099	0.01439085748550893	0.006861490454151533	0.02816176726374425
CellTransformer region 367	0.0033083755019785175	0.0006325856118332799	0.005685111783932649	0.019540733761909124	0.02642297605413005	0.027120321107236337	0.03152368208554382	0.032861545803649174	0.03101988558202798	0.01127066739497261	0.019983626601978423	0.018223668265323935	0.006680813975961887	0.0075968435934645135	0.00504162556218747	0.0020499404474446457	0.0030490811593621363	0.0013403804474260723	0.0019331855004345979	0.0029497706210561067	0.0010519010398679005	0.0012519880509713015	4.2050831773889354e-05	0.0004698927532467161	0.00044334356680013424	0.00017142792974094936	7.761479459674392e-06	-0.00017665149400928975	0.00013725964567196997	0.026722079756694772	0.01808648156797458	0.010882673386437924	0.0049444285868634145	0.0028383422719956285	0.0010212540182688273	0.00041894262718592044	0.0004654141848451777	6.254860008901774e-05	0.005235806877894283	0.0038677328199117874	0.003929171305339043	0.011301396067618283	0.0029092842582436633	0.003913129574007719	0.010219332052699379	0.017460919250608737	0.021060863313474766	0.010064244535353914	0.04284076608023724
CellTransformer region 368	0.00423005536421669	0.0012382980975157826	0.008435799431652792	0.02418052888329997	0.031775181675056226	0.03241072206850843	0.037956674086375077	0.039683136209309064	0.03725811280381815	0.014966487011098865	0.02410116196380312	0.022143200364275775	0.008509951653062776	0.009813294122251313	0.0067645571277333465	0.003093339373665482	0.004287957749757013	0.0018310134029083732	0.0025968110376428607	0.0036473500887687334	0.0016839374723044292	0.0017600957333452122	0.00038074941850844486	0.0007957938003058889	0.0009311712644225741	0.0005391880070902321	0.0003703063026584991	0.00014592527852408648	0.0005234479964498636	0.029296193475385257	0.02017701181977836	0.01220540904732357	0.005848955015535669	0.0035530925749720026	0.001647258872628777	0.0009807191130783797	0.0008435857340559996	0.0005571687157731621	0.006694219753090372	0.005378053803016132	0.005888084409835135	0.014721997104516644	0.004660123623756012	0.006074800555527929	0.012725961963412033	0.021412459650472736	0.02618593337857135	0.012915421890869219	0.05192746268881236
CellTransformer region 369	0.005879960663351362	0.0007162536434356569	0.17993697670807748	0.07279622443324589	0.012139994574545523	0.014104779347339927	0.014294348287442799	0.016341130602778805	0.014862846448149784	0.03239675531122821	0.01132166371277761	0.00808380287089671	0.002609101199460158	0.0038693054899616324	0.003215451212004861	0.0005703061082243912	0.0021897045411522656	0.00195251974790289	0.003163892679670089	0.0033688748484391818	0.0007284655220426828	0.001369922524416142	0.0006269092760209402	0.0011468068975877739	7.078062907096697e-05	-9.979726038416496e-06	0.0002321206302958773	-0.00011043399386636905	1.0709889257153714e-05	0.03896454775108547	0.02509544930961083	0.015363823318308573	0.004069048292437644	0.002275343967303213	0.0012527630993397214	7.073046366679403e-05	0.00017768815058750314	3.832356020106167e-05	0.0033244540424645554	0.0022682086127585855	0.045178170407462956	0.007194204783965222	0.0021691114707630683	0.0032460945109419785	0.0072775817774534185	0.011354910172646192	0.012944480098534595	0.005768849647472934	0.0290146944787273
CellTransformer region 246	0.016238627748527808	0.0037522527506534255	0.48546169850539495	0.15192394154139233	0.03278003599667901	0.042738532516095294	0.03829053406305579	0.044756914628114604	0.04101681827089137	0.1337686281348146	0.030952654755404596	0.02436923450012083	0.010263929659131638	0.013413776043499148	0.009386783409509646	0.00461018569067485	0.0077889107471409876	0.0038947233569001354	0.0070279801421753215	0.006257082910528389	0.0043910590966578355	0.0029412258247704555	0.0021744358719520815	0.002957005114601149	0.001982798698041384	0.001222781746924696	0.0017128290746688073	0.0008521337112994879	0.0010163724843669847	0.059562963451440354	0.03632147085256473	0.02453272634289943	0.008844974408175369	0.005024363730504683	0.002668380727523883	0.0017689703680735286	0.0009476453431888154	0.0005655331968250183	0.008524832641560327	0.006223683191136273	0.09589104648821152	0.019550868925597643	0.008062690484916332	0.008953066991129594	0.01772319525672665	0.027317465666264612	0.026987486489095387	0.01380017996688918	0.06382923788840252
CellTransformer region 414	0.00890022285441584	0.0012873142354624537	0.2806161526645939	0.16541171001732521	0.03912603393945077	0.04382867461954263	0.045436955828159584	0.04935391364596468	0.04572895237380032	0.06254616052903161	0.0325769543258412	0.027694107767246824	0.011610844467230787	0.016095960771287804	0.011278124261292875	0.0057861867580527295	0.009506678010911885	0.005790533212477976	0.007914348350338024	0.007534971001640768	0.005845619465067495	0.005216166710188587	0.004252621353639881	0.0046653579580763745	0.0043518670200522365	0.00359745962772367	0.003809515994760986	0.0031740756894108714	0.0035658588900890193	0.04949366401853448	0.03312311145933398	0.024230021889491953	0.014138590664993613	0.010256767734831553	0.007382292825281101	0.0031566973739004947	0.0032526818191800973	0.002233973321525387	0.009374889002858109	0.00724279839505957	0.061412171190278836	0.018575362850997913	0.006316989748790774	0.007187124656111484	0.01780278762205194	0.029592017807441553	0.0335761355343117	0.016494361552047955	0.07030161942974343
CellTransformer region 406	-3.46031503050596e-05	-0.0006487930200750455	0.0030024526506609575	0.0048258150911361635	0.0065667194401815236	0.006771210335560483	0.007875615962553451	0.008449392833327216	0.007861183129555215	0.0045924971766733965	0.00489961826557008	0.004553556653912201	0.00149299160114588	0.0016767667344327773	0.001650243468455544	0.0002608983336506761	0.0005237459122083459	0.0020824748190864644	0.0023701291568880315	0.0032257126752106105	0.000590785455863109	0.001260988559293163	0.0004108934188249558	0.0015359383879127886	-1.2563068757779111e-05	0.000193728512853903	0.00020919040979601052	-6.855849113063286e-05	2.8149675011297838e-05	0.04157510244484253	0.025373814028009246	0.01597263408998174	0.002325707995198999	0.0011721755238829788	0.0004777312910751091	-0.0001834817396542966	-0.00024361574781276484	-0.00042292501170979784	0.0014218572781936915	0.0009004574654265466	0.001452560296488948	0.004323531261234994	0.0018508682060421008	0.002673973979581125	0.00380905882997078	0.005952579371642453	0.005330459595200119	0.0022244149653178366	0.01602956262634386
CellTransformer region 242	-0.0002927661749718198	-0.0005763617253821231	0.005375627401497902	0.016066942214423344	0.021533628653370763	0.02191581262327325	0.025649587648424954	0.02662415157854752	0.0249034167440926	0.010778673062915679	0.01617656911827071	0.015440719610932394	0.006234711929200311	0.007091794887662365	0.005016177673482722	0.0025735770539750402	0.003329048075395235	0.002338641643543303	0.002614221317904036	0.0036664803310121983	0.001772778439258124	0.0017377123741373441	0.0009042133246359841	0.0010123154340202726	0.0008874356515997886	0.0007114827204757017	0.0006192183189253314	0.00033325777462561777	0.0005519710526809674	0.0336764330258067	0.02028988325967141	0.012457493404246347	0.005077988930213808	0.0033932457507171885	0.0018151917152063508	0.0010317910095199773	0.0007327169358949887	0.00035586105906186587	0.00485497911069685	0.0040034360267010745	0.004500168321301832	0.011597826614739619	0.004683218110153434	0.005501006166181457	0.010832140245471881	0.016736914195195608	0.015937846270860284	0.007864114260418312	0.04236152216319177
CellTransformer region 244	0.0002385904848465203	-0.0003925297415430114	0.01647372788961051	0.024034125826632096	0.02927932561787154	0.0301789884103141	0.03470006094092059	0.036099915602452896	0.033876041479702426	0.019780649004436726	0.02217592418072702	0.02150442904874954	0.009257830868947532	0.010417506929404225	0.007903109912395723	0.004381431749983198	0.0054327002965009535	0.004341784848205227	0.0048234442291980335	0.006263467888964755	0.0031914010159667613	0.0030987746465941197	0.0020623056007233703	0.0018881958446362002	0.0017615955039259196	0.0014581063754959774	0.001349004016941118	0.0008881762731062295	0.0011288491156477144	0.05685208900174367	0.033845629083288926	0.020571917300716235	0.007424339727332942	0.0050901008300196764	0.002707198629760997	0.0018804943626488289	0.0011611734916565821	0.0007495933408954538	0.007673561011443568	0.006269857068171371	0.007084044304300487	0.01863547757709667	0.008646184785701883	0.009843443194110736	0.01791929970640031	0.026177496741174124	0.022160289491730528	0.010786003483327238	0.06692425806009676
CellTransformer region 208	0.00021188126369226255	-0.00024648452177656764	0.008645743414656454	0.017964966795714583	0.023685649162373673	0.02418610263208687	0.0279450454613299	0.02862265308810807	0.027032144720989852	0.01340294170466832	0.017669006444312865	0.017593939304815304	0.007819307783602009	0.008735738017185262	0.006736282592051831	0.0038223337274587866	0.004591728575839675	0.00394917263120746	0.004373412597050306	0.005782249562856223	0.0029502599409097665	0.0028253885935185653	0.0019042500727215143	0.0019332362180488408	0.0016181404520007976	0.0013513584229851651	0.0012845500648897116	0.0008772454172496884	0.0010645196080219302	0.052698726794095874	0.0309226730869534	0.019243427364398068	0.006023769611925962	0.0040475127227181966	0.002221396463583386	0.0016192398696273347	0.0008989268872172347	0.0006591603335951945	0.006145306403785538	0.005141306532566409	0.004574481729379041	0.01543259057108113	0.007492336732756578	0.008383430305829453	0.014758553434422011	0.021201659116831792	0.016180020317899554	0.008090331470914331	0.054555185558970466
CellTransformer region 592	0.00046909465400363996	-0.0002852591535552643	0.011566184644441584	0.023481160010551217	0.030522106721504128	0.031145143272186235	0.03601607195958305	0.037148492948407705	0.03497078726326294	0.018515426859135375	0.023025664709187744	0.022683874498982085	0.010244080149989053	0.01135610773724722	0.009095688434261368	0.005191691465550854	0.0060476564104690435	0.006067969000289518	0.006730906445001351	0.008784966632758733	0.004254744800912521	0.00422789741506725	0.0027560261049509372	0.003416405977275183	0.002244675314865206	0.002032773822710282	0.0019643047707282916	0.001311028935097732	0.0015515811389299778	0.08394729001605838	0.04959558134586092	0.030909528905056168	0.008754068063809892	0.006009880329530351	0.0033305743425726653	0.0023220633420245464	0.0014062923333420742	0.0012191845258110643	0.008490677509059158	0.006964492591835604	0.006557051691774945	0.021501869037865256	0.010896012038188768	0.01301566323710562	0.019305302618654614	0.02803594192109083	0.023059878194149685	0.011278828473515736	0.07206283492185295
CellTransformer region 216	8.282372594843124e-05	-0.00036292299456440566	0.010252757659722658	0.022357221100617025	0.02897504426694778	0.029689719754375676	0.03435903726592438	0.03559204767427063	0.03336892201618037	0.017250023769618913	0.021815797651657694	0.02126294870097277	0.009156330294520548	0.010345143779506138	0.007591204058391629	0.004292605892817296	0.005282817188785399	0.0037436363278121605	0.004185466408467638	0.005474040220565782	0.0030405424831897476	0.002776694951017182	0.0018131349264235426	0.0016079940819832348	0.0017188228185156986	0.001380250117452476	0.0012686612780264965	0.0008505767180340927	0.0011119236217097513	0.047389201078255505	0.028248222670670238	0.017357198285234007	0.006736970986986925	0.004475132605585605	0.0023256007150178177	0.0017673674565554414	0.0010910895176300896	0.0007254513459748352	0.007108663664293112	0.005958040013911833	0.006308401345546563	0.017452337223608286	0.007902582619830388	0.008825145539353577	0.01644372146179411	0.024290650858246825	0.02067043249105213	0.010333941861788347	0.061586791699495054
CellTransformer region 215	0.0003405319438396211	-0.0003404745684947917	0.013235443932749513	0.02502956644039076	0.03135078834308466	0.03221538868513009	0.03711301370362955	0.03858648492495428	0.03617824973373202	0.02055231042778626	0.023864015277180323	0.02315637690819675	0.010191965073010492	0.011386014786804163	0.008811222284000586	0.0050146602290736045	0.006015352980004522	0.005165536886429731	0.005804564592921831	0.007507028305842231	0.0038433781086738335	0.003660057804218772	0.0024117362275267026	0.0025666141156356135	0.002075470366043753	0.0017628860560519415	0.001691125237613529	0.0011305186712710377	0.0013721920103128193	0.06903801046494651	0.04065251451586143	0.025162897694016865	0.008473974509991343	0.005796600210094047	0.0030977869435899153	0.0022247318505202065	0.0014192919278110537	0.0012061512694302562	0.008592918181588907	0.006958733245132197	0.007481881089475322	0.02095790705107549	0.009937434255954213	0.011678349011896592	0.0192263248164134	0.028258327878120274	0.024586855892704845	0.011951981205667801	0.07186866793860537
CellTransformer region 217	1.553392824060288e-05	-0.0003693540874530686	0.008341835030316476	0.019740257252203176	0.025571100359893736	0.026143665775813087	0.030385398487469847	0.031563629770128554	0.02951854765739159	0.014236568154699878	0.019457285221473608	0.018658459420302066	0.007930612055675973	0.00895681922856966	0.006487359341017213	0.00368541360280802	0.004511708607813284	0.0030869649506582385	0.0035282140240271856	0.004594411287756084	0.002584658529595186	0.002316150403854843	0.0014229340986511353	0.0013969832885913813	0.0014272497195412692	0.001158416135119792	0.0010560157125140918	0.0006915174101576811	0.0009366414572272568	0.03948381052983343	0.023611928275814483	0.014586868027152602	0.00625219243224472	0.004236994078479827	0.0022582916924737155	0.0016201577796563181	0.0011464598792858807	0.0008916306009007168	0.006288587660156461	0.005160260832945201	0.006035891217749046	0.015000568233622683	0.006585270990901808	0.007576039242476385	0.013572377170930568	0.02060404424545656	0.019050275537241392	0.009414110499396333	0.05185129077672368
CellTransformer region 202	0.0007393151558007909	-0.00047133638552337905	0.02463561759863092	0.03550265330033254	0.04428096686101502	0.04636361427378706	0.05271796842465685	0.0551302807523868	0.05216892631534637	0.03449283113560223	0.03381216543817023	0.03187360507792543	0.012998605347915497	0.014942939612149925	0.010259932294572907	0.005537415766181125	0.0072352032652859485	0.0037058124555291723	0.004053543952920534	0.005780516544353898	0.0035183446810843444	0.0029221433909548435	0.0015365992577307083	0.0017641497783835549	0.0019181012927493655	0.001537303536757711	0.0011628415171118702	0.0007212622873455551	0.0012372392299341106	0.04622520861364407	0.03106747347938787	0.018241221487934486	0.00836948484217508	0.005300838660789163	0.0024227070066901173	0.002084134591995982	0.0012774347559504284	0.0007411556051211446	0.00992930221576907	0.008096314932387595	0.010070588217184082	0.022364415441116187	0.008832926714233509	0.009926560215608036	0.020251425447904377	0.03193164380718577	0.03442216043280569	0.017306136212174566	0.07827430872086955
CellTransformer region 407	0.003848411338805447	0.0012317610810251862	0.0028897124547409662	0.004315615107235506	0.0063539980104873285	0.0062724269644532545	0.007562991153812507	0.007876414832347934	0.0073008375218804955	0.0027499863550564155	0.004848639987530301	0.004588354912957184	0.0017100837786169117	0.0019123663607194382	0.0026509927822682324	0.000676466612378525	0.001065398977505942	0.002519371040320877	0.0038117530212815874	0.003978059268299403	0.0006673177310011473	0.0017341756044064267	0.0008287128895606256	0.00138273435586419	0.0002518390326181015	0.00030492114546920595	0.0003308778146654142	0.00017442658208805456	0.00024106676491191106	0.04297233369780103	0.027144528493759187	0.016346793043519776	0.0032299715178614893	0.0024400688739839946	0.0016168248694084994	0.000463759146661659	0.0003241805517054228	-5.809283902073934e-05	0.0020647250601272737	0.001501536756424391	0.002195844163931907	0.004857515414562213	0.00249683094642939	0.00304029523795021	0.005838520553644784	0.007990322989966688	0.005727505933432408	0.002272119750850173	0.022685217776934965
CellTransformer region 512	0.5151119973960842	0.106783213384955	0.09793923603484722	0.08302119263866414	0.0797374835855686	0.08068833756484758	0.085592568754967	0.08805460105106173	0.08490829874864489	0.0819581750207512	0.07431426192208027	0.0653924174258876	0.04154603221531618	0.05144885541955222	0.04887603100607479	0.0354135380268239	0.04489884301878599	0.039998005400797926	0.050202464215600935	0.043865334234374415	0.03856691966812436	0.038060957549456646	0.03635091747768624	0.038182978659585746	0.03655744382106228	0.03540070659040933	0.03607691609485171	0.034968340238588386	0.03516275927691012	0.12522716077279242	0.09052535225986974	0.07139837351448086	0.008303538939666365	0.0055608851809103	0.0030790718737078396	0.0018026201494342226	0.0011625768095007006	0.0007085170526241508	0.007973144682104596	0.006437888287774948	0.018373601941655857	0.01898964248781464	0.008430776569305545	0.01009280086471047	0.017778621517189112	0.026747326927213304	0.024312290811711317	0.011925606729760322	0.06783669992633051
CellTransformer region 46	0.0010629159032238156	-0.00056372993763234	0.06012814563616406	0.033431419091049915	0.015327223144468355	0.016564367976528986	0.01832949088749006	0.019745230706918165	0.018492361844451872	0.017846300688524483	0.011888743040041248	0.010361623198389198	0.0032963687677260607	0.004228477386346912	0.002610702477229826	0.0005431925331043598	0.0016094168720306669	0.0009016358108170631	0.0011269343128552742	0.0017401406727202786	0.0002951170458302309	0.0005751905813089488	3.394473789232959e-05	-2.533704450718922e-05	-0.00011943395934167352	-0.0001857517269147006	-0.00021032111026625215	-0.00040223248573358734	-0.00025613590714674444	0.02133784875896926	0.013351148569785249	0.007710092425022386	0.0028591185514194486	0.0014888811250941718	0.0002877617166546276	-0.0002253890791801236	-0.0002870194626669462	-0.0007367905832792581	0.0031329521799451946	0.002301080536176826	0.014623486839864423	0.0068330489161238924	0.0015344959681892465	0.0019351320904941048	0.007690964128066707	0.012164376090568713	0.012923842069311218	0.0060186524824996914	0.030838046238130926
CellTransformer region 366	0.003735016008722892	0.0010257043324265946	0.008179422219223947	0.01671215499844304	0.021716505998043117	0.022488866102136393	0.02598312137947443	0.027308977567020335	0.025550082866373874	0.014091039969374611	0.016400115477633346	0.015288240085465681	0.0058013864981492445	0.0065690120237845125	0.004588242324720645	0.0020231173933790065	0.002907400404465027	0.001985455419158533	0.003098213169417594	0.003222725190534644	0.0012660018187239828	0.001403186511577007	0.0006085399167307907	0.0006211655005435329	0.0005658319468322693	0.0003635328226838852	0.0003044069667979062	6.274600078330005e-05	0.0002093100476057376	0.03172720746485526	0.019197108875104167	0.011842690676023601	0.004915398252212033	0.003128988415929395	0.0013284575796636772	0.0006277508640249175	0.0004152589817761546	7.692701425090908e-05	0.005231135264946915	0.0040302447742772765	0.004556421004737218	0.01149545359842754	0.004020589962151703	0.005011991698621641	0.011393714537013756	0.017692183161778747	0.01810565414681265	0.008573180990539967	0.04500104122537741
CellTransformer region 622	0.0027611554682439696	0.00040016589348112043	0.036300817323107575	0.01682950993037926	0.00981464777975117	0.01266915659310194	0.011937962865641846	0.01654299620328777	0.013586499103603765	0.04406956503752251	0.010237574052097917	0.009643862424837198	0.005090827750988232	0.005884753673948137	0.008708600333490558	0.0041609494523718055	0.004127995826243311	0.010872214716741872	0.012857763534002746	0.014844497111728715	0.005162893325642258	0.007041203138097416	0.0038349817342864492	0.008609407594146091	0.0022655549683190464	0.003166716987428989	0.003477062474937748	0.0019565738675616814	0.0021499843602665416	0.1685463741260768	0.10432948914573358	0.06406439247684591	0.006108957727300592	0.0041311393539540464	0.002384122217716549	0.0014508904654332848	0.0001153154555224021	0.00021499382565523707	0.005001053772994499	0.0027288038167471106	0.019722427871761195	0.019008970765606856	0.013325203862132588	0.015875071051160254	0.013182422757347309	0.017840800112792262	0.01328225069694502	0.00438022649073938	0.0458037710339346
CellTransformer region 588	-0.0001589448685939967	-0.0006071603128583074	0.012088750652949124	0.020619207482801254	0.025761838516351238	0.026895186270749723	0.030703680732353366	0.032306379149513	0.03031333532921571	0.02041950445811938	0.019528402508991315	0.018428867701610535	0.00742652302194113	0.008421574196019835	0.005898423246892561	0.0030045812789941213	0.004065828450642954	0.002428732047312218	0.0026708960144745096	0.0036991110876040145	0.0019448132734914013	0.0017780708064396625	0.0010225360001208154	0.0007145159357103786	0.001014129796065099	0.0007191227333230546	0.0005919401406276778	0.00031265692992499413	0.0005260431698694776	0.03328479723682708	0.02006550498722641	0.011819415096219124	0.005855222844742003	0.0038508486824010016	0.0018640059021427047	0.0011356336954043273	0.0007788034196575516	0.0004663486506648051	0.006503491667542595	0.005135893076068501	0.005715438208836151	0.014699968776338055	0.005675851822311749	0.0066542173169978685	0.01411354594408682	0.021637817644532136	0.021634944759569657	0.010458291990311988	0.05399846543748147
CellTransformer region 598	-0.0002091652634653204	-0.0007324227647267439	0.014545102251526512	0.03092307231215457	0.0389420979528926	0.040091138258160575	0.04656584990162863	0.04867944443317312	0.045495672962854915	0.021368240708701337	0.029587900478258426	0.027854677872205365	0.010979650247145211	0.012829252027770173	0.008531762320965003	0.004495167947720394	0.0058489136378200605	0.0022475676950970544	0.002765415189384886	0.004018624734089449	0.00256673892743861	0.0021369937287160634	0.0007979769759532543	0.0008061925445848023	0.0014411132838122237	0.0010134599838684528	0.0007881332601475099	0.0004382687793189359	0.0009227981497999348	0.027529778883737893	0.018425172693394203	0.010943296326444273	0.006219953605763854	0.0036821098625119085	0.0017717580735672155	0.0014376987640440204	0.0008467901511758578	0.00019476632844822245	0.007454666819718037	0.006346925308956394	0.011185207026392105	0.017453244646872035	0.0062271254090700305	0.006545611477651858	0.01584516778329075	0.025350556342023302	0.02662608030790281	0.013639172897118555	0.06276441138826695
CellTransformer region 321	0.00028264140435777055	-0.00032927622770520504	0.018427127945503045	0.014773388282246225	0.01561195404460114	0.01759537960817962	0.018488802602068154	0.020275292496191064	0.019073918041042217	0.026513529730885898	0.012009730557209972	0.011272558731086348	0.004607509759617465	0.005062014075404046	0.003706782862456442	0.0016751927955003642	0.0025917519099664167	0.0016513307055496037	0.0017713894109621913	0.002463047445148415	0.0012415642460488078	0.0010154394782838291	0.000689697485917498	0.0002859433717669364	0.0005611224358172313	0.00025133149373798397	0.00023473528074509557	5.01314942220135e-05	6.75106265042512e-05	0.026608998250970795	0.015271528571851887	0.008775432020591648	0.004168529120926781	0.002831720756051375	0.001113082260624686	0.0005698843865092587	0.0003952882437930558	0.000263188195631577	0.005066650524018496	0.0035140496956410543	0.00395936409116016	0.010886220099288094	0.0038465172545111403	0.00463561635808043	0.010952108336721701	0.01674649757844035	0.017891905988191206	0.008196742126414077	0.04012619360117637
CellTransformer region 342	5.371262258894315e-05	-0.0005560823035229875	0.020271402208840893	0.019319565172521563	0.02081769324128399	0.02177566483429438	0.024722688318797825	0.026036987605899845	0.024374718559178284	0.01613237354025464	0.015731641255077967	0.014913619978644094	0.006063908565004289	0.006835351499483997	0.0050060186186964084	0.0024415613071482496	0.003266125886987523	0.002724245022677275	0.0029876091149655883	0.004129802944013412	0.0018159109795413057	0.0018784111278098618	0.0010709778419088795	0.0012035457449918177	0.000858437883152091	0.0006671661626647265	0.0006048846046012135	0.0002950714281405495	0.0004611148718048352	0.04141925862251709	0.024730054858836312	0.014998409347710377	0.005010742431185111	0.003174926641037374	0.0015660652581180202	0.0007965262916346655	0.0004622454740518457	0.00019471902323752455	0.0052685562985290355	0.004141453327334297	0.0047983593658509766	0.012539835577008622	0.005142263977525144	0.00626554964414659	0.012003013423926566	0.018129693205746256	0.017031519174503698	0.008165268041863676	0.04597523578873975
CellTransformer region 123	-0.0008009481380592409	-0.0012759287745720226	0.012546989364339697	0.02810196369362404	0.03625567324693839	0.037507992526903636	0.043396234062677536	0.04563691429972772	0.04263581885602376	0.022069931679831695	0.027421372200283536	0.02558946314074673	0.009678573502743712	0.011162923986160835	0.0074732770742266036	0.003474500207819386	0.004909101320678058	0.0024963671389223612	0.002800885936247942	0.004223561997352927	0.0019599871027299724	0.0019669396738416813	0.0007548432674944951	0.0005090968130360184	0.0009227355961843752	0.0006030244770962163	0.0003918007776776401	5.1030133941913026e-05	0.0004413697837966832	0.037541154817361824	0.023502801820157473	0.013598309925527043	0.006927950521711416	0.0041733618192508985	0.0017679408341379165	0.0009609618702094616	0.0005984965050611088	-1.7750830383686113e-05	0.007819667019970613	0.006211318024729894	0.007767831378929331	0.017592574579997675	0.005864973018910642	0.00668250822060025	0.01714520235595809	0.026978902677089217	0.027694629041863858	0.013415598154857392	0.06779221029509565
CellTransformer region 266	-0.000601162350844899	-0.0010345857881271403	0.011287522340553845	0.022111396642438077	0.028549735953596073	0.029712319086745816	0.03427599226494139	0.03589922564782655	0.03389423631152016	0.018969864532245733	0.021555709640101478	0.020105379027680653	0.00746440506092037	0.008547732206403322	0.0056253642243328465	0.0025714910356684434	0.003794793130219097	0.0020681483054563834	0.0022239736806516537	0.0033406806299498583	0.0014819153037178324	0.0014412215282879586	0.0006275227435763549	0.0002527531384067406	0.0006034320117339668	0.00038071921853444283	0.00019952250161539445	-7.881199504790147e-05	0.00016678430714278918	0.032543323964497516	0.01944625054625369	0.011307203904545848	0.007406602835087028	0.004910401739908359	0.002352274985351308	0.0012764597785474069	0.0009291072157258105	0.0007995242388767237	0.007852439784726778	0.006167240068394402	0.005897253479985049	0.015051559011290124	0.005280179312619608	0.006774348880759414	0.015059398074652444	0.023586878897826957	0.025173088385816205	0.012030662699022036	0.05926595566568478
CellTransformer region 405	-0.00011354523131020782	-0.000843256320892952	0.016622439740140216	0.02898599788441411	0.03691397005749019	0.03875509636507465	0.04418709632296406	0.04617921232552692	0.04366044400723207	0.026055199390145625	0.027949909667816058	0.026200232312160926	0.009985765639503541	0.011506533019825802	0.007583486500597363	0.003523879962481937	0.005081025457357334	0.001775090715046916	0.0020936577431856234	0.0035123154242782495	0.0019697247405455597	0.0016034544073040356	0.00040536083618317127	0.00024797459851790243	0.0009224928948330689	0.00046431055710117244	0.00022386009610204108	-4.0375222993330106e-05	0.000348366345543804	0.02878356164286928	0.01874883595517007	0.010752926002095374	0.008691247385661688	0.005569546776591028	0.002663006835510507	0.0017606347413780192	0.0013697354613332166	0.0012783328810245438	0.00935456468296887	0.007454216988004817	0.007645844173435106	0.0174578154343376	0.005581935271550124	0.006932858398656354	0.0164926496542309	0.027023771554510825	0.03072588872575139	0.015308224859499167	0.06526287080978264
CellTransformer region 364	0.0019055216940197925	-5.5189909981450276e-05	0.017936613706085954	0.039587222765196634	0.05060770134881794	0.05237269542835292	0.060425638019656426	0.06335378647542012	0.059372537789721	0.029803506555212744	0.038516340483282605	0.036037929667999985	0.014245756798516111	0.01656826267649791	0.01130785544137664	0.0056545141990272125	0.007509508265681538	0.0027152165482964797	0.003677618100975787	0.005359923701101746	0.003222961360836654	0.002768936409822657	0.0007795962197365081	0.001127850534553066	0.0018189656255782718	0.0011473768901042053	0.0008742690442218908	0.00048365249261657855	0.0011235909432454607	0.037566905298302034	0.026180904273984288	0.015546333938166606	0.009139248500212699	0.0057444674978392955	0.0028995959401408706	0.0021200102073107626	0.0016294511671511198	0.0009959908860468422	0.010252001850563068	0.008459882947052326	0.011696522647557505	0.022846854419866787	0.0076119267811798315	0.008566001073379381	0.019804673437708968	0.033000701401432624	0.038122897577159046	0.019346982990717635	0.07904906875248056
CellTransformer region 75	0.003954219729368521	5.0108406266740635e-05	0.11829721808171022	0.07163044231300804	0.05641493081826838	0.060033650888085745	0.06733870607116245	0.07183995414603701	0.06706080666353773	0.0612207992377749	0.04420417750140216	0.04040648389177503	0.016067056065709604	0.018977513517711382	0.012755735888074842	0.006430141522080229	0.0089972164643369	0.004182487602874016	0.005645564338041096	0.007045167738754314	0.004354167596660866	0.0034755500987389133	0.0015447735069755264	0.0021339642713038066	0.0021508697917083904	0.001520951704667322	0.0014216476068735701	0.0006854323013931447	0.0012807180785470898	0.060566206882869865	0.03782217878427134	0.02423133306990058	0.011689711918134126	0.0068848080525030905	0.0033952702740516353	0.0022780341191375943	0.0015512678320677223	0.0009989451085396421	0.01229921298050141	0.009948587205625525	0.037442307788593726	0.02883370963376649	0.010371949808771794	0.012089538046616386	0.024910170993414964	0.04033662241499902	0.043586692205787	0.021959083334890012	0.09703397145676411
CellTransformer region 365	0.0017973619336609222	-6.987588243037095e-05	0.02399972397105453	0.03711903197884853	0.046651453195484034	0.049113286050357155	0.05542455986565995	0.05811789449590673	0.0547647276272312	0.03946227302247677	0.03551263901930831	0.03329106579510056	0.013605537241959665	0.015439238699789493	0.011059421946674917	0.005628955703309577	0.0074260400149375036	0.004005159524584016	0.00470143366803193	0.006694883440725724	0.0035524178976187367	0.0032682277658067126	0.0016119895124238287	0.0014831287654465761	0.001974143395666162	0.0013021473511706273	0.0010511216985330293	0.0006514169652772296	0.001101105293604188	0.05507705511018491	0.035198039784470975	0.020462511523200326	0.010015860279003128	0.006782841326506324	0.0034490962005465763	0.0022323787386698203	0.0016722738703228222	0.0010841622062103741	0.011213034555420701	0.00882321961172492	0.009557958667631984	0.024759513472705975	0.009384272377218165	0.010928890195753617	0.02297049679979945	0.03607454577192002	0.03814548856632631	0.01882347980408977	0.08915349380204012
CellTransformer region 663	0.00026600785021048444	-0.0005088578595881713	0.013253286796689105	0.04144051020250819	0.05565430463851379	0.05633179682220089	0.06598222989922164	0.0676712535240604	0.06359142079765684	0.023491404328716898	0.04153491962465804	0.0404100939422111	0.01703600274686871	0.019578388813438995	0.014461973336807135	0.0075921632964647155	0.009544634067027918	0.005025209675332037	0.005756380264335466	0.008521215567559703	0.004724345125536142	0.004588232035709778	0.002312582680016963	0.002191695372025606	0.0028948957603838073	0.0021087952965705057	0.0017145721033630372	0.00129772244477829	0.002048662332308609	0.061624922875866184	0.041406275992274796	0.023895235706101983	0.010990819835294817	0.0070791950078307134	0.004299540602010822	0.0031765553029906054	0.0021808979417360045	0.001344001166383871	0.011679787956818535	0.010359443902536554	0.010233761886768295	0.02822998141313064	0.011680076216778471	0.013817949475294121	0.02598316546326907	0.03981744800632816	0.035784025319452496	0.018898981286231777	0.09886611762124262
CellTransformer region 378	0.0001495216506452713	-0.0003738085327448649	0.014606564932913069	0.01921341795419546	0.023198046677247276	0.024871681952950246	0.027675335093157956	0.02939019474227815	0.027575491093781702	0.023882073155196352	0.017731645248571657	0.01676719005013377	0.0068073510581820726	0.007780094559214007	0.005562356390204406	0.0028037849405997983	0.003761155113041009	0.00207226526553248	0.002390848676372133	0.003377253720580095	0.0018675852159102649	0.0015924741018261432	0.0008107427873103679	0.0007401514956583981	0.0009705747481416332	0.0006223861325523579	0.0005564316073663388	0.0002921084814368731	0.00047823984043529356	0.029675807422099097	0.01819692930735377	0.010795357508089876	0.0054738664640796	0.0037313751391528957	0.0019100087895806564	0.0012408775872766965	0.0008501500664182097	0.0006185398994902362	0.0060495068271484015	0.004753523099599827	0.005860055439745811	0.012863673424183993	0.004901166637609447	0.0057770605475947895	0.012092312499098926	0.01889679222768108	0.020135483101229926	0.009930851259224048	0.04627042522442615
CellTransformer region 379	0.00010725570908776457	-0.0004802505309809507	0.015355361718351454	0.021708845087883656	0.026587897119704187	0.028083433916550223	0.03166820746182509	0.03348150264049058	0.03147895251914308	0.023624520723463556	0.020403476134075352	0.01920548756109267	0.007822603960314197	0.00888015230409381	0.006267823813572634	0.0033643994036643655	0.004371191306035378	0.0026541796627441395	0.0030482769335236897	0.004111082467729288	0.0022816369365662474	0.001957863323083056	0.0011016919076397135	0.0010138234497582852	0.0011719728584276873	0.0008576527421903643	0.0007611566237421409	0.0004292588091607793	0.00063111842993686	0.03647422813162208	0.021777318461353383	0.013164909555486642	0.005634584017130148	0.0037164847830944434	0.0016857462143425558	0.001219028216225744	0.0006927166051117156	0.0003327521154070965	0.006591453837444274	0.005135660860864691	0.0066077928105128326	0.015018052996575255	0.006012251987474329	0.006976603499150967	0.014171374377813913	0.02168578318397121	0.02220782725574831	0.010745491241246855	0.05421127740091795
CellTransformer region 191	-0.0001319298511372853	-0.0006217645582835432	0.012823761214362503	0.028197943546392434	0.036273653629962516	0.03747921128066672	0.043095827385231135	0.045036837160068025	0.042054591894620325	0.02355070334361577	0.027540687973113615	0.026336031296160443	0.011039540208505033	0.012472691184366108	0.00883233929213523	0.004935044045873175	0.0062267921789396505	0.0037474675999273877	0.004224278897951226	0.0055538681663510414	0.0032482381841062074	0.00284371750038023	0.0017871966267621192	0.0013612017679401989	0.0018499159707178873	0.0013873581451321522	0.0012232866729724701	0.000789203450105299	0.0011206074166335326	0.04625555795810064	0.027912923196275155	0.01676554423073337	0.007981841465518247	0.005282838908785916	0.002814788195262673	0.001926638155554315	0.00130072523673302	0.0008259457305772151	0.008686179458017237	0.007079122962067494	0.007977472091668941	0.020585496399888135	0.00860507820791048	0.009744440486270609	0.019403910354656953	0.029363218239654123	0.02713666306032961	0.01337716941609576	0.0737588833433079
CellTransformer region 352	0.0003848618419092428	-0.0003563197937082612	0.01761394266782752	0.025766961417553656	0.031404185810038336	0.03271556980649387	0.03732450992119511	0.03929265120806021	0.03676885121717528	0.026649973187924485	0.02405162398651524	0.022948619257447078	0.009806472811329412	0.011044794459115442	0.008290229116253031	0.004565843573004842	0.005780672722405222	0.004163660303154969	0.0046819010533989715	0.005999918717690151	0.003245476327167628	0.0029782622189791375	0.001988791913185441	0.0016850950551871	0.0018033424999837663	0.0014100285157681116	0.0013078873514197678	0.0008606998601582517	0.0010907521636735282	0.053724745975576534	0.03183468245971325	0.019194231279540876	0.008370338636039452	0.0058088132917172115	0.0030937546204768142	0.0021136645059767105	0.0014589968731676898	0.0012731659959620111	0.008930879802709235	0.0071349996107530084	0.00826627175554883	0.020375284709415693	0.009035369680679545	0.010653129035336053	0.01908215682970461	0.028553545414719092	0.027201848692114162	0.013146734913793973	0.07147596242841517
CellTransformer region 107	7.23226609852034e-05	-0.0007151974403248448	0.02019393846279189	0.03949444646957059	0.05044159581659495	0.05206856671715206	0.059944550411782815	0.06250964152161102	0.05853525399692936	0.03405013337560928	0.038267780358300474	0.036878205585467824	0.015631262644766993	0.017692582129924396	0.013019621320925037	0.0072768006713437765	0.009128935262622326	0.006195729492404869	0.006917481540355228	0.00895356540207629	0.004935029387975501	0.004549526194331523	0.0030495600748847726	0.0022729232252323814	0.002830706916976776	0.002212754408271939	0.001997726435803065	0.0013329786648410195	0.0017565256972501934	0.07635520059278768	0.04559498538933305	0.027406066970939086	0.012059463198064474	0.00822349585160263	0.004362463251704747	0.003129014180286281	0.0019792092330726484	0.0013197555618840017	0.013009338224803945	0.010700853618689776	0.011856346594319495	0.030455208187312652	0.013563654152609865	0.01524758700445648	0.029521298946878882	0.043548799330180854	0.03852696980075267	0.018895403495283222	0.11077895307580395
CellTransformer region 175	0.00017039948759339023	-0.0005958773908728097	0.018827036573300374	0.03668900541899617	0.046016121817256395	0.04753657820452067	0.05480080770112232	0.05756438778209097	0.05389776461043701	0.03075843939141578	0.035205244909255196	0.03342365501303844	0.01403862704329298	0.015990062018647118	0.01153996364180973	0.006494407210470068	0.007993723244988862	0.0052851370384889036	0.006128176827439598	0.00796975970684801	0.0045207267913716775	0.003977625511041728	0.0023355065563374863	0.0024773432993648154	0.00245920729430509	0.0019668107789253403	0.0018177864300604955	0.0011632650813681654	0.0015862517530742157	0.06879376973430387	0.04112862900515044	0.025418207773288876	0.010342298371805832	0.0068553876496613075	0.003499836637945627	0.0026154562516301763	0.0016845048278073436	0.0012579023424670727	0.011221387730867092	0.009109157978930433	0.01182422500559707	0.026899426782937278	0.011552867057737521	0.013525225058292217	0.02388386060379822	0.036606361710401755	0.03655885295470219	0.01794042029989733	0.09152476429571202
CellTransformer region 249	0.000900428660776799	-0.000381000842909329	0.028073473183640202	0.04082391988196472	0.04580934592643327	0.04739458079633069	0.054333003956448855	0.0563300045387231	0.05311557493919192	0.030323571384227158	0.034671795240816185	0.03321589243664568	0.013992297801278352	0.015991224971289533	0.011086997757687433	0.006205869818910594	0.007835186784709711	0.0043016638400211185	0.005061934097023703	0.00688135958700932	0.004270550961087027	0.003496208838038749	0.0019209972927422903	0.002214821033394592	0.0023338132383072933	0.0017590375159437968	0.001561095675094828	0.0010154041636446498	0.0014799961844949678	0.05660128306800625	0.034705047617482054	0.021864030850228026	0.009691398202973357	0.006185943522176292	0.003343376975535244	0.002543110869092407	0.0016557439455893218	0.0012899738437326053	0.010524753084313516	0.008836983496263658	0.014387295835450951	0.024541936791799217	0.010209744383265766	0.011739093566416961	0.021704484865231452	0.03381315704143492	0.033163778424749685	0.01702236888813514	0.08318240085580307
CellTransformer region 250	0.00019727112986404858	-0.0002643867359279287	0.013105547239238504	0.025523567407225372	0.032269428080685614	0.03348370099840717	0.03834606931610075	0.040100629753235736	0.03751855117689724	0.021852724402724982	0.024558816549698676	0.023527197959820213	0.009984389320620967	0.011376572321521838	0.007910580824253081	0.004559752866069079	0.00564112646104013	0.002931940501418537	0.003441288477063291	0.004537908591475575	0.003043718579770974	0.002389092326639274	0.0013868645062176767	0.0013426785772778509	0.0017470563608602	0.001291654141966166	0.0011648144918896205	0.0007789880079524586	0.0010943949438821465	0.03522603077660914	0.021511679154466168	0.013352620816409479	0.006623052265829129	0.0043411581309413545	0.0022869520226508904	0.0018365665715419333	0.0012310607382185368	0.0008955631006617162	0.00738772698742105	0.006162885045094361	0.007561715283112561	0.017508714754395346	0.007294951258640838	0.008132719219112964	0.015532648743383452	0.024131295024833636	0.02403840580497661	0.01220956255432508	0.05924610470680398
CellTransformer region 248	0.0008692300884063398	-0.0002453927425241996	0.029079863455177535	0.03256317807328462	0.0336300906460204	0.035334215291932286	0.03983581734211604	0.04174586506748388	0.03915606482183849	0.02805539463108569	0.025708939526058305	0.02458343723049835	0.010491695806519832	0.011929465326926918	0.008524521889663225	0.004794725883859401	0.0060334676271079375	0.0037829478061223195	0.0044453698931835066	0.005739820755383153	0.0034019963404302578	0.0028829302044499927	0.0017574577277316853	0.0018585085162630328	0.0018682844501889267	0.0014249701079555826	0.0013375098876634208	0.00085217279891659	0.0011561256461814792	0.04952669117020715	0.029941028713384943	0.018643797970504087	0.007480594208382764	0.004915292949925053	0.0026375971753481667	0.0019193922205756767	0.0012343587164107886	0.0008253544211307375	0.007983130188307723	0.006509109258588667	0.011640157950738384	0.019128090472157532	0.008221368571370607	0.009237422258820334	0.017406067411220076	0.026477304734261548	0.024733769004353888	0.012412696309063009	0.06590996644009242
CellTransformer region 341	3.7494552314320048e-06	-0.00041674375248160764	0.00887914701294476	0.020310780484619824	0.026633887408316338	0.027176147090583823	0.031564514087514185	0.03255389190234859	0.030652649672550495	0.014337339214031991	0.020025666935631913	0.01939866626153245	0.00828873136066903	0.009316368697605514	0.006766419636592987	0.003787173861726986	0.004692687691331812	0.0033430448801704668	0.00370967746572378	0.004964559275681013	0.0026894279149762643	0.002474379718136499	0.0015656721884088145	0.0014788868982053747	0.0014833998617123836	0.0011951233955572722	0.0010626390509988317	0.0007035144529630588	0.0009464400256297234	0.043573578174665735	0.02599809913620543	0.01592964523192777	0.00624785543742751	0.0041362320439814184	0.0021802886927023055	0.0015436212582058794	0.0009952739839850825	0.0006837153103452912	0.006558059565091439	0.0054040937158944076	0.005260647347740597	0.015859819362848825	0.0070386840606634395	0.007926793596514962	0.01486624245136418	0.022186983855194884	0.01947176182918138	0.009649216594565531	0.05617449429021035
CellTransformer region 241	0.0017645578442043396	-9.375646480282457e-05	0.014592827137377067	0.022936737960361688	0.029210490017325494	0.03015948044007491	0.03450630395569671	0.03597492313509102	0.03385745329643493	0.02145729056610192	0.021871349753990656	0.021591793497773293	0.009273356012879567	0.010309203445964676	0.008623721713429993	0.004233661571248058	0.005127483054150523	0.006620146048266968	0.007605488532614531	0.010089952553977254	0.003977724637066103	0.004397894642894108	0.002500994766807373	0.004091618172342113	0.0017481257470530229	0.0016353337395987589	0.0017346876916956007	0.0009450562951712593	0.0011430830640474247	0.10600027592684412	0.061840303577566466	0.03922765241484186	0.009182290564505865	0.0061185762353157805	0.0034446711869035246	0.0016997640986190544	0.0008882398368449103	0.0004543244718029333	0.00777235004021346	0.006034889554414915	0.007256616664769124	0.020676878495767752	0.009800731676992356	0.012347918676233673	0.0186148814123257	0.027493074889745492	0.02246927935479711	0.01056085933278997	0.07055063222731342
CellTransformer region 198	0.001323109548924791	-0.0006171095921227831	0.025191070897929116	0.023247752789555896	0.02803376332436969	0.029785878032232996	0.03297017016742525	0.034628536229714735	0.03283308196351891	0.0303943926832354	0.021667124363323055	0.02075980017335149	0.00899666554197043	0.009827149908353807	0.00850803710331482	0.0042880588621512766	0.005212296189680585	0.007148880343397268	0.007735856665639654	0.010005861671097196	0.0038110927282724062	0.004775087255773892	0.0027425238703913486	0.004509020892817004	0.0017897429831200368	0.002062750836239602	0.001751708201701884	0.0009917021320279531	0.001324713377078431	0.10755716963519941	0.0678916639816904	0.040371720331280045	0.007995671272130037	0.005400351153335651	0.0026596319361038736	0.0015499604111951445	0.0006742712692463414	0.00027380152715465375	0.008084075131664942	0.005864856553105887	0.007620751033199052	0.020312252006290037	0.011176850072148678	0.013110482279489792	0.0191027565829018	0.027534005645726004	0.02240860234053303	0.010165568122040568	0.07194468060840867
CellTransformer region 315	0.0008185552651553625	-0.000779684995923633	0.010911741200996118	0.022520597692360193	0.03040385216801233	0.03083776452666352	0.0359379465225173	0.036768301550205225	0.03471578093524417	0.015251476527078197	0.02292328618249963	0.02245553330932912	0.009806817143247845	0.010870645298089654	0.009705156981751702	0.0046565932930037485	0.005704107536825119	0.007985370208303302	0.009259005742408137	0.01152379606157693	0.004130391277982224	0.005224885182400261	0.0030937050199478016	0.004920115726885248	0.001965885028877023	0.0020873024566166955	0.001963118486174872	0.0011301615927406092	0.0014792545663463391	0.12281385617478144	0.07428150287178789	0.04490160283896787	0.009984565266759709	0.006567969640881575	0.0036816733379208123	0.0022706549982371544	0.0012494834502823908	0.001537748003282378	0.00960734943106178	0.00783982399622247	0.005163605888284413	0.022037514850574584	0.011767621628293142	0.014777065221281622	0.01986078762786798	0.028733561707203415	0.023280645437017407	0.01122527113012625	0.07522944576728963
CellTransformer region 84	2.378137502551634e-05	-0.000945510623236666	0.021027388400629603	0.0394545804064701	0.05058757148789601	0.0517065950361603	0.06068390995001375	0.062333974636522814	0.05860449238296073	0.034855171825582565	0.03858295553732674	0.03712019930627762	0.015786235551465303	0.017500296320506314	0.013917398382556984	0.007347980655264335	0.009448968195387718	0.008295376105756924	0.008891806042090545	0.01156683206783898	0.005417539281920874	0.005480718667377039	0.003982727477508832	0.0030177077265864786	0.0028495625376305147	0.0023502705055118865	0.002146709221905184	0.0013798583820518755	0.0016754399830336976	0.11145620479695337	0.06461381206190785	0.03875391301049916	0.02459049226028039	0.01772813531836905	0.01050735518849971	0.006883176805074017	0.005595878533252075	0.008349676267322016	0.023610828511580126	0.019503401337918284	0.011457171416265037	0.0396385175196221	0.01902884805835028	0.02690265057165031	0.03680187753100176	0.05526980150945827	0.0537784769030124	0.02630750753148015	0.13798454276683894
CellTransformer region 127	0.00025554504217622565	-0.0005496873413701437	0.017198588483937672	0.02868808930852492	0.03636340790666583	0.03791818352437401	0.04297510675753605	0.04467139105829463	0.04237540434901155	0.02886112919269739	0.027377861326866502	0.026618548470899173	0.011555254357371111	0.01285458904254352	0.009874203886404722	0.005352745712396821	0.006702536290059823	0.0056163779616221834	0.006105706315811029	0.008183625524726498	0.004023479830168969	0.0039256454908951155	0.0026208076196639653	0.0024710809481578687	0.0021649882674621436	0.0017547474277029523	0.001596044387899776	0.0010486999545090366	0.0013142427577045935	0.07623294957040232	0.04536178166755034	0.027327630391441177	0.009510494190499773	0.0065361994209398285	0.0034817899864009955	0.002268168099778606	0.0014047271370212211	0.0009491949948881034	0.009999111558815632	0.007906268077425916	0.0072201351192244965	0.023895283034599233	0.010936215496872726	0.01249941285119326	0.023078102567883323	0.03370995550627925	0.02864644950151527	0.0138496838788411	0.08584681912456102
CellTransformer region 214	0.00036015962038613323	-0.0007443806751327683	0.023033338511974113	0.043354897374320626	0.05435489738313043	0.05635218741305676	0.0645321099737588	0.06801195725706581	0.06325388591738848	0.0418054496764828	0.041651729525765985	0.040030934274126774	0.01727922592500271	0.019451539878521173	0.014993324214389647	0.00836194846406478	0.0102701696928842	0.008336000791623645	0.009272537302858331	0.01170128653532614	0.005972062275251501	0.005930821269205393	0.003962003073004578	0.003730750657894377	0.0034032379339338464	0.0029015550373586245	0.0026711527423203844	0.0017633765190385852	0.0022580164905227768	0.10550234571641884	0.0640485230808222	0.03826767318880972	0.013699560399691522	0.009389339063992036	0.005105094560316678	0.0035099754086338132	0.0022523952464153937	0.001543950351789045	0.01431188178417708	0.011553203095852907	0.014559857888590546	0.03507537390945255	0.01650899979133864	0.01864984343993668	0.033184631411314856	0.048598408964114825	0.04180288221503693	0.02012573370884794	0.12401625952577665
CellTransformer region 424	0.00042767288851675115	-0.0005454277685148732	0.01829425685278252	0.04364083997668139	0.0570802866136005	0.058529153861693835	0.06751828854171184	0.06990045597230546	0.06563887251559744	0.033001788194298345	0.04327339052484601	0.041847293149472976	0.01835080433226538	0.020460083399126545	0.015185085220805094	0.008817987681424918	0.010649335280121564	0.008024323024319846	0.008795075130417256	0.011527918586497106	0.006336528918879384	0.0059529128478203125	0.0037708489168726427	0.004137828140802022	0.0036019879973923836	0.003084037101917192	0.0027074843492978394	0.0018592001338817187	0.0024296815948361885	0.10194503909405388	0.0629407161808422	0.03792809206434815	0.014387818065331685	0.009972877312679373	0.005745139439510671	0.003965378351895871	0.002800487640279425	0.002268731797935146	0.014650331084202299	0.012037386228073259	0.011378696560430864	0.03513779268034134	0.01672640724419329	0.019172387200136046	0.03196914139172199	0.04782423199168889	0.04334190062009972	0.021445109781905176	0.12071606798840964
CellTransformer region 277	0.001150088663125794	-0.0002829777618579447	0.03324156897634572	0.048988106167499976	0.05956755521844893	0.06204166236335607	0.0706113320174069	0.07402658613025255	0.0692929701210092	0.049591493374065446	0.04558477782465458	0.04422120146260852	0.01943755842705012	0.021937968709218235	0.01699025032147972	0.009612212314098732	0.011777602546379978	0.008911807986018979	0.010162000183476731	0.012830971242876814	0.007008335609195937	0.006481004130591312	0.0044185734652197935	0.004088641745168106	0.004005816918800661	0.003224611904466405	0.003077765416555063	0.002129701800099101	0.0025995871254978274	0.11217823531533938	0.06676890857345368	0.04071221750543364	0.015311483545617404	0.010605275879234273	0.005954938442591147	0.004340196651211464	0.0027161787915761042	0.0021360248239138614	0.01627193810609231	0.013253394014503156	0.017162230770644948	0.03907572379856753	0.018312874011718792	0.020769397461868337	0.03661127738728921	0.053679233201945065	0.046498748015499254	0.02279145138985841	0.1352102726139664
CellTransformer region 319	0.0005667112777417679	-0.0006412277828690933	0.024488132797170728	0.04852505982888584	0.06127531783405522	0.06274408127621675	0.07278579733186262	0.07613743955473432	0.07093534725524593	0.040593047173420806	0.046789012759081774	0.0449826522336241	0.019377741208756134	0.021970504997864116	0.017117217228534605	0.009380840548920152	0.011605674363335679	0.009001856114768541	0.010105669139732435	0.013015552926895501	0.006584607324330505	0.006591546603638769	0.004315740689098213	0.003971221812091198	0.003804973044847571	0.003146975554192976	0.002911457522433037	0.0020076649735706192	0.0025853982707820986	0.11333124291196923	0.06893559571629236	0.04117193393578387	0.015862117821981648	0.011079457762918516	0.006347302741105305	0.004267172690738573	0.002903604965609337	0.0021693813745117816	0.016178908640280282	0.0133112057927088	0.01650118098196597	0.03900420583217166	0.01801414074644107	0.020620559339494735	0.03667004190055778	0.054124258958774686	0.048017004862042835	0.023358771272864953	0.13741887741909095
CellTransformer region 427	0.0010636299466609035	-0.00019225366106289535	0.01993191858226123	0.034981644641274345	0.044314312238345026	0.04473322450543731	0.052363638128217094	0.05422820379638911	0.05088949515495353	0.03018504193702084	0.03350770838017877	0.03271469449935718	0.014852250868087467	0.01652758925574082	0.014111428995598226	0.007675069892970426	0.009363365107534329	0.009686025209264015	0.010318514035493331	0.013529973060019743	0.006006137804412614	0.006617329700399143	0.004666939746938507	0.004793144846224908	0.0033955136584779247	0.0030610255260811008	0.0028703118073076157	0.0020620305828642823	0.0023806714701788173	0.12775476718532386	0.077127166233105	0.04588779084301839	0.014685283697400606	0.010725848675639102	0.006447907664389259	0.004015417722025603	0.0027137746272009725	0.0025658898491904255	0.014459952600137433	0.011964379268731678	0.010491230422141564	0.034477111985418085	0.01774534731177511	0.021830192354997432	0.03265368523578834	0.04671462963841604	0.04036808265102459	0.019334920936610038	0.12038660776787405
CellTransformer region 432	0.0007318558251896434	-0.0004127586757221151	0.025955169616506443	0.03299629473124327	0.040208619296564205	0.041829171599759	0.047630757921783146	0.049693824712554104	0.046728431178367266	0.038547727934823736	0.03025399577652091	0.029814747259002218	0.013009008823117141	0.014691343593648482	0.011809299824603015	0.006320906309169427	0.00808176839540106	0.007023651371728018	0.00763777936215415	0.009684399823096063	0.004636952558868336	0.00480541756373566	0.003615631895730251	0.0025132582402495663	0.0026663736614835135	0.002181604765537901	0.0020660271731663643	0.0014205240095333316	0.0016543394414794037	0.08896373127679003	0.05223991145388865	0.031098429846829284	0.010938698777050001	0.007668442237062493	0.004151418573099917	0.0027915971718086015	0.0014705307829344873	0.0007882648862475747	0.011836124567772988	0.009756600170592242	0.010648701013652591	0.028784791779677268	0.013904513805013504	0.015639711853235396	0.029696260410092056	0.04162999332633255	0.031543357117712334	0.01518523066739202	0.10765700250418239
CellTransformer region 311	0.0009364502724972281	-0.0004364230109585295	0.022057644528203267	0.03907663856312088	0.04944131797981629	0.05071736482007291	0.0584238251290817	0.06075456720308805	0.0570041984680263	0.03543472207558881	0.03761632861892245	0.036516943126006764	0.016091722647673303	0.01799155110235588	0.014607397084247962	0.008015953328380399	0.009983213997057554	0.00884795518494915	0.009701314788502873	0.012366733746047192	0.005871940980914356	0.006221016025867259	0.004489997620594903	0.0036473196252519145	0.003463721114716927	0.002890430693040178	0.002704725879454239	0.0019435672030243586	0.0022895533169025608	0.11153181489767877	0.06659944775446201	0.039606003118729	0.014124711100019885	0.010032876016568852	0.005683860840950279	0.0036954995804713174	0.0023492604103518893	0.0017710682696926998	0.0145826288729229	0.011841426890843129	0.011915195920008732	0.034487197832474455	0.016768498853231926	0.019273734011795385	0.034497555417747044	0.049074718737295395	0.03956364245036969	0.018833976742418424	0.12708960676051034
CellTransformer region 333	0.0006918056147053545	-0.000554110836383888	0.025082728666068005	0.03642981541108507	0.045553565702083264	0.04748674364965314	0.05384305390490072	0.056138909554388425	0.05287945710135565	0.03972133576303077	0.03443260387914413	0.0336680517857676	0.014820941798396702	0.016514436892385242	0.013109850207507571	0.007244301566365285	0.008958110634226335	0.00803647730117948	0.008807157829722948	0.011351979222159874	0.0054849189260383815	0.005512048955460415	0.003948209413693088	0.003424063443787439	0.0030449323749929267	0.0025028958915292174	0.002381107161161997	0.001610304745991271	0.0018865439441391866	0.10590158061345802	0.062171801092628744	0.037556079994256426	0.012617062862133306	0.008843180828617209	0.004843460491660515	0.003181489258416033	0.0018447389455147675	0.0012322118414782076	0.01324759844406895	0.010640176771428585	0.010485974767427651	0.03194596359944763	0.015404374452560399	0.01769787033529352	0.03164776407063014	0.045078371526867195	0.036229318967848756	0.01735539092831337	0.11649837682765338
CellTransformer region 74	0.0001522193153208839	-0.0007012000954539117	0.014562199926264952	0.03286646485890435	0.04294113184827959	0.04331717350717479	0.05074848883802663	0.05224341734239866	0.049111374914796786	0.024563995461887922	0.03237486250287094	0.031630714640948306	0.01410473597018952	0.015479453857444724	0.01249612063800575	0.007018198641581707	0.008575089185214517	0.008401991904766922	0.009056627769811124	0.011627666970328441	0.005408590214104456	0.005634633231925634	0.0041780833125105304	0.0035836993523941777	0.002981930938928004	0.0025764522262407157	0.0024246339251777953	0.001680498815111283	0.0019280140623948404	0.11043578120616891	0.06400057785736274	0.038800696440849984	0.01429762748665242	0.010071265573987053	0.005706374148901848	0.0036117179694987555	0.0024761498783092742	0.0025036946033161578	0.014125527127344332	0.011424055787999746	0.00855139164557397	0.032679635407652396	0.016083325777663686	0.01954497254068962	0.03160946769865072	0.04511884844365766	0.03645594543030415	0.01716266863895563	0.11687482022915129
[truncated: 295 more rows]
[truncated: 621 more columns]
