# Supplementary material for: Data-driven fine-grained region discovery in the mouse brain with transformers
Source: Nat Commun. 2025 Oct 7;16:8536. doi: 10.1038/s41467-025-64259-4 (PMC12504640; doi:10.1038/s41467-025-64259-4)
Supplement: Supplementary file 4 — Source Data [file 41467_2025_64259_MOESM4_ESM.zip › source data/figure_5b-e-f.csv]

	supertype	count	region_color	color_hex	neurotransmitter	count_norm
3	0809 IC Six3 En2 Gaba_3	1	290	#ffe75e	Gaba	0.044642857142857144
39	0979 PGRN-PARN-MDRN Hoxb5 Glut_7	5	290	#ffe75e	Glut	0.2232142857142857
60	0799 MRN-VTN-PPN Pax5 Cdh23 Gaba_2	44	290	#ffe75e	Gaba	1.9642857142857142
61	1194 Microglia NN_1	44	290	#ffe75e	NN	1.9642857142857142
62	1191 Peri NN_1	46	290	#ffe75e	NN	2.0535714285714284
64	1180 OPC NN_2	56	290	#ffe75e	NN	2.5
65	0798 MRN-VTN-PPN Pax5 Cdh23 Gaba_1	76	290	#ffe75e	Gaba	3.392857142857143
66	0800 SNr-VTA Pax5 Npas1 Gaba_1	100	290	#ffe75e	Gaba	4.464285714285714
67	1193 Endo NN_1	249	290	#ffe75e	NN	11.116071428571427
68	1160 Astro-NT NN_2	287	290	#ffe75e	NN	12.812499999999998
69	1184 MOL NN_4	869	290	#ffe75e	NN	38.79464285714286
76	0733 PAG-MRN Tfap2b Glut_1	1	952	#799eaf	Glut	0.049164208456243856
125	0979 PGRN-PARN-MDRN Hoxb5 Glut_7	4	952	#799eaf	Glut	0.19665683382497542
131	0809 IC Six3 En2 Gaba_3	6	952	#799eaf	Gaba	0.2949852507374631
143	0800 SNr-VTA Pax5 Npas1 Gaba_1	11	952	#799eaf	Gaba	0.5408062930186824
149	0811 IC Six3 En2 Gaba_5	19	952	#799eaf	Gaba	0.9341199606686332
156	1191 Peri NN_1	32	952	#799eaf	NN	1.5732546705998034
160	1194 Microglia NN_1	43	952	#799eaf	NN	2.1140609636184857
161	0799 MRN-VTN-PPN Pax5 Cdh23 Gaba_2	49	952	#799eaf	Gaba	2.4090462143559486
162	1180 OPC NN_2	58	952	#799eaf	NN	2.8515240904621435
163	0798 MRN-VTN-PPN Pax5 Cdh23 Gaba_1	64	952	#799eaf	Gaba	3.146509341199607
164	1193 Endo NN_1	177	952	#799eaf	NN	8.702064896755163
165	1160 Astro-NT NN_2	293	952	#799eaf	NN	14.405113077679449
166	1184 MOL NN_4	713	952	#799eaf	NN	35.05408062930187
209	0800 SNr-VTA Pax5 Npas1 Gaba_1	3	198	#8c5926	Gaba	0.036665851869958445
214	0799 MRN-VTN-PPN Pax5 Cdh23 Gaba_2	4	198	#8c5926	Gaba	0.048887802493277926
216	0735 PAG Pou4f1 Bnc2 Glut_1	5	198	#8c5926	Glut	0.06110975311659741
244	1194 Microglia NN_1	59	198	#8c5926	NN	0.7210950867758494
245	1180 OPC NN_2	64	198	#8c5926	NN	0.7822048398924468
247	1191 Peri NN_1	76	198	#8c5926	NN	0.9288682473722807
249	0979 PGRN-PARN-MDRN Hoxb5 Glut_7	93	198	#8c5926	Glut	1.1366414079687117
251	0698 CUN Evx2 Lhx2 Glut_2	130	198	#8c5926	Glut	1.5888535810315327
253	0809 IC Six3 En2 Gaba_3	140	198	#8c5926	Gaba	1.7110730872647275
254	0811 IC Six3 En2 Gaba_5	145	198	#8c5926	Gaba	1.772182840381325
255	1193 Endo NN_1	377	198	#8c5926	NN	4.607675384991445
256	1160 Astro-NT NN_2	585	198	#8c5926	NN	7.149841114641897
257	1184 MOL NN_4	1453	198	#8c5926	NN	17.758494255683207
268	0798 MRN-VTN-PPN Pax5 Cdh23 Gaba_1	1	365	#ba03fd	Gaba	0.036845983787767135
269	0799 MRN-VTN-PPN Pax5 Cdh23 Gaba_2	1	365	#ba03fd	Gaba	0.036845983787767135
346	0811 IC Six3 En2 Gaba_5	23	365	#ba03fd	Gaba	0.847457627118644
350	0809 IC Six3 En2 Gaba_3	40	365	#ba03fd	Gaba	1.4738393515106853
351	1194 Microglia NN_1	40	365	#ba03fd	NN	1.4738393515106853
355	1191 Peri NN_1	53	365	#ba03fd	NN	1.9528371407516583
356	1180 OPC NN_2	55	365	#ba03fd	NN	2.026529108327192
357	0979 PGRN-PARN-MDRN Hoxb5 Glut_7	56	365	#ba03fd	Glut	2.0633750921149594
360	0698 CUN Evx2 Lhx2 Glut_2	108	365	#ba03fd	Glut	3.97936624907885
361	0735 PAG Pou4f1 Bnc2 Glut_1	144	365	#ba03fd	Glut	5.305821665438467
362	0733 PAG-MRN Tfap2b Glut_1	169	365	#ba03fd	Glut	6.226971260132646
363	1193 Endo NN_1	204	365	#ba03fd	NN	7.516580692704496
364	1160 Astro-NT NN_2	384	365	#ba03fd	NN	14.148857774502579
365	1184 MOL NN_4	639	365	#ba03fd	NN	23.5445836403832
408	0800 SNr-VTA Pax5 Npas1 Gaba_1	3	198	#8c5926	Gaba	0.036665851869958445
413	0799 MRN-VTN-PPN Pax5 Cdh23 Gaba_2	4	198	#8c5926	Gaba	0.048887802493277926
415	0735 PAG Pou4f1 Bnc2 Glut_1	5	198	#8c5926	Glut	0.06110975311659741
443	1194 Microglia NN_1	59	198	#8c5926	NN	0.7210950867758494
444	1180 OPC NN_2	64	198	#8c5926	NN	0.7822048398924468
446	1191 Peri NN_1	76	198	#8c5926	NN	0.9288682473722807
448	0979 PGRN-PARN-MDRN Hoxb5 Glut_7	93	198	#8c5926	Glut	1.1366414079687117
450	0698 CUN Evx2 Lhx2 Glut_2	130	198	#8c5926	Glut	1.5888535810315327
452	0809 IC Six3 En2 Gaba_3	140	198	#8c5926	Gaba	1.7110730872647275
453	0811 IC Six3 En2 Gaba_5	145	198	#8c5926	Gaba	1.772182840381325
454	1193 Endo NN_1	377	198	#8c5926	NN	4.607675384991445
455	1160 Astro-NT NN_2	585	198	#8c5926	NN	7.149841114641897
456	1184 MOL NN_4	1453	198	#8c5926	NN	17.758494255683207
